# Supplementary material for: Systematic target function annotation of human transcription factors
Source: BMC Biol. 2018 Jan 10;16:4. doi: 10.1186/s12915-017-0469-0 (PMC5795274; doi:10.1186/s12915-017-0469-0)
Supplement: Supplementary file 2 — A list of negatively associated functional concepts regulated by shared transcription factors. Negative association of two concepts is defined as a negative Phi coefficient defined based on the member genes of two functional concepts A and B. (XLSX 413 kb) [file 12915_2017_469_MOESM2_ESM.xlsx]

## Sheet: Table S6 Instruction
Table S6. A list of negatively associated functional concepts regulated by shared transcription factors. Negative association of two concepts is defined as a negative Phi coefficient defined based on the member genes of two functional concepts A and B.
Columns	Description
Concept A	Functional concept A.
Concept B	Functional concept B
Member Gene Overlap (phi)	The Phi coefficient defined based on the member genes of A and B.
Regulator Overlap (phi)	The Phi coefficient defined based on the regulators of member genes of A and B.
# Shared Regulators	Number of shared regulators of the two functions
# Shared Member Genes	Number of shared member genes of the two functions
Regulators of A	The significant upstread regulators of function A
Regualtors of B	The significant upstread regulators of function B
Member Genes of A	Member genes of function A
Member Genes of B	Member genes of function B
Overlaped Member Genes	Overlapping member genes of functions A and B

## Sheet: TF targeting unrelated concepts
Concept A	Concept B	Member Gene Overlap (phi)	Regulator Overlap (phi)	# Shared Regulators	# Shared Member Genes	Regulators of A	Regualtors of B	Member Genes of A	Member Genes of B	Overlaped Member Genes
REACTOME_INSULIN_RECEPTOR_RECYCLING	Disease: lipid storage disease	-0.00218258	1	4	0	ATF3,NFE2,USF1,USF2	ATF3,NFE2,USF1,USF2	ATP6V1C1,ATP6V0A4,ATP6V1B2,ATP6V1G1,ATP6V1G3,ATP6V1E2,INSR,ATP6V0A2,ATP6V1E1,INS,ATP6V1G2,ATP6V1H,TCIRG1,ATP6V0C,ATP6V0E1,ATP6V1B1,ATP6V0B,ATP6V1F,ATP6V0D2,ATP6V1C2,ATP6V1D,ATP6V1A,ATP6V0D1	GALC,ABHD5,SUMF1,GLB1,APOE,SMPD1,CLN8,PPT1,ARSA,NPC1,CYP27A1,TPP1,CLN3,CLN5,CLN6,MFSD8,GLA,ASAH1,GM2A,HEXA,GBA,NPC2,HEXB
REACTOME_TRANSFERRIN_ENDOCYTOSIS_AND_RECYCLING	Disease: lipid storage disease	-0.00227571	1	4	0	ATF3,NFE2,USF1,USF2	ATF3,NFE2,USF1,USF2	ATP6V1C1,ATP6V0A4,ATP6V1B2,ATP6V1G1,ATP6V1G3,ATP6V1E2,TF,ATP6V0A2,ATP6V1E1,TFRC,STEAP3,ATP6V1G2,ATP6V1H,MCOLN1,TCIRG1,ATP6V0C,ATP6V0E1,ATP6V1B1,ATP6V0B,ATP6V1F,ATP6V0D2,ATP6V1C2,ATP6V1D,ATP6V1A,ATP6V0D1	GALC,ABHD5,SUMF1,GLB1,APOE,SMPD1,CLN8,PPT1,ARSA,NPC1,CYP27A1,TPP1,CLN3,CLN5,CLN6,MFSD8,GLA,ASAH1,GM2A,HEXA,GBA,NPC2,HEXB
REACTOME_LATENT_INFECTION_OF_HOMO_SAPIENS_WITH_MYCOBACTERIUM_TUBERCULOSIS	Disease: lipid storage disease	-0.00253485	1	4	0	ATF3,NFE2,USF1,USF2	ATF3,NFE2,USF1,USF2	ATP6V1C1,ATP6V0A4,ATP6V1B2,ATP6V1G1,NOS2,ATP6V1G3,ATP6V1E2,ATP6V0A2,ATP6V1E1,NOS1,NCF4,ATP6V1G2,CYBA,ATP6V1H,LTF,NOS3,TCIRG1,NCF2,CYBB,ATP6V0C,ATP6V0E1,ATP6V1B1,SLC11A1,CAMP,ATP6V0B,ATP6V1F,ATP6V0D2,ATP6V1C2,ATP6V1D,ATP6V1A,ATP6V0D1	GALC,ABHD5,SUMF1,GLB1,APOE,SMPD1,CLN8,PPT1,ARSA,NPC1,CYP27A1,TPP1,CLN3,CLN5,CLN6,MFSD8,GLA,ASAH1,GM2A,HEXA,GBA,NPC2,HEXB
REACTOME_INSULIN_RECEPTOR_RECYCLING	Disease: lysosomal storage disease	-0.00295204	1	4	0	ATF3,NFE2,USF1,USF2	ATF3,NFE2,USF1,USF2	ATP6V1C1,ATP6V0A4,ATP6V1B2,ATP6V1G1,ATP6V1G3,ATP6V1E2,INSR,ATP6V0A2,ATP6V1E1,INS,ATP6V1G2,ATP6V1H,TCIRG1,ATP6V0C,ATP6V0E1,ATP6V1B1,ATP6V0B,ATP6V1F,ATP6V0D2,ATP6V1C2,ATP6V1D,ATP6V1A,ATP6V0D1	ARSB,MANBA,GALC,ABHD5,GUSB,GNE,SUMF1,AGA,GLB1,APOE,IDS,LAMP2,GALNS,SMPD1,CLN8,SGSH,PPT1,ARSA,NPC1,HYAL1,CYP27A1,TPP1,CLN3,CLN5,CLN6,MFSD8,CTNS,GLA,ASAH1,FUCA1,GM2A,HEXA,GBA,MAN2B1,MCOLN1,IDUA,NAGLU,HGSNAT,GNS,NPC2,SLC17A5,HEXB
REACTOME_LATENT_INFECTION_OF_HOMO_SAPIENS_WITH_MYCOBACTERIUM_TUBERCULOSIS	Disease: lysosomal storage disease	-0.0034285	1	4	0	ATF3,NFE2,USF1,USF2	ATF3,NFE2,USF1,USF2	ATP6V1C1,ATP6V0A4,ATP6V1B2,ATP6V1G1,NOS2,ATP6V1G3,ATP6V1E2,ATP6V0A2,ATP6V1E1,NOS1,NCF4,ATP6V1G2,CYBA,ATP6V1H,LTF,NOS3,TCIRG1,NCF2,CYBB,ATP6V0C,ATP6V0E1,ATP6V1B1,SLC11A1,CAMP,ATP6V0B,ATP6V1F,ATP6V0D2,ATP6V1C2,ATP6V1D,ATP6V1A,ATP6V0D1	ARSB,MANBA,GALC,ABHD5,GUSB,GNE,SUMF1,AGA,GLB1,APOE,IDS,LAMP2,GALNS,SMPD1,CLN8,SGSH,PPT1,ARSA,NPC1,HYAL1,CYP27A1,TPP1,CLN3,CLN5,CLN6,MFSD8,CTNS,GLA,ASAH1,FUCA1,GM2A,HEXA,GBA,MAN2B1,MCOLN1,IDUA,NAGLU,HGSNAT,GNS,NPC2,SLC17A5,HEXB
PATTERN_SPECIFICATION_PROCESS	Disease: ventricular septal defect	-0.00129364	1	2	0	CTBP2,SUZ12	CTBP2,SUZ12	PTCH1,GLI2,LMX1B,FTO,ZIC3,PBX3,T,CITED2,TBX3,NOTCH4,SMAD1,SHH,SMAD2,SHROOM3,PITX2,TRIM14,MID1,AXIN1,MDFI,TDGF1,HOXB1,ACVR2B,KIF3B,DVL2,ZIC1,RIPPLY1,SMAD5,LEFTY2,BMI1,MFNG,RIPPLY2	NKX2-6,TBX1,GATA6,NKX2-5,CFC1,GDF1
PATTERN_SPECIFICATION_PROCESS	Disease: double outlet right ventricle	-0.00129364	1	2	0	CTBP2,SUZ12	CTBP2,SUZ12	PTCH1,GLI2,LMX1B,FTO,ZIC3,PBX3,T,CITED2,TBX3,NOTCH4,SMAD1,SHH,SMAD2,SHROOM3,PITX2,TRIM14,MID1,AXIN1,MDFI,TDGF1,HOXB1,ACVR2B,KIF3B,DVL2,ZIC1,RIPPLY1,SMAD5,LEFTY2,BMI1,MFNG,RIPPLY2	NKX2-6,TBX1,GATA6,NKX2-5,CFC1,GDF1
REACTOME_RECRUITMENT_OF_NUMA_TO_MITOTIC_CENTROSOMES	MEIOSIS_I	-0.001341	1	2	0	E2F4,TFDP1	E2F4,TFDP1	CDK1,NEDD1,TUBGCP6,TUBGCP3,TUBG1,TUBGCP5,NUMA1,TUBG2,TUBGCP2,CCNB1	RAD51B,SYCP1,RAD50,MRE11A,LIG3,MSH5,RAD52,RAD54B,ATM,RAD51,DMC1,RAD1,SPO11,RAD51D,MSH4,REC8,CHEK1,RAD21,LEPREL4,STAG3
PATTERN_SPECIFICATION_PROCESS	Disease: heart septal defect	-0.00175201	1	2	0	CTBP2,SUZ12	CTBP2,SUZ12	PTCH1,GLI2,LMX1B,FTO,ZIC3,PBX3,T,CITED2,TBX3,NOTCH4,SMAD1,SHH,SMAD2,SHROOM3,PITX2,TRIM14,MID1,AXIN1,MDFI,TDGF1,HOXB1,ACVR2B,KIF3B,DVL2,ZIC1,RIPPLY1,SMAD5,LEFTY2,BMI1,MFNG,RIPPLY2	TLL1,NKX2-6,TBX20,ACTC1,TBX1,GJA1,GATA6,GATA4,NKX2-5,CFC1,GDF1
PATTERN_SPECIFICATION_PROCESS	Disease: congenital heart disease	-0.00190482	1	2	0	CTBP2,SUZ12	CTBP2,SUZ12	PTCH1,GLI2,LMX1B,FTO,ZIC3,PBX3,T,CITED2,TBX3,NOTCH4,SMAD1,SHH,SMAD2,SHROOM3,PITX2,TRIM14,MID1,AXIN1,MDFI,TDGF1,HOXB1,ACVR2B,KIF3B,DVL2,ZIC1,RIPPLY1,SMAD5,LEFTY2,BMI1,MFNG,RIPPLY2	TLL1,NKX2-6,TBX20,ACTC1,JAG1,TBX1,GJA1,ZFPM2,GATA6,GATA4,NKX2-5,CFC1,GDF1,TAPVR1
REACTOME_ABORTIVE_ELONGATION_OF_HIV1_TRANSCRIPT_IN_THE_ABSENCE_OF_TAT	PROTEIN_AMINO_ACID_LIPIDATION	-0.00222963	1	2	0	BRCA1,ZNF143	BRCA1,ZNF143	NELFCD,CTDP1,GTF2F2,POLR2A,NELFE,POLR2K,POLR2I,GTF2F1,SUPT4H1,SUPT5H,POLR2E,POLR2L,POLR2J,POLR2D,NCBP1,POLR2B,NCBP2,POLR2G,POLR2F,POLR2C,POLR2H,NELFA,NELFB	GPAA1,PIGF,DPM3,CHM,AIPL1,PIGY,FNTB,PIGH,PIGU,DPM1,PIGK,PIGB,PIGA,PIGZ,PIGV,DPM2,FNTA,PGGT1B,PIGG,PIGC,PIGT,PIGS,PIGO,ATG7
REACTOME_ABORTIVE_ELONGATION_OF_HIV1_TRANSCRIPT_IN_THE_ABSENCE_OF_TAT	LIPOPROTEIN_BIOSYNTHETIC_PROCESS	-0.00232089	1	2	0	BRCA1,ZNF143	BRCA1,ZNF143	NELFCD,CTDP1,GTF2F2,POLR2A,NELFE,POLR2K,POLR2I,GTF2F1,SUPT4H1,SUPT5H,POLR2E,POLR2L,POLR2J,POLR2D,NCBP1,POLR2B,NCBP2,POLR2G,POLR2F,POLR2C,POLR2H,NELFA,NELFB	GPAA1,PIGF,DPM3,CHM,AIPL1,PIGY,FNTB,PIGH,PIGU,APOA1,DPM1,PIGK,APOA2,PIGB,PIGA,PIGZ,PIGV,DPM2,FNTA,PGGT1B,PIGG,PIGC,PIGT,PIGS,PIGO,ATG7
CENTRAL_NERVOUS_SYSTEM_DEVELOPMENT	Disease: ventricular septal defect	-0.00259878	1	2	0	CTBP2,SUZ12	CTBP2,SUZ12	DNER,NA,PBX1,SH3GL2,JRKL,MYO16,ALK,GLI2,CNTN4,UGT8,SLIT3,PARK2,PAX6,ASIC2,GRIK1,RPS6KA3,MDGA1,PCDH18,PCP4,SIX3,CNTN6,UNC5C,PBX3,ZBTB16,ARNT2,MBP,NHLH1,HPCAL4,BTD,ROBO2,POU6F2,DSCAML1,MDGA2,SH3GL3,NF1,NKX2-2,AFF2,ALDH3A2,EGR2,PTPRZ1,PTEN,PBX4,NPAS2,ADAM23,OTX2,S100B,PHGDH,NMUR2,SHH,DCLK1,UBE3A,NEUROG3,SERPINI1,CELSR1,DLX2,FOXP2,PDGFC,SNTG2,SNCA,TBR1,SHROOM4,NHLH2,HESX1,JARID2,GSTP1,NDUFS4,SOX3,ADA…	NKX2-6,TBX1,GATA6,NKX2-5,CFC1,GDF1
CENTRAL_NERVOUS_SYSTEM_DEVELOPMENT	Disease: double outlet right ventricle	-0.00259878	1	2	0	CTBP2,SUZ12	CTBP2,SUZ12	DNER,NA,PBX1,SH3GL2,JRKL,MYO16,ALK,GLI2,CNTN4,UGT8,SLIT3,PARK2,PAX6,ASIC2,GRIK1,RPS6KA3,MDGA1,PCDH18,PCP4,SIX3,CNTN6,UNC5C,PBX3,ZBTB16,ARNT2,MBP,NHLH1,HPCAL4,BTD,ROBO2,POU6F2,DSCAML1,MDGA2,SH3GL3,NF1,NKX2-2,AFF2,ALDH3A2,EGR2,PTPRZ1,PTEN,PBX4,NPAS2,ADAM23,OTX2,S100B,PHGDH,NMUR2,SHH,DCLK1,UBE3A,NEUROG3,SERPINI1,CELSR1,DLX2,FOXP2,PDGFC,SNTG2,SNCA,TBR1,SHROOM4,NHLH2,HESX1,JARID2,GSTP1,NDUFS4,SOX3,ADA…	NKX2-6,TBX1,GATA6,NKX2-5,CFC1,GDF1
CENTRAL_NERVOUS_SYSTEM_DEVELOPMENT	Disease: heart septal defect	-0.0035196	1	2	0	CTBP2,SUZ12	CTBP2,SUZ12	DNER,NA,PBX1,SH3GL2,JRKL,MYO16,ALK,GLI2,CNTN4,UGT8,SLIT3,PARK2,PAX6,ASIC2,GRIK1,RPS6KA3,MDGA1,PCDH18,PCP4,SIX3,CNTN6,UNC5C,PBX3,ZBTB16,ARNT2,MBP,NHLH1,HPCAL4,BTD,ROBO2,POU6F2,DSCAML1,MDGA2,SH3GL3,NF1,NKX2-2,AFF2,ALDH3A2,EGR2,PTPRZ1,PTEN,PBX4,NPAS2,ADAM23,OTX2,S100B,PHGDH,NMUR2,SHH,DCLK1,UBE3A,NEUROG3,SERPINI1,CELSR1,DLX2,FOXP2,PDGFC,SNTG2,SNCA,TBR1,SHROOM4,NHLH2,HESX1,JARID2,GSTP1,NDUFS4,SOX3,ADA…	TLL1,NKX2-6,TBX20,ACTC1,TBX1,GJA1,GATA6,GATA4,NKX2-5,CFC1,GDF1
CENTRAL_NERVOUS_SYSTEM_DEVELOPMENT	Disease: congenital heart disease	-0.00382657	1	2	0	CTBP2,SUZ12	CTBP2,SUZ12	DNER,NA,PBX1,SH3GL2,JRKL,MYO16,ALK,GLI2,CNTN4,UGT8,SLIT3,PARK2,PAX6,ASIC2,GRIK1,RPS6KA3,MDGA1,PCDH18,PCP4,SIX3,CNTN6,UNC5C,PBX3,ZBTB16,ARNT2,MBP,NHLH1,HPCAL4,BTD,ROBO2,POU6F2,DSCAML1,MDGA2,SH3GL3,NF1,NKX2-2,AFF2,ALDH3A2,EGR2,PTPRZ1,PTEN,PBX4,NPAS2,ADAM23,OTX2,S100B,PHGDH,NMUR2,SHH,DCLK1,UBE3A,NEUROG3,SERPINI1,CELSR1,DLX2,FOXP2,PDGFC,SNTG2,SNCA,TBR1,SHROOM4,NHLH2,HESX1,JARID2,GSTP1,NDUFS4,SOX3,ADA…	TLL1,NKX2-6,TBX20,ACTC1,JAG1,TBX1,GJA1,ZFPM2,GATA6,GATA4,NKX2-5,CFC1,GDF1,TAPVR1
REACTOME_METABOLISM_OF_CARBOHYDRATES	OXIDOREDUCTASE_ACTIVITY_GO_0016706	-0.00467454	1	2	0	EPAS1,HIF1A	EPAS1,HIF1A	PRPS1L1,NA,ARSB,HS6ST1,STAB2,HS3ST3A1,AGRN,B3GNT2,GBE1,HS3ST1,SDC2,EXT1,ST3GAL1,PFKP,DCN,GPC5,GPC6,HS3ST4,NUP93,HAS3,GPC4,SI,NDST4,NDST3,GPC3,TKT,ABCC5,NUP153,CHST3,NUP85,NUP50,HS2ST1,G6PC2,GCK,GUSB,CHST1,SLC2A1,UST,CSGALNACT1,PHKA1P1,GXYLT1,GOT1,GLB1,PFKL,GCKR,SDC4,FBP2,IDS,PGM1,PRKACB,B4GALT1,CHST9,GPC1,EXT2,HK1,CD44,HS3ST2,AMY1C,CHST15,BCAN,HS3ST3B1,DSE,PFKFB3,HPSE2,ACAN,AGL,CHST2,NUP37,CALM1,…	P4HA2,BBOX1,ASPH,PLOD2,EGLN2,KDM4A,EGLN1,P4HA1,PLOD3,P4HB
REACTOME_METABOLISM_OF_CARBOHYDRATES	OXIDOREDUCTASE_ACTIVITY_GO_0016705	-0.00900318	1	2	0	EPAS1,HIF1A	EPAS1,HIF1A	PRPS1L1,NA,ARSB,HS6ST1,STAB2,HS3ST3A1,AGRN,B3GNT2,GBE1,HS3ST1,SDC2,EXT1,ST3GAL1,PFKP,DCN,GPC5,GPC6,HS3ST4,NUP93,HAS3,GPC4,SI,NDST4,NDST3,GPC3,TKT,ABCC5,NUP153,CHST3,NUP85,NUP50,HS2ST1,G6PC2,GCK,GUSB,CHST1,SLC2A1,UST,CSGALNACT1,PHKA1P1,GXYLT1,GOT1,GLB1,PFKL,GCKR,SDC4,FBP2,IDS,PGM1,PRKACB,B4GALT1,CHST9,GPC1,EXT2,HK1,CD44,HS3ST2,AMY1C,CHST15,BCAN,HS3ST3B1,DSE,PFKFB3,HPSE2,ACAN,AGL,CHST2,NUP37,CALM1,…	P4HA2,CYP17A1,CYP19A1,SC5D,BBOX1,FADS1,ASPH,CYP7B1,TYR,CYP2J2,NOS2,CYP26A1,CYP4A11,TH,PLOD2,HMOX2,PTGS1,EGLN2,CYP2A6,NOS1,KDM4A,CYP4F8,PAH,NOS3,CYP11B1,CYP11B2,KMO,EGLN1,MSMO1,NOS2P1,CYP39A1,P4HA1,HMOX1,PLOD3,P4HB,SCD,DOHH,CYP8B1
CELLULAR_CATION_HOMEOSTASIS	Pheno_cholesterol, ldl	-0.000172979	1	1	4	ZNF143	ZNF143	SRI,TAC1,STC1,DRD1,CXCL12,PROK2,FTH1,BCL2,HFE,BUD31,PLCE1,CCR3,CCR4,XCR1,CCR1,CCR2,CXCL13,CCR6,CLDN16,TFR2,MYC,AVPR1A,CACNA1C,LPAR3,ATP1A1,CD55,CXCR4,ATOX1,NMUR2,CCL19,GHRL,KNG1,APP,CLCN3,TRPV4,CCL2,CCL1,GNA15,BDKRB1,CHRNA7,MTL5,PTPRC,CASR,THY1,ATP1A4,PPT1,CCR7,CCL7,EDNRA,CCR5,SAA1,CP,CLN3,CLN5,CLN6,SLC40A1,ATP7A,ATP7B,CCL3,CCL11,SLC4A11,TMPRSS3,ATP2C1,ATP1A2,CALR,AGTR1,CACNA1A,FXN,SOD1,CCKBR,MT2…	CDK4PS,SLC8A1,RPL26P19,RPL17P25,FAM46A,NAV3,B3GALTL,RPL13AP25,FAT1P1,ZNF717,EFNA5,FRK,COBL,POM121L12,MAGI2,PVT1,RPS19P6,RPS20P25,ASTN2,RPL15P15,BUD13,DIAPH3,LIN28AP2,CDH11,STXBP4,GSDMC,CDH5,NUF2,PBX1,LMX1A,RPS3AP9,BRINP3,LYPLAL1,YWHAQ,DDX1,ETAA1,INSIG2,CNTNAP5,OSBPL6,LIN28AP1,ZNF804A,SGOL1,VENTXP7,FHIT,C3orf58,MRPL51P1,GNPDA2,GABRG1,RPS23P3,CENPC,HNRNPD,TSPAN5,RPL6P14,CYCSP14,PABPC4L,SPCS3,VEGFC,…	TAC1,HFE,CXCL13,CLDN16
NEGATIVE_REGULATION_OF_HYDROLASE_ACTIVITY	Disease: osteosarcoma	-0.000614143	1	1	0	TP53	TP53	CDKN2D,DNAJB6,IFI6,ANGPTL4,TNNT2,GPX1,ANGPTL3,PPP2R4,BIRC5,APOA2,ATPIF1,DHCR24,SFN,LAMTOR5	RB1,CHEK2,TP53
RESPONSE_TO_UV	Disease: osteosarcoma	-0.000837412	1	1	0	TP53	TP53	IL12A,ERCC4,CDKN2D,IL12B,REV1,ERCC3,SCARA3,UBE4B,BCL3,ERCC5,MC1R,ERCC6,SERPINB13,BRSK1,DDB2,FEN1,ERCC8,ERCC2,ELANE,MAPK8,RELA,GPX1,GTF2H2,POLD1,RPAIN,IVL	RB1,CHEK2,TP53
DEOXYRIBONUCLEASE_ACTIVITY	PharmGKB_PA165958541_Theophylline_Pathway_Pharmacokinetics	-0.000889347	1	1	0	USF1	USF1	ERCC4,NME1,RAD50,MRE11A,ERCC5,DNASE1L3,TREX2,ISG20,APTX,EXO1,FEN1,TREX1,OGG1,ERCC1,APEX1,DNASE2,MBD4,DNASE1L2,MAP1S,DNASE1L1,DFFA,DFFB	CYP1A2,XDH,CYP2E1,CYP3A4
NEUROPEPTIDE_HORMONE_ACTIVITY	PharmGKB_PA2030_Sympathetic_Nerve_Pathway_(Pre-_and_Post-_Ganglionic_Junction)	-0.000985006	1	1	0	REST	REST	ADCYAP1,VIP,NPY,PENK,GRP,AGRP,CRH,UCN,CORT,CALCB,PNOC,QRFP	CHRNA3,SLC5A7,CHRNA7,DDC,ACHE,CHRNB4,CHAT,SLC18A3,CHGA
ENDONUCLEASE_ACTIVITY_GO_0016893	MANNOSYLTRANSFERASE_ACTIVITY	-0.000994084	1	1	0	BRCA1	BRCA1	RPP30,DICER1,POP1,POP4,RPP40,EXO1,FEN1,APEX1,RPP38,POP7,DBR1	DPM3,ALG3,DPM1,ALG8,ALG2,PIGB,PIGZ,PIGV,SDF2,DPM2
REACTOME_NFKB_IS_ACTIVATED_AND_SIGNALS_SURVIVAL	CERAMIDE_METABOLIC_PROCESS	-0.000994084	1	1	0	ELF1	ELF1	RPS27AP11,SQSTM1,NFKBIA,NGF,NGFR,RELA,TRAF6,IRAK1,IKBKB,UBA52,RPS27A	ASAH2,SGPL1,UGCG,CLN3,CLN6,ASAH1,CERS5,CERS1,CERK,NSMAF,NEU3
RIBONUCLEOPROTEIN_BINDING	MANNOSYLTRANSFERASE_ACTIVITY	-0.00103834	1	1	0	BRCA1	BRCA1	MTIF3,PRPF31,NAA10,EIF2A,NAA16,NAA15,TIMM50,RPS21,ETF1,SRPR,MTIF2,SRP9	DPM3,ALG3,DPM1,ALG8,ALG2,PIGB,PIGZ,PIGV,SDF2,DPM2
CERAMIDE_METABOLIC_PROCESS	PROTEIN_POLYUBIQUITINATION	-0.00104265	1	1	0	ELF1	ELF1	ASAH2,SGPL1,UGCG,CLN3,CLN6,ASAH1,CERS5,CERS1,CERK,NSMAF,NEU3	UBE3C,HUWE1,UBE2V2,DDB2,ERCC8,DZIP3,AMFR,STUB1,TRAF6,UBE2V1,UBE2D1
REACTOME_CLASS_C_3_METABOTROPIC_GLUTAMATE_PHEROMONE_RECEPTORS	PharmGKB_PA2030_Sympathetic_Nerve_Pathway_(Pre-_and_Post-_Ganglionic_Junction)	-0.00106403	1	1	0	REST	REST	GRM3,GRM1,GRM7,GRM8,GRM2,GABBR2,GRM4,TAS1R1,TAS1R2,CASR,GPRC6A,GRM6,GABBR1,TAS1R3	CHRNA3,SLC5A7,CHRNA7,DDC,ACHE,CHRNB4,CHAT,SLC18A3,CHGA
PROTEIN_POLYMERIZATION	Disease: papillary thyroid carcinoma	-0.00106413	1	1	0	CBFB	CBFB	NCK2,WASF3,PREX1,CDC42EP5,RAC1,ANG,MAPT,RASA1,GSN,WASF1,MAPRE1,CENPJ,ARF6,LATS1,CDC42EP2,TPPP,SPRR2C,NCK1,TMSB4Y	CCDC6,TRIM33,TRIM24,GOLGA5,PRKAR1A,NCOA4,PCM1
REACTOME_PECAM1_INTERACTIONS	Disease: agammaglobulinemia	-0.00108079	1	1	0	EBF1	EBF1	YES1,ITGB3,FYN,PECAM1,LYN,PLCG1,SRC,ITGAV,LCK,PTPN6	PIK3R1,ICOS,IGLL1,TNFRSF13B,LRRC8A,CD19,TNFRSF13C,MS4A1,CD81,BTK,IGHM,CD79A,BLNK,CD79B
REACTOME_PECAM1_INTERACTIONS	Disease: blood protein disease	-0.00108079	1	1	0	EBF1	EBF1	YES1,ITGB3,FYN,PECAM1,LYN,PLCG1,SRC,ITGAV,LCK,PTPN6	PIK3R1,ICOS,IGLL1,TNFRSF13B,LRRC8A,CD19,TNFRSF13C,MS4A1,CD81,BTK,IGHM,CD79A,BLNK,CD79B
ENDORIBONUCLEASE_ACTIVITY	MANNOSYLTRANSFERASE_ACTIVITY	-0.00108079	1	1	0	BRCA1	BRCA1	RPP30,DICER1,POP1,POP4,RPP40,EXO1,FEN1,APEX1,RPP38,POP7,RNASE8,DBR1,RNASE1	DPM3,ALG3,DPM1,ALG8,ALG2,PIGB,PIGZ,PIGV,SDF2,DPM2
PROTEIN_STABILIZATION	LIPID_KINASE_ACTIVITY	-0.00108907	1	1	0	EP300	EP300	HPS4,PPARGC1A,COG3,A1CF,APOA1,COG7,STX12,GTPBP4,PEX6,MDM4,TBRG1	PIK3C3,PIK3CG,PIKFYVE,PIK3C2A,ATM,PIK3CA,PIK3CB,PIK3R2,PIK3R3,SPHK1,PIP4K2B,CERK
ENDONUCLEASE_ACTIVITY_GO_0016893	RIBONUCLEOPROTEIN_BINDING	-0.00108907	1	1	0	BRCA1	BRCA1	RPP30,DICER1,POP1,POP4,RPP40,EXO1,FEN1,APEX1,RPP38,POP7,DBR1	MTIF3,PRPF31,NAA10,EIF2A,NAA16,NAA15,TIMM50,RPS21,ETF1,SRPR,MTIF2,SRP9
REACTOME_PECAM1_INTERACTIONS	Disease: B cell deficiency	-0.00112164	1	1	0	EBF1	EBF1	YES1,ITGB3,FYN,PECAM1,LYN,PLCG1,SRC,ITGAV,LCK,PTPN6	PIK3R1,ICOS,IGLL1,STAT3,TNFRSF13B,LRRC8A,CD19,TNFRSF13C,MS4A1,CD81,BTK,IGHM,CD79A,BLNK,CD79B
REACTOME_SYNTHESIS_OF_SUBSTRATES_IN_N_GLYCAN_BIOSYTHESIS	UNFOLDED_PROTEIN_RESPONSE	-0.00112164	1	1	0	XBP1	XBP1	MPI,GFPT2,DPM3,PMM2,DPM1,DOLK,DOLPP1,ALG5,DPM2,PMM1,PGM3,GMPPB,GMPPA,GNPNAT1	ATF6,VAPB,ERN1,DERL3,VIMP,EIF2AK3,VCP,AMFR,DERL1,DERL2
REACTOME_SYNTHESIS_OF_VERY_LONG_CHAIN_FATTY_ACYL_COAS	TRICARBOXYLIC_ACID_CYCLE_INTERMEDIATE_METABOLIC_PROCESS	-0.00117644	1	1	0	PPARG	PPARG	ACSL3,ELOVL4,ELOVL5,ACSL1,ELOVL7,HSD17B12,ELOVL2,ELOVL6,ACSL4,ELOVL3,ACSL6,ACSL5,ELOVL1,TECR	GAD2,ME3,FH,ACO1,GAD1,IDH3B,IDH1,ME1,ACLY,ACO2,ACOT4
RIBONUCLEOPROTEIN_BINDING	ENDORIBONUCLEASE_ACTIVITY	-0.00118405	1	1	0	BRCA1	BRCA1	MTIF3,PRPF31,NAA10,EIF2A,NAA16,NAA15,TIMM50,RPS21,ETF1,SRPR,MTIF2,SRP9	RPP30,DICER1,POP1,POP4,RPP40,EXO1,FEN1,APEX1,RPP38,POP7,RNASE8,DBR1,RNASE1
DNA_DAMAGE_RESPONSESIGNAL_TRANSDUCTION_BY_P53_CLASS_MEDIATOR	Disease: prostate cancer	-0.00118405	1	1	0	TP53	TP53	DYRK2,PML,BCL3,NBN,TRIAP1,IFI16,EEF1E1,MYO6,TP53,BRCA1,PCBP4,GML,CDIP1	KLF6,ZFHX3,PTEN,AR,MSR1,HIP1,MAD1L1,CHEK2,MXI1,CD82,CDH1,BRCA2,PCAP
REACTOME_CONVERSION_FROM_APC_C_CDC20_TO_APC_C_CDH1_IN_LATE_ANAPHASE	MANNOSYLTRANSFERASE_ACTIVITY	-0.0011992	1	1	0	BRCA1	BRCA1	ANAPC4,UBE2E1,ANAPC2,ANAPC5,UBE2C,ANAPC10,ANAPC11,CDC23,UBE2D1,CDC20,CDC16,CDC27,CDC14A,CDC26,ANAPC7,ANAPC1,LOC647654,LOC649620,CDC26P1	DPM3,ALG3,DPM1,ALG8,ALG2,PIGB,PIGZ,PIGV,SDF2,DPM2
REACTOME_CLASS_C_3_METABOTROPIC_GLUTAMATE_PHEROMONE_RECEPTORS	NEUROPEPTIDE_HORMONE_ACTIVITY	-0.00122881	1	1	0	REST	REST	GRM3,GRM1,GRM7,GRM8,GRM2,GABBR2,GRM4,TAS1R1,TAS1R2,CASR,GPRC6A,GRM6,GABBR1,TAS1R3	ADCYAP1,VIP,NPY,PENK,GRP,AGRP,CRH,UCN,CORT,CALCB,PNOC,QRFP
NEGATIVE_REGULATION_OF_HYDROLASE_ACTIVITY	Disease: prostate cancer	-0.00122881	1	1	0	TP53	TP53	CDKN2D,DNAJB6,IFI6,ANGPTL4,TNNT2,GPX1,ANGPTL3,PPP2R4,BIRC5,APOA2,ATPIF1,DHCR24,SFN,LAMTOR5	KLF6,ZFHX3,PTEN,AR,MSR1,HIP1,MAD1L1,CHEK2,MXI1,CD82,CDH1,BRCA2,PCAP
REACTOME_ACTIVATION_OF_IRF3_IRF7_MEDIATED_BY_TBK1_IKK_EPSILON	CELLULAR_PROTEIN_COMPLEX_DISASSEMBLY	-0.00123246	1	1	0	NCOR2	NCOR2	TLR4,RPS27AP11,TBK1,TLR3,IRF7,TRAF3,IKBKE,IRF3,LY96,CD14,TICAM1,TICAM2,UBA52,RPS27A	NRG1,TTF2,TNP1,HMGA1,MTERF,SET,SMARCE1,HRSP12,MTRF1,UPF1,SUPT16H,ETF1,MAZ
REACTOME_TRAF6_MEDIATED_INDUCTION_OF_TAK1_COMPLEX	CELLULAR_PROTEIN_COMPLEX_DISASSEMBLY	-0.00123246	1	1	0	NCOR2	NCOR2	TLR4,MAP3K7,TAB2,RPS27AP11,TLR3,TAB3,TRAF6,TAB1,LY96,CD14,TICAM1,TICAM2,UBA52,RPS27A	NRG1,TTF2,TNP1,HMGA1,MTERF,SET,SMARCE1,HRSP12,MTRF1,UPF1,SUPT16H,ETF1,MAZ
ATP_DEPENDENT_RNA_HELICASE_ACTIVITY	MANNOSYLTRANSFERASE_ACTIVITY	-0.00123616	1	1	0	BRCA1	BRCA1	DDX18,DDX20,DDX56,SKIV2L,DDX21,DHX38,DHX8,DHX9,EIF4A3,UPF1,DDX23,DDX25,DDX39A,DDX3X,DDX43,DDX54,G3BP1	DPM3,ALG3,DPM1,ALG8,ALG2,PIGB,PIGZ,PIGV,SDF2,DPM2
REACTOME_NFKB_IS_ACTIVATED_AND_SIGNALS_SURVIVAL	Disease: endocrine gland cancer	-0.00123616	1	1	0	ELF1	ELF1	RPS27AP11,SQSTM1,NFKBIA,NGF,NGFR,RELA,TRAF6,IRAK1,IKBKB,UBA52,RPS27A	PTEN,SMAD4,STK11,CCDC6,TRIM33,MINPP1,KRAS,NRAS,TRIM24,CDC73,GOLGA5,PRKAR1A,HRAS,TP53,NCOA4,PCM1,NDUFA13
CHROMATIN_REMODELING	Disease: papillary thyroid carcinoma	-0.00125451	1	1	0	CBFB	CBFB	PBRM1,BNIP3,TNP1,HMGA1,INO80,RBBP4,NPM2,HDAC5,ACTL6A,HELLS,SIRT1,RSF1,BPTF,SUV39H2,SUPT4H1,SIRT4,SIRT5,KAT2A,SMARCC1,SMARCD1,SMARCC2,ARID1A,TAF6L,NASP,SYCP3	CCDC6,TRIM33,TRIM24,GOLGA5,PRKAR1A,NCOA4,PCM1
REACTOME_CONVERSION_FROM_APC_C_CDC20_TO_APC_C_CDH1_IN_LATE_ANAPHASE	ENDONUCLEASE_ACTIVITY_GO_0016893	-0.00125779	1	1	0	BRCA1	BRCA1	ANAPC4,UBE2E1,ANAPC2,ANAPC5,UBE2C,ANAPC10,ANAPC11,CDC23,UBE2D1,CDC20,CDC16,CDC27,CDC14A,CDC26,ANAPC7,ANAPC1,LOC647654,LOC649620,CDC26P1	RPP30,DICER1,POP1,POP4,RPP40,EXO1,FEN1,APEX1,RPP38,POP7,DBR1
REACTOME_JNK_C_JUN_KINASES_PHOSPHORYLATION_AND_ACTIVATION_MEDIATED_BY_ACTIVATED_HUMAN_TAK1	REACTOME_CD28_DEPENDENT_VAV1_PATHWAY	-0.00125779	1	1	0	SPI1	SPI1	MAP3K7,RIPK2,MAP2K4,TAB2,MAPK10,TAB3,NOD1,NOD2,IKBKG,MAP2K7,MAPK8,MAPK9,TRAF6,IRAK1,TAB1,IRAK2	CD86,RAC1,FYN,PAK2,PAK1,VAV1,GRB2,CD28,CDC42,LCK,CD80
RNA_DEPENDENT_ATPASE_ACTIVITY	MANNOSYLTRANSFERASE_ACTIVITY	-0.00127206	1	1	0	BRCA1	BRCA1	DDX18,DDX20,DDX56,SKIV2L,DDX21,DDX17,DHX38,DHX8,DHX9,EIF4A3,UPF1,DDX23,DDX25,DDX39A,DDX3X,DDX43,DDX54,G3BP1	DPM3,ALG3,DPM1,ALG8,ALG2,PIGB,PIGZ,PIGV,SDF2,DPM2
Disease: intestinal disease	Disease: Human immunodeficiency virus infectious disease	-0.00127905	1	1	0	NFKB1	NFKB1	IRF5,GDNF,IL6,IL23R,EDN3,IL10RA,ATG16L1,EDNRB,STK11,RET,NOD2,ABCB1,IL10RB	IFNG,CXCL12,HLA-C,IL10,CXCR1,CX3CR1,IL4R,TLR3,CCL2,KIR3DL1,CD209,CCL3,CCL3L1,CCL11
Disease: acquired immunodeficiency syndrome	Disease: intestinal disease	-0.00127905	1	1	0	NFKB1	NFKB1	IFNG,CXCL12,HLA-C,IL10,CXCR1,CX3CR1,IL4R,TLR3,CCL2,KIR3DL1,CD209,CCL3,CCL3L1,CCL11	IRF5,GDNF,IL6,IL23R,EDN3,IL10RA,ATG16L1,EDNRB,STK11,RET,NOD2,ABCB1,IL10RB
Disease: viral infectious disease	Disease: intestinal disease	-0.00127905	1	1	0	NFKB1	NFKB1	IFNG,CXCL12,HLA-C,IL10,CXCR1,CX3CR1,IL4R,TLR3,CCL2,KIR3DL1,CD209,CCL3,CCL3L1,CCL11	IRF5,GDNF,IL6,IL23R,EDN3,IL10RA,ATG16L1,EDNRB,STK11,RET,NOD2,ABCB1,IL10RB
LEUKOCYTE_CHEMOTAXIS	REGULATION_OF_TRANSFORMING_GROWTH_FACTOR_BETA_RECEPTOR_SIGNALING_PATHWAY	-0.00127905	1	1	0	CEBPB	CEBPB	TGFB2,SYK,CXCR2,IL10,SCG2,DOCK2,PF4,IL8,SAA1,ITGB2,SFTPD,CX3CL1,CKLF	SMAD3,CITED2,ENG,IL17F,SMAD4,SMAD2,CDKN2B,CDKN1C,HIPK2,PEG10,TGFB1,SNX6,CIDEA,EID2
DNA_DAMAGE_RESPONSESIGNAL_TRANSDUCTION_BY_P53_CLASS_MEDIATOR	NEGATIVE_REGULATION_OF_HYDROLASE_ACTIVITY	-0.00127905	1	1	0	TP53	TP53	DYRK2,PML,BCL3,NBN,TRIAP1,IFI16,EEF1E1,MYO6,TP53,BRCA1,PCBP4,GML,CDIP1	CDKN2D,DNAJB6,IFI6,ANGPTL4,TNNT2,GPX1,ANGPTL3,PPP2R4,BIRC5,APOA2,ATPIF1,DHCR24,SFN,LAMTOR5
MEIOTIC_RECOMBINATION	HISTONE_METHYLTRANSFERASE_ACTIVITY	-0.00129656	1	1	0	E2F4	E2F4	RAD51B,SYCP1,RAD50,MRE11A,LIG3,MSH5,RAD52,RAD54B,ATM,RAD51,DMC1,SPO11,RAD51D,MSH4,REC8,CHEK1,RAD21	PRMT8,PRMT7,EHMT1,NSD1,FBXO11,WHSC1L1,EZH2,SUZ12,SUV39H1,EED,SUV39H2
ENDONUCLEASE_ACTIVITY_GO_0016893	ATP_DEPENDENT_RNA_HELICASE_ACTIVITY	-0.00129656	1	1	0	BRCA1	BRCA1	RPP30,DICER1,POP1,POP4,RPP40,EXO1,FEN1,APEX1,RPP38,POP7,DBR1	DDX18,DDX20,DDX56,SKIV2L,DDX21,DHX38,DHX8,DHX9,EIF4A3,UPF1,DDX23,DDX25,DDX39A,DDX3X,DDX43,DDX54,G3BP1
PROTEIN_POLYUBIQUITINATION	Disease: endocrine gland cancer	-0.00129656	1	1	0	ELF1	ELF1	UBE3C,HUWE1,UBE2V2,DDB2,ERCC8,DZIP3,AMFR,STUB1,TRAF6,UBE2V1,UBE2D1	PTEN,SMAD4,STK11,CCDC6,TRIM33,MINPP1,KRAS,NRAS,TRIM24,CDC73,GOLGA5,PRKAR1A,HRAS,TP53,NCOA4,PCM1,NDUFA13
CERAMIDE_METABOLIC_PROCESS	Disease: endocrine gland cancer	-0.00129656	1	1	0	ELF1	ELF1	ASAH2,SGPL1,UGCG,CLN3,CLN6,ASAH1,CERS5,CERS1,CERK,NSMAF,NEU3	PTEN,SMAD4,STK11,CCDC6,TRIM33,MINPP1,KRAS,NRAS,TRIM24,CDC73,GOLGA5,PRKAR1A,HRAS,TP53,NCOA4,PCM1,NDUFA13
REACTOME_SYNTHESIS_OF_GLYCOSYLPHOSPHATIDYLINOSITOL_GPI	ENDONUCLEASE_ACTIVITY_GO_0016893	-0.00129656	1	1	0	BRCA1	BRCA1	SEMA6D,PIGL,PIGQ,PIGF,PIGN,PIGH,PIGB,PIGA,PIGV,DPM2,PIGG,PIGC,PIGO,PIGW,PIGP,PIGX,PIGM	RPP30,DICER1,POP1,POP4,RPP40,EXO1,FEN1,APEX1,RPP38,POP7,DBR1
REACTOME_SIGNALING_BY_CONSTITUTIVELY_ACTIVE_EGFR	PROTEIN_POLYUBIQUITINATION	-0.00129656	1	1	0	ELF1	ELF1	EGFR,SOS1,PIK3R1,RPS27AP11,GAB1,EGF,KRAS,GRB2,NRAS,CBL,HRAS,PIK3CA,PLCG1,HSP90AA1,SHC1,CDC37,UBA52,RPS27A	UBE3C,HUWE1,UBE2V2,DDB2,ERCC8,DZIP3,AMFR,STUB1,TRAF6,UBE2V1,UBE2D1
REACTOME_SIGNALING_BY_CONSTITUTIVELY_ACTIVE_EGFR	CERAMIDE_METABOLIC_PROCESS	-0.00129656	1	1	0	ELF1	ELF1	EGFR,SOS1,PIK3R1,RPS27AP11,GAB1,EGF,KRAS,GRB2,NRAS,CBL,HRAS,PIK3CA,PLCG1,HSP90AA1,SHC1,CDC37,UBA52,RPS27A	ASAH2,SGPL1,UGCG,CLN3,CLN6,ASAH1,CERS5,CERS1,CERK,NSMAF,NEU3
REACTOME_INTERACTION_BETWEEN_L1_AND_ANKYRINS	PharmGKB_PA2030_Sympathetic_Nerve_Pathway_(Pre-_and_Post-_Ganglionic_Junction)	-0.0013036	1	1	0	REST	REST	SCN8A,ANK1,ANK3,KCNQ3,SPTA1,SCN2A,SPTB,SCN7A,SCN3B,SCN5A,SPTBN1,NRCAM,SCN4A,SCN1B,SPTAN1,KCNQ2,SPTBN2,SCN2B,SPTBN4,L1CAM,SPTBN5	CHRNA3,SLC5A7,CHRNA7,DDC,ACHE,CHRNB4,CHAT,SLC18A3,CHGA
REACTOME_LIGAND_GATED_ION_CHANNEL_TRANSPORT	PharmGKB_PA2030_Sympathetic_Nerve_Pathway_(Pre-_and_Post-_Ganglionic_Junction)	-0.0013036	1	1	0	REST	REST	GABRB1,GLRA3,GABRB2,GABRB3,GABRR1,GABRR2,GABRA6,GABRG3,GLRA2,GABRA2,GABRA1,GLRA1,GABRG2,GLRB,GABRA4,HTR3B,HTR3A,ARHGEF9,GABRA3,GABRA5,HTR3C	CHRNA3,SLC5A7,CHRNA7,DDC,ACHE,CHRNB4,CHAT,SLC18A3,CHGA
REACTOME_SYNTHESIS_AND_INTERCONVERSION_OF_NUCLEOTIDE_DI_AND_TRIPHOSPHATES	COENZYME_BIOSYNTHETIC_PROCESS	-0.00130698	1	1	0	NFE2L2	NFE2L2	TXNRD1,GLRX,RRM2B,AK1,NME1,NME1-NME2,GSR,AK5,CTPS1,TXN,CTPS2,AK2,RRM1,RRM2,CMPK1,NME2,DTYMK,NME4,GUK1	GCLC,PDSS2,COQ2,PDSS1,GCLM,ME1,COASY,COQ3,COQ7,MOCS2
REACTOME_CONVERSION_FROM_APC_C_CDC20_TO_APC_C_CDH1_IN_LATE_ANAPHASE	RIBONUCLEOPROTEIN_BINDING	-0.00131378	1	1	0	BRCA1	BRCA1	ANAPC4,UBE2E1,ANAPC2,ANAPC5,UBE2C,ANAPC10,ANAPC11,CDC23,UBE2D1,CDC20,CDC16,CDC27,CDC14A,CDC26,ANAPC7,ANAPC1,LOC647654,LOC649620,CDC26P1	MTIF3,PRPF31,NAA10,EIF2A,NAA16,NAA15,TIMM50,RPS21,ETF1,SRPR,MTIF2,SRP9
DNA_DAMAGE_RESPONSESIGNAL_TRANSDUCTION_BY_P53_CLASS_MEDIATOR	Disease: male reproductive organ cancer	-0.001324	1	1	0	TP53	TP53	DYRK2,PML,BCL3,NBN,TRIAP1,IFI16,EEF1E1,MYO6,TP53,BRCA1,PCBP4,GML,CDIP1	KLF6,ZFHX3,PTEN,AR,MSR1,HIP1,STK11,KIT,MAD1L1,CHEK2,MXI1,CD82,CDH1,FGFR3,BRCA2,PCAP
REACTOME_ACTIVATION_OF_IRF3_IRF7_MEDIATED_BY_TBK1_IKK_EPSILON	MACROMOLECULAR_COMPLEX_DISASSEMBLY	-0.001324	1	1	0	NCOR2	NCOR2	TLR4,RPS27AP11,TBK1,TLR3,IRF7,TRAF3,IKBKE,IRF3,LY96,CD14,TICAM1,TICAM2,UBA52,RPS27A	MTIF3,NRG1,TTF2,TNP1,HMGA1,MTERF,SET,SMARCE1,HRSP12,MTRF1,UPF1,IRAK3,SUPT16H,ETF1,MAZ
REACTOME_TRAF6_MEDIATED_INDUCTION_OF_TAK1_COMPLEX	MACROMOLECULAR_COMPLEX_DISASSEMBLY	-0.001324	1	1	0	NCOR2	NCOR2	TLR4,MAP3K7,TAB2,RPS27AP11,TLR3,TAB3,TRAF6,TAB1,LY96,CD14,TICAM1,TICAM2,UBA52,RPS27A	MTIF3,NRG1,TTF2,TNP1,HMGA1,MTERF,SET,SMARCE1,HRSP12,MTRF1,UPF1,IRAK3,SUPT16H,ETF1,MAZ
ENDONUCLEASE_ACTIVITY_GO_0016893	RNA_DEPENDENT_ATPASE_ACTIVITY	-0.00133421	1	1	0	BRCA1	BRCA1	RPP30,DICER1,POP1,POP4,RPP40,EXO1,FEN1,APEX1,RPP38,POP7,DBR1	DDX18,DDX20,DDX56,SKIV2L,DDX21,DDX17,DHX38,DHX8,DHX9,EIF4A3,UPF1,DDX23,DDX25,DDX39A,DDX3X,DDX43,DDX54,G3BP1
REACTOME_RNA_POL_I_TRANSCRIPTION_TERMINATION	MANNOSYLTRANSFERASE_ACTIVITY	-0.001341	1	1	0	BRCA1	BRCA1	TAF1B,CCNH,MNAT1,ERCC3,POLR1D,POLR1A,POLR2K,POLR1C,ERCC2,PTRF,GTF2H3,GTF2H2,GTF2H1,CDK7,TAF1C,TAF1A,GTF2H4,UBTF,POLR2H,GTF2H2B,POLR1B	DPM3,ALG3,DPM1,ALG8,ALG2,PIGB,PIGZ,PIGV,SDF2,DPM2
RIBONUCLEOPROTEIN_BINDING	ATP_DEPENDENT_RNA_HELICASE_ACTIVITY	-0.00135427	1	1	0	BRCA1	BRCA1	MTIF3,PRPF31,NAA10,EIF2A,NAA16,NAA15,TIMM50,RPS21,ETF1,SRPR,MTIF2,SRP9	DDX18,DDX20,DDX56,SKIV2L,DDX21,DHX38,DHX8,DHX9,EIF4A3,UPF1,DDX23,DDX25,DDX39A,DDX3X,DDX43,DDX54,G3BP1
REACTOME_SYNTHESIS_OF_GLYCOSYLPHOSPHATIDYLINOSITOL_GPI	RIBONUCLEOPROTEIN_BINDING	-0.00135427	1	1	0	BRCA1	BRCA1	SEMA6D,PIGL,PIGQ,PIGF,PIGN,PIGH,PIGB,PIGA,PIGV,DPM2,PIGG,PIGC,PIGO,PIGW,PIGP,PIGX,PIGM	MTIF3,PRPF31,NAA10,EIF2A,NAA16,NAA15,TIMM50,RPS21,ETF1,SRPR,MTIF2,SRP9
REACTOME_GABA_SYNTHESIS_RELEASE_REUPTAKE_AND_DEGRADATION	AGING	-0.00135427	1	1	0	CTBP2	CTBP2	RIMS1,SYT1,GAD2,SLC6A11,SLC6A1,HSPA8,SNAP25,GAD1,ABAT,STXBP1,SLC32A1,SLC6A12,STX1A,VAMP2,ALDH5A1,RAB3A,DNAJC5	TPRA1,TBX3,MORF4,NPM1,NOX4,LOXL2,CDKN2A,TBX2,TP53,SOD1,KL,PDCD4,LIMS1
REACTOME_CONVERSION_FROM_APC_C_CDC20_TO_APC_C_CDH1_IN_LATE_ANAPHASE	ENDORIBONUCLEASE_ACTIVITY	-0.00136749	1	1	0	BRCA1	BRCA1	ANAPC4,UBE2E1,ANAPC2,ANAPC5,UBE2C,ANAPC10,ANAPC11,CDC23,UBE2D1,CDC20,CDC16,CDC27,CDC14A,CDC26,ANAPC7,ANAPC1,LOC647654,LOC649620,CDC26P1	RPP30,DICER1,POP1,POP4,RPP40,EXO1,FEN1,APEX1,RPP38,POP7,RNASE8,DBR1,RNASE1
NEGATIVE_REGULATION_OF_HYDROLASE_ACTIVITY	Disease: male reproductive organ cancer	-0.00137405	1	1	0	TP53	TP53	CDKN2D,DNAJB6,IFI6,ANGPTL4,TNNT2,GPX1,ANGPTL3,PPP2R4,BIRC5,APOA2,ATPIF1,DHCR24,SFN,LAMTOR5	KLF6,ZFHX3,PTEN,AR,MSR1,HIP1,STK11,KIT,MAD1L1,CHEK2,MXI1,CD82,CDH1,FGFR3,BRCA2,PCAP
PYRIMIDINE_NUCLEOTIDE_METABOLIC_PROCESS	Disease: acute myeloid leukemia	-0.00137418	1	1	0	TAL1	TAL1	DCK,AK5,DCTD,CTPS1,UMPS,TYMP,CMPK1,NT5C,ENTPD4,NT5M	GATA2,LPP,RUNX1,JAK2,NPM1,ETV6,PICALM,KIT,MLF1,NSD1,TERT,CEBPA,CBFB,MLLT10,FLT3,GMPS,SH3GL1,ARHGEF12,NUP214,WHSC1L1,CHIC2
RIBONUCLEOPROTEIN_BINDING	RNA_DEPENDENT_ATPASE_ACTIVITY	-0.0013936	1	1	0	BRCA1	BRCA1	MTIF3,PRPF31,NAA10,EIF2A,NAA16,NAA15,TIMM50,RPS21,ETF1,SRPR,MTIF2,SRP9	DDX18,DDX20,DDX56,SKIV2L,DDX21,DDX17,DHX38,DHX8,DHX9,EIF4A3,UPF1,DDX23,DDX25,DDX39A,DDX3X,DDX43,DDX54,G3BP1
REGULATION_OF_DNA_REPLICATION	HISTONE_METHYLTRANSFERASE_ACTIVITY	-0.00140651	1	1	0	E2F4	E2F4	GLI2,EREG,CCDC88A,WRNIP1,CDT1,CDK2,NBN,GMNN,S100A11,NF2,ATR,GTPBP4,RAD9A,CDC6,ENPP7,GLI1,TSPYL2,CDC45,RAD17,TIPIN	PRMT8,PRMT7,EHMT1,NSD1,FBXO11,WHSC1L1,EZH2,SUZ12,SUV39H1,EED,SUV39H2
REACTOME_RNA_POL_I_TRANSCRIPTION_TERMINATION	ENDONUCLEASE_ACTIVITY_GO_0016893	-0.00140651	1	1	0	BRCA1	BRCA1	TAF1B,CCNH,MNAT1,ERCC3,POLR1D,POLR1A,POLR2K,POLR1C,ERCC2,PTRF,GTF2H3,GTF2H2,GTF2H1,CDK7,TAF1C,TAF1A,GTF2H4,UBTF,POLR2H,GTF2H2B,POLR1B	RPP30,DICER1,POP1,POP4,RPP40,EXO1,FEN1,APEX1,RPP38,POP7,DBR1
PYRIMIDINE_NUCLEOTIDE_METABOLIC_PROCESS	Disease: myeloid leukemia	-0.00140658	1	1	0	TAL1	TAL1	DCK,AK5,DCTD,CTPS1,UMPS,TYMP,CMPK1,NT5C,ENTPD4,NT5M	GATA2,LPP,RUNX1,JAK2,NPM1,ETV6,PICALM,KIT,BCR,MLF1,NSD1,TERT,CEBPA,CBFB,MLLT10,FLT3,GMPS,SH3GL1,ARHGEF12,NUP214,WHSC1L1,CHIC2
ENDORIBONUCLEASE_ACTIVITY	ATP_DEPENDENT_RNA_HELICASE_ACTIVITY	-0.00140964	1	1	0	BRCA1	BRCA1	RPP30,DICER1,POP1,POP4,RPP40,EXO1,FEN1,APEX1,RPP38,POP7,RNASE8,DBR1,RNASE1	DDX18,DDX20,DDX56,SKIV2L,DDX21,DHX38,DHX8,DHX9,EIF4A3,UPF1,DDX23,DDX25,DDX39A,DDX3X,DDX43,DDX54,G3BP1
REACTOME_SYNTHESIS_OF_GLYCOSYLPHOSPHATIDYLINOSITOL_GPI	ENDORIBONUCLEASE_ACTIVITY	-0.00140964	1	1	0	BRCA1	BRCA1	SEMA6D,PIGL,PIGQ,PIGF,PIGN,PIGH,PIGB,PIGA,PIGV,DPM2,PIGG,PIGC,PIGO,PIGW,PIGP,PIGX,PIGM	RPP30,DICER1,POP1,POP4,RPP40,EXO1,FEN1,APEX1,RPP38,POP7,RNASE8,DBR1,RNASE1
POSITIVE_REGULATION_OF_PEPTIDYL_TYROSINE_PHOSPHORYLATION	ICOSANOID_METABOLIC_PROCESS	-0.00140964	1	1	0	POU2F1	POU2F1	IL12A,IL31RA,LYN,IL5,TDGF1,IL3,CD81,TNK2,IFNL1,IL20,CLCF1,HCLS1,CD80	TNFRSF1A,FADS1,CYP2J2,AKR1C3,LTA4H,CYP4F2,CD74,HPGD,PTGS1,MIF,PTGES3,CYP4F8,AKR1C2,PTGES,CYP4F3,PTGDS,PRG3
LEUKOCYTE_MIGRATION	REGULATION_OF_TRANSFORMING_GROWTH_FACTOR_BETA_RECEPTOR_SIGNALING_PATHWAY	-0.00141918	1	1	0	CEBPB	CEBPB	TGFB2,SYK,AIMP1,CXCR2,IL10,SCG2,CD34,MIA3,DOCK2,PF4,IL8,SAA1,ITGB2,SFTPD,CX3CL1,CKLF	SMAD3,CITED2,ENG,IL17F,SMAD4,SMAD2,CDKN2B,CDKN1C,HIPK2,PEG10,TGFB1,SNX6,CIDEA,EID2
REACTOME_SYNTHESIS_OF_SUBSTRATES_IN_N_GLYCAN_BIOSYTHESIS	ER_NUCLEAR_SIGNALING_PATHWAY	-0.00141918	1	1	0	XBP1	XBP1	MPI,GFPT2,DPM3,PMM2,DPM1,DOLK,DOLPP1,ALG5,DPM2,PMM1,PGM3,GMPPB,GMPPA,GNPNAT1	ATF6,VAPB,GSK3B,ERN1,DERL3,ARHGEF10L,PAK1,VIMP,EIF2AK3,TP53,VCP,AMFR,DERL1,DERL2,SCAP,CRIPAK
PYRIMIDINE_NUCLEOTIDE_METABOLIC_PROCESS	MRNA_BINDING	-0.00143826	1	1	0	TAL1	TAL1	DCK,AK5,DCTD,CTPS1,UMPS,TYMP,CMPK1,NT5C,ENTPD4,NT5M	AUH,ELAVL4,SERBP1,ELAVL2,PABPC3,PABPC4,ZFP36L1,PARN,FMR1,PABPC1,EIF4A3,ZFP36,HNRNPAB,RPL35,GRSF1,SSB,PURB,SLBP,HNRNPDL,TIA1,EIF4A1,SLU7,CPSF1
REACTOME_RNA_POL_I_TRANSCRIPTION_INITIATION	MANNOSYLTRANSFERASE_ACTIVITY	-0.00143826	1	1	0	BRCA1	BRCA1	TAF1B,CCNH,MNAT1,ERCC3,POLR1D,ERCC6,EHMT2,POLR1A,POLR2K,POLR1C,ERCC2,GTF2H3,GTF2H2,GTF2H1,CDK7,TAF1C,TAF1A,KAT2B,GTF2H4,UBTF,RRN3,POLR2H,GTF2H2B,POLR1B	DPM3,ALG3,DPM1,ALG8,ALG2,PIGB,PIGZ,PIGV,SDF2,DPM2
RNA_DEPENDENT_ATPASE_ACTIVITY	ENDORIBONUCLEASE_ACTIVITY	-0.00145058	1	1	0	BRCA1	BRCA1	DDX18,DDX20,DDX56,SKIV2L,DDX21,DDX17,DHX38,DHX8,DHX9,EIF4A3,UPF1,DDX23,DDX25,DDX39A,DDX3X,DDX43,DDX54,G3BP1	RPP30,DICER1,POP1,POP4,RPP40,EXO1,FEN1,APEX1,RPP38,POP7,RNASE8,DBR1,RNASE1
REACTOME_GABA_SYNTHESIS_RELEASE_REUPTAKE_AND_DEGRADATION	SENSORY_ORGAN_DEVELOPMENT	-0.00146292	1	1	0	CTBP2	CTBP2	RIMS1,SYT1,GAD2,SLC6A11,SLC6A1,HSPA8,SNAP25,GAD1,ABAT,STXBP1,SLC32A1,SLC6A12,STX1A,VAMP2,ALDH5A1,RAB3A,DNAJC5	TGFB2,DFNB31,MAFB,RORB,NF1,JAG2,THY1,GAA,CEP290,FOXL2,BAX,SOD1,SHROOM2,ZIC1
REACTOME_RNA_POL_I_TRANSCRIPTION_TERMINATION	RIBONUCLEOPROTEIN_BINDING	-0.00146913	1	1	0	BRCA1	BRCA1	TAF1B,CCNH,MNAT1,ERCC3,POLR1D,POLR1A,POLR2K,POLR1C,ERCC2,PTRF,GTF2H3,GTF2H2,GTF2H1,CDK7,TAF1C,TAF1A,GTF2H4,UBTF,POLR2H,GTF2H2B,POLR1B	MTIF3,PRPF31,NAA10,EIF2A,NAA16,NAA15,TIMM50,RPS21,ETF1,SRPR,MTIF2,SRP9
REACTOME_EGFR_DOWNREGULATION	RESPONSE_TO_TOXIN	-0.00146927	1	1	0	EGR1	EGR1	EGFR,SH3GL2,SPRY2,STAM2,RPS27AP11,SH3KBP1,EGF,EPS15L1,GRB2,EPS15,CDC42,CBL,STAM,HGS,AP2S1,EPN1,UBA52,RPS27A,AP2M1,CLTA,CLTC,AP2A1,AP2A2,AP2B1,SPRY1	BCL2,DPYS,AS3MT,MPST,BPHL,GLYAT,BAX,NQO1,CES1,PDZD3
POSITIVE_REGULATION_OF_PEPTIDYL_TYROSINE_PHOSPHORYLATION	REGULATION_OF_MYELOID_CELL_DIFFERENTIATION	-0.0014904	1	1	0	POU2F1	POU2F1	IL12A,IL31RA,LYN,IL5,TDGF1,IL3,CD81,TNK2,IFNL1,IL20,CLCF1,HCLS1,CD80	ETS1,INHBA,MAFB,RUNX1,ZBTB16,FOXO3,CDK6,ACVR2A,CARTPT,SCIN,PF4,LDB1,CALCA,ACVR1B,IL4,INHA,SPI1,ZNF675,ACIN1
REACTOME_INTERACTION_BETWEEN_L1_AND_ANKYRINS	NEUROPEPTIDE_HORMONE_ACTIVITY	-0.00150548	1	1	0	REST	REST	SCN8A,ANK1,ANK3,KCNQ3,SPTA1,SCN2A,SPTB,SCN7A,SCN3B,SCN5A,SPTBN1,NRCAM,SCN4A,SCN1B,SPTAN1,KCNQ2,SPTBN2,SCN2B,SPTBN4,L1CAM,SPTBN5	ADCYAP1,VIP,NPY,PENK,GRP,AGRP,CRH,UCN,CORT,CALCB,PNOC,QRFP
REACTOME_LIGAND_GATED_ION_CHANNEL_TRANSPORT	NEUROPEPTIDE_HORMONE_ACTIVITY	-0.00150548	1	1	0	REST	REST	GABRB1,GLRA3,GABRB2,GABRB3,GABRR1,GABRR2,GABRA6,GABRG3,GLRA2,GABRA2,GABRA1,GLRA1,GABRG2,GLRB,GABRA4,HTR3B,HTR3A,ARHGEF9,GABRA3,GABRA5,HTR3C	ADCYAP1,VIP,NPY,PENK,GRP,AGRP,CRH,UCN,CORT,CALCB,PNOC,QRFP
REACTOME_RNA_POL_I_TRANSCRIPTION_INITIATION	ENDONUCLEASE_ACTIVITY_GO_0016893	-0.00150853	1	1	0	BRCA1	BRCA1	TAF1B,CCNH,MNAT1,ERCC3,POLR1D,ERCC6,EHMT2,POLR1A,POLR2K,POLR1C,ERCC2,GTF2H3,GTF2H2,GTF2H1,CDK7,TAF1C,TAF1A,KAT2B,GTF2H4,UBTF,RRN3,POLR2H,GTF2H2B,POLR1B	RPP30,DICER1,POP1,POP4,RPP40,EXO1,FEN1,APEX1,RPP38,POP7,DBR1
REACTOME_RNA_POL_I_TRANSCRIPTION_TERMINATION	ENDORIBONUCLEASE_ACTIVITY	-0.00152919	1	1	0	BRCA1	BRCA1	TAF1B,CCNH,MNAT1,ERCC3,POLR1D,POLR1A,POLR2K,POLR1C,ERCC2,PTRF,GTF2H3,GTF2H2,GTF2H1,CDK7,TAF1C,TAF1A,GTF2H4,UBTF,POLR2H,GTF2H2B,POLR1B	RPP30,DICER1,POP1,POP4,RPP40,EXO1,FEN1,APEX1,RPP38,POP7,RNASE8,DBR1,RNASE1
MANNOSYLTRANSFERASE_ACTIVITY	ATP_DEPENDENT_HELICASE_ACTIVITY	-0.00155861	1	1	0	BRCA1	BRCA1	DPM3,ALG3,DPM1,ALG8,ALG2,PIGB,PIGZ,PIGV,SDF2,DPM2	DDX18,DDX20,DDX56,CHD2,XRCC5,SKIV2L,CHD1,DDX21,SNRNP200,XRCC6,DHX38,DHX8,DHX9,EIF4A3,RUVBL2,UPF1,DDX23,DDX25,DDX39A,DDX3X,DDX43,PIF1,DDX54,G3BP1,RECQL,CHD4,CHD3
REACTOME_CONVERSION_FROM_APC_C_CDC20_TO_APC_C_CDH1_IN_LATE_ANAPHASE	ATP_DEPENDENT_RNA_HELICASE_ACTIVITY	-0.00156408	1	1	0	BRCA1	BRCA1	ANAPC4,UBE2E1,ANAPC2,ANAPC5,UBE2C,ANAPC10,ANAPC11,CDC23,UBE2D1,CDC20,CDC16,CDC27,CDC14A,CDC26,ANAPC7,ANAPC1,LOC647654,LOC649620,CDC26P1	DDX18,DDX20,DDX56,SKIV2L,DDX21,DHX38,DHX8,DHX9,EIF4A3,UPF1,DDX23,DDX25,DDX39A,DDX3X,DDX43,DDX54,G3BP1
REACTOME_SYNTHESIS_OF_GLYCOSYLPHOSPHATIDYLINOSITOL_GPI	REACTOME_CONVERSION_FROM_APC_C_CDC20_TO_APC_C_CDH1_IN_LATE_ANAPHASE	-0.00156408	1	1	0	BRCA1	BRCA1	SEMA6D,PIGL,PIGQ,PIGF,PIGN,PIGH,PIGB,PIGA,PIGV,DPM2,PIGG,PIGC,PIGO,PIGW,PIGP,PIGX,PIGM	ANAPC4,UBE2E1,ANAPC2,ANAPC5,UBE2C,ANAPC10,ANAPC11,CDC23,UBE2D1,CDC20,CDC16,CDC27,CDC14A,CDC26,ANAPC7,ANAPC1,LOC647654,LOC649620,CDC26P1
REACTOME_ENERGY_DEPENDENT_REGULATION_OF_MTOR_BY_LKB1_AMPK	REACTOME_CTNNB1_PHOSPHORYLATION_CASCADE	-0.00156408	1	1	0	BCL6	BCL6	PRKAA2,PRKAG2,RPTOR,CAB39L,STK11,PRKAB2,TSC1,PPM1A,PRKAG3,TSC2,PRKAB1,PRKAA1,PRKAG1,RHEB,STRADB,STRADA,CAB39,LOC644462	APC,CSNK1A1,PPP2R5E,PPP2R5A,AXIN1,FRAT2,AMER1,PPP2R5C,PPP2R1B,CTNNB1,PPP2R1A,PPP2R5B,PPP2R5D,PPP2CB,PPP2CA,FRAT1
REACTOME_TRAF6_MEDIATED_NFKB_ACTIVATION	Disease: intestinal disease	-0.00156703	1	1	0	NFKB1	NFKB1	MAP3K1,AGER,IFIH1,S100B,HMGB1,NFKBIA,MAVS,APP,SAA1,IKBKG,NFKB2,RELA,TRAF6,CHUK,S100A12,IKBKB,NFKBIB,TRIM25,TRAF2,DDX58,RNF135	IRF5,GDNF,IL6,IL23R,EDN3,IL10RA,ATG16L1,EDNRB,STK11,RET,NOD2,ABCB1,IL10RB
REACTOME_CTLA4_INHIBITORY_SIGNALING	Disease: intestinal disease	-0.00156703	1	1	0	NFKB1	NFKB1	YES1,AKT3,PPP2R5E,CTLA4,CD86,FYN,PPP2R5A,LYN,PPP2R5C,AKT2,PPP2R1B,AKT1,SRC,PPP2R1A,PPP2R5B,PPP2R5D,LCK,PPP2CB,PDPK1,PPP2CA,CD80	IRF5,GDNF,IL6,IL23R,EDN3,IL10RA,ATG16L1,EDNRB,STK11,RET,NOD2,ABCB1,IL10RB
REACTOME_RNA_POL_I_TRANSCRIPTION_INITIATION	RIBONUCLEOPROTEIN_BINDING	-0.00157569	1	1	0	BRCA1	BRCA1	TAF1B,CCNH,MNAT1,ERCC3,POLR1D,ERCC6,EHMT2,POLR1A,POLR2K,POLR1C,ERCC2,GTF2H3,GTF2H2,GTF2H1,CDK7,TAF1C,TAF1A,KAT2B,GTF2H4,UBTF,RRN3,POLR2H,GTF2H2B,POLR1B	MTIF3,PRPF31,NAA10,EIF2A,NAA16,NAA15,TIMM50,RPS21,ETF1,SRPR,MTIF2,SRP9
REACTOME_BIOSYNTHESIS_OF_THE_N_GLYCAN_PRECURSOR_DOLICHOL_LIPID_LINKED_OLIGOSACCHARIDE_LLO_AND_TRANSFER_TO_A_NASCENT_PROTEIN	UNFOLDED_PROTEIN_RESPONSE	-0.00158729	1	1	0	XBP1	XBP1	ALG10,ALG10B,MPI,GFPT2,DPM3,ALG14,PMM2,ALG6,ALG3,DPM1,ALG12,ALG8,ALG2,DPAGT1,ALG1,ALG9,DOLK,RFT1,ALG11,DOLPP1,ALG5,DPM2,PMM1,PGM3,ALG1L9P,GMPPB,GMPPA,ALG13,GNPNAT1	ATF6,VAPB,ERN1,DERL3,VIMP,EIF2AK3,VCP,AMFR,DERL1,DERL2
PharmGKB_PA164713428_Losartan_Pathway_Pharmacokinetics	Disease: acquired metabolic disease	-0.00160323	1	1	0	HNF1A	HNF1A	UGT1A1,CYP2C9,AGTR1,CYP3A4,UGT2B7	POMC,OSMR,CDKAL1,IRS2,LIPC,HNF1B,MC4R,IL6,ITPR3,GCK,MTNR1B,IRS1,PDX1,HNF4A,PTPN22,GPD2,GULOP,HNF1A,ADRB2,SLC30A8,FGA,CARTPT,TCF7L2,PPARG,GHRL,PPARGC1B,WFS1,HMGA1,SIM1,APP,MTTP,IGF2BP2,ENPP1,GSN,SLC2A2,OAS1,KCNJ11,NEUROD1,ABCC8,TTR,APOA1,LYZ,CP,PAX4,AKT2,NR0B2,RETN,GCGR,MAPK8IP1,SLC2A4,FOXP3,PTPN1,SDC3,AGRP,UCP3,ADRB3,UCP1,PYY
DNA_DAMAGE_RESPONSESIGNAL_TRANSDUCTION_BY_P53_CLASS_MEDIATOR	Disease: reproductive organ cancer	-0.00160398	1	1	0	TP53	TP53	DYRK2,PML,BCL3,NBN,TRIAP1,IFI16,EEF1E1,MYO6,TP53,BRCA1,PCBP4,GML,CDIP1	KLF6,OPCML,PARK2,ZFHX3,PTEN,AR,MSR1,HIP1,STK11,KIT,MAD1L1,CHEK2,MXI1,CD82,CDH1,FGFR3,BRCA2,PIK3CA,AKT1,CTNNB1,MLH3,MSH6,PCAP
REACTOME_POST_TRANSLATIONAL_MODIFICATION_SYNTHESIS_OF_GPI_ANCHORED_PROTEINS	ENDONUCLEASE_ACTIVITY_GO_0016893	-0.00160413	1	1	0	BRCA1	BRCA1	SEMA6D,PIGL,PLAUR,PIGQ,GPAA1,PIGF,PGAP1,PIGN,DPM3,PIGH,PIGU,DPM1,PIGK,PIGB,PIGA,PIGV,DPM2,PIGG,PIGC,PIGT,PIGS,PIGO,PIGW,PIGP,PIGX,PIGM	RPP30,DICER1,POP1,POP4,RPP40,EXO1,FEN1,APEX1,RPP38,POP7,DBR1
REACTOME_CONVERSION_FROM_APC_C_CDC20_TO_APC_C_CDH1_IN_LATE_ANAPHASE	RNA_DEPENDENT_ATPASE_ACTIVITY	-0.0016095	1	1	0	BRCA1	BRCA1	ANAPC4,UBE2E1,ANAPC2,ANAPC5,UBE2C,ANAPC10,ANAPC11,CDC23,UBE2D1,CDC20,CDC16,CDC27,CDC14A,CDC26,ANAPC7,ANAPC1,LOC647654,LOC649620,CDC26P1	DDX18,DDX20,DDX56,SKIV2L,DDX21,DDX17,DHX38,DHX8,DHX9,EIF4A3,UPF1,DDX23,DDX25,DDX39A,DDX3X,DDX43,DDX54,G3BP1
REACTOME_SYNTHESIS_OF_GLYCOSYLPHOSPHATIDYLINOSITOL_GPI	ATP_DEPENDENT_RNA_HELICASE_ACTIVITY	-0.00161229	1	1	0	BRCA1	BRCA1	SEMA6D,PIGL,PIGQ,PIGF,PIGN,PIGH,PIGB,PIGA,PIGV,DPM2,PIGG,PIGC,PIGO,PIGW,PIGP,PIGX,PIGM	DDX18,DDX20,DDX56,SKIV2L,DDX21,DHX38,DHX8,DHX9,EIF4A3,UPF1,DDX23,DDX25,DDX39A,DDX3X,DDX43,DDX54,G3BP1
REACTOME_SIGNALING_BY_FGFR1_MUTANTS	PYRIMIDINE_NUCLEOTIDE_METABOLIC_PROCESS	-0.00161546	1	1	0	TAL1	TAL1	FGF20,PIK3R1,FGF4,CPSF6,FGF9,FGF5,FGF2,FGF1,FGFR1,GAB2,CUX1,BCR,STAT3,GRB2,TRIM24,FGFR1OP,FGF23,PIK3CA,FGF8,PLCG1,STAT1,STAT5A,STAT5B,CNTRL,FGF6,FGF17,MYO18A,FGFR1OP2,ZMYM2	DCK,AK5,DCTD,CTPS1,UMPS,TYMP,CMPK1,NT5C,ENTPD4,NT5M
REACTOME_INTERACTION_BETWEEN_L1_AND_ANKYRINS	REACTOME_CLASS_C_3_METABOTROPIC_GLUTAMATE_PHEROMONE_RECEPTORS	-0.00162626	1	1	0	REST	REST	SCN8A,ANK1,ANK3,KCNQ3,SPTA1,SCN2A,SPTB,SCN7A,SCN3B,SCN5A,SPTBN1,NRCAM,SCN4A,SCN1B,SPTAN1,KCNQ2,SPTBN2,SCN2B,SPTBN4,L1CAM,SPTBN5	GRM3,GRM1,GRM7,GRM8,GRM2,GABBR2,GRM4,TAS1R1,TAS1R2,CASR,GPRC6A,GRM6,GABBR1,TAS1R3
REACTOME_LIGAND_GATED_ION_CHANNEL_TRANSPORT	REACTOME_CLASS_C_3_METABOTROPIC_GLUTAMATE_PHEROMONE_RECEPTORS	-0.00162626	1	1	0	REST	REST	GABRB1,GLRA3,GABRB2,GABRB3,GABRR1,GABRR2,GABRA6,GABRG3,GLRA2,GABRA2,GABRA1,GLRA1,GABRG2,GLRB,GABRA4,HTR3B,HTR3A,ARHGEF9,GABRA3,GABRA5,HTR3C	GRM3,GRM1,GRM7,GRM8,GRM2,GABBR2,GRM4,TAS1R1,TAS1R2,CASR,GPRC6A,GRM6,GABBR1,TAS1R3
REACTOME_CTLA4_INHIBITORY_SIGNALING	Disease: Human immunodeficiency virus infectious disease	-0.00162626	1	1	0	NFKB1	NFKB1	YES1,AKT3,PPP2R5E,CTLA4,CD86,FYN,PPP2R5A,LYN,PPP2R5C,AKT2,PPP2R1B,AKT1,SRC,PPP2R1A,PPP2R5B,PPP2R5D,LCK,PPP2CB,PDPK1,PPP2CA,CD80	IFNG,CXCL12,HLA-C,IL10,CXCR1,CX3CR1,IL4R,TLR3,CCL2,KIR3DL1,CD209,CCL3,CCL3L1,CCL11
REACTOME_TRAF6_MEDIATED_NFKB_ACTIVATION	Disease: Human immunodeficiency virus infectious disease	-0.00162626	1	1	0	NFKB1	NFKB1	MAP3K1,AGER,IFIH1,S100B,HMGB1,NFKBIA,MAVS,APP,SAA1,IKBKG,NFKB2,RELA,TRAF6,CHUK,S100A12,IKBKB,NFKBIB,TRIM25,TRAF2,DDX58,RNF135	IFNG,CXCL12,HLA-C,IL10,CXCR1,CX3CR1,IL4R,TLR3,CCL2,KIR3DL1,CD209,CCL3,CCL3L1,CCL11
REACTOME_CTLA4_INHIBITORY_SIGNALING	Disease: acquired immunodeficiency syndrome	-0.00162626	1	1	0	NFKB1	NFKB1	YES1,AKT3,PPP2R5E,CTLA4,CD86,FYN,PPP2R5A,LYN,PPP2R5C,AKT2,PPP2R1B,AKT1,SRC,PPP2R1A,PPP2R5B,PPP2R5D,LCK,PPP2CB,PDPK1,PPP2CA,CD80	IFNG,CXCL12,HLA-C,IL10,CXCR1,CX3CR1,IL4R,TLR3,CCL2,KIR3DL1,CD209,CCL3,CCL3L1,CCL11
REACTOME_TRAF6_MEDIATED_NFKB_ACTIVATION	Disease: acquired immunodeficiency syndrome	-0.00162626	1	1	0	NFKB1	NFKB1	MAP3K1,AGER,IFIH1,S100B,HMGB1,NFKBIA,MAVS,APP,SAA1,IKBKG,NFKB2,RELA,TRAF6,CHUK,S100A12,IKBKB,NFKBIB,TRIM25,TRAF2,DDX58,RNF135	IFNG,CXCL12,HLA-C,IL10,CXCR1,CX3CR1,IL4R,TLR3,CCL2,KIR3DL1,CD209,CCL3,CCL3L1,CCL11
REACTOME_CTLA4_INHIBITORY_SIGNALING	Disease: viral infectious disease	-0.00162626	1	1	0	NFKB1	NFKB1	YES1,AKT3,PPP2R5E,CTLA4,CD86,FYN,PPP2R5A,LYN,PPP2R5C,AKT2,PPP2R1B,AKT1,SRC,PPP2R1A,PPP2R5B,PPP2R5D,LCK,PPP2CB,PDPK1,PPP2CA,CD80	IFNG,CXCL12,HLA-C,IL10,CXCR1,CX3CR1,IL4R,TLR3,CCL2,KIR3DL1,CD209,CCL3,CCL3L1,CCL11
REACTOME_TRAF6_MEDIATED_NFKB_ACTIVATION	Disease: viral infectious disease	-0.00162626	1	1	0	NFKB1	NFKB1	MAP3K1,AGER,IFIH1,S100B,HMGB1,NFKBIA,MAVS,APP,SAA1,IKBKG,NFKB2,RELA,TRAF6,CHUK,S100A12,IKBKB,NFKBIB,TRIM25,TRAF2,DDX58,RNF135	IFNG,CXCL12,HLA-C,IL10,CXCR1,CX3CR1,IL4R,TLR3,CCL2,KIR3DL1,CD209,CCL3,CCL3L1,CCL11
ENDONUCLEASE_ACTIVITY_GO_0016893	ATP_DEPENDENT_HELICASE_ACTIVITY	-0.00163477	1	1	0	BRCA1	BRCA1	RPP30,DICER1,POP1,POP4,RPP40,EXO1,FEN1,APEX1,RPP38,POP7,DBR1	DDX18,DDX20,DDX56,CHD2,XRCC5,SKIV2L,CHD1,DDX21,SNRNP200,XRCC6,DHX38,DHX8,DHX9,EIF4A3,RUVBL2,UPF1,DDX23,DDX25,DDX39A,DDX3X,DDX43,PIF1,DDX54,G3BP1,RECQL,CHD4,CHD3
REACTOME_RNA_POL_I_TRANSCRIPTION_INITIATION	ENDORIBONUCLEASE_ACTIVITY	-0.0016401	1	1	0	BRCA1	BRCA1	TAF1B,CCNH,MNAT1,ERCC3,POLR1D,ERCC6,EHMT2,POLR1A,POLR2K,POLR1C,ERCC2,GTF2H3,GTF2H2,GTF2H1,CDK7,TAF1C,TAF1A,KAT2B,GTF2H4,UBTF,RRN3,POLR2H,GTF2H2B,POLR1B	RPP30,DICER1,POP1,POP4,RPP40,EXO1,FEN1,APEX1,RPP38,POP7,RNASE8,DBR1,RNASE1
Disease: prostate cancer	Disease: intestinal cancer	-0.00164292	1	1	0	TP53	TP53	KLF6,ZFHX3,PTEN,AR,MSR1,HIP1,MAD1L1,CHEK2,MXI1,CD82,CDH1,BRCA2,PCAP	APC,MCC,TLR4,PDGFRL,EP300,DCC,AXIN2,PTPN12,NRAS,PTPRJ,RAD54B,CCND1,FLCN,FGFR3,TP53,PIK3CA,AKT1,BAX,BUB1B,CTNNB1,MLH3,AURKA,ODC1,TLR2,PLA2G2A
Disease: colon carcinoma	Disease: prostate cancer	-0.00164292	1	1	0	TP53	TP53	APC,MCC,TLR4,PDGFRL,EP300,DCC,AXIN2,PTPN12,NRAS,PTPRJ,RAD54B,CCND1,FLCN,FGFR3,TP53,PIK3CA,AKT1,BAX,BUB1B,CTNNB1,MLH3,AURKA,ODC1,TLR2,PLA2G2A	KLF6,ZFHX3,PTEN,AR,MSR1,HIP1,MAD1L1,CHEK2,MXI1,CD82,CDH1,BRCA2,PCAP
Disease: colon cancer	Disease: prostate cancer	-0.00164292	1	1	0	TP53	TP53	APC,MCC,TLR4,PDGFRL,EP300,DCC,AXIN2,PTPN12,NRAS,PTPRJ,RAD54B,CCND1,FLCN,FGFR3,TP53,PIK3CA,AKT1,BAX,BUB1B,CTNNB1,MLH3,AURKA,ODC1,TLR2,PLA2G2A	KLF6,ZFHX3,PTEN,AR,MSR1,HIP1,MAD1L1,CHEK2,MXI1,CD82,CDH1,BRCA2,PCAP
Disease: large intestine cancer	Disease: prostate cancer	-0.00164292	1	1	0	TP53	TP53	APC,MCC,TLR4,PDGFRL,EP300,DCC,AXIN2,PTPN12,NRAS,PTPRJ,RAD54B,CCND1,FLCN,FGFR3,TP53,PIK3CA,AKT1,BAX,BUB1B,CTNNB1,MLH3,AURKA,ODC1,TLR2,PLA2G2A	KLF6,ZFHX3,PTEN,AR,MSR1,HIP1,MAD1L1,CHEK2,MXI1,CD82,CDH1,BRCA2,PCAP
Disease: colorectal cancer	Disease: prostate cancer	-0.00164292	1	1	0	TP53	TP53	APC,MCC,TLR4,PDGFRL,EP300,DCC,AXIN2,PTPN12,NRAS,PTPRJ,RAD54B,CCND1,FLCN,FGFR3,TP53,PIK3CA,AKT1,BAX,BUB1B,CTNNB1,MLH3,AURKA,ODC1,TLR2,PLA2G2A	KLF6,ZFHX3,PTEN,AR,MSR1,HIP1,MAD1L1,CHEK2,MXI1,CD82,CDH1,BRCA2,PCAP
UNFOLDED_PROTEIN_RESPONSE	PROTEIN_AMINO_ACID_N_LINKED_GLYCOSYLATION	-0.00164316	1	1	0	XBP1	XBP1	ATF6,VAPB,ERN1,DERL3,VIMP,EIF2AK3,VCP,AMFR,DERL1,DERL2	ALK,TM4SF4,ST8SIA4,LIPC,TUSC3,MAN1A2,GYPC,ST8SIA2,MGAT4A,LIPA,ST8SIA3,KEL,FUT8,RPN1,STT3A,TSPAN7,MPDU1,TM4SF5,MOGS,ALG6,ALG12,ALG8,ALG2,DOLPP1,MAN1C1,GAL3ST1,MAGT1,STT3B,MGAT4B,CD37
REACTOME_SYNTHESIS_OF_GLYCOSYLPHOSPHATIDYLINOSITOL_GPI	RNA_DEPENDENT_ATPASE_ACTIVITY	-0.00165911	1	1	0	BRCA1	BRCA1	SEMA6D,PIGL,PIGQ,PIGF,PIGN,PIGH,PIGB,PIGA,PIGV,DPM2,PIGG,PIGC,PIGO,PIGW,PIGP,PIGX,PIGM	DDX18,DDX20,DDX56,SKIV2L,DDX21,DDX17,DHX38,DHX8,DHX9,EIF4A3,UPF1,DDX23,DDX25,DDX39A,DDX3X,DDX43,DDX54,G3BP1
ICOSANOID_METABOLIC_PROCESS	REGULATION_OF_PEPTIDYL_TYROSINE_PHOSPHORYLATION	-0.00165911	1	1	0	POU2F1	POU2F1	TNFRSF1A,FADS1,CYP2J2,AKR1C3,LTA4H,CYP4F2,CD74,HPGD,PTGS1,MIF,PTGES3,CYP4F8,AKR1C2,PTGES,CYP4F3,PTGDS,PRG3	IL12A,EGFR,IL22RA2,SOCS1,IL31RA,LYN,IL5,TDGF1,IL3,ITGB2,NF2,CD81,TNK2,IFNL1,IL20,CLCF1,HCLS1,CD80
NEGATIVE_REGULATION_OF_HYDROLASE_ACTIVITY	Disease: reproductive organ cancer	-0.0016646	1	1	0	TP53	TP53	CDKN2D,DNAJB6,IFI6,ANGPTL4,TNNT2,GPX1,ANGPTL3,PPP2R4,BIRC5,APOA2,ATPIF1,DHCR24,SFN,LAMTOR5	KLF6,OPCML,PARK2,ZFHX3,PTEN,AR,MSR1,HIP1,STK11,KIT,MAD1L1,CHEK2,MXI1,CD82,CDH1,FGFR3,BRCA2,PIK3CA,AKT1,CTNNB1,MLH3,MSH6,PCAP
REACTOME_POST_TRANSLATIONAL_MODIFICATION_SYNTHESIS_OF_GPI_ANCHORED_PROTEINS	RIBONUCLEOPROTEIN_BINDING	-0.00167554	1	1	0	BRCA1	BRCA1	SEMA6D,PIGL,PLAUR,PIGQ,GPAA1,PIGF,PGAP1,PIGN,DPM3,PIGH,PIGU,DPM1,PIGK,PIGB,PIGA,PIGV,DPM2,PIGG,PIGC,PIGT,PIGS,PIGO,PIGW,PIGP,PIGX,PIGM	MTIF3,PRPF31,NAA10,EIF2A,NAA16,NAA15,TIMM50,RPS21,ETF1,SRPR,MTIF2,SRP9
RESPONSE_TO_UV	Disease: prostate cancer	-0.00167554	1	1	0	TP53	TP53	IL12A,ERCC4,CDKN2D,IL12B,REV1,ERCC3,SCARA3,UBE4B,BCL3,ERCC5,MC1R,ERCC6,SERPINB13,BRSK1,DDB2,FEN1,ERCC8,ERCC2,ELANE,MAPK8,RELA,GPX1,GTF2H2,POLD1,RPAIN,IVL	KLF6,ZFHX3,PTEN,AR,MSR1,HIP1,MAD1L1,CHEK2,MXI1,CD82,CDH1,BRCA2,PCAP
REACTOME_CONVERSION_FROM_APC_C_CDC20_TO_APC_C_CDH1_IN_LATE_ANAPHASE	REACTOME_RNA_POL_I_TRANSCRIPTION_TERMINATION	-0.00169672	1	1	0	BRCA1	BRCA1	ANAPC4,UBE2E1,ANAPC2,ANAPC5,UBE2C,ANAPC10,ANAPC11,CDC23,UBE2D1,CDC20,CDC16,CDC27,CDC14A,CDC26,ANAPC7,ANAPC1,LOC647654,LOC649620,CDC26P1	TAF1B,CCNH,MNAT1,ERCC3,POLR1D,POLR1A,POLR2K,POLR1C,ERCC2,PTRF,GTF2H3,GTF2H2,GTF2H1,CDK7,TAF1C,TAF1A,GTF2H4,UBTF,POLR2H,GTF2H2B,POLR1B
ICOSANOID_METABOLIC_PROCESS	REGULATION_OF_MYELOID_CELL_DIFFERENTIATION	-0.00170466	1	1	0	POU2F1	POU2F1	TNFRSF1A,FADS1,CYP2J2,AKR1C3,LTA4H,CYP4F2,CD74,HPGD,PTGS1,MIF,PTGES3,CYP4F8,AKR1C2,PTGES,CYP4F3,PTGDS,PRG3	ETS1,INHBA,MAFB,RUNX1,ZBTB16,FOXO3,CDK6,ACVR2A,CARTPT,SCIN,PF4,LDB1,CALCA,ACVR1B,IL4,INHA,SPI1,ZNF675,ACIN1
RIBONUCLEOPROTEIN_BINDING	ATP_DEPENDENT_HELICASE_ACTIVITY	-0.00170754	1	1	0	BRCA1	BRCA1	MTIF3,PRPF31,NAA10,EIF2A,NAA16,NAA15,TIMM50,RPS21,ETF1,SRPR,MTIF2,SRP9	DDX18,DDX20,DDX56,CHD2,XRCC5,SKIV2L,CHD1,DDX21,SNRNP200,XRCC6,DHX38,DHX8,DHX9,EIF4A3,RUVBL2,UPF1,DDX23,DDX25,DDX39A,DDX3X,DDX43,PIF1,DDX54,G3BP1,RECQL,CHD4,CHD3
REACTOME_MICRORNA_MIRNA_BIOGENESIS	SIGNAL_SEQUENCE_BINDING	-0.00172311	1	1	0	ZNF143	ZNF143	DROSHA,DICER1,DGCR8,POLR2A,AGO2,RAN,POLR2K,AGO1,POLR2I,POLR2E,POLR2L,POLR2J,POLR2D,TARBP2,POLR2B,POLR2G,POLR2F,POLR2C,POLR2H,AGO3,AGO4,XPO5	BRE,PEX7,NFKBIA,KPNB1,TNPO2,SSR1,TOMM34,KPNA3,KDELR1,KDELR2,KPNA2,KPNA1,TNPO1,SSR2,SSR3
REACTOME_TRANSPORT_TO_THE_GOLGI_AND_SUBSEQUENT_MODIFICATION	UNFOLDED_PROTEIN_RESPONSE	-0.0017236	1	1	0	XBP1	XBP1	MGAT5,LMAN1,SEC23A,MAN2A1,MAN1A1,ST8SIA6,MAN1A2,MANEA,MGAT1,B4GALT1,MGAT4C,ST8SIA2,MGAT4A,ST8SIA3,FUT8,ST6GAL1,B4GALT6,MCFD2,SEC24D,MGAT2,MAN1C1,B4GALT4,B4GALT5,MGAT4B,B4GALT3,B4GALT2,PREB,SEC24B,SEC31A,SAR1B,SEC13,SEC24C,MGAT3	ATF6,VAPB,ERN1,DERL3,VIMP,EIF2AK3,VCP,AMFR,DERL1,DERL2
REACTOME_POST_TRANSLATIONAL_MODIFICATION_SYNTHESIS_OF_GPI_ANCHORED_PROTEINS	ENDORIBONUCLEASE_ACTIVITY	-0.00174404	1	1	0	BRCA1	BRCA1	SEMA6D,PIGL,PLAUR,PIGQ,GPAA1,PIGF,PGAP1,PIGN,DPM3,PIGH,PIGU,DPM1,PIGK,PIGB,PIGA,PIGV,DPM2,PIGG,PIGC,PIGT,PIGS,PIGO,PIGW,PIGP,PIGX,PIGM	RPP30,DICER1,POP1,POP4,RPP40,EXO1,FEN1,APEX1,RPP38,POP7,RNASE8,DBR1,RNASE1
MEIOTIC_RECOMBINATION	REGULATION_OF_DNA_REPLICATION	-0.00174902	1	1	0	E2F4	E2F4	RAD51B,SYCP1,RAD50,MRE11A,LIG3,MSH5,RAD52,RAD54B,ATM,RAD51,DMC1,SPO11,RAD51D,MSH4,REC8,CHEK1,RAD21	GLI2,EREG,CCDC88A,WRNIP1,CDT1,CDK2,NBN,GMNN,S100A11,NF2,ATR,GTPBP4,RAD9A,CDC6,ENPP7,GLI1,TSPYL2,CDC45,RAD17,TIPIN
REACTOME_RNA_POL_I_TRANSCRIPTION_TERMINATION	ATP_DEPENDENT_RNA_HELICASE_ACTIVITY	-0.00174902	1	1	0	BRCA1	BRCA1	TAF1B,CCNH,MNAT1,ERCC3,POLR1D,POLR1A,POLR2K,POLR1C,ERCC2,PTRF,GTF2H3,GTF2H2,GTF2H1,CDK7,TAF1C,TAF1A,GTF2H4,UBTF,POLR2H,GTF2H2B,POLR1B	DDX18,DDX20,DDX56,SKIV2L,DDX21,DHX38,DHX8,DHX9,EIF4A3,UPF1,DDX23,DDX25,DDX39A,DDX3X,DDX43,DDX54,G3BP1
REACTOME_SYNTHESIS_OF_GLYCOSYLPHOSPHATIDYLINOSITOL_GPI	REACTOME_RNA_POL_I_TRANSCRIPTION_TERMINATION	-0.00174902	1	1	0	BRCA1	BRCA1	SEMA6D,PIGL,PIGQ,PIGF,PIGN,PIGH,PIGB,PIGA,PIGV,DPM2,PIGG,PIGC,PIGO,PIGW,PIGP,PIGX,PIGM	TAF1B,CCNH,MNAT1,ERCC3,POLR1D,POLR1A,POLR2K,POLR1C,ERCC2,PTRF,GTF2H3,GTF2H2,GTF2H1,CDK7,TAF1C,TAF1A,GTF2H4,UBTF,POLR2H,GTF2H2B,POLR1B
REGULATION_OF_MYELOID_CELL_DIFFERENTIATION	REGULATION_OF_PEPTIDYL_TYROSINE_PHOSPHORYLATION	-0.00175416	1	1	0	POU2F1	POU2F1	ETS1,INHBA,MAFB,RUNX1,ZBTB16,FOXO3,CDK6,ACVR2A,CARTPT,SCIN,PF4,LDB1,CALCA,ACVR1B,IL4,INHA,SPI1,ZNF675,ACIN1	IL12A,EGFR,IL22RA2,SOCS1,IL31RA,LYN,IL5,TDGF1,IL3,ITGB2,NF2,CD81,TNK2,IFNL1,IL20,CLCF1,HCLS1,CD80
PharmGKB_PA165959537_Sorafenib_Pharmacokinetics	Disease: acquired metabolic disease	-0.00175633	1	1	0	HNF1A	HNF1A	CYP2C8,UGT1A9,UGT1A1,CYP2C9,CYP2B6,CYP3A4	POMC,OSMR,CDKAL1,IRS2,LIPC,HNF1B,MC4R,IL6,ITPR3,GCK,MTNR1B,IRS1,PDX1,HNF4A,PTPN22,GPD2,GULOP,HNF1A,ADRB2,SLC30A8,FGA,CARTPT,TCF7L2,PPARG,GHRL,PPARGC1B,WFS1,HMGA1,SIM1,APP,MTTP,IGF2BP2,ENPP1,GSN,SLC2A2,OAS1,KCNJ11,NEUROD1,ABCC8,TTR,APOA1,LYZ,CP,PAX4,AKT2,NR0B2,RETN,GCGR,MAPK8IP1,SLC2A4,FOXP3,PTPN1,SDC3,AGRP,UCP3,ADRB3,UCP1,PYY
PharmGKB_PA165378192_Artemisinin_and_Derivatives_Pathway_Pharmacokinetics	Disease: acquired metabolic disease	-0.00175633	1	1	0	HNF1A	HNF1A	UGT1A9,CYP2A6,CYP2B6,CYP3A5,CYP3A4,UGT2B7	POMC,OSMR,CDKAL1,IRS2,LIPC,HNF1B,MC4R,IL6,ITPR3,GCK,MTNR1B,IRS1,PDX1,HNF4A,PTPN22,GPD2,GULOP,HNF1A,ADRB2,SLC30A8,FGA,CARTPT,TCF7L2,PPARG,GHRL,PPARGC1B,WFS1,HMGA1,SIM1,APP,MTTP,IGF2BP2,ENPP1,GSN,SLC2A2,OAS1,KCNJ11,NEUROD1,ABCC8,TTR,APOA1,LYZ,CP,PAX4,AKT2,NR0B2,RETN,GCGR,MAPK8IP1,SLC2A4,FOXP3,PTPN1,SDC3,AGRP,UCP3,ADRB3,UCP1,PYY
NEGATIVE_REGULATION_OF_HYDROLASE_ACTIVITY	Disease: intestinal cancer	-0.00177473	1	1	0	TP53	TP53	CDKN2D,DNAJB6,IFI6,ANGPTL4,TNNT2,GPX1,ANGPTL3,PPP2R4,BIRC5,APOA2,ATPIF1,DHCR24,SFN,LAMTOR5	APC,MCC,TLR4,PDGFRL,EP300,DCC,AXIN2,PTPN12,NRAS,PTPRJ,RAD54B,CCND1,FLCN,FGFR3,TP53,PIK3CA,AKT1,BAX,BUB1B,CTNNB1,MLH3,AURKA,ODC1,TLR2,PLA2G2A
NEGATIVE_REGULATION_OF_HYDROLASE_ACTIVITY	Disease: colon carcinoma	-0.00177473	1	1	0	TP53	TP53	CDKN2D,DNAJB6,IFI6,ANGPTL4,TNNT2,GPX1,ANGPTL3,PPP2R4,BIRC5,APOA2,ATPIF1,DHCR24,SFN,LAMTOR5	APC,MCC,TLR4,PDGFRL,EP300,DCC,AXIN2,PTPN12,NRAS,PTPRJ,RAD54B,CCND1,FLCN,FGFR3,TP53,PIK3CA,AKT1,BAX,BUB1B,CTNNB1,MLH3,AURKA,ODC1,TLR2,PLA2G2A
NEGATIVE_REGULATION_OF_HYDROLASE_ACTIVITY	Disease: colon cancer	-0.00177473	1	1	0	TP53	TP53	CDKN2D,DNAJB6,IFI6,ANGPTL4,TNNT2,GPX1,ANGPTL3,PPP2R4,BIRC5,APOA2,ATPIF1,DHCR24,SFN,LAMTOR5	APC,MCC,TLR4,PDGFRL,EP300,DCC,AXIN2,PTPN12,NRAS,PTPRJ,RAD54B,CCND1,FLCN,FGFR3,TP53,PIK3CA,AKT1,BAX,BUB1B,CTNNB1,MLH3,AURKA,ODC1,TLR2,PLA2G2A
NEGATIVE_REGULATION_OF_HYDROLASE_ACTIVITY	Disease: large intestine cancer	-0.00177473	1	1	0	TP53	TP53	CDKN2D,DNAJB6,IFI6,ANGPTL4,TNNT2,GPX1,ANGPTL3,PPP2R4,BIRC5,APOA2,ATPIF1,DHCR24,SFN,LAMTOR5	APC,MCC,TLR4,PDGFRL,EP300,DCC,AXIN2,PTPN12,NRAS,PTPRJ,RAD54B,CCND1,FLCN,FGFR3,TP53,PIK3CA,AKT1,BAX,BUB1B,CTNNB1,MLH3,AURKA,ODC1,TLR2,PLA2G2A
NEGATIVE_REGULATION_OF_HYDROLASE_ACTIVITY	Disease: colorectal cancer	-0.00177473	1	1	0	TP53	TP53	CDKN2D,DNAJB6,IFI6,ANGPTL4,TNNT2,GPX1,ANGPTL3,PPP2R4,BIRC5,APOA2,ATPIF1,DHCR24,SFN,LAMTOR5	APC,MCC,TLR4,PDGFRL,EP300,DCC,AXIN2,PTPN12,NRAS,PTPRJ,RAD54B,CCND1,FLCN,FGFR3,TP53,PIK3CA,AKT1,BAX,BUB1B,CTNNB1,MLH3,AURKA,ODC1,TLR2,PLA2G2A
ENDORIBONUCLEASE_ACTIVITY	ATP_DEPENDENT_HELICASE_ACTIVITY	-0.00177735	1	1	0	BRCA1	BRCA1	RPP30,DICER1,POP1,POP4,RPP40,EXO1,FEN1,APEX1,RPP38,POP7,RNASE8,DBR1,RNASE1	DDX18,DDX20,DDX56,CHD2,XRCC5,SKIV2L,CHD1,DDX21,SNRNP200,XRCC6,DHX38,DHX8,DHX9,EIF4A3,RUVBL2,UPF1,DDX23,DDX25,DDX39A,DDX3X,DDX43,PIF1,DDX54,G3BP1,RECQL,CHD4,CHD3
BRAIN_DEVELOPMENT	Disease: hypothyroidism	-0.00179401	1	1	0	SUZ12	SUZ12	PBX1,MYO16,ALK,GLI2,CNTN4,MDGA1,PCDH18,SIX3,UNC5C,PBX3,ROBO2,DSCAML1,NF1,NKX2-2,AFF2,EGR2,PBX4,OTX2,PHGDH,SHH,UBE3A,DLX2,FOXP2,TBR1,SHROOM4,HESX1,NDUFS4,SLIT1,FOXG1,ALX1,PPT1,ECE2,CLN5,CTNS,CEP290,ZIC2,SHROOM2,SMARCA1,BPTF,CDK5R1,MAP1S,PITPNM1,NCOA6,GPR56,DMBX1,LHX6,ZIC1,POU6F1,NNAT,UTP3,VCX3A	TPO,PAX8,THRB,FOXE1,DUOX2,SLC5A5,DUOXA2
REACTOME_RNA_POL_I_TRANSCRIPTION_TERMINATION	RNA_DEPENDENT_ATPASE_ACTIVITY	-0.00179982	1	1	0	BRCA1	BRCA1	TAF1B,CCNH,MNAT1,ERCC3,POLR1D,POLR1A,POLR2K,POLR1C,ERCC2,PTRF,GTF2H3,GTF2H2,GTF2H1,CDK7,TAF1C,TAF1A,GTF2H4,UBTF,POLR2H,GTF2H2B,POLR1B	DDX18,DDX20,DDX56,SKIV2L,DDX21,DDX17,DHX38,DHX8,DHX9,EIF4A3,UPF1,DDX23,DDX25,DDX39A,DDX3X,DDX43,DDX54,G3BP1
REACTOME_RNA_POL_I_TRANSCRIPTION_INITIATION	REACTOME_CONVERSION_FROM_APC_C_CDC20_TO_APC_C_CDH1_IN_LATE_ANAPHASE	-0.00181979	1	1	0	BRCA1	BRCA1	TAF1B,CCNH,MNAT1,ERCC3,POLR1D,ERCC6,EHMT2,POLR1A,POLR2K,POLR1C,ERCC2,GTF2H3,GTF2H2,GTF2H1,CDK7,TAF1C,TAF1A,KAT2B,GTF2H4,UBTF,RRN3,POLR2H,GTF2H2B,POLR1B	ANAPC4,UBE2E1,ANAPC2,ANAPC5,UBE2C,ANAPC10,ANAPC11,CDC23,UBE2D1,CDC20,CDC16,CDC27,CDC14A,CDC26,ANAPC7,ANAPC1,LOC647654,LOC649620,CDC26P1
REACTOME_PHOSPHORYLATION_OF_THE_APC_C	DNA_DEPENDENT_ATPASE_ACTIVITY	-0.00183457	1	1	0	TFDP1	TFDP1	ANAPC4,UBE2E1,CDK1,ANAPC2,ANAPC5,UBE2C,ANAPC10,ANAPC11,CDC23,PLK1,UBE2D1,CDC16,CDC27,CDC26,ANAPC7,ANAPC1,LOC647654,LOC649620,CDC26P1,CCNB1	RFC3,TTF2,CHD2,ERCC6,RBBP4,XRCC5,CHD1,RAD54B,ERCC8,RAD51,TOP2A,XRCC6,SMARCAL1,DHX9,RUVBL2,SMARCA1,PIF1,G3BP1,RECQL,BPTF,CHD4,CHD3
REACTOME_VOLTAGE_GATED_POTASSIUM_CHANNELS	PharmGKB_PA2030_Sympathetic_Nerve_Pathway_(Pre-_and_Post-_Ganglionic_Junction)	-0.00186733	1	1	0	REST	REST	KCNH7,KCNQ5,KCNF1,KCNH1,KCNS3,KCND2,KCND3,KCNA5,KCNH5,KCNH8,KCNB2,KCNV1,KCNS2,KCNG3,KCNA4,KCNQ1,KCNQ3,KCNC4,KCNC2,KCNA10,KCNA2,KCNH3,KCNV2,KCNB1,KCNA1,KCNAB1,KCNH2,KCNG4,KCNG2,KCNA3,KCNQ4,KCNQ2,KCNC3,KCNAB2,KCNH4,KCNC1,KCNA6,KCNS1,KCNAB3,KCNA7,KCND1,KCNG1,KCNH6	CHRNA3,SLC5A7,CHRNA7,DDC,ACHE,CHRNB4,CHAT,SLC18A3,CHGA
RESPONSE_TO_UV	Disease: male reproductive organ cancer	-0.00187358	1	1	0	TP53	TP53	IL12A,ERCC4,CDKN2D,IL12B,REV1,ERCC3,SCARA3,UBE4B,BCL3,ERCC5,MC1R,ERCC6,SERPINB13,BRSK1,DDB2,FEN1,ERCC8,ERCC2,ELANE,MAPK8,RELA,GPX1,GTF2H2,POLD1,RPAIN,IVL	KLF6,ZFHX3,PTEN,AR,MSR1,HIP1,STK11,KIT,MAD1L1,CHEK2,MXI1,CD82,CDH1,FGFR3,BRCA2,PCAP
REACTOME_RNA_POL_I_TRANSCRIPTION_INITIATION	ATP_DEPENDENT_RNA_HELICASE_ACTIVITY	-0.00187589	1	1	0	BRCA1	BRCA1	TAF1B,CCNH,MNAT1,ERCC3,POLR1D,ERCC6,EHMT2,POLR1A,POLR2K,POLR1C,ERCC2,GTF2H3,GTF2H2,GTF2H1,CDK7,TAF1C,TAF1A,KAT2B,GTF2H4,UBTF,RRN3,POLR2H,GTF2H2B,POLR1B	DDX18,DDX20,DDX56,SKIV2L,DDX21,DHX38,DHX8,DHX9,EIF4A3,UPF1,DDX23,DDX25,DDX39A,DDX3X,DDX43,DDX54,G3BP1
REACTOME_RNA_POL_I_TRANSCRIPTION_INITIATION	REACTOME_SYNTHESIS_OF_GLYCOSYLPHOSPHATIDYLINOSITOL_GPI	-0.00187589	1	1	0	BRCA1	BRCA1	TAF1B,CCNH,MNAT1,ERCC3,POLR1D,ERCC6,EHMT2,POLR1A,POLR2K,POLR1C,ERCC2,GTF2H3,GTF2H2,GTF2H1,CDK7,TAF1C,TAF1A,KAT2B,GTF2H4,UBTF,RRN3,POLR2H,GTF2H2B,POLR1B	SEMA6D,PIGL,PIGQ,PIGF,PIGN,PIGH,PIGB,PIGA,PIGV,DPM2,PIGG,PIGC,PIGO,PIGW,PIGP,PIGX,PIGM
PharmGKB_PA165946349_Tramadol_Pharmacokinetics	Disease: acquired metabolic disease	-0.00189715	1	1	0	HNF1A	HNF1A	SLC22A1,UGT1A8,CYP2B6,ABCC2,CYP3A4,CYP2D6,UGT2B7	POMC,OSMR,CDKAL1,IRS2,LIPC,HNF1B,MC4R,IL6,ITPR3,GCK,MTNR1B,IRS1,PDX1,HNF4A,PTPN22,GPD2,GULOP,HNF1A,ADRB2,SLC30A8,FGA,CARTPT,TCF7L2,PPARG,GHRL,PPARGC1B,WFS1,HMGA1,SIM1,APP,MTTP,IGF2BP2,ENPP1,GSN,SLC2A2,OAS1,KCNJ11,NEUROD1,ABCC8,TTR,APOA1,LYZ,CP,PAX4,AKT2,NR0B2,RETN,GCGR,MAPK8IP1,SLC2A4,FOXP3,PTPN1,SDC3,AGRP,UCP3,ADRB3,UCP1,PYY
BRAIN_DEVELOPMENT	Disease: thyroid gland disease	-0.00191797	1	1	0	SUZ12	SUZ12	PBX1,MYO16,ALK,GLI2,CNTN4,MDGA1,PCDH18,SIX3,UNC5C,PBX3,ROBO2,DSCAML1,NF1,NKX2-2,AFF2,EGR2,PBX4,OTX2,PHGDH,SHH,UBE3A,DLX2,FOXP2,TBR1,SHROOM4,HESX1,NDUFS4,SLIT1,FOXG1,ALX1,PPT1,ECE2,CLN5,CTNS,CEP290,ZIC2,SHROOM2,SMARCA1,BPTF,CDK5R1,MAP1S,PITPNM1,NCOA6,GPR56,DMBX1,LHX6,ZIC1,POU6F1,NNAT,UTP3,VCX3A	TPO,PAX8,DICER1,THRB,FOXE1,DUOX2,SLC5A5,DUOXA2
PYRIMIDINE_NUCLEOTIDE_METABOLIC_PROCESS	Disease: immune system cancer	-0.00192193	1	1	0	TAL1	TAL1	DCK,AK5,DCTD,CTPS1,UMPS,TYMP,CMPK1,NT5C,ENTPD4,NT5M	GATA2,LPP,ARHGAP26,PRF1,RUNX1,SH2B3,LIG4,NF1,JAK2,IRF4,MYC,NPM1,ETV6,PICALM,PTPN11,KIT,BCR,MLF1,NBN,NSD1,TERT,CEBPA,CBFB,RAD54B,CCND1,KLHDC8B,MLLT10,BAX,CASP10,FLT3,GMPS,SH3GL1,ARHGEF12,NUP214,WHSC1L1,RAD54L,MYD88,MPL,CALR,THPO,CHIC2
PYRIMIDINE_NUCLEOTIDE_METABOLIC_PROCESS	Disease: hematologic cancer	-0.00192193	1	1	0	TAL1	TAL1	DCK,AK5,DCTD,CTPS1,UMPS,TYMP,CMPK1,NT5C,ENTPD4,NT5M	GATA2,LPP,ARHGAP26,PRF1,RUNX1,SH2B3,LIG4,NF1,JAK2,IRF4,MYC,NPM1,ETV6,PICALM,PTPN11,KIT,BCR,MLF1,NBN,NSD1,TERT,CEBPA,CBFB,RAD54B,CCND1,KLHDC8B,MLLT10,BAX,CASP10,FLT3,GMPS,SH3GL1,ARHGEF12,NUP214,WHSC1L1,RAD54L,MYD88,MPL,CALR,THPO,CHIC2
REACTOME_RNA_POL_I_TRANSCRIPTION_INITIATION	RNA_DEPENDENT_ATPASE_ACTIVITY	-0.00193036	1	1	0	BRCA1	BRCA1	TAF1B,CCNH,MNAT1,ERCC3,POLR1D,ERCC6,EHMT2,POLR1A,POLR2K,POLR1C,ERCC2,GTF2H3,GTF2H2,GTF2H1,CDK7,TAF1C,TAF1A,KAT2B,GTF2H4,UBTF,RRN3,POLR2H,GTF2H2B,POLR1B	DDX18,DDX20,DDX56,SKIV2L,DDX21,DDX17,DHX38,DHX8,DHX9,EIF4A3,UPF1,DDX23,DDX25,DDX39A,DDX3X,DDX43,DDX54,G3BP1
REACTOME_CONVERSION_FROM_APC_C_CDC20_TO_APC_C_CDH1_IN_LATE_ANAPHASE	REACTOME_POST_TRANSLATIONAL_MODIFICATION_SYNTHESIS_OF_GPI_ANCHORED_PROTEINS	-0.00193511	1	1	0	BRCA1	BRCA1	ANAPC4,UBE2E1,ANAPC2,ANAPC5,UBE2C,ANAPC10,ANAPC11,CDC23,UBE2D1,CDC20,CDC16,CDC27,CDC14A,CDC26,ANAPC7,ANAPC1,LOC647654,LOC649620,CDC26P1	SEMA6D,PIGL,PLAUR,PIGQ,GPAA1,PIGF,PGAP1,PIGN,DPM3,PIGH,PIGU,DPM1,PIGK,PIGB,PIGA,PIGV,DPM2,PIGG,PIGC,PIGT,PIGS,PIGO,PIGW,PIGP,PIGX,PIGM
REACTOME_CONVERSION_FROM_APC_C_CDC20_TO_APC_C_CDH1_IN_LATE_ANAPHASE	ATP_DEPENDENT_HELICASE_ACTIVITY	-0.00197207	1	1	0	BRCA1	BRCA1	ANAPC4,UBE2E1,ANAPC2,ANAPC5,UBE2C,ANAPC10,ANAPC11,CDC23,UBE2D1,CDC20,CDC16,CDC27,CDC14A,CDC26,ANAPC7,ANAPC1,LOC647654,LOC649620,CDC26P1	DDX18,DDX20,DDX56,CHD2,XRCC5,SKIV2L,CHD1,DDX21,SNRNP200,XRCC6,DHX38,DHX8,DHX9,EIF4A3,RUVBL2,UPF1,DDX23,DDX25,DDX39A,DDX3X,DDX43,PIF1,DDX54,G3BP1,RECQL,CHD4,CHD3
REACTOME_GLUTATHIONE_CONJUGATION	REACTOME_SYNTHESIS_AND_INTERCONVERSION_OF_NUCLEOTIDE_DI_AND_TRIPHOSPHATES	-0.00198335	1	1	0	NFE2L2	NFE2L2	GSTO2,CNDP2,GCLC,MGST3,GSTA4,MGST2,MGST1,GSTP1,GGT1,GSTA1,GSTA2,GSTM1,GSS,GCLM,GGT5,GSTM5,GSTM4,GSTA3,GSTO1,GSTA5,GGT7,OPLAH,GGCT	TXNRD1,GLRX,RRM2B,AK1,NME1,NME1-NME2,GSR,AK5,CTPS1,TXN,CTPS2,AK2,RRM1,RRM2,CMPK1,NME2,DTYMK,NME4,GUK1
CERAMIDE_METABOLIC_PROCESS	PROTEIN_UBIQUITINATION	-0.001991	1	1	0	ELF1	ELF1	ASAH2,SGPL1,UGCG,CLN3,CLN6,ASAH1,CERS5,CERS1,CERK,NSMAF,NEU3	BCL10,PARK2,RNF144B,SMURF1,MYLIP,CAND1,UHRF2,UBE3C,UBE4B,FBXW7,PRKCG,TSC1,HUWE1,RNF217,UBE2N,UBE2V2,DDB2,CBL,ERCC8,BRCA1,RNF139,VHL,UBB,GTPBP4,TRIM23,DZIP3,WWP1,UBE2C,MDM2,AMFR,ANAPC11,STUB1,TRAF7,TRAF6,RNF11,SAE1,UBE2V1,ATG3,UBE2D1,PCNP
REACTOME_TRAF6_MEDIATED_NFKB_ACTIVATION	REACTOME_CTLA4_INHIBITORY_SIGNALING	-0.00199241	1	1	0	NFKB1	NFKB1	MAP3K1,AGER,IFIH1,S100B,HMGB1,NFKBIA,MAVS,APP,SAA1,IKBKG,NFKB2,RELA,TRAF6,CHUK,S100A12,IKBKB,NFKBIB,TRIM25,TRAF2,DDX58,RNF135	YES1,AKT3,PPP2R5E,CTLA4,CD86,FYN,PPP2R5A,LYN,PPP2R5C,AKT2,PPP2R1B,AKT1,SRC,PPP2R1A,PPP2R5B,PPP2R5D,LCK,PPP2CB,PDPK1,PPP2CA,CD80
REACTOME_LIGAND_GATED_ION_CHANNEL_TRANSPORT	REACTOME_INTERACTION_BETWEEN_L1_AND_ANKYRINS	-0.00199241	1	1	0	REST	REST	GABRB1,GLRA3,GABRB2,GABRB3,GABRR1,GABRR2,GABRA6,GABRG3,GLRA2,GABRA2,GABRA1,GLRA1,GABRG2,GLRB,GABRA4,HTR3B,HTR3A,ARHGEF9,GABRA3,GABRA5,HTR3C	SCN8A,ANK1,ANK3,KCNQ3,SPTA1,SCN2A,SPTB,SCN7A,SCN3B,SCN5A,SPTBN1,NRCAM,SCN4A,SCN1B,SPTAN1,KCNQ2,SPTBN2,SCN2B,SPTBN4,L1CAM,SPTBN5
REACTOME_POST_TRANSLATIONAL_MODIFICATION_SYNTHESIS_OF_GPI_ANCHORED_PROTEINS	ATP_DEPENDENT_RNA_HELICASE_ACTIVITY	-0.00199476	1	1	0	BRCA1	BRCA1	SEMA6D,PIGL,PLAUR,PIGQ,GPAA1,PIGF,PGAP1,PIGN,DPM3,PIGH,PIGU,DPM1,PIGK,PIGB,PIGA,PIGV,DPM2,PIGG,PIGC,PIGT,PIGS,PIGO,PIGW,PIGP,PIGX,PIGM	DDX18,DDX20,DDX56,SKIV2L,DDX21,DHX38,DHX8,DHX9,EIF4A3,UPF1,DDX23,DDX25,DDX39A,DDX3X,DDX43,DDX54,G3BP1
REACTOME_BIOSYNTHESIS_OF_THE_N_GLYCAN_PRECURSOR_DOLICHOL_LIPID_LINKED_OLIGOSACCHARIDE_LLO_AND_TRANSFER_TO_A_NASCENT_PROTEIN	ER_NUCLEAR_SIGNALING_PATHWAY	-0.00200835	1	1	0	XBP1	XBP1	ALG10,ALG10B,MPI,GFPT2,DPM3,ALG14,PMM2,ALG6,ALG3,DPM1,ALG12,ALG8,ALG2,DPAGT1,ALG1,ALG9,DOLK,RFT1,ALG11,DOLPP1,ALG5,DPM2,PMM1,PGM3,ALG1L9P,GMPPB,GMPPA,ALG13,GNPNAT1	ATF6,VAPB,GSK3B,ERN1,DERL3,ARHGEF10L,PAK1,VIMP,EIF2AK3,TP53,VCP,AMFR,DERL1,DERL2,SCAP,CRIPAK
PROTEIN_POLYMERIZATION	CHROMATIN_REMODELING	-0.00201273	1	1	0	CBFB	CBFB	NCK2,WASF3,PREX1,CDC42EP5,RAC1,ANG,MAPT,RASA1,GSN,WASF1,MAPRE1,CENPJ,ARF6,LATS1,CDC42EP2,TPPP,SPRR2C,NCK1,TMSB4Y	PBRM1,BNIP3,TNP1,HMGA1,INO80,RBBP4,NPM2,HDAC5,ACTL6A,HELLS,SIRT1,RSF1,BPTF,SUV39H2,SUPT4H1,SIRT4,SIRT5,KAT2A,SMARCC1,SMARCD1,SMARCC2,ARID1A,TAF6L,NASP,SYCP3
REACTOME_SYNTHESIS_OF_GLYCOSYLPHOSPHATIDYLINOSITOL_GPI	ATP_DEPENDENT_HELICASE_ACTIVITY	-0.00203286	1	1	0	BRCA1	BRCA1	SEMA6D,PIGL,PIGQ,PIGF,PIGN,PIGH,PIGB,PIGA,PIGV,DPM2,PIGG,PIGC,PIGO,PIGW,PIGP,PIGX,PIGM	DDX18,DDX20,DDX56,CHD2,XRCC5,SKIV2L,CHD1,DDX21,SNRNP200,XRCC6,DHX38,DHX8,DHX9,EIF4A3,RUVBL2,UPF1,DDX23,DDX25,DDX39A,DDX3X,DDX43,PIF1,DDX54,G3BP1,RECQL,CHD4,CHD3
REACTOME_TRANSPORT_TO_THE_GOLGI_AND_SUBSEQUENT_MODIFICATION	REACTOME_SYNTHESIS_OF_SUBSTRATES_IN_N_GLYCAN_BIOSYTHESIS	-0.00203978	1	1	0	XBP1	XBP1	MGAT5,LMAN1,SEC23A,MAN2A1,MAN1A1,ST8SIA6,MAN1A2,MANEA,MGAT1,B4GALT1,MGAT4C,ST8SIA2,MGAT4A,ST8SIA3,FUT8,ST6GAL1,B4GALT6,MCFD2,SEC24D,MGAT2,MAN1C1,B4GALT4,B4GALT5,MGAT4B,B4GALT3,B4GALT2,PREB,SEC24B,SEC31A,SAR1B,SEC13,SEC24C,MGAT3	MPI,GFPT2,DPM3,PMM2,DPM1,DOLK,DOLPP1,ALG5,DPM2,PMM1,PGM3,GMPPB,GMPPA,GNPNAT1
REACTOME_POST_TRANSLATIONAL_MODIFICATION_SYNTHESIS_OF_GPI_ANCHORED_PROTEINS	RNA_DEPENDENT_ATPASE_ACTIVITY	-0.00205269	1	1	0	BRCA1	BRCA1	SEMA6D,PIGL,PLAUR,PIGQ,GPAA1,PIGF,PGAP1,PIGN,DPM3,PIGH,PIGU,DPM1,PIGK,PIGB,PIGA,PIGV,DPM2,PIGG,PIGC,PIGT,PIGS,PIGO,PIGW,PIGP,PIGX,PIGM	DDX18,DDX20,DDX56,SKIV2L,DDX21,DDX17,DHX38,DHX8,DHX9,EIF4A3,UPF1,DDX23,DDX25,DDX39A,DDX3X,DDX43,DDX54,G3BP1
VIRAL_REPRODUCTIVE_PROCESS	PharmGKB_PA150642262_Platinum_Pathway_Pharmacokinetics/Pharmacodynamics	-0.00205318	1	1	0	FOS	FOS	SMAD3,MDFIC,DEK,CTBP2,CXCR6,VAPB,CCL4,CLEC4M,TNIP1,OPRK1,ITCH,UBP1,CCL2,WWP2,IL8,CD209,CCL3,TGFB1,SMARCB1,CD81,TOP2A,ACE2,EIF5A,RSF1,WWP1,RRAGA,APOBEC3G,APOBEC3F,HS3ST6,HS3ST5,HTATSF1,TARBP2,DERL1,CTBP1,PPIA,LAMTOR5	ABCG2,GSTP1,ABCC2,ATP7A,ATP7B,MPO,SOD1,GSTT1,GSTM1,NQO1,MT1A,MT2A,SLC31A1
CERAMIDE_METABOLIC_PROCESS	PROTEIN_MODIFICATION_BY_SMALL_PROTEIN_CONJUGATION	-0.00206461	1	1	0	ELF1	ELF1	ASAH2,SGPL1,UGCG,CLN3,CLN6,ASAH1,CERS5,CERS1,CERK,NSMAF,NEU3	BCL10,PARK2,RNF144B,NAE1,SMURF1,MYLIP,CAND1,UHRF2,UBE3C,UBE4B,FBXW7,PRKCG,TSC1,HUWE1,RNF217,UBE2N,UBE2V2,DDB2,SUMO1,CBL,ERCC8,BRCA1,RNF139,VHL,UBB,GTPBP4,TRIM23,DZIP3,WWP1,UBE2C,MDM2,AMFR,ANAPC11,STUB1,TRAF7,TRAF6,RNF11,SAE1,UBE2V1,ATG3,UBE2D1,PCNP,SENP7
ER_NUCLEAR_SIGNALING_PATHWAY	PROTEIN_AMINO_ACID_N_LINKED_GLYCOSYLATION	-0.00207904	1	1	0	XBP1	XBP1	ATF6,VAPB,GSK3B,ERN1,DERL3,ARHGEF10L,PAK1,VIMP,EIF2AK3,TP53,VCP,AMFR,DERL1,DERL2,SCAP,CRIPAK	ALK,TM4SF4,ST8SIA4,LIPC,TUSC3,MAN1A2,GYPC,ST8SIA2,MGAT4A,LIPA,ST8SIA3,KEL,FUT8,RPN1,STT3A,TSPAN7,MPDU1,TM4SF5,MOGS,ALG6,ALG12,ALG8,ALG2,DOLPP1,MAN1C1,GAL3ST1,MAGT1,STT3B,MGAT4B,CD37
MRNA_BINDING	Disease: acute myeloid leukemia	-0.00208533	1	1	0	TAL1	TAL1	AUH,ELAVL4,SERBP1,ELAVL2,PABPC3,PABPC4,ZFP36L1,PARN,FMR1,PABPC1,EIF4A3,ZFP36,HNRNPAB,RPL35,GRSF1,SSB,PURB,SLBP,HNRNPDL,TIA1,EIF4A1,SLU7,CPSF1	GATA2,LPP,RUNX1,JAK2,NPM1,ETV6,PICALM,KIT,MLF1,NSD1,TERT,CEBPA,CBFB,MLLT10,FLT3,GMPS,SH3GL1,ARHGEF12,NUP214,WHSC1L1,CHIC2
REACTOME_CD28_DEPENDENT_VAV1_PATHWAY	DIGESTION	-0.00208858	1	1	0	SPI1	SPI1	CD86,RAC1,FYN,PAK2,PAK1,VAV1,GRB2,CD28,CDC42,LCK,CD80	GALR1,PPARGC1A,NPC1L1,LDLR,SSTR1,NMU,FABP2,ACSL1,APOA4,CAPN9,SST,HTR3A,VIPR1,PRSS3,MUC2,SSTR2,TFF2,AKR1D1,PYY,CEL,AKR1C2,CCKBR,SLC15A1,AKR1B10,AKR1C1,CYP39A1,PRSS2,MEP1B,CELA3A,MEP1A,AMY2B,AMY1B,CCKAR,GALR2,SCTR,CTSE,PPY,COPA,NPY4R,MLNR,BAAT,TFF3,PGC,CTRL
ATP_DEPENDENT_HELICASE_ACTIVITY	Pheno_cholesterol, hdl	-0.00210772	1	1	1	BRCA1	BRCA1	DDX18,DDX20,DDX56,CHD2,XRCC5,SKIV2L,CHD1,DDX21,SNRNP200,XRCC6,DHX38,DHX8,DHX9,EIF4A3,RUVBL2,UPF1,DDX23,DDX25,DDX39A,DDX3X,DDX43,PIF1,DDX54,G3BP1,RECQL,CHD4,CHD3	FTLP17,CDK4PS,SLC8A1,ATP10B,NFYAP1,ZNF780B,SPANXN4,LGMNP1,EEF1A1P14,KCNT2,DTHD1,MSNP1,COBL,POM121L12,PVT1,RPS19P6,RPS20P25,RPL15P15,BUD13,GRIP1,DIAPH3,LIN28AP2,SCFD1,CDH11,FDPSP6,GSDMC,GGTA2P,CLEC16A,IRF8,FOXF1,PRDM2,KAZN,PDE4B,ELTD1,RXRG,FASLG,RPS3AP9,BRINP3,RMDN2,ETAA1,DPP10,SGCEP,RPL6P5,KCNH7,XIRP2,LIN28AP1,ZNF804A,ANKRD44,ITPR1,SGOL1,VENTXP7,CNTN3,OTOL1,TOMM22P6,MECOM,DLG1,RPL31P31,ARAP2,SRIP…	DDX18
REACTOME_INHIBITION_OF_REPLICATION_INITIATION_OF_DAMAGED_DNA_BY_RB1_E2F1	NUCLEOTIDE_METABOLIC_PROCESS	-0.00213119	1	1	0	E2F1	E2F1	PRIM2,TFDP1,POLA1,RB1,PRIM1,PPP2R1B,PPP2R1A,PPP2R3B,PPP2CB,E2F1,PPP2CA,POLA2,LOC441488	FHIT,DCK,GRM8,PTHLH,ABCA1,ADM,AMPD3,ADK,NUDT4,OLA1,AK5,ADSS,DCTD,OXER1,CTPS1,REXO2,PTH,CDA,FIGNL1,CTNS,HPRT1,UMPS,PNKP,ADCY7,ADORA2A,PPAT,TYMS,NDUFS1,TYMP,CMPK1,NT5C,UCN2,PGD,NUDT5,ENTPD4,ME1,ACLY,GUK1,PDZD3,NT5M,VPS9D1,PGLS
MRNA_BINDING	Disease: myeloid leukemia	-0.0021345	1	1	0	TAL1	TAL1	AUH,ELAVL4,SERBP1,ELAVL2,PABPC3,PABPC4,ZFP36L1,PARN,FMR1,PABPC1,EIF4A3,ZFP36,HNRNPAB,RPL35,GRSF1,SSB,PURB,SLBP,HNRNPDL,TIA1,EIF4A1,SLU7,CPSF1	GATA2,LPP,RUNX1,JAK2,NPM1,ETV6,PICALM,KIT,BCR,MLF1,NSD1,TERT,CEBPA,CBFB,MLLT10,FLT3,GMPS,SH3GL1,ARHGEF12,NUP214,WHSC1L1,CHIC2
Disease: acquired metabolic disease	Pheno_dna	-0.00215136	1	1	0	HNF1A	HNF1A	POMC,OSMR,CDKAL1,IRS2,LIPC,HNF1B,MC4R,IL6,ITPR3,GCK,MTNR1B,IRS1,PDX1,HNF4A,PTPN22,GPD2,GULOP,HNF1A,ADRB2,SLC30A8,FGA,CARTPT,TCF7L2,PPARG,GHRL,PPARGC1B,WFS1,HMGA1,SIM1,APP,MTTP,IGF2BP2,ENPP1,GSN,SLC2A2,OAS1,KCNJ11,NEUROD1,ABCC8,TTR,APOA1,LYZ,CP,PAX4,AKT2,NR0B2,RETN,GCGR,MAPK8IP1,SLC2A4,FOXP3,PTPN1,SDC3,AGRP,UCP3,ADRB3,UCP1,PYY	UGT1A10,UGT1A8,UGT1A9,UGT1A7,UGT1A6,UGT1A5,UGT1A4,UGT1A1,UGT1A3
REACTOME_VOLTAGE_GATED_POTASSIUM_CHANNELS	NEUROPEPTIDE_HORMONE_ACTIVITY	-0.00215652	1	1	0	REST	REST	KCNH7,KCNQ5,KCNF1,KCNH1,KCNS3,KCND2,KCND3,KCNA5,KCNH5,KCNH8,KCNB2,KCNV1,KCNS2,KCNG3,KCNA4,KCNQ1,KCNQ3,KCNC4,KCNC2,KCNA10,KCNA2,KCNH3,KCNV2,KCNB1,KCNA1,KCNAB1,KCNH2,KCNG4,KCNG2,KCNA3,KCNQ4,KCNQ2,KCNC3,KCNAB2,KCNH4,KCNC1,KCNA6,KCNS1,KCNAB3,KCNA7,KCND1,KCNG1,KCNH6	ADCYAP1,VIP,NPY,PENK,GRP,AGRP,CRH,UCN,CORT,CALCB,PNOC,QRFP
TUBULIN_BINDING	HISTONE_METHYLTRANSFERASE_ACTIVITY	-0.00215891	1	1	0	E2F4	E2F4	APC,GABARAPL1,ATG4C,ATG4D,LRPPRC,CCDC88A,CDK5RAP2,NCALD,POLB,VAPB,DYNC1I1,TUBGCP6,CLIP1,TUBGCP3,RAB11FIP5,KIF5B,MAPT,HTT,CLASP1,TARDBP,ARL8B,PRNP,CLASP2,MAPRE1,CEP290,CENPJ,BRCA2,DCX,KATNA1,ARL8A,GABARAPL2,MARK4,ARHGEF2,BIRC5,RABGAP1,RACGAP1,HOOK3,NDE1,TUBGCP5,RAE1,SUN2,UXT,MAP1S,ATG4A,TPPP,GABARAP,STMN1	PRMT8,PRMT7,EHMT1,NSD1,FBXO11,WHSC1L1,EZH2,SUZ12,SUV39H1,EED,SUV39H2
REACTOME_POST_TRANSLATIONAL_MODIFICATION_SYNTHESIS_OF_GPI_ANCHORED_PROTEINS	REACTOME_RNA_POL_I_TRANSCRIPTION_TERMINATION	-0.00216393	1	1	0	BRCA1	BRCA1	SEMA6D,PIGL,PLAUR,PIGQ,GPAA1,PIGF,PGAP1,PIGN,DPM3,PIGH,PIGU,DPM1,PIGK,PIGB,PIGA,PIGV,DPM2,PIGG,PIGC,PIGT,PIGS,PIGO,PIGW,PIGP,PIGX,PIGM	TAF1B,CCNH,MNAT1,ERCC3,POLR1D,POLR1A,POLR2K,POLR1C,ERCC2,PTRF,GTF2H3,GTF2H2,GTF2H1,CDK7,TAF1C,TAF1A,GTF2H4,UBTF,POLR2H,GTF2H2B,POLR1B
TRANSCRIPTION_INITIATION	SIGNAL_SEQUENCE_BINDING	-0.00217472	1	1	0	ZNF143	ZNF143	E2F3,MED27,PPARGC1A,MED30,GTF2F2,GTF3C4,SNAPC5,MED7,E2F2,MED12,PTRF,TBP,SMARCA5,RSF1,TAF5,CDK9,CDK7,MED24,MED14,MED13,MED4,MED17,MED26,THRAP3,MED1,TAF2,GTF2F1,GTF2I,MED23,MED16,NCOA6,BRF1,MAZ,GTF2E1,GTF2E2	BRE,PEX7,NFKBIA,KPNB1,TNPO2,SSR1,TOMM34,KPNA3,KDELR1,KDELR2,KPNA2,KPNA1,TNPO1,SSR2,SSR3
REACTOME_TRANSPORT_TO_THE_GOLGI_AND_SUBSEQUENT_MODIFICATION	ER_NUCLEAR_SIGNALING_PATHWAY	-0.00218082	1	1	0	XBP1	XBP1	MGAT5,LMAN1,SEC23A,MAN2A1,MAN1A1,ST8SIA6,MAN1A2,MANEA,MGAT1,B4GALT1,MGAT4C,ST8SIA2,MGAT4A,ST8SIA3,FUT8,ST6GAL1,B4GALT6,MCFD2,SEC24D,MGAT2,MAN1C1,B4GALT4,B4GALT5,MGAT4B,B4GALT3,B4GALT2,PREB,SEC24B,SEC31A,SAR1B,SEC13,SEC24C,MGAT3	ATF6,VAPB,GSK3B,ERN1,DERL3,ARHGEF10L,PAK1,VIMP,EIF2AK3,TP53,VCP,AMFR,DERL1,DERL2,SCAP,CRIPAK
REACTOME_SYNTHESIS_OF_VERY_LONG_CHAIN_FATTY_ACYL_COAS	COENZYME_METABOLIC_PROCESS	-0.00218938	1	1	0	PPARG	PPARG	ACSL3,ELOVL4,ELOVL5,ACSL1,ELOVL7,HSD17B12,ELOVL2,ELOVL6,ACSL4,ELOVL3,ACSL6,ACSL5,ELOVL1,TECR	OXSM,ALDH1L1,GCLC,NNT,PDSS2,COQ2,GLYAT,PDSS1,CTNS,SDHA,SDHB,SDHC,SDHD,SOD1,GSTA1,MLYCD,GPX1,PGD,GCLM,ME1,ACLY,COASY,ACO2,MTHFD2,ACOT9,ACOT12,PDHB,GLRX2,COQ3,VPS9D1,PGLS,MOCOS,ACOT2,ACOT1,ACOT4,COQ7,MOCS2,FTCD
VIRAL_REPRODUCTION	PharmGKB_PA150642262_Platinum_Pathway_Pharmacokinetics/Pharmacodynamics	-0.00219165	1	1	0	FOS	FOS	SMAD3,MDFIC,DEK,CTBP2,CXCR6,VAPB,CCL4,CLEC4M,TNIP1,OPRK1,ITCH,UBP1,CCL2,CCL1,HCFC2,CALCOCO2,WWP2,IL8,CD209,CCL3,TGFB1,GFI1,SMARCB1,CD81,TOP2A,ACE2,EIF5A,RSF1,WWP1,RRAGA,APOBEC3G,APOBEC3F,HS3ST6,HS3ST5,PARD6A,HTATSF1,TARBP2,DERL1,CTBP1,PPIA,LAMTOR5	ABCG2,GSTP1,ABCC2,ATP7A,ATP7B,MPO,SOD1,GSTT1,GSTM1,NQO1,MT1A,MT2A,SLC31A1
REACTOME_RNA_POL_I_TRANSCRIPTION_TERMINATION	ATP_DEPENDENT_HELICASE_ACTIVITY	-0.00220526	1	1	0	BRCA1	BRCA1	TAF1B,CCNH,MNAT1,ERCC3,POLR1D,POLR1A,POLR2K,POLR1C,ERCC2,PTRF,GTF2H3,GTF2H2,GTF2H1,CDK7,TAF1C,TAF1A,GTF2H4,UBTF,POLR2H,GTF2H2B,POLR1B	DDX18,DDX20,DDX56,CHD2,XRCC5,SKIV2L,CHD1,DDX21,SNRNP200,XRCC6,DHX38,DHX8,DHX9,EIF4A3,RUVBL2,UPF1,DDX23,DDX25,DDX39A,DDX3X,DDX43,PIF1,DDX54,G3BP1,RECQL,CHD4,CHD3
SIGNAL_SEQUENCE_BINDING	METHYLTRANSFERASE_ACTIVITY	-0.00220568	1	1	0	ZNF143	ZNF143	BRE,PEX7,NFKBIA,KPNB1,TNPO2,SSR1,TOMM34,KPNA3,KDELR1,KDELR2,KPNA2,KPNA1,TNPO1,SSR2,SSR3	DNMT3B,MGMT,DNMT3A,PRMT8,BHMT,PEMT,NNMT,ATIC,TRDMT1,GCSH,PRMT7,METTL1,AS3MT,EHMT1,GART,NSUN2,NSD1,FBXO11,CARM1,GAMT,WHSC1L1,PNMT,EZH2,TPMT,SUZ12,SUV39H1,EED,SUV39H2,EDF1,LCMT1,PCMT1,RNMT,DNMT1,PRMT1,PRMT5,COQ3
MEIOTIC_RECOMBINATION	CHROMATIN_BINDING	-0.00221362	1	1	0	E2F4	E2F4	RAD51B,SYCP1,RAD50,MRE11A,LIG3,MSH5,RAD52,RAD54B,ATM,RAD51,DMC1,SPO11,RAD51D,MSH4,REC8,CHEK1,RAD21	TOP1,VCX,POLA1,ING2,PAM,BCL6,TOP2B,ERCC6,CHAF1B,NSD1,RAN,APTX,SMARCE1,CHAF1A,ACTL6A,TP53,MPO,TOP2A,UPF1,SUV39H1,RCC1,POLE,POLD1,NCOA6,FOXC2,SMC1A,EZH1,CBX3,CBX1,CENPA,CDCA5,KLHDC3
RESPONSE_TO_UV	Disease: reproductive organ cancer	-0.00226977	1	1	0	TP53	TP53	IL12A,ERCC4,CDKN2D,IL12B,REV1,ERCC3,SCARA3,UBE4B,BCL3,ERCC5,MC1R,ERCC6,SERPINB13,BRSK1,DDB2,FEN1,ERCC8,ERCC2,ELANE,MAPK8,RELA,GPX1,GTF2H2,POLD1,RPAIN,IVL	KLF6,OPCML,PARK2,ZFHX3,PTEN,AR,MSR1,HIP1,STK11,KIT,MAD1L1,CHEK2,MXI1,CD82,CDH1,FGFR3,BRCA2,PIK3CA,AKT1,CTNNB1,MLH3,MSH6,PCAP
REACTOME_CD28_DEPENDENT_VAV1_PATHWAY	NUCLEOBASENUCLEOSIDE_AND_NUCLEOTIDE_METABOLIC_PROCESS	-0.00227139	1	1	0	SPI1	SPI1	CD86,RAC1,FYN,PAK2,PAK1,VAV1,GRB2,CD28,CDC42,LCK,CD80	FHIT,DCK,NUDT3,GRM8,PTHLH,ABCA1,ADM,AMPD3,ADK,DGUOK,NUDT4,OLA1,AK5,ADSS,DCTD,OXER1,CTPS1,REXO2,PTH,ERH,CDA,PAICS,FIGNL1,ALDH6A1,CTNS,HPRT1,UMPS,PRPS1,GMPS,PNKP,ADCY7,ADORA2A,FPGS,PPAT,TYMS,NDUFS1,TYMP,CMPK1,NT5C,UCN2,PGD,NUDT5,ENTPD4,ME1,ACLY,NME4,NME5,GUK1,PDZD3,NT5M,VPS9D1,PGLS
REACTOME_CTNNB1_PHOSPHORYLATION_CASCADE	EXCRETION	-0.00227812	1	1	0	BCL6	BCL6	APC,CSNK1A1,PPP2R5E,PPP2R5A,AXIN1,FRAT2,AMER1,PPP2R5C,PPP2R1B,CTNNB1,PPP2R1A,PPP2R5B,PPP2R5D,PPP2CB,PPP2CA,FRAT1	AQP4,KCNK5,KCNJ1,AQP9,NPPB,SLC26A3,CLDN16,CLCNKA,ATP6V0A4,TACR2,SCNN1A,ADORA2B,KNG1,AQP2,UNC13B,CLCN5,AQP7,AQP3,SLC22A18,NFAT5,AQP1,IFT88,GRHPR,SCNN1B,NPHP1,SCNN1G,AVPR2,CLCNKB,GUCA2B,NPR1,AQP5,AQP6,SCTR,ATP6V1B1,NPHS2,NPHS1
REACTOME_PECAM1_INTERACTIONS	CELLULAR_DEFENSE_RESPONSE	-0.00228776	1	1	0	EBF1	EBF1	YES1,ITGB3,FYN,PECAM1,LYN,PLCG1,SRC,ITGAV,LCK,PTPN6	MICB,ITK,PRF1,UMOD,CXCR2,CCR3,LSP1,CCR2,HLA-G,CCR6,TRAT1,CX3CR1,CXCL9,NCR2,LBP,DCDC2,IL1RL2,ADORA2B,LILRB2,CD5L,LYST,VEZF1,ITGB1,CD160,CCR5,TCIRG1,CD19,NCF1,NCF2,ADORA2A,KLRG1,CCL5,IL4,ZNF148,C5AR1,NCR1,TYROBP,KLRC2,KLRC3,CD300C,LGALS3BP,LY96,SPN,KIR2DL4,FOSL1,CCR9,BECN1,FAIM3,CLEC5A,KLRC4,KIR2DS3,GAGE8,MICA,PAGE1,GNLY,GAGE1,MNDA,KIR3DL2
POSITIVE_REGULATION_OF_TRANSCRIPTION	PharmGKB_PA165958541_Theophylline_Pathway_Pharmacokinetics	-0.0022886	1	1	0	USF1	USF1	TNFRSF1A,FOXF1,GLIS3,GLIS1,BCL10,EPAS1,GLI2,MSTN,CCNH,TFAP2B,CREB5,INHBA,ARNTL,MNAT1,HNF1B,NRIP1,RUNX1,FOXD3,RORB,TBX5,SMAD3,PAX8,ARNT2,MDFIC,MAML2,PSMG4,FOXO3,CITED2,HIF1A,TCF4,NFATC2,FOXO1,HNF4A,IRF4,NOTCH4,ATF6,ERCC3,TP63,HNF1A,MED6,NPAS2,ACVRL1,ZNF423,MKL2,ACVR1,SQSTM1,TP73,SMAD2,RXRA,EHF,ESRRG,PPARGC1B,ARHGEF10L,ZBTB38,BMP6,HMGA1,BCL3,AFAP1L2,NUFIP1,FOXF2,KAT6B,HIVEP3,SP1,NSD1,CREBBP,GATA4,B…	CYP1A2,XDH,CYP2E1,CYP3A4
REACTOME_RNA_POL_I_TRANSCRIPTION_INITIATION	REACTOME_POST_TRANSLATIONAL_MODIFICATION_SYNTHESIS_OF_GPI_ANCHORED_PROTEINS	-0.00232089	1	1	0	BRCA1	BRCA1	TAF1B,CCNH,MNAT1,ERCC3,POLR1D,ERCC6,EHMT2,POLR1A,POLR2K,POLR1C,ERCC2,GTF2H3,GTF2H2,GTF2H1,CDK7,TAF1C,TAF1A,KAT2B,GTF2H4,UBTF,RRN3,POLR2H,GTF2H2B,POLR1B	SEMA6D,PIGL,PLAUR,PIGQ,GPAA1,PIGF,PGAP1,PIGN,DPM3,PIGH,PIGU,DPM1,PIGK,PIGB,PIGA,PIGV,DPM2,PIGG,PIGC,PIGT,PIGS,PIGO,PIGW,PIGP,PIGX,PIGM
REACTOME_VOLTAGE_GATED_POTASSIUM_CHANNELS	REACTOME_CLASS_C_3_METABOTROPIC_GLUTAMATE_PHEROMONE_RECEPTORS	-0.00232952	1	1	0	REST	REST	KCNH7,KCNQ5,KCNF1,KCNH1,KCNS3,KCND2,KCND3,KCNA5,KCNH5,KCNH8,KCNB2,KCNV1,KCNS2,KCNG3,KCNA4,KCNQ1,KCNQ3,KCNC4,KCNC2,KCNA10,KCNA2,KCNH3,KCNV2,KCNB1,KCNA1,KCNAB1,KCNH2,KCNG4,KCNG2,KCNA3,KCNQ4,KCNQ2,KCNC3,KCNAB2,KCNH4,KCNC1,KCNA6,KCNS1,KCNAB3,KCNA7,KCND1,KCNG1,KCNH6	GRM3,GRM1,GRM7,GRM8,GRM2,GABBR2,GRM4,TAS1R1,TAS1R2,CASR,GPRC6A,GRM6,GABBR1,TAS1R3
REACTOME_O_LINKED_GLYCOSYLATION_OF_MUCINS	PROTEIN_STABILIZATION	-0.00233632	1	1	0	EP300	EP300	B3GNT2,GALNTL6,GALNT10,ST3GAL1,GALNT18,ST6GALNAC3,GALNT2,GALNT13,GCNT1,GALNT12,GALNT14,WBSCR17,B3GNTL1,GALNT16,GALNT1,GALNTL5,GALNT15,MUC21,C1GALT1,MUC7,MUC16,B3GNT6,GALNT3,ST6GAL1,GALNT9,MUC6,MUC2,MUC5B,MUC5AC,ST3GAL3,GALNT8,GCNT4,GCNT3,GALNT7,GALNT6,GALNT5,B3GNT8,B3GNT5,B4GALT5,ST3GAL2,MUC4,ST6GALNAC4,MUC12,B3GNT3,ST6GALNAC2,MUCL1,MUC17,MUC15,C1GALT1C1,MUC13,MUC3B,GALNT11,GCNT6,MUC19,B3GNT4,B3G…	HPS4,PPARGC1A,COG3,A1CF,APOA1,COG7,STX12,GTPBP4,PEX6,MDM4,TBRG1
REACTOME_SIGNALING_BY_FGFR1_MUTANTS	Disease: acute myeloid leukemia	-0.00234225	1	1	0	TAL1	TAL1	FGF20,PIK3R1,FGF4,CPSF6,FGF9,FGF5,FGF2,FGF1,FGFR1,GAB2,CUX1,BCR,STAT3,GRB2,TRIM24,FGFR1OP,FGF23,PIK3CA,FGF8,PLCG1,STAT1,STAT5A,STAT5B,CNTRL,FGF6,FGF17,MYO18A,FGFR1OP2,ZMYM2	GATA2,LPP,RUNX1,JAK2,NPM1,ETV6,PICALM,KIT,MLF1,NSD1,TERT,CEBPA,CBFB,MLLT10,FLT3,GMPS,SH3GL1,ARHGEF12,NUP214,WHSC1L1,CHIC2
REACTOME_ENERGY_DEPENDENT_REGULATION_OF_MTOR_BY_LKB1_AMPK	EXCRETION	-0.00234835	1	1	0	BCL6	BCL6	PRKAA2,PRKAG2,RPTOR,CAB39L,STK11,PRKAB2,TSC1,PPM1A,PRKAG3,TSC2,PRKAB1,PRKAA1,PRKAG1,RHEB,STRADB,STRADA,CAB39,LOC644462	AQP4,KCNK5,KCNJ1,AQP9,NPPB,SLC26A3,CLDN16,CLCNKA,ATP6V0A4,TACR2,SCNN1A,ADORA2B,KNG1,AQP2,UNC13B,CLCN5,AQP7,AQP3,SLC22A18,NFAT5,AQP1,IFT88,GRHPR,SCNN1B,NPHP1,SCNN1G,AVPR2,CLCNKB,GUCA2B,NPR1,AQP5,AQP6,SCTR,ATP6V1B1,NPHS2,NPHS1
REACTOME_RNA_POL_I_TRANSCRIPTION_INITIATION	ATP_DEPENDENT_HELICASE_ACTIVITY	-0.00236521	1	1	0	BRCA1	BRCA1	TAF1B,CCNH,MNAT1,ERCC3,POLR1D,ERCC6,EHMT2,POLR1A,POLR2K,POLR1C,ERCC2,GTF2H3,GTF2H2,GTF2H1,CDK7,TAF1C,TAF1A,KAT2B,GTF2H4,UBTF,RRN3,POLR2H,GTF2H2B,POLR1B	DDX18,DDX20,DDX56,CHD2,XRCC5,SKIV2L,CHD1,DDX21,SNRNP200,XRCC6,DHX38,DHX8,DHX9,EIF4A3,RUVBL2,UPF1,DDX23,DDX25,DDX39A,DDX3X,DDX43,PIF1,DDX54,G3BP1,RECQL,CHD4,CHD3
POSITIVE_REGULATION_OF_NUCLEOBASENUCLEOSIDENUCLEOTIDE_AND_NUCLEIC_ACID_METABOLIC_PROCESS	PharmGKB_PA165958541_Theophylline_Pathway_Pharmacokinetics	-0.00236787	1	1	0	USF1	USF1	TNFRSF1A,FOXF1,GLIS3,GLIS1,BCL10,EPAS1,GLI2,MSTN,EREG,CCNH,TFAP2B,CREB5,INHBA,ARNTL,MNAT1,HNF1B,NRIP1,RUNX1,FOXD3,RORB,TBX5,SMAD3,PAX8,ARNT2,MDFIC,ABCA1,MAML2,PPARGC1A,PSMG4,FOXO3,CITED2,HIF1A,TCF4,NFATC2,FOXO1,HNF4A,IRF4,NOTCH4,ATF6,ERCC3,TP63,HNF1A,MED6,NPAS2,ACVRL1,ZNF423,MKL2,ACVR1,SQSTM1,TP73,SMAD2,RXRA,EHF,ESRRG,PPARGC1B,ARHGEF10L,ZBTB38,BMP6,HMGA1,PRKCG,BCL3,AFAP1L2,NUFIP1,ERCC6,FOXF2,KAT6…	CYP1A2,XDH,CYP2E1,CYP3A4
XENOBIOTIC_METABOLIC_PROCESS	Disease: acquired metabolic disease	-0.00237865	1	1	0	HNF1A	HNF1A	UGT1A9,UGT1A6,AS3MT,CYP3A4,NR1I2,NQO1,UGT2B15,UGT2B4,S100A12,UGT2B11,UGT2B28	POMC,OSMR,CDKAL1,IRS2,LIPC,HNF1B,MC4R,IL6,ITPR3,GCK,MTNR1B,IRS1,PDX1,HNF4A,PTPN22,GPD2,GULOP,HNF1A,ADRB2,SLC30A8,FGA,CARTPT,TCF7L2,PPARG,GHRL,PPARGC1B,WFS1,HMGA1,SIM1,APP,MTTP,IGF2BP2,ENPP1,GSN,SLC2A2,OAS1,KCNJ11,NEUROD1,ABCC8,TTR,APOA1,LYZ,CP,PAX4,AKT2,NR0B2,RETN,GCGR,MAPK8IP1,SLC2A4,FOXP3,PTPN1,SDC3,AGRP,UCP3,ADRB3,UCP1,PYY
REGULATION_OF_DNA_REPLICATION	CHROMATIN_BINDING	-0.00240135	1	1	0	E2F4	E2F4	GLI2,EREG,CCDC88A,WRNIP1,CDT1,CDK2,NBN,GMNN,S100A11,NF2,ATR,GTPBP4,RAD9A,CDC6,ENPP7,GLI1,TSPYL2,CDC45,RAD17,TIPIN	TOP1,VCX,POLA1,ING2,PAM,BCL6,TOP2B,ERCC6,CHAF1B,NSD1,RAN,APTX,SMARCE1,CHAF1A,ACTL6A,TP53,MPO,TOP2A,UPF1,SUV39H1,RCC1,POLE,POLD1,NCOA6,FOXC2,SMC1A,EZH1,CBX3,CBX1,CENPA,CDCA5,KLHDC3
REACTOME_BETA_DEFENSINS	REACTOME_CTNNB1_PHOSPHORYLATION_CASCADE	-0.00240181	1	1	0	BCL6	BCL6	DEFB112,CCR2,CCR6,DEFB110,TLR1,DEFB129,DEFB132,DEFB125,DEFB123,DEFB127,TLR2,DEFB118,DEFB103A,DEFB1,DEFB4A,DEFB104A,DEFB105A,DEFB106A,DEFB107A,DEFB108B,DEFB113,DEFB114,DEFB115,DEFB116,DEFB119,DEFB121,DEFB124,DEFB128,DEFB130,DEFB107B,DEFB104B,DEFB106B,DEFB105B,DEFB103B,DEFB135,DEFB136,DEFB134,DEFB131,DEFB4B,DEFB126	APC,CSNK1A1,PPP2R5E,PPP2R5A,AXIN1,FRAT2,AMER1,PPP2R5C,PPP2R1B,CTNNB1,PPP2R1A,PPP2R5B,PPP2R5D,PPP2CB,PPP2CA,FRAT1
G_PROTEIN_SIGNALING_COUPLED_TO_CAMP_NUCLEOTIDE_SECOND_MESSENGER	MANNOSYLTRANSFERASE_ACTIVITY	-0.00240387	1	1	0	BRCA1	BRCA1	DRD2,GRM3,CHRM5,CHRM2,ADCYAP1,ADRA1D,GRM7,GRM8,MC4R,GIPR,GNAS,PTGER4,DRD1,GRM2,ADRA1B,PTHLH,GALR1,GABBR2,ADRB1,NF1,CCR3,RGS1,CCR2,ADRB2,PRKACB,ADORA3,ADRA2A,NPY2R,GRM4,EDNRB,ADORA2B,OPRK1,CRHR1,CALCR,GRK5,WASF2,CAP2,EDNRA,GNAI3,GCGR,ADRB3,DRD5,AVPR2,GNAI2,ADCY7,NPY1R,CRHR2,GABBR1,ACR,GHRH,CALCA,CORT,MCHR1,GALR3,GALR2,FPR1,GHRHR,GLP2R,P2RY11,OPRL1,GLP1R,CAP1,LTB4R2,GPR3	DPM3,ALG3,DPM1,ALG8,ALG2,PIGB,PIGZ,PIGV,SDF2,DPM2
RESPONSE_TO_UV	Disease: intestinal cancer	-0.00241992	1	1	0	TP53	TP53	IL12A,ERCC4,CDKN2D,IL12B,REV1,ERCC3,SCARA3,UBE4B,BCL3,ERCC5,MC1R,ERCC6,SERPINB13,BRSK1,DDB2,FEN1,ERCC8,ERCC2,ELANE,MAPK8,RELA,GPX1,GTF2H2,POLD1,RPAIN,IVL	APC,MCC,TLR4,PDGFRL,EP300,DCC,AXIN2,PTPN12,NRAS,PTPRJ,RAD54B,CCND1,FLCN,FGFR3,TP53,PIK3CA,AKT1,BAX,BUB1B,CTNNB1,MLH3,AURKA,ODC1,TLR2,PLA2G2A
RESPONSE_TO_UV	Disease: colon carcinoma	-0.00241992	1	1	0	TP53	TP53	IL12A,ERCC4,CDKN2D,IL12B,REV1,ERCC3,SCARA3,UBE4B,BCL3,ERCC5,MC1R,ERCC6,SERPINB13,BRSK1,DDB2,FEN1,ERCC8,ERCC2,ELANE,MAPK8,RELA,GPX1,GTF2H2,POLD1,RPAIN,IVL	APC,MCC,TLR4,PDGFRL,EP300,DCC,AXIN2,PTPN12,NRAS,PTPRJ,RAD54B,CCND1,FLCN,FGFR3,TP53,PIK3CA,AKT1,BAX,BUB1B,CTNNB1,MLH3,AURKA,ODC1,TLR2,PLA2G2A
RESPONSE_TO_UV	Disease: colon cancer	-0.00241992	1	1	0	TP53	TP53	IL12A,ERCC4,CDKN2D,IL12B,REV1,ERCC3,SCARA3,UBE4B,BCL3,ERCC5,MC1R,ERCC6,SERPINB13,BRSK1,DDB2,FEN1,ERCC8,ERCC2,ELANE,MAPK8,RELA,GPX1,GTF2H2,POLD1,RPAIN,IVL	APC,MCC,TLR4,PDGFRL,EP300,DCC,AXIN2,PTPN12,NRAS,PTPRJ,RAD54B,CCND1,FLCN,FGFR3,TP53,PIK3CA,AKT1,BAX,BUB1B,CTNNB1,MLH3,AURKA,ODC1,TLR2,PLA2G2A
RESPONSE_TO_UV	Disease: large intestine cancer	-0.00241992	1	1	0	TP53	TP53	IL12A,ERCC4,CDKN2D,IL12B,REV1,ERCC3,SCARA3,UBE4B,BCL3,ERCC5,MC1R,ERCC6,SERPINB13,BRSK1,DDB2,FEN1,ERCC8,ERCC2,ELANE,MAPK8,RELA,GPX1,GTF2H2,POLD1,RPAIN,IVL	APC,MCC,TLR4,PDGFRL,EP300,DCC,AXIN2,PTPN12,NRAS,PTPRJ,RAD54B,CCND1,FLCN,FGFR3,TP53,PIK3CA,AKT1,BAX,BUB1B,CTNNB1,MLH3,AURKA,ODC1,TLR2,PLA2G2A
RESPONSE_TO_UV	Disease: colorectal cancer	-0.00241992	1	1	0	TP53	TP53	IL12A,ERCC4,CDKN2D,IL12B,REV1,ERCC3,SCARA3,UBE4B,BCL3,ERCC5,MC1R,ERCC6,SERPINB13,BRSK1,DDB2,FEN1,ERCC8,ERCC2,ELANE,MAPK8,RELA,GPX1,GTF2H2,POLD1,RPAIN,IVL	APC,MCC,TLR4,PDGFRL,EP300,DCC,AXIN2,PTPN12,NRAS,PTPRJ,RAD54B,CCND1,FLCN,FGFR3,TP53,PIK3CA,AKT1,BAX,BUB1B,CTNNB1,MLH3,AURKA,ODC1,TLR2,PLA2G2A
REACTOME_PURINE_SALVAGE	NUCLEAR_IMPORT	-0.00242131	1	1	0	MYC	MYC	DCK,ADA,AMPD3,ADK,DGUOK,GMPR,HPRT1,PNP,APRT,AMPD1,ADAL,AMPD2,GMPR2	FYB,TRPS1,GLI3,SMAD3,NF1,NFKBIE,NLRP3,F2R,ZFYVE9,HTATIP2,BCL3,CBLB,BCL6,KPNA4,F2,RERE,MXI1,KPNB1,FAF1,TNF,MDFI,NLRP12,KPNA3,PPP1R10,NFKBIL1,NUP205,CDH1,IPO5,FLNA,TGFB1,AKT1,TRIP6,PDIA3,RANBP2,PPIH,CEP57,HNRNPA1,TNFSF14,KPNA2,KPNA1,TNPO1,RPAIN,TONSL,MCM3AP,NOP58,NCKIPSD,TPR,KPNA6,KPNA5,PTTG1IP
CAMP_MEDIATED_SIGNALING	MANNOSYLTRANSFERASE_ACTIVITY	-0.00242269	1	1	0	BRCA1	BRCA1	DRD2,GRM3,CHRM5,CHRM2,ADCYAP1,ADRA1D,GRM7,GRM8,MC4R,GIPR,GNAS,PTGER4,DRD1,GRM2,ADRA1B,PTHLH,GALR1,GABBR2,ADRB1,NF1,CCR3,RGS1,CCR2,ADRB2,PRKACB,ADORA3,ADRA2A,NPY2R,GRM4,EDNRB,ADORA2B,OPRK1,CRHR1,CALCR,GRK5,WASF2,NDUFS4,CAP2,EDNRA,GNAI3,GCGR,ADRB3,DRD5,AVPR2,GNAI2,ADCY7,NPY1R,CRHR2,GABBR1,ACR,GHRH,CALCA,CORT,MCHR1,GALR3,GALR2,FPR1,GHRHR,GLP2R,P2RY11,OPRL1,GLP1R,CAP1,LTB4R2,GPR3	DPM3,ALG3,DPM1,ALG8,ALG2,PIGB,PIGZ,PIGV,SDF2,DPM2
REACTOME_CTNNB1_PHOSPHORYLATION_CASCADE	SERINE_TYPE_ENDOPEPTIDASE_ACTIVITY	-0.00243176	1	1	0	BCL6	BCL6	APC,CSNK1A1,PPP2R5E,PPP2R5A,AXIN1,FRAT2,AMER1,PPP2R5C,PPP2R1B,CTNNB1,PPP2R1A,PPP2R5B,PPP2R5D,PPP2CB,PPP2CA,FRAT1	KLK2,PREP,APEH,PCSK9,PROC,GZMB,PCSK2,TMPRSS6,CORIN,TOR1A,F7,PCSK6,KLKB1,F12,PLG,F9,F2,HTRA1,CFI,PRSS3,LTF,F11,HTRA2,CTSG,F10,ACR,PRSS2,CELA3A,MASP1,MASP2,PRSS1,C1R,C1S,CFD,PRSS36,HGFAC,KLK8,CELA2B,GZMA,KLK1,FURIN
REACTOME_O_LINKED_GLYCOSYLATION_OF_MUCINS	LIPID_KINASE_ACTIVITY	-0.00244032	1	1	0	EP300	EP300	B3GNT2,GALNTL6,GALNT10,ST3GAL1,GALNT18,ST6GALNAC3,GALNT2,GALNT13,GCNT1,GALNT12,GALNT14,WBSCR17,B3GNTL1,GALNT16,GALNT1,GALNTL5,GALNT15,MUC21,C1GALT1,MUC7,MUC16,B3GNT6,GALNT3,ST6GAL1,GALNT9,MUC6,MUC2,MUC5B,MUC5AC,ST3GAL3,GALNT8,GCNT4,GCNT3,GALNT7,GALNT6,GALNT5,B3GNT8,B3GNT5,B4GALT5,ST3GAL2,MUC4,ST6GALNAC4,MUC12,B3GNT3,ST6GALNAC2,MUCL1,MUC17,MUC15,C1GALT1C1,MUC13,MUC3B,GALNT11,GCNT6,MUC19,B3GNT4,B3G…	PIK3C3,PIK3CG,PIKFYVE,PIK3C2A,ATM,PIK3CA,PIK3CB,PIK3R2,PIK3R3,SPHK1,PIP4K2B,CERK
REACTOME_SIGNALING_BY_FGFR1_MUTANTS	MRNA_BINDING	-0.00245148	1	1	0	TAL1	TAL1	FGF20,PIK3R1,FGF4,CPSF6,FGF9,FGF5,FGF2,FGF1,FGFR1,GAB2,CUX1,BCR,STAT3,GRB2,TRIM24,FGFR1OP,FGF23,PIK3CA,FGF8,PLCG1,STAT1,STAT5A,STAT5B,CNTRL,FGF6,FGF17,MYO18A,FGFR1OP2,ZMYM2	AUH,ELAVL4,SERBP1,ELAVL2,PABPC3,PABPC4,ZFP36L1,PARN,FMR1,PABPC1,EIF4A3,ZFP36,HNRNPAB,RPL35,GRSF1,SSB,PURB,SLBP,HNRNPDL,TIA1,EIF4A1,SLU7,CPSF1
REACTOME_PECAM1_INTERACTIONS	REGULATION_OF_MAP_KINASE_ACTIVITY	-0.00245991	1	1	0	EBF1	EBF1	YES1,ITGB3,FYN,PECAM1,LYN,PLCG1,SRC,ITGAV,LCK,PTPN6	EGFR,ADRA2C,EPGN,TPD52L1,TRIB1,PKN1,SPRED1,TRIB2,MAP3K2,PROK2,MDFIC,MAP3K9,PLCE1,HIPK3,NF1,DUSP22,SPRED2,FGF2,ADRB2,DAXX,ZAK,TLR6,ADRA2A,CXCR4,RGS3,GRM4,MAP3K5,MBIP,KIAA1804,GHRL,ADORA2B,EGF,PAK1,RGS4,CHRNA7,DUSP6,TGFA,MADD,DUSP9,C5,MDFI,S1PR2,TDGF1,TRIB3,ERBB2,CD81,SOD1,PIK3CB,GNG3,SHC1,LAX1,MAP3K6,MAP4K5,MAP4K1,DUSP2,DUSP8,CD24,MAP3K10,MAP3K11,PTPLAD1,GPS1,GPS2,DBNL,C5AR1,FPR1,PDCD4,DUSP16
REACTOME_ENERGY_DEPENDENT_REGULATION_OF_MTOR_BY_LKB1_AMPK	REACTOME_BETA_DEFENSINS	-0.00247584	1	1	0	BCL6	BCL6	PRKAA2,PRKAG2,RPTOR,CAB39L,STK11,PRKAB2,TSC1,PPM1A,PRKAG3,TSC2,PRKAB1,PRKAA1,PRKAG1,RHEB,STRADB,STRADA,CAB39,LOC644462	DEFB112,CCR2,CCR6,DEFB110,TLR1,DEFB129,DEFB132,DEFB125,DEFB123,DEFB127,TLR2,DEFB118,DEFB103A,DEFB1,DEFB4A,DEFB104A,DEFB105A,DEFB106A,DEFB107A,DEFB108B,DEFB113,DEFB114,DEFB115,DEFB116,DEFB119,DEFB121,DEFB124,DEFB128,DEFB130,DEFB107B,DEFB104B,DEFB106B,DEFB105B,DEFB103B,DEFB135,DEFB136,DEFB134,DEFB131,DEFB4B,DEFB126
PROTEIN_UBIQUITINATION	Disease: endocrine gland cancer	-0.00247584	1	1	0	ELF1	ELF1	BCL10,PARK2,RNF144B,SMURF1,MYLIP,CAND1,UHRF2,UBE3C,UBE4B,FBXW7,PRKCG,TSC1,HUWE1,RNF217,UBE2N,UBE2V2,DDB2,CBL,ERCC8,BRCA1,RNF139,VHL,UBB,GTPBP4,TRIM23,DZIP3,WWP1,UBE2C,MDM2,AMFR,ANAPC11,STUB1,TRAF7,TRAF6,RNF11,SAE1,UBE2V1,ATG3,UBE2D1,PCNP	PTEN,SMAD4,STK11,CCDC6,TRIM33,MINPP1,KRAS,NRAS,TRIM24,CDC73,GOLGA5,PRKAR1A,HRAS,TP53,NCOA4,PCM1,NDUFA13
RESPONSE_TO_XENOBIOTIC_STIMULUS	Disease: acquired metabolic disease	-0.00248453	1	1	0	HNF1A	HNF1A	AHR,UGT1A9,UGT1A6,AS3MT,CYP3A4,NR1I2,NQO1,UGT2B15,UGT2B4,S100A12,UGT2B11,UGT2B28	POMC,OSMR,CDKAL1,IRS2,LIPC,HNF1B,MC4R,IL6,ITPR3,GCK,MTNR1B,IRS1,PDX1,HNF4A,PTPN22,GPD2,GULOP,HNF1A,ADRB2,SLC30A8,FGA,CARTPT,TCF7L2,PPARG,GHRL,PPARGC1B,WFS1,HMGA1,SIM1,APP,MTTP,IGF2BP2,ENPP1,GSN,SLC2A2,OAS1,KCNJ11,NEUROD1,ABCC8,TTR,APOA1,LYZ,CP,PAX4,AKT2,NR0B2,RETN,GCGR,MAPK8IP1,SLC2A4,FOXP3,PTPN1,SDC3,AGRP,UCP3,ADRB3,UCP1,PYY
REACTOME_ENERGY_DEPENDENT_REGULATION_OF_MTOR_BY_LKB1_AMPK	SERINE_TYPE_ENDOPEPTIDASE_ACTIVITY	-0.00250672	1	1	0	BCL6	BCL6	PRKAA2,PRKAG2,RPTOR,CAB39L,STK11,PRKAB2,TSC1,PPM1A,PRKAG3,TSC2,PRKAB1,PRKAA1,PRKAG1,RHEB,STRADB,STRADA,CAB39,LOC644462	KLK2,PREP,APEH,PCSK9,PROC,GZMB,PCSK2,TMPRSS6,CORIN,TOR1A,F7,PCSK6,KLKB1,F12,PLG,F9,F2,HTRA1,CFI,PRSS3,LTF,F11,HTRA2,CTSG,F10,ACR,PRSS2,CELA3A,MASP1,MASP2,PRSS1,C1R,C1S,CFD,PRSS36,HGFAC,KLK8,CELA2B,GZMA,KLK1,FURIN
FATTY_ACID_BIOSYNTHETIC_PROCESS	POTASSIUM_CHANNEL_ACTIVITY	-0.00251283	1	1	0	CEBPA	CEBPA	OXSM,FADS1,FADS2,LTA4H,CD74,HPGD,PTGS1,MIF,PTGES3,BRCA1,MCAT,DEGS1,PTGDS,PRG3	KCNQ5,KCNJ6,KCNE2,KCNH1,KCNS3,KCNMB2,KCND3,KCNA5,KCNJ15,KCNN3,KCNK5,KCNB2,KCNJ1,KCNMB4,KCNJ4,KCNN2,KCNA4,KCNK10,KCNQ1,KCNQ3,KCNC4,KCNJ5,KCNA2,KCNJ3,KCNH3,KCNK17,KCNK1,KCNA1,KCNH2,KCNE1,KCNK3,KCNG2,KCNA3,KCNMB1,KCNJ10,KCNQ2,KCNC3,KCNIP2,KCNK7,KCNK6,KCNMB3,KCNK4,KCNJ12,KCNJ14,KCNH4,KCNC1,KCNA6,KCNS1,CCT8L2,KCNN4
REACTOME_POST_TRANSLATIONAL_MODIFICATION_SYNTHESIS_OF_GPI_ANCHORED_PROTEINS	ATP_DEPENDENT_HELICASE_ACTIVITY	-0.0025151	1	1	0	BRCA1	BRCA1	SEMA6D,PIGL,PLAUR,PIGQ,GPAA1,PIGF,PGAP1,PIGN,DPM3,PIGH,PIGU,DPM1,PIGK,PIGB,PIGA,PIGV,DPM2,PIGG,PIGC,PIGT,PIGS,PIGO,PIGW,PIGP,PIGX,PIGM	DDX18,DDX20,DDX56,CHD2,XRCC5,SKIV2L,CHD1,DDX21,SNRNP200,XRCC6,DHX38,DHX8,DHX9,EIF4A3,RUVBL2,UPF1,DDX23,DDX25,DDX39A,DDX3X,DDX43,PIF1,DDX54,G3BP1,RECQL,CHD4,CHD3
REACTOME_JNK_C_JUN_KINASES_PHOSPHORYLATION_AND_ACTIVATION_MEDIATED_BY_ACTIVATED_HUMAN_TAK1	DIGESTION	-0.00251952	1	1	0	SPI1	SPI1	MAP3K7,RIPK2,MAP2K4,TAB2,MAPK10,TAB3,NOD1,NOD2,IKBKG,MAP2K7,MAPK8,MAPK9,TRAF6,IRAK1,TAB1,IRAK2	GALR1,PPARGC1A,NPC1L1,LDLR,SSTR1,NMU,FABP2,ACSL1,APOA4,CAPN9,SST,HTR3A,VIPR1,PRSS3,MUC2,SSTR2,TFF2,AKR1D1,PYY,CEL,AKR1C2,CCKBR,SLC15A1,AKR1B10,AKR1C1,CYP39A1,PRSS2,MEP1B,CELA3A,MEP1A,AMY2B,AMY1B,CCKAR,GALR2,SCTR,CTSE,PPY,COPA,NPY4R,MLNR,BAAT,TFF3,PGC,CTRL
G_PROTEIN_SIGNALING_COUPLED_TO_CAMP_NUCLEOTIDE_SECOND_MESSENGER	ENDONUCLEASE_ACTIVITY_GO_0016893	-0.00252132	1	1	0	BRCA1	BRCA1	DRD2,GRM3,CHRM5,CHRM2,ADCYAP1,ADRA1D,GRM7,GRM8,MC4R,GIPR,GNAS,PTGER4,DRD1,GRM2,ADRA1B,PTHLH,GALR1,GABBR2,ADRB1,NF1,CCR3,RGS1,CCR2,ADRB2,PRKACB,ADORA3,ADRA2A,NPY2R,GRM4,EDNRB,ADORA2B,OPRK1,CRHR1,CALCR,GRK5,WASF2,CAP2,EDNRA,GNAI3,GCGR,ADRB3,DRD5,AVPR2,GNAI2,ADCY7,NPY1R,CRHR2,GABBR1,ACR,GHRH,CALCA,CORT,MCHR1,GALR3,GALR2,FPR1,GHRHR,GLP2R,P2RY11,OPRL1,GLP1R,CAP1,LTB4R2,GPR3	RPP30,DICER1,POP1,POP4,RPP40,EXO1,FEN1,APEX1,RPP38,POP7,DBR1
CAMP_MEDIATED_SIGNALING	ENDONUCLEASE_ACTIVITY_GO_0016893	-0.00254106	1	1	0	BRCA1	BRCA1	DRD2,GRM3,CHRM5,CHRM2,ADCYAP1,ADRA1D,GRM7,GRM8,MC4R,GIPR,GNAS,PTGER4,DRD1,GRM2,ADRA1B,PTHLH,GALR1,GABBR2,ADRB1,NF1,CCR3,RGS1,CCR2,ADRB2,PRKACB,ADORA3,ADRA2A,NPY2R,GRM4,EDNRB,ADORA2B,OPRK1,CRHR1,CALCR,GRK5,WASF2,NDUFS4,CAP2,EDNRA,GNAI3,GCGR,ADRB3,DRD5,AVPR2,GNAI2,ADCY7,NPY1R,CRHR2,GABBR1,ACR,GHRH,CALCA,CORT,MCHR1,GALR3,GALR2,FPR1,GHRHR,GLP2R,P2RY11,OPRL1,GLP1R,CAP1,LTB4R2,GPR3	RPP30,DICER1,POP1,POP4,RPP40,EXO1,FEN1,APEX1,RPP38,POP7,DBR1
PROTEIN_MODIFICATION_BY_SMALL_PROTEIN_CONJUGATION	Disease: endocrine gland cancer	-0.00256738	1	1	0	ELF1	ELF1	BCL10,PARK2,RNF144B,NAE1,SMURF1,MYLIP,CAND1,UHRF2,UBE3C,UBE4B,FBXW7,PRKCG,TSC1,HUWE1,RNF217,UBE2N,UBE2V2,DDB2,SUMO1,CBL,ERCC8,BRCA1,RNF139,VHL,UBB,GTPBP4,TRIM23,DZIP3,WWP1,UBE2C,MDM2,AMFR,ANAPC11,STUB1,TRAF7,TRAF6,RNF11,SAE1,UBE2V1,ATG3,UBE2D1,PCNP,SENP7	PTEN,SMAD4,STK11,CCDC6,TRIM33,MINPP1,KRAS,NRAS,TRIM24,CDC73,GOLGA5,PRKAR1A,HRAS,TP53,NCOA4,PCM1,NDUFA13
REACTOME_CD28_DEPENDENT_VAV1_PATHWAY	SMALL_GTPASE_REGULATOR_ACTIVITY	-0.0025801	1	1	0	SPI1	SPI1	CD86,RAC1,FYN,PAK2,PAK1,VAV1,GRB2,CD28,CDC42,LCK,CD80	RIMS1,DOCK4,SOS1,ARHGEF3,FARP1,RASGRP3,ARHGAP10,NF1,PREX1,TIAM1,ERRFI1,RAB3GAP1,RAPGEF2,SERGEF,RASAL1,PREX2,ALDH1A1,ARHGAP5,ARAP3,RASGRP4,DOCK2,RAPGEF5,ARHGEF10L,ARHGEF1,IPO7,WASL,RASAL2,RASA1,GBF1,ARHGAP29,WAS,RALBP1,CYTH4,MADD,ARAP1,THY1,OPHN1,GDI2,ARFGEF1,FARP2,HERC1,ALS2,MYO9B,ARHGAP27,RANGAP1,ARHGAP4,CDC42EP2,GMIP,RASA2,CYTH3,ARHGEF2,RCC1,ARHGEF11,RCBTB2,RANBP1,ARHGDIG,ARFGAP3,RUNDC3A,ARHGDI…
GLYCOPROTEIN_BIOSYNTHETIC_PROCESS	UNFOLDED_PROTEIN_RESPONSE	-0.00258609	1	1	0	XBP1	XBP1	FUT9,ALK,TM4SF4,ST8SIA4,FUT10,LIPC,COG2,TUSC3,LARGE,B3GALT5,MAN1A2,GALNT2,GCNT1,LDLR,LRP2,COG3,FUT2,GYPC,ST8SIA2,IL17A,MGAT4A,GALNT1,LIPA,ST8SIA3,TNIP1,KEL,BACE2,FUT8,RPN1,STT3A,TRAK1,B3GALT2,TSPAN8,DPM3,TSPAN7,MPDU1,TM4SF5,FUT6,MOGS,COG7,ALG6,DPM1,ALG12,ALG8,ALG2,ALG1,POMT1,POMGNT1,DOLPP1,MAN1C1,GAL3ST1,B3GALT4,ALG5,B3GALNT1,OGT,MAGT1,GCNT4,GCNT3,GALNT7,FUT7,GALNT6,FUT5,STT3B,B3GNT5,FUT4,FUT1,A4…	ATF6,VAPB,ERN1,DERL3,VIMP,EIF2AK3,VCP,AMFR,DERL1,DERL2
PharmGKB_PA2001_Irinotecan_Pathway_Pharmacokinetics	Disease: acquired metabolic disease	-0.00258611	1	1	0	HNF1A	HNF1A	BCHE,ABCG2,UGT1A10,UGT1A9,UGT1A1,SLCO1B1,ABCB1,ABCC1,ABCC2,CYP3A5,CYP3A4,CES1,CES2	POMC,OSMR,CDKAL1,IRS2,LIPC,HNF1B,MC4R,IL6,ITPR3,GCK,MTNR1B,IRS1,PDX1,HNF4A,PTPN22,GPD2,GULOP,HNF1A,ADRB2,SLC30A8,FGA,CARTPT,TCF7L2,PPARG,GHRL,PPARGC1B,WFS1,HMGA1,SIM1,APP,MTTP,IGF2BP2,ENPP1,GSN,SLC2A2,OAS1,KCNJ11,NEUROD1,ABCC8,TTR,APOA1,LYZ,CP,PAX4,AKT2,NR0B2,RETN,GCGR,MAPK8IP1,SLC2A4,FOXP3,PTPN1,SDC3,AGRP,UCP3,ADRB3,UCP1,PYY
G_PROTEIN_SIGNALING_COUPLED_TO_CAMP_NUCLEOTIDE_SECOND_MESSENGER	RIBONUCLEOPROTEIN_BINDING	-0.00263355	1	1	0	BRCA1	BRCA1	DRD2,GRM3,CHRM5,CHRM2,ADCYAP1,ADRA1D,GRM7,GRM8,MC4R,GIPR,GNAS,PTGER4,DRD1,GRM2,ADRA1B,PTHLH,GALR1,GABBR2,ADRB1,NF1,CCR3,RGS1,CCR2,ADRB2,PRKACB,ADORA3,ADRA2A,NPY2R,GRM4,EDNRB,ADORA2B,OPRK1,CRHR1,CALCR,GRK5,WASF2,CAP2,EDNRA,GNAI3,GCGR,ADRB3,DRD5,AVPR2,GNAI2,ADCY7,NPY1R,CRHR2,GABBR1,ACR,GHRH,CALCA,CORT,MCHR1,GALR3,GALR2,FPR1,GHRHR,GLP2R,P2RY11,OPRL1,GLP1R,CAP1,LTB4R2,GPR3	MTIF3,PRPF31,NAA10,EIF2A,NAA16,NAA15,TIMM50,RPS21,ETF1,SRPR,MTIF2,SRP9
REACTOME_MICRORNA_MIRNA_BIOGENESIS	TRANSCRIPTION_INITIATION	-0.0026346	1	1	0	ZNF143	ZNF143	DROSHA,DICER1,DGCR8,POLR2A,AGO2,RAN,POLR2K,AGO1,POLR2I,POLR2E,POLR2L,POLR2J,POLR2D,TARBP2,POLR2B,POLR2G,POLR2F,POLR2C,POLR2H,AGO3,AGO4,XPO5	E2F3,MED27,PPARGC1A,MED30,GTF2F2,GTF3C4,SNAPC5,MED7,E2F2,MED12,PTRF,TBP,SMARCA5,RSF1,TAF5,CDK9,CDK7,MED24,MED14,MED13,MED4,MED17,MED26,THRAP3,MED1,TAF2,GTF2F1,GTF2I,MED23,MED16,NCOA6,BRF1,MAZ,GTF2E1,GTF2E2
CAMP_MEDIATED_SIGNALING	RIBONUCLEOPROTEIN_BINDING	-0.00265418	1	1	0	BRCA1	BRCA1	DRD2,GRM3,CHRM5,CHRM2,ADCYAP1,ADRA1D,GRM7,GRM8,MC4R,GIPR,GNAS,PTGER4,DRD1,GRM2,ADRA1B,PTHLH,GALR1,GABBR2,ADRB1,NF1,CCR3,RGS1,CCR2,ADRB2,PRKACB,ADORA3,ADRA2A,NPY2R,GRM4,EDNRB,ADORA2B,OPRK1,CRHR1,CALCR,GRK5,WASF2,NDUFS4,CAP2,EDNRA,GNAI3,GCGR,ADRB3,DRD5,AVPR2,GNAI2,ADCY7,NPY1R,CRHR2,GABBR1,ACR,GHRH,CALCA,CORT,MCHR1,GALR3,GALR2,FPR1,GHRHR,GLP2R,P2RY11,OPRL1,GLP1R,CAP1,LTB4R2,GPR3	MTIF3,PRPF31,NAA10,EIF2A,NAA16,NAA15,TIMM50,RPS21,ETF1,SRPR,MTIF2,SRP9
REACTOME_MICRORNA_MIRNA_BIOGENESIS	METHYLTRANSFERASE_ACTIVITY	-0.00267209	1	1	0	ZNF143	ZNF143	DROSHA,DICER1,DGCR8,POLR2A,AGO2,RAN,POLR2K,AGO1,POLR2I,POLR2E,POLR2L,POLR2J,POLR2D,TARBP2,POLR2B,POLR2G,POLR2F,POLR2C,POLR2H,AGO3,AGO4,XPO5	DNMT3B,MGMT,DNMT3A,PRMT8,BHMT,PEMT,NNMT,ATIC,TRDMT1,GCSH,PRMT7,METTL1,AS3MT,EHMT1,GART,NSUN2,NSD1,FBXO11,CARM1,GAMT,WHSC1L1,PNMT,EZH2,TPMT,SUZ12,SUV39H1,EED,SUV39H2,EDF1,LCMT1,PCMT1,RNMT,DNMT1,PRMT1,PRMT5,COQ3
PharmGKB_PA2029_Irinotecan_Pathway_Pharmacodynamics	Disease: acquired metabolic disease	-0.00268386	1	1	0	HNF1A	HNF1A	TOP1,BCHE,ABCG2,UGT1A10,UGT1A8,UGT1A9,UGT1A6,UGT1A4,UGT1A1,UGT1A3,ABCB1,ABCC2,CES1,CES2	POMC,OSMR,CDKAL1,IRS2,LIPC,HNF1B,MC4R,IL6,ITPR3,GCK,MTNR1B,IRS1,PDX1,HNF4A,PTPN22,GPD2,GULOP,HNF1A,ADRB2,SLC30A8,FGA,CARTPT,TCF7L2,PPARG,GHRL,PPARGC1B,WFS1,HMGA1,SIM1,APP,MTTP,IGF2BP2,ENPP1,GSN,SLC2A2,OAS1,KCNJ11,NEUROD1,ABCC8,TTR,APOA1,LYZ,CP,PAX4,AKT2,NR0B2,RETN,GCGR,MAPK8IP1,SLC2A4,FOXP3,PTPN1,SDC3,AGRP,UCP3,ADRB3,UCP1,PYY
MEIOTIC_RECOMBINATION	TUBULIN_BINDING	-0.00268464	1	1	0	E2F4	E2F4	RAD51B,SYCP1,RAD50,MRE11A,LIG3,MSH5,RAD52,RAD54B,ATM,RAD51,DMC1,SPO11,RAD51D,MSH4,REC8,CHEK1,RAD21	APC,GABARAPL1,ATG4C,ATG4D,LRPPRC,CCDC88A,CDK5RAP2,NCALD,POLB,VAPB,DYNC1I1,TUBGCP6,CLIP1,TUBGCP3,RAB11FIP5,KIF5B,MAPT,HTT,CLASP1,TARDBP,ARL8B,PRNP,CLASP2,MAPRE1,CEP290,CENPJ,BRCA2,DCX,KATNA1,ARL8A,GABARAPL2,MARK4,ARHGEF2,BIRC5,RABGAP1,RACGAP1,HOOK3,NDE1,TUBGCP5,RAE1,SUN2,UXT,MAP1S,ATG4A,TPPP,GABARAP,STMN1
METALLOENDOPEPTIDASE_ACTIVITY	Disease: cognitive disorder	-0.00270216	1	1	0	ETV4	ETV4	MMP15,ADAMTS2,MMP16,PITRM1,IDE,MMP12,MMP13,FAP,SPG7,MMP3,KEL,MMP2,MMP24,MMP20,ECE2,MMP9,MMP17,MMP14,MMP8,THOP1,RCE1,MMP28,MMP11,PMPCA,MBTPS2,MMP23B,MEP1A	SORL1,TPH2,FKBP5,MTHFR,DTNBP1,HFE,APOL4,DISC2,DAOA,APOE,HTR2A,DAO,A2M,PAXIP1,APBB2,PLAU,DISC1,CHI3L1,SYN2,ACE,APP,PSEN1,RTN4R,PSEN2,DRD3,APOL2,AKT1,NOS3,AD5,BLMH,MPO,SCZD2,COMT,SCZD1,SCZD3,SCZD6,SCZD7,SCZD8
REACTOME_JNK_C_JUN_KINASES_PHOSPHORYLATION_AND_ACTIVATION_MEDIATED_BY_ACTIVATED_HUMAN_TAK1	NUCLEOBASENUCLEOSIDE_AND_NUCLEOTIDE_METABOLIC_PROCESS	-0.00274004	1	1	0	SPI1	SPI1	MAP3K7,RIPK2,MAP2K4,TAB2,MAPK10,TAB3,NOD1,NOD2,IKBKG,MAP2K7,MAPK8,MAPK9,TRAF6,IRAK1,TAB1,IRAK2	FHIT,DCK,NUDT3,GRM8,PTHLH,ABCA1,ADM,AMPD3,ADK,DGUOK,NUDT4,OLA1,AK5,ADSS,DCTD,OXER1,CTPS1,REXO2,PTH,ERH,CDA,PAICS,FIGNL1,ALDH6A1,CTNS,HPRT1,UMPS,PRPS1,GMPS,PNKP,ADCY7,ADORA2A,FPGS,PPAT,TYMS,NDUFS1,TYMP,CMPK1,NT5C,UCN2,PGD,NUDT5,ENTPD4,ME1,ACLY,NME4,NME5,GUK1,PDZD3,NT5M,VPS9D1,PGLS
REACTOME_CTNNB1_PHOSPHORYLATION_CASCADE	PEPTIDE_RECEPTOR_ACTIVITY	-0.00274004	1	1	0	BCL6	BCL6	APC,CSNK1A1,PPP2R5E,PPP2R5A,AXIN1,FRAT2,AMER1,PPP2R5C,PPP2R1B,CTNNB1,PPP2R1A,PPP2R5B,PPP2R5D,PPP2CB,PPP2CA,FRAT1	OPCML,MC4R,OPRM1,NMBR,GALR1,MC3R,CXCR2,FPR3,SSTR4,XCR1,OXTR,F2R,AVPR1A,SSTR1,CMKLR1,NMUR2,NMUR1,GRPR,TACR3,TACR2,MAS1,NPBWR1,OPRK1,OPRD1,TACR1,HCRTR2,BDKRB1,SSTR2,SSTR3,AGTR2,F2RL2,SSTR5,AVPR2,GP1BA,F2RL3,CCKBR,BDKRB2,AVPR1B,C3AR1,MCHR1,CCKAR,BRS3,NPY6R,KISS1R,GALR3,MC2R,GALR2,MC5R,C5AR1,NPBWR2,GPR17,FPR1,FPR2
G_PROTEIN_SIGNALING_COUPLED_TO_CAMP_NUCLEOTIDE_SECOND_MESSENGER	ENDORIBONUCLEASE_ACTIVITY	-0.00274122	1	1	0	BRCA1	BRCA1	DRD2,GRM3,CHRM5,CHRM2,ADCYAP1,ADRA1D,GRM7,GRM8,MC4R,GIPR,GNAS,PTGER4,DRD1,GRM2,ADRA1B,PTHLH,GALR1,GABBR2,ADRB1,NF1,CCR3,RGS1,CCR2,ADRB2,PRKACB,ADORA3,ADRA2A,NPY2R,GRM4,EDNRB,ADORA2B,OPRK1,CRHR1,CALCR,GRK5,WASF2,CAP2,EDNRA,GNAI3,GCGR,ADRB3,DRD5,AVPR2,GNAI2,ADCY7,NPY1R,CRHR2,GABBR1,ACR,GHRH,CALCA,CORT,MCHR1,GALR3,GALR2,FPR1,GHRHR,GLP2R,P2RY11,OPRL1,GLP1R,CAP1,LTB4R2,GPR3	RPP30,DICER1,POP1,POP4,RPP40,EXO1,FEN1,APEX1,RPP38,POP7,RNASE8,DBR1,RNASE1
CAMP_MEDIATED_SIGNALING	ENDORIBONUCLEASE_ACTIVITY	-0.00276269	1	1	0	BRCA1	BRCA1	DRD2,GRM3,CHRM5,CHRM2,ADCYAP1,ADRA1D,GRM7,GRM8,MC4R,GIPR,GNAS,PTGER4,DRD1,GRM2,ADRA1B,PTHLH,GALR1,GABBR2,ADRB1,NF1,CCR3,RGS1,CCR2,ADRB2,PRKACB,ADORA3,ADRA2A,NPY2R,GRM4,EDNRB,ADORA2B,OPRK1,CRHR1,CALCR,GRK5,WASF2,NDUFS4,CAP2,EDNRA,GNAI3,GCGR,ADRB3,DRD5,AVPR2,GNAI2,ADCY7,NPY1R,CRHR2,GABBR1,ACR,GHRH,CALCA,CORT,MCHR1,GALR3,GALR2,FPR1,GHRHR,GLP2R,P2RY11,OPRL1,GLP1R,CAP1,LTB4R2,GPR3	RPP30,DICER1,POP1,POP4,RPP40,EXO1,FEN1,APEX1,RPP38,POP7,RNASE8,DBR1,RNASE1
REACTOME_COLLAGEN_FORMATION	REACTOME_SYNTHESIS_OF_BILE_ACIDS_AND_BILE_SALTS_VIA_7ALPHA_HYDROXYCHOLESTEROL	-0.00280259	1	1	0	HNF4A	HNF4A	TLL1,COL1A2,COL23A1,ADAMTS2,COL4A1,COL4A2,COL19A1,COL24A1,COL11A1,LEPREL1,COL9A1,COL12A1,COL3A1,COL4A3,COL8A1,ADAMTS3,COL11A2,COL15A1,COL13A1,COL25A1,COL22A1,CRTAP,COL5A1,COL14A1,COL21A1,COL27A1,COL1A1,COL28A1,COLGALT2,COL6A3,SERPINH1,COL4A6,COL4A5,PLOD2,PLOD1,COL2A1,COL10A1,ADAMTS14,COL5A2,COL6A1,COL6A2,TLL2,COL17A1,COLGALT1,LEPREL2,COL8A2,COL4A4,PPIB,COL16A1,PLOD3,P4HB,COL5A3,COL7A1,COL9A2,BMP1…	ABCB11,HSD17B4,AKR1C4,CYP7A1,SLC27A2,AKR1D1,HSD3B7,AMACR,CYP27A1,SCP2,CYP8B1,SLC27A5,ACOT8,ACOX2,BAAT
REACTOME_ENERGY_DEPENDENT_REGULATION_OF_MTOR_BY_LKB1_AMPK	PEPTIDE_RECEPTOR_ACTIVITY	-0.00282451	1	1	0	BCL6	BCL6	PRKAA2,PRKAG2,RPTOR,CAB39L,STK11,PRKAB2,TSC1,PPM1A,PRKAG3,TSC2,PRKAB1,PRKAA1,PRKAG1,RHEB,STRADB,STRADA,CAB39,LOC644462	OPCML,MC4R,OPRM1,NMBR,GALR1,MC3R,CXCR2,FPR3,SSTR4,XCR1,OXTR,F2R,AVPR1A,SSTR1,CMKLR1,NMUR2,NMUR1,GRPR,TACR3,TACR2,MAS1,NPBWR1,OPRK1,OPRD1,TACR1,HCRTR2,BDKRB1,SSTR2,SSTR3,AGTR2,F2RL2,SSTR5,AVPR2,GP1BA,F2RL3,CCKBR,BDKRB2,AVPR1B,C3AR1,MCHR1,CCKAR,BRS3,NPY6R,KISS1R,GALR3,MC2R,GALR2,MC5R,C5AR1,NPBWR2,GPR17,FPR1,FPR2
PEPTIDASE_ACTIVITY	Disease: hemorrhagic disease	-0.00283327	1	1	0	ETS1	ETS1	DPP4,MMP15,ATG4C,KYNU,ADAMTS2,MMP16,PITRM1,IDE,UFD1L,ATG4D,CTSD,TRHDE,TINAG,ENPEP,CPE,ERAP1,CPQ,TPP2,KLK2,ERAP2,PREP,APEH,PCSK9,PROC,MMP12,MMP13,FAP,METAP1,UCHL3,GZMB,PCSK2,ASPRV1,CASP3,C9orf3,TMPRSS6,SPG7,CAPN6,USP1,CASP6,CORIN,TOR1A,PAPPA2,F7,MMP3,CAPN3,PEPD,USP15,KEL,PCSK7,PCSK6,ECEL1,KLKB1,F12,ACE,MME,PLG,PAPPA,MMP2,PSEN1,F9,CAPN9,F2,APH1B,ANPEP,USP7,CPA2,USP29,CTSB,CASP5,HTRA1,CFI,SHFM1,USP1…	ITGB3,GP1BA,GP1BB,GP9,ITGA2B
PEPTIDASE_ACTIVITY	Disease: blood platelet disease	-0.00283327	1	1	0	ETS1	ETS1	DPP4,MMP15,ATG4C,KYNU,ADAMTS2,MMP16,PITRM1,IDE,UFD1L,ATG4D,CTSD,TRHDE,TINAG,ENPEP,CPE,ERAP1,CPQ,TPP2,KLK2,ERAP2,PREP,APEH,PCSK9,PROC,MMP12,MMP13,FAP,METAP1,UCHL3,GZMB,PCSK2,ASPRV1,CASP3,C9orf3,TMPRSS6,SPG7,CAPN6,USP1,CASP6,CORIN,TOR1A,PAPPA2,F7,MMP3,CAPN3,PEPD,USP15,KEL,PCSK7,PCSK6,ECEL1,KLKB1,F12,ACE,MME,PLG,PAPPA,MMP2,PSEN1,F9,CAPN9,F2,APH1B,ANPEP,USP7,CPA2,USP29,CTSB,CASP5,HTRA1,CFI,SHFM1,USP1…	ITGB3,GP1BA,GP1BB,GP9,ITGA2B
REACTOME_VOLTAGE_GATED_POTASSIUM_CHANNELS	REACTOME_LIGAND_GATED_ION_CHANNEL_TRANSPORT	-0.00285402	1	1	0	REST	REST	KCNH7,KCNQ5,KCNF1,KCNH1,KCNS3,KCND2,KCND3,KCNA5,KCNH5,KCNH8,KCNB2,KCNV1,KCNS2,KCNG3,KCNA4,KCNQ1,KCNQ3,KCNC4,KCNC2,KCNA10,KCNA2,KCNH3,KCNV2,KCNB1,KCNA1,KCNAB1,KCNH2,KCNG4,KCNG2,KCNA3,KCNQ4,KCNQ2,KCNC3,KCNAB2,KCNH4,KCNC1,KCNA6,KCNS1,KCNAB3,KCNA7,KCND1,KCNG1,KCNH6	GABRB1,GLRA3,GABRB2,GABRB3,GABRR1,GABRR2,GABRA6,GABRG3,GLRA2,GABRA2,GABRA1,GLRA1,GABRG2,GLRB,GABRA4,HTR3B,HTR3A,ARHGEF9,GABRA3,GABRA5,HTR3C
UNFOLDED_PROTEIN_RESPONSE	GLYCOPROTEIN_METABOLIC_PROCESS	-0.00285417	1	1	0	XBP1	XBP1	ATF6,VAPB,ERN1,DERL3,VIMP,EIF2AK3,VCP,AMFR,DERL1,DERL2	FUT9,ALK,TM4SF4,ST8SIA4,FUT10,LIPC,COG2,TUSC3,NCSTN,LARGE,B3GALT5,MAN1A2,GALNT2,ADAMTS9,GCNT1,AGA,LDLR,LRP2,COG3,FUT2,GYPC,ST8SIA2,IL17A,MGAT4A,ABCG1,GALNT1,LIPA,ST8SIA3,TNIP1,KEL,BACE2,APOA4,PSEN1,FUT8,ERP44,RPN1,STT3A,TRAK1,B3GALT2,PSEN2,TSPAN8,DPM3,TSPAN7,ACHE,BACE1,MPDU1,TM4SF5,FUT6,CLN3,MOGS,COG7,ALG6,DPM1,ALG12,ALG8,ALG2,ALG1,MAN2B1,POMT1,POMGNT1,PSENEN,DOLPP1,MAN1C1,GAL3ST1,MGEA5,B3GALT4,A…
REACTOME_GLYCEROPHOSPHOLIPID_BIOSYNTHESIS	ENDOTHELIAL_CELL_MIGRATION	-0.00285639	1	1	0	KLF5	KLF5	SLC44A1,SLC44A5,PLA2G4A,PLD1,MBOAT1,GPAM,LPCAT1,SLC44A3,PLD4,AGPAT9,LPIN2,MGLL,LPIN1,AGPAT5,LPCAT4,PEMT,PLA2G4D,PLA2G4F,PLA2G6,PLA2G2E,PLA2G2F,PTDSS1,PGS1,MBOAT2,LCLAT1,SLC44A4,PNPLA3,PCYT1B,CEPT1,PLA2G12A,AGPAT1,AGPAT4,ACHE,CHPT1,LPCAT2,AGPAT3,LPGAT1,ETNK2,PLBD1,ETNK1,CHKB,GPCPD1,TAZ,GPD1L,AGPAT2,PLA2G2A,GNPAT,CHAT,DGAT1,PCYT1A,PCYT2,SLC44A2,HADHA,HADHB,DGAT2,CHKA,PLA2G1B,PLD3,PLD2,PNPLA8,PLA2G3…	CDH13,AMOT,NF1,SCG2,PLG,MYH9,S100P,PRSS3,CALCA,TNFSF12,S100A2
REACTOME_TRANSPORT_TO_THE_GOLGI_AND_SUBSEQUENT_MODIFICATION	REACTOME_BIOSYNTHESIS_OF_THE_N_GLYCAN_PRECURSOR_DOLICHOL_LIPID_LINKED_OLIGOSACCHARIDE_LLO_AND_TRANSFER_TO_A_NASCENT_PROTEIN	-0.0028866	1	1	0	XBP1	XBP1	MGAT5,LMAN1,SEC23A,MAN2A1,MAN1A1,ST8SIA6,MAN1A2,MANEA,MGAT1,B4GALT1,MGAT4C,ST8SIA2,MGAT4A,ST8SIA3,FUT8,ST6GAL1,B4GALT6,MCFD2,SEC24D,MGAT2,MAN1C1,B4GALT4,B4GALT5,MGAT4B,B4GALT3,B4GALT2,PREB,SEC24B,SEC31A,SAR1B,SEC13,SEC24C,MGAT3	ALG10,ALG10B,MPI,GFPT2,DPM3,ALG14,PMM2,ALG6,ALG3,DPM1,ALG12,ALG8,ALG2,DPAGT1,ALG1,ALG9,DOLK,RFT1,ALG11,DOLPP1,ALG5,DPM2,PMM1,PGM3,ALG1L9P,GMPPB,GMPPA,ALG13,GNPNAT1
REACTOME_CTLA4_INHIBITORY_SIGNALING	Pheno_psoriasis	-0.00288715	1	1	0	NFKB1	NFKB1	YES1,AKT3,PPP2R5E,CTLA4,CD86,FYN,PPP2R5A,LYN,PPP2R5C,AKT2,PPP2R1B,AKT1,SRC,PPP2R1A,PPP2R5B,PPP2R5D,LCK,PPP2CB,PDPK1,PPP2CA,CD80	HLA-DQB1,HLA-DQA2,KCNH7,CAST,AGER,TNFAIP3,TRAF3IP2,LCE3E,IL12B,ADRA1B,IFNLR1,KCNH8,ERAP1,HCG27,HLA-C,WASF5P,HLA-B,BTNL2,COG6,GRHL3,HLA-S,HLA-DRA,IL23R,CCHCR1,HLA-DRB9,HLA-DRB5,REL,NOTCH4,C6orf10,SDC4,RPS26,ERBB3,PBX2,SATB1,IL13,TNIP1,NOS2,MUC21,HCG22,RPL21P33,REV3L,TRIM31,TNXB,TSC1,HCP5,KIAA0391,TRIM40,TRIM15,IER3,DDR1,PSORS1C1,TCF19,RPL3P2,PPIAP9,MCCD1,ZBTB12,C2,HLA-DOB,HLA-X,C17orf51,UBBP4,AGPA…
MRNA_BINDING	Disease: immune system cancer	-0.00291655	1	1	0	TAL1	TAL1	AUH,ELAVL4,SERBP1,ELAVL2,PABPC3,PABPC4,ZFP36L1,PARN,FMR1,PABPC1,EIF4A3,ZFP36,HNRNPAB,RPL35,GRSF1,SSB,PURB,SLBP,HNRNPDL,TIA1,EIF4A1,SLU7,CPSF1	GATA2,LPP,ARHGAP26,PRF1,RUNX1,SH2B3,LIG4,NF1,JAK2,IRF4,MYC,NPM1,ETV6,PICALM,PTPN11,KIT,BCR,MLF1,NBN,NSD1,TERT,CEBPA,CBFB,RAD54B,CCND1,KLHDC8B,MLLT10,BAX,CASP10,FLT3,GMPS,SH3GL1,ARHGEF12,NUP214,WHSC1L1,RAD54L,MYD88,MPL,CALR,THPO,CHIC2
MRNA_BINDING	Disease: hematologic cancer	-0.00291655	1	1	0	TAL1	TAL1	AUH,ELAVL4,SERBP1,ELAVL2,PABPC3,PABPC4,ZFP36L1,PARN,FMR1,PABPC1,EIF4A3,ZFP36,HNRNPAB,RPL35,GRSF1,SSB,PURB,SLBP,HNRNPDL,TIA1,EIF4A1,SLU7,CPSF1	GATA2,LPP,ARHGAP26,PRF1,RUNX1,SH2B3,LIG4,NF1,JAK2,IRF4,MYC,NPM1,ETV6,PICALM,PTPN11,KIT,BCR,MLF1,NBN,NSD1,TERT,CEBPA,CBFB,RAD54B,CCND1,KLHDC8B,MLLT10,BAX,CASP10,FLT3,GMPS,SH3GL1,ARHGEF12,NUP214,WHSC1L1,RAD54L,MYD88,MPL,CALR,THPO,CHIC2
PharmGKB_PA165964832_Mycophenolic_acid_Pathway_Pharmacokinetics	Disease: acquired metabolic disease	-0.00295789	1	1	0	HNF1A	HNF1A	ABCG2,SLCO1B3,CYP2C8,UGT1A10,UGT1A8,UGT1A9,UGT1A7,SLCO1B1,ABCB1,ABCC2,IMPDH1,CYP3A5,CYP3A4,UGT2B7,CES1,CES2,IMPDH2	POMC,OSMR,CDKAL1,IRS2,LIPC,HNF1B,MC4R,IL6,ITPR3,GCK,MTNR1B,IRS1,PDX1,HNF4A,PTPN22,GPD2,GULOP,HNF1A,ADRB2,SLC30A8,FGA,CARTPT,TCF7L2,PPARG,GHRL,PPARGC1B,WFS1,HMGA1,SIM1,APP,MTTP,IGF2BP2,ENPP1,GSN,SLC2A2,OAS1,KCNJ11,NEUROD1,ABCC8,TTR,APOA1,LYZ,CP,PAX4,AKT2,NR0B2,RETN,GCGR,MAPK8IP1,SLC2A4,FOXP3,PTPN1,SDC3,AGRP,UCP3,ADRB3,UCP1,PYY
REACTOME_NFKB_IS_ACTIVATED_AND_SIGNALS_SURVIVAL	GTPASE_ACTIVITY	-0.00299477	1	1	0	ELF1	ELF1	RPS27AP11,SQSTM1,NFKBIA,NGF,NGFR,RELA,TRAF6,IRAK1,IKBKB,UBA52,RPS27A	OPA1,ARL4A,RND3,RAB28,GNAI1,RRAS2,SEPT9,GNAS,GNA13,ARL4C,GNB1,RAP1A,RAB4A,RAP2A,SEPT5,GNA12,RRAGC,RAB31,RAB7A,RAB22A,GNAO1,RAB2A,ARHGAP5,RAC1,MRAS,GNGT1,DNM1L,GNG11,GSPT1,RHOB,ARFRP1,RAB11B,GNA15,RAB7L1,RAB3B,RAC2,DIRAS3,GNAL,GNAQ,CDC42,RAN,DNM1,RAB27B,GNAI3,MX2,GNB3,NCF1,GNA11,GNAI2,RAB1A,RAC3,RHOA,RRAS,GNB2,GNG3,EIF2S3,RAB27A,GTPBP2,GTPBP4,RND2,AGAP2,RAB13,ARF6,ARF5,RERG,ARF1,ARF3,ARF4,RHEB,GNA…
REACTOME_CONVERSION_FROM_APC_C_CDC20_TO_APC_C_CDH1_IN_LATE_ANAPHASE	G_PROTEIN_SIGNALING_COUPLED_TO_CAMP_NUCLEOTIDE_SECOND_MESSENGER	-0.00304154	1	1	0	BRCA1	BRCA1	ANAPC4,UBE2E1,ANAPC2,ANAPC5,UBE2C,ANAPC10,ANAPC11,CDC23,UBE2D1,CDC20,CDC16,CDC27,CDC14A,CDC26,ANAPC7,ANAPC1,LOC647654,LOC649620,CDC26P1	DRD2,GRM3,CHRM5,CHRM2,ADCYAP1,ADRA1D,GRM7,GRM8,MC4R,GIPR,GNAS,PTGER4,DRD1,GRM2,ADRA1B,PTHLH,GALR1,GABBR2,ADRB1,NF1,CCR3,RGS1,CCR2,ADRB2,PRKACB,ADORA3,ADRA2A,NPY2R,GRM4,EDNRB,ADORA2B,OPRK1,CRHR1,CALCR,GRK5,WASF2,CAP2,EDNRA,GNAI3,GCGR,ADRB3,DRD5,AVPR2,GNAI2,ADCY7,NPY1R,CRHR2,GABBR1,ACR,GHRH,CALCA,CORT,MCHR1,GALR3,GALR2,FPR1,GHRHR,GLP2R,P2RY11,OPRL1,GLP1R,CAP1,LTB4R2,GPR3
Disease: acquired metabolic disease	Pheno_anemia, sickle cell	-0.00304379	1	1	0	HNF1A	HNF1A	POMC,OSMR,CDKAL1,IRS2,LIPC,HNF1B,MC4R,IL6,ITPR3,GCK,MTNR1B,IRS1,PDX1,HNF4A,PTPN22,GPD2,GULOP,HNF1A,ADRB2,SLC30A8,FGA,CARTPT,TCF7L2,PPARG,GHRL,PPARGC1B,WFS1,HMGA1,SIM1,APP,MTTP,IGF2BP2,ENPP1,GSN,SLC2A2,OAS1,KCNJ11,NEUROD1,ABCC8,TTR,APOA1,LYZ,CP,PAX4,AKT2,NR0B2,RETN,GCGR,MAPK8IP1,SLC2A4,FOXP3,PTPN1,SDC3,AGRP,UCP3,ADRB3,UCP1,PYY	PRDM5,MCC,PHEX,KLHL29,SAR1AP3,HLX,APOB,MARC1,PDE5A,KCNN2,MAD2L1,ATP6V0A4,YTHDC2,UGT1A10,UGT1A8,UGT1A9,UGT1A7,UGT1A6,UGT1A5,UGT1A4,UGT1A1,UGT1A3,OGFRL1,B3GAT2
PharmGKB_PA145011119_Tamoxifen_Pathway_Pharmacokinetics	Disease: acquired metabolic disease	-0.00304379	1	1	0	HNF1A	HNF1A	SULT1E1,SULT2A1,CYP1A2,UGT1A10,UGT1A8,UGT1A4,UGT1A3,CYP2C19,CYP2C9,FMO1,CYP2B6,FMO3,CYP3A5,CYP3A4,CYP2D6,UGT2B7,SULT1A1,UGT2B15	POMC,OSMR,CDKAL1,IRS2,LIPC,HNF1B,MC4R,IL6,ITPR3,GCK,MTNR1B,IRS1,PDX1,HNF4A,PTPN22,GPD2,GULOP,HNF1A,ADRB2,SLC30A8,FGA,CARTPT,TCF7L2,PPARG,GHRL,PPARGC1B,WFS1,HMGA1,SIM1,APP,MTTP,IGF2BP2,ENPP1,GSN,SLC2A2,OAS1,KCNJ11,NEUROD1,ABCC8,TTR,APOA1,LYZ,CP,PAX4,AKT2,NR0B2,RETN,GCGR,MAPK8IP1,SLC2A4,FOXP3,PTPN1,SDC3,AGRP,UCP3,ADRB3,UCP1,PYY
POSITIVE_REGULATION_OF_PEPTIDYL_TYROSINE_PHOSPHORYLATION	NEGATIVE_REGULATION_OF_CELL_CYCLE	-0.00304774	1	1	0	POU2F1	POU2F1	IL12A,IL31RA,LYN,IL5,TDGF1,IL3,CD81,TNK2,IFNL1,IL20,CLCF1,HCLS1,CD80	DLG1,APC,CDC123,MYO16,BTG3,INHBA,GAS1,CDKN2D,BMP2,GADD45A,SMAD3,BMP4,RUNX3,CDKN3,MYC,ZAK,IFNW1,APBB2,MAP2K6,STK11,ERN1,RHOB,GAS7,RPRM,CDKN2A,PPP1R9B,CDKN2B,HPGD,AIF1,MLF1,CDKN1C,NBN,MFN2,CUL3,CUL2,IL8,ZBTB17,FOXC1,CDK5RAP1,NOTCH2,SESN1,DHRS2,BMP7,GMNN,CDKN2C,BTG4,TP53,TGFB1,RASSF1,MAPK12,CDKN1B,CUL5,EIF4G2,PPP2R3B,LATS1,LATS2,PPM1G,UHMK1,CHMP1A,KHDRBS1,TP53BP2,KAT2B,HEXIM2,HEXIM1,ALOX15B,PCBP4,JM…
ACTIVE_TRANSMEMBRANE_TRANSPORTER_ACTIVITY	Pheno_myocardial infarction	-0.00305058	1	1	3	NOTCH1	NOTCH1	SLC4A4,SERINC1,SLC44A1,SLC18A2,SLC16A7,ATP1B1,SLC6A6,SLC1A3,SLC22A3,SLC7A2,SLC20A2,SLC10A2,ATP8B1,SLC7A9,SLC1A4,ATP6V1C1,ABCB11,SLC6A2,SLC7A11,SLC6A3,ATP2B1,AQP9,ATP4B,SLC9A3,ABCG2,SLC22A4,SLC7A8,TAPBP,ATP2B4,ATP6V1B2,SLC6A5,ABCC6,ATP1A1,SLC5A7,ABCG1,SLC12A9,ABCA8,SLC17A4,SLC12A2,SLC1A1,ATP2A3,ATP11B,SLCO1B1,SLC7A6,SLC1A7,SLC1A2,SLC25A12,OCA2,SLC12A7,ABCC3,SLC3A2,SLC9A6,ANKH,SLC10A1,SLC1A6,ABCF1,…	TTC4P1,EPS15P1,NAV3,MSNP1,EFNA5,IPMK,GRIP1,CDH11,CDH13,CDH5,ELMO1,RPL29P6,KRT8P21,ELTD1,RPL36AP10,NUF2,PBX1,MRPL50P1,ETAA1,TMEM182,RPL23AP27,KCNH7,XIRP2,LIN28AP1,FHIT,FLJ30375,SRIP1,RPL17P19,MARCH1,TENM3,CTNND2,SGK1,SEPT7P3,MRPL49P2,SNTG1,ADCY8,ADAMTSL1,LINGO2,AUH,PSMA7P,LINC00476,CYLC2,SMC2,BRINP1,ZWINT,CNTN5,SKCG-1,C11orf87,RPL6P25,CRADD,RPS12P24,RPS27AP4,BNIP3P1,C14orf177,RBFOX1,GNPATP,RPS27AP…	ATP1A1,SLC12A2,SLC3A2
REACTOME_CONVERSION_FROM_APC_C_CDC20_TO_APC_C_CDH1_IN_LATE_ANAPHASE	CAMP_MEDIATED_SIGNALING	-0.00306536	1	1	0	BRCA1	BRCA1	ANAPC4,UBE2E1,ANAPC2,ANAPC5,UBE2C,ANAPC10,ANAPC11,CDC23,UBE2D1,CDC20,CDC16,CDC27,CDC14A,CDC26,ANAPC7,ANAPC1,LOC647654,LOC649620,CDC26P1	DRD2,GRM3,CHRM5,CHRM2,ADCYAP1,ADRA1D,GRM7,GRM8,MC4R,GIPR,GNAS,PTGER4,DRD1,GRM2,ADRA1B,PTHLH,GALR1,GABBR2,ADRB1,NF1,CCR3,RGS1,CCR2,ADRB2,PRKACB,ADORA3,ADRA2A,NPY2R,GRM4,EDNRB,ADORA2B,OPRK1,CRHR1,CALCR,GRK5,WASF2,NDUFS4,CAP2,EDNRA,GNAI3,GCGR,ADRB3,DRD5,AVPR2,GNAI2,ADCY7,NPY1R,CRHR2,GABBR1,ACR,GHRH,CALCA,CORT,MCHR1,GALR3,GALR2,FPR1,GHRHR,GLP2R,P2RY11,OPRL1,GLP1R,CAP1,LTB4R2,GPR3
REACTOME_JNK_C_JUN_KINASES_PHOSPHORYLATION_AND_ACTIVATION_MEDIATED_BY_ACTIVATED_HUMAN_TAK1	SMALL_GTPASE_REGULATOR_ACTIVITY	-0.00311246	1	1	0	SPI1	SPI1	MAP3K7,RIPK2,MAP2K4,TAB2,MAPK10,TAB3,NOD1,NOD2,IKBKG,MAP2K7,MAPK8,MAPK9,TRAF6,IRAK1,TAB1,IRAK2	RIMS1,DOCK4,SOS1,ARHGEF3,FARP1,RASGRP3,ARHGAP10,NF1,PREX1,TIAM1,ERRFI1,RAB3GAP1,RAPGEF2,SERGEF,RASAL1,PREX2,ALDH1A1,ARHGAP5,ARAP3,RASGRP4,DOCK2,RAPGEF5,ARHGEF10L,ARHGEF1,IPO7,WASL,RASAL2,RASA1,GBF1,ARHGAP29,WAS,RALBP1,CYTH4,MADD,ARAP1,THY1,OPHN1,GDI2,ARFGEF1,FARP2,HERC1,ALS2,MYO9B,ARHGAP27,RANGAP1,ARHGAP4,CDC42EP2,GMIP,RASA2,CYTH3,ARHGEF2,RCC1,ARHGEF11,RCBTB2,RANBP1,ARHGDIG,ARFGAP3,RUNDC3A,ARHGDI…
G_PROTEIN_SIGNALING_COUPLED_TO_CAMP_NUCLEOTIDE_SECOND_MESSENGER	ATP_DEPENDENT_RNA_HELICASE_ACTIVITY	-0.0031353	1	1	0	BRCA1	BRCA1	DRD2,GRM3,CHRM5,CHRM2,ADCYAP1,ADRA1D,GRM7,GRM8,MC4R,GIPR,GNAS,PTGER4,DRD1,GRM2,ADRA1B,PTHLH,GALR1,GABBR2,ADRB1,NF1,CCR3,RGS1,CCR2,ADRB2,PRKACB,ADORA3,ADRA2A,NPY2R,GRM4,EDNRB,ADORA2B,OPRK1,CRHR1,CALCR,GRK5,WASF2,CAP2,EDNRA,GNAI3,GCGR,ADRB3,DRD5,AVPR2,GNAI2,ADCY7,NPY1R,CRHR2,GABBR1,ACR,GHRH,CALCA,CORT,MCHR1,GALR3,GALR2,FPR1,GHRHR,GLP2R,P2RY11,OPRL1,GLP1R,CAP1,LTB4R2,GPR3	DDX18,DDX20,DDX56,SKIV2L,DDX21,DHX38,DHX8,DHX9,EIF4A3,UPF1,DDX23,DDX25,DDX39A,DDX3X,DDX43,DDX54,G3BP1
REACTOME_SYNTHESIS_OF_GLYCOSYLPHOSPHATIDYLINOSITOL_GPI	G_PROTEIN_SIGNALING_COUPLED_TO_CAMP_NUCLEOTIDE_SECOND_MESSENGER	-0.0031353	1	1	0	BRCA1	BRCA1	SEMA6D,PIGL,PIGQ,PIGF,PIGN,PIGH,PIGB,PIGA,PIGV,DPM2,PIGG,PIGC,PIGO,PIGW,PIGP,PIGX,PIGM	DRD2,GRM3,CHRM5,CHRM2,ADCYAP1,ADRA1D,GRM7,GRM8,MC4R,GIPR,GNAS,PTGER4,DRD1,GRM2,ADRA1B,PTHLH,GALR1,GABBR2,ADRB1,NF1,CCR3,RGS1,CCR2,ADRB2,PRKACB,ADORA3,ADRA2A,NPY2R,GRM4,EDNRB,ADORA2B,OPRK1,CRHR1,CALCR,GRK5,WASF2,CAP2,EDNRA,GNAI3,GCGR,ADRB3,DRD5,AVPR2,GNAI2,ADCY7,NPY1R,CRHR2,GABBR1,ACR,GHRH,CALCA,CORT,MCHR1,GALR3,GALR2,FPR1,GHRHR,GLP2R,P2RY11,OPRL1,GLP1R,CAP1,LTB4R2,GPR3
REACTOME_TRAF6_MEDIATED_NFKB_ACTIVATION	Pheno_colitis, ulcerative	-0.00313986	1	1	0	NFKB1	NFKB1	MAP3K1,AGER,IFIH1,S100B,HMGB1,NFKBIA,MAVS,APP,SAA1,IKBKG,NFKB2,RELA,TRAF6,CHUK,S100A12,IKBKB,NFKBIB,TRIM25,TRAF2,DDX58,RNF135	IRF5,IRF8,FOXF1,RPL39P28,WNT4,ZBTB40,SATB2,DAB2,OLIG3,TNFAIP3,IFNG,IL26,GPR12,NRIP1,CYCSP42,PTGER4,IL12B,ADRA1B,ZFP90,RNF186,OTUD3,CXCR2,BTNL2,PRDM1,LAMB1,TNFSF15,COG6,FOXO1,VEGFA,C6orf223,TNFRSF14,PARK7,IL23R,C1orf192,FCGR2A,C1orf106,MROH3P,KIF21B,RPS14P1,IL10,PUS10,IL1R2,IL1R1,GPR35,BSN,APEH,MST1,ADAD1,SLC9A3,DAP,IL7R,PITX1,H2AFY,CCHCR1,HLA-DRB9,HLA-DRB5,RPL35P3,GNA12,SMURF1,SLC26A3,DLD,KCP,RCL…
REACTOME_CTLA4_INHIBITORY_SIGNALING	Pheno_colitis, ulcerative	-0.00313986	1	1	0	NFKB1	NFKB1	YES1,AKT3,PPP2R5E,CTLA4,CD86,FYN,PPP2R5A,LYN,PPP2R5C,AKT2,PPP2R1B,AKT1,SRC,PPP2R1A,PPP2R5B,PPP2R5D,LCK,PPP2CB,PDPK1,PPP2CA,CD80	IRF5,IRF8,FOXF1,RPL39P28,WNT4,ZBTB40,SATB2,DAB2,OLIG3,TNFAIP3,IFNG,IL26,GPR12,NRIP1,CYCSP42,PTGER4,IL12B,ADRA1B,ZFP90,RNF186,OTUD3,CXCR2,BTNL2,PRDM1,LAMB1,TNFSF15,COG6,FOXO1,VEGFA,C6orf223,TNFRSF14,PARK7,IL23R,C1orf192,FCGR2A,C1orf106,MROH3P,KIF21B,RPS14P1,IL10,PUS10,IL1R2,IL1R1,GPR35,BSN,APEH,MST1,ADAD1,SLC9A3,DAP,IL7R,PITX1,H2AFY,CCHCR1,HLA-DRB9,HLA-DRB5,RPL35P3,GNA12,SMURF1,SLC26A3,DLD,KCP,RCL…
PROTEIN_POLYUBIQUITINATION	GTPASE_ACTIVITY	-0.00314109	1	1	0	ELF1	ELF1	UBE3C,HUWE1,UBE2V2,DDB2,ERCC8,DZIP3,AMFR,STUB1,TRAF6,UBE2V1,UBE2D1	OPA1,ARL4A,RND3,RAB28,GNAI1,RRAS2,SEPT9,GNAS,GNA13,ARL4C,GNB1,RAP1A,RAB4A,RAP2A,SEPT5,GNA12,RRAGC,RAB31,RAB7A,RAB22A,GNAO1,RAB2A,ARHGAP5,RAC1,MRAS,GNGT1,DNM1L,GNG11,GSPT1,RHOB,ARFRP1,RAB11B,GNA15,RAB7L1,RAB3B,RAC2,DIRAS3,GNAL,GNAQ,CDC42,RAN,DNM1,RAB27B,GNAI3,MX2,GNB3,NCF1,GNA11,GNAI2,RAB1A,RAC3,RHOA,RRAS,GNB2,GNG3,EIF2S3,RAB27A,GTPBP2,GTPBP4,RND2,AGAP2,RAB13,ARF6,ARF5,RERG,ARF1,ARF3,ARF4,RHEB,GNA…
CERAMIDE_METABOLIC_PROCESS	GTPASE_ACTIVITY	-0.00314109	1	1	0	ELF1	ELF1	ASAH2,SGPL1,UGCG,CLN3,CLN6,ASAH1,CERS5,CERS1,CERK,NSMAF,NEU3	OPA1,ARL4A,RND3,RAB28,GNAI1,RRAS2,SEPT9,GNAS,GNA13,ARL4C,GNB1,RAP1A,RAB4A,RAP2A,SEPT5,GNA12,RRAGC,RAB31,RAB7A,RAB22A,GNAO1,RAB2A,ARHGAP5,RAC1,MRAS,GNGT1,DNM1L,GNG11,GSPT1,RHOB,ARFRP1,RAB11B,GNA15,RAB7L1,RAB3B,RAC2,DIRAS3,GNAL,GNAQ,CDC42,RAN,DNM1,RAB27B,GNAI3,MX2,GNB3,NCF1,GNA11,GNAI2,RAB1A,RAC3,RHOA,RRAS,GNB2,GNG3,EIF2S3,RAB27A,GTPBP2,GTPBP4,RND2,AGAP2,RAB13,ARF6,ARF5,RERG,ARF1,ARF3,ARF4,RHEB,GNA…
REACTOME_OXYGEN_DEPENDENT_PROLINE_HYDROXYLATION_OF_HYPOXIA_INDUCIBLE_FACTOR_ALPHA	LYASE_ACTIVITY	-0.00315887	1	1	0	ARNT	ARNT	TCEB1P3,EPAS1,EGLN3,HIF1A,RPS27AP11,UBE2D3,CUL2,EGLN2,VHL,UBE2D2,EGLN1,UBE2D1,TCEB2,TCEB1,UBA52,RPS27A,RBX1,HIF3A	ADCY8,AUH,GMDS,CA8,ADCY9,ASL,GUCY1A3,EHHADH,GUCY1A2,FH,BCKDHB,ALAD,ACO1,HDC,CA12,GUCY2D,CBS,ACMSD,HACL1,FECH,DDC,ALDOB,GGCX,NTHL1,GAD1,BCKDHA,UMPS,UROD,HCCS,CA4,OGG1,ODC1,CA2,ADCY7,MLYCD,LTC4S,APEX1,ECH1,CA9,CA14,CA5A,CA5B,ECHS1,HADHA,HADHB,ENO2,ENO3,ENO1,CA11,CA7,CA6,CA3,CA1,GUCY2F,GUCY1B3,ADCY10,GUCY2C,SCLY,SDS,ADSL,ALDOA,MVD,ALDOC,ACCS,GLO1,PTS,AMD1,PCK1,CRYM
CAMP_MEDIATED_SIGNALING	ATP_DEPENDENT_RNA_HELICASE_ACTIVITY	-0.00315985	1	1	0	BRCA1	BRCA1	DRD2,GRM3,CHRM5,CHRM2,ADCYAP1,ADRA1D,GRM7,GRM8,MC4R,GIPR,GNAS,PTGER4,DRD1,GRM2,ADRA1B,PTHLH,GALR1,GABBR2,ADRB1,NF1,CCR3,RGS1,CCR2,ADRB2,PRKACB,ADORA3,ADRA2A,NPY2R,GRM4,EDNRB,ADORA2B,OPRK1,CRHR1,CALCR,GRK5,WASF2,NDUFS4,CAP2,EDNRA,GNAI3,GCGR,ADRB3,DRD5,AVPR2,GNAI2,ADCY7,NPY1R,CRHR2,GABBR1,ACR,GHRH,CALCA,CORT,MCHR1,GALR3,GALR2,FPR1,GHRHR,GLP2R,P2RY11,OPRL1,GLP1R,CAP1,LTB4R2,GPR3	DDX18,DDX20,DDX56,SKIV2L,DDX21,DHX38,DHX8,DHX9,EIF4A3,UPF1,DDX23,DDX25,DDX39A,DDX3X,DDX43,DDX54,G3BP1
REACTOME_SYNTHESIS_OF_GLYCOSYLPHOSPHATIDYLINOSITOL_GPI	CAMP_MEDIATED_SIGNALING	-0.00315985	1	1	0	BRCA1	BRCA1	SEMA6D,PIGL,PIGQ,PIGF,PIGN,PIGH,PIGB,PIGA,PIGV,DPM2,PIGG,PIGC,PIGO,PIGW,PIGP,PIGX,PIGM	DRD2,GRM3,CHRM5,CHRM2,ADCYAP1,ADRA1D,GRM7,GRM8,MC4R,GIPR,GNAS,PTGER4,DRD1,GRM2,ADRA1B,PTHLH,GALR1,GABBR2,ADRB1,NF1,CCR3,RGS1,CCR2,ADRB2,PRKACB,ADORA3,ADRA2A,NPY2R,GRM4,EDNRB,ADORA2B,OPRK1,CRHR1,CALCR,GRK5,WASF2,NDUFS4,CAP2,EDNRA,GNAI3,GCGR,ADRB3,DRD5,AVPR2,GNAI2,ADCY7,NPY1R,CRHR2,GABBR1,ACR,GHRH,CALCA,CORT,MCHR1,GALR3,GALR2,FPR1,GHRHR,GLP2R,P2RY11,OPRL1,GLP1R,CAP1,LTB4R2,GPR3
G_PROTEIN_SIGNALING_COUPLED_TO_CAMP_NUCLEOTIDE_SECOND_MESSENGER	RNA_DEPENDENT_ATPASE_ACTIVITY	-0.00322635	1	1	0	BRCA1	BRCA1	DRD2,GRM3,CHRM5,CHRM2,ADCYAP1,ADRA1D,GRM7,GRM8,MC4R,GIPR,GNAS,PTGER4,DRD1,GRM2,ADRA1B,PTHLH,GALR1,GABBR2,ADRB1,NF1,CCR3,RGS1,CCR2,ADRB2,PRKACB,ADORA3,ADRA2A,NPY2R,GRM4,EDNRB,ADORA2B,OPRK1,CRHR1,CALCR,GRK5,WASF2,CAP2,EDNRA,GNAI3,GCGR,ADRB3,DRD5,AVPR2,GNAI2,ADCY7,NPY1R,CRHR2,GABBR1,ACR,GHRH,CALCA,CORT,MCHR1,GALR3,GALR2,FPR1,GHRHR,GLP2R,P2RY11,OPRL1,GLP1R,CAP1,LTB4R2,GPR3	DDX18,DDX20,DDX56,SKIV2L,DDX21,DDX17,DHX38,DHX8,DHX9,EIF4A3,UPF1,DDX23,DDX25,DDX39A,DDX3X,DDX43,DDX54,G3BP1
UNFOLDED_PROTEIN_RESPONSE	SECRETION_BY_CELL	-0.00324435	1	1	0	XBP1	XBP1	ATF6,VAPB,ERN1,DERL3,VIMP,EIF2AK3,VCP,AMFR,DERL1,DERL2	SCAMP1,RIMS1,ZW10,CADM1,SYT1,NLGN1,EXOC5,TMED10,LMAN1,COG2,SNAP23,LIN7A,BET1,SYN3,YKT6,ABCA1,CADPS,STX18,ERGIC1,KCNMB4,GOSR2,SEPT5,SYTL4,SCG2,COG3,NLRP3,CARTPT,SERGEF,SCAMP2,RAB2A,NMUR2,GRM4,NMUR1,VAMP3,DNAJC1,ANG,BAIAP3,RPH3AL,CPLX2,BACE2,SNCAIP,ERP44,SCIN,TMX1,SNAPIN,RAB14,GBF1,SRGN,ACHE,LMAN2L,NOD2,OPTN,NAPG,NLRP12,INS,CPLX1,ARFGEF1,CARD8,APOA1,COG7,STX16,FOXP3,CCL3,LTBP2,ARFGEF2,SEC22A,SEC22B…
CAMP_MEDIATED_SIGNALING	RNA_DEPENDENT_ATPASE_ACTIVITY	-0.00325161	1	1	0	BRCA1	BRCA1	DRD2,GRM3,CHRM5,CHRM2,ADCYAP1,ADRA1D,GRM7,GRM8,MC4R,GIPR,GNAS,PTGER4,DRD1,GRM2,ADRA1B,PTHLH,GALR1,GABBR2,ADRB1,NF1,CCR3,RGS1,CCR2,ADRB2,PRKACB,ADORA3,ADRA2A,NPY2R,GRM4,EDNRB,ADORA2B,OPRK1,CRHR1,CALCR,GRK5,WASF2,NDUFS4,CAP2,EDNRA,GNAI3,GCGR,ADRB3,DRD5,AVPR2,GNAI2,ADCY7,NPY1R,CRHR2,GABBR1,ACR,GHRH,CALCA,CORT,MCHR1,GALR3,GALR2,FPR1,GHRHR,GLP2R,P2RY11,OPRL1,GLP1R,CAP1,LTB4R2,GPR3	DDX18,DDX20,DDX56,SKIV2L,DDX21,DDX17,DHX38,DHX8,DHX9,EIF4A3,UPF1,DDX23,DDX25,DDX39A,DDX3X,DDX43,DDX54,G3BP1
ER_NUCLEAR_SIGNALING_PATHWAY	GLYCOPROTEIN_BIOSYNTHETIC_PROCESS	-0.0032721	1	1	0	XBP1	XBP1	ATF6,VAPB,GSK3B,ERN1,DERL3,ARHGEF10L,PAK1,VIMP,EIF2AK3,TP53,VCP,AMFR,DERL1,DERL2,SCAP,CRIPAK	FUT9,ALK,TM4SF4,ST8SIA4,FUT10,LIPC,COG2,TUSC3,LARGE,B3GALT5,MAN1A2,GALNT2,GCNT1,LDLR,LRP2,COG3,FUT2,GYPC,ST8SIA2,IL17A,MGAT4A,GALNT1,LIPA,ST8SIA3,TNIP1,KEL,BACE2,FUT8,RPN1,STT3A,TRAK1,B3GALT2,TSPAN8,DPM3,TSPAN7,MPDU1,TM4SF5,FUT6,MOGS,COG7,ALG6,DPM1,ALG12,ALG8,ALG2,ALG1,POMT1,POMGNT1,DOLPP1,MAN1C1,GAL3ST1,B3GALT4,ALG5,B3GALNT1,OGT,MAGT1,GCNT4,GCNT3,GALNT7,FUT7,GALNT6,FUT5,STT3B,B3GNT5,FUT4,FUT1,A4…
PharmGKB_PA165964265_Valproic_Acid_Pathway_Pharmacokinetics	Disease: acquired metabolic disease	-0.00328813	1	1	0	HNF1A	HNF1A	ACADSB,UGT1A10,UGT1A8,UGT1A9,UGT1A6,UGT1A4,UGT1A3,IVD,ACSM1,CYP2C9,CYP2A6,CYP2B6,UGT2B7,HSD17B1,UGT2B15,ACSM2A,ACSM2B,ACSM3,ACSM4,ACSM5,ECH1	POMC,OSMR,CDKAL1,IRS2,LIPC,HNF1B,MC4R,IL6,ITPR3,GCK,MTNR1B,IRS1,PDX1,HNF4A,PTPN22,GPD2,GULOP,HNF1A,ADRB2,SLC30A8,FGA,CARTPT,TCF7L2,PPARG,GHRL,PPARGC1B,WFS1,HMGA1,SIM1,APP,MTTP,IGF2BP2,ENPP1,GSN,SLC2A2,OAS1,KCNJ11,NEUROD1,ABCC8,TTR,APOA1,LYZ,CP,PAX4,AKT2,NR0B2,RETN,GCGR,MAPK8IP1,SLC2A4,FOXP3,PTPN1,SDC3,AGRP,UCP3,ADRB3,UCP1,PYY
STEROID_BIOSYNTHETIC_PROCESS	Pheno_lipoproteins, ldl	-0.0033179	1	1	0	SREBF1	SREBF1	CYP11A1,ADM,CYP19A1,TFCP2L1,DHCR7,NPC1L1,CYP7B1,BMP6,NR0B1,AKR1D1,HSD3B7,CNBP,NR5A1,SOD1,FDPS,CYP11B2,SCP2,CYP39A1,HSD3B1,NSDHL,FDXR,DHCR24,HSD11B2	GOT2P1,ISCA1P6,RIMS1,GLIS3,RPL7AP53,JRKL,CNTN5,MAF,ELAC2,HS3ST3A1,RPL22P7,C1orf87,NFIA,KLHL29,SLC25A5P2,TRNAL46P,ZNF716,NKX2-6,TRIB1,ST3GAL1,ZFAT,RPS6P13,GAS1,PLXDC2,NELL1,TCN1,GPC6,FLRT2,GALC,PHKG1P1,ANO5,LRFN2,PCP4,PP2672,IL12B,ADRA1B,MAPRE1P1,FLJ45872,IL6RP1,APOB,NKX3-1,FER1L6,RNLS,RPS3P7,DDX18,BSND,PCSK9,DOCK7,CELSR2,CR1L,C2orf43,ANKRD31,HMGCR,KCNN2,FADS1,FADS2,SMARCA4,LDLR,TOMM40,TRIM36,MGAT…
Disease: Human immunodeficiency virus infectious disease	Pheno_arthritis, rheumatoid	-0.00335877	1	1	0	NFKB1	NFKB1	IFNG,CXCL12,HLA-C,IL10,CXCR1,CX3CR1,IL4R,TLR3,CCL2,KIR3DL1,CD209,CCL3,CCL3L1,CCL11	ETS1,HLA-DQB1,HLA-DQA2,IRF5,TNPO3,IRF8,FOXF1,RPL36AP10,MRPS35P1,RPL31P31,ARAP2,GUSBP1,TRPS1,EIF3H,MOB3B,PSMA4,DSCAM,C1orf87,NFIA,CRYGGP,B3GNT2,ARHGEF3,OLIG3,TNFAIP3,RPS15AP22,GAPDHP21,GALNT18,PDE2A,FLI1,FGD4,BATF,DPH6,RIT2,MAFB,TMEM17,COX6CP4,ANAPC4,SMIM20,RBPJ,CDH12,GDAP1,PCBP2P2,SORL1,TRHDE,SPSB1,ENOX1,JDP2,SV2B,QKI,BICD1,C6orf118,AFF3,NRXN1,C5orf30,P4HA2,CD83,ARID5B,SH2B3,MDGA2,RPLP1,PHACTR3,L…
Disease: acquired immunodeficiency syndrome	Pheno_arthritis, rheumatoid	-0.00335877	1	1	0	NFKB1	NFKB1	IFNG,CXCL12,HLA-C,IL10,CXCR1,CX3CR1,IL4R,TLR3,CCL2,KIR3DL1,CD209,CCL3,CCL3L1,CCL11	ETS1,HLA-DQB1,HLA-DQA2,IRF5,TNPO3,IRF8,FOXF1,RPL36AP10,MRPS35P1,RPL31P31,ARAP2,GUSBP1,TRPS1,EIF3H,MOB3B,PSMA4,DSCAM,C1orf87,NFIA,CRYGGP,B3GNT2,ARHGEF3,OLIG3,TNFAIP3,RPS15AP22,GAPDHP21,GALNT18,PDE2A,FLI1,FGD4,BATF,DPH6,RIT2,MAFB,TMEM17,COX6CP4,ANAPC4,SMIM20,RBPJ,CDH12,GDAP1,PCBP2P2,SORL1,TRHDE,SPSB1,ENOX1,JDP2,SV2B,QKI,BICD1,C6orf118,AFF3,NRXN1,C5orf30,P4HA2,CD83,ARID5B,SH2B3,MDGA2,RPLP1,PHACTR3,L…
Disease: viral infectious disease	Pheno_arthritis, rheumatoid	-0.00335877	1	1	0	NFKB1	NFKB1	IFNG,CXCL12,HLA-C,IL10,CXCR1,CX3CR1,IL4R,TLR3,CCL2,KIR3DL1,CD209,CCL3,CCL3L1,CCL11	ETS1,HLA-DQB1,HLA-DQA2,IRF5,TNPO3,IRF8,FOXF1,RPL36AP10,MRPS35P1,RPL31P31,ARAP2,GUSBP1,TRPS1,EIF3H,MOB3B,PSMA4,DSCAM,C1orf87,NFIA,CRYGGP,B3GNT2,ARHGEF3,OLIG3,TNFAIP3,RPS15AP22,GAPDHP21,GALNT18,PDE2A,FLI1,FGD4,BATF,DPH6,RIT2,MAFB,TMEM17,COX6CP4,ANAPC4,SMIM20,RBPJ,CDH12,GDAP1,PCBP2P2,SORL1,TRHDE,SPSB1,ENOX1,JDP2,SV2B,QKI,BICD1,C6orf118,AFF3,NRXN1,C5orf30,P4HA2,CD83,ARID5B,SH2B3,MDGA2,RPLP1,PHACTR3,L…
TRANSCRIPTION_INITIATION	METHYLTRANSFERASE_ACTIVITY	-0.00337243	1	1	0	ZNF143	ZNF143	E2F3,MED27,PPARGC1A,MED30,GTF2F2,GTF3C4,SNAPC5,MED7,E2F2,MED12,PTRF,TBP,SMARCA5,RSF1,TAF5,CDK9,CDK7,MED24,MED14,MED13,MED4,MED17,MED26,THRAP3,MED1,TAF2,GTF2F1,GTF2I,MED23,MED16,NCOA6,BRF1,MAZ,GTF2E1,GTF2E2	DNMT3B,MGMT,DNMT3A,PRMT8,BHMT,PEMT,NNMT,ATIC,TRDMT1,GCSH,PRMT7,METTL1,AS3MT,EHMT1,GART,NSUN2,NSD1,FBXO11,CARM1,GAMT,WHSC1L1,PNMT,EZH2,TPMT,SUZ12,SUV39H1,EED,SUV39H2,EDF1,LCMT1,PCMT1,RNMT,DNMT1,PRMT1,PRMT5,COQ3
REACTOME_RNA_POL_I_TRANSCRIPTION_TERMINATION	G_PROTEIN_SIGNALING_COUPLED_TO_CAMP_NUCLEOTIDE_SECOND_MESSENGER	-0.00340119	1	1	0	BRCA1	BRCA1	TAF1B,CCNH,MNAT1,ERCC3,POLR1D,POLR1A,POLR2K,POLR1C,ERCC2,PTRF,GTF2H3,GTF2H2,GTF2H1,CDK7,TAF1C,TAF1A,GTF2H4,UBTF,POLR2H,GTF2H2B,POLR1B	DRD2,GRM3,CHRM5,CHRM2,ADCYAP1,ADRA1D,GRM7,GRM8,MC4R,GIPR,GNAS,PTGER4,DRD1,GRM2,ADRA1B,PTHLH,GALR1,GABBR2,ADRB1,NF1,CCR3,RGS1,CCR2,ADRB2,PRKACB,ADORA3,ADRA2A,NPY2R,GRM4,EDNRB,ADORA2B,OPRK1,CRHR1,CALCR,GRK5,WASF2,CAP2,EDNRA,GNAI3,GCGR,ADRB3,DRD5,AVPR2,GNAI2,ADCY7,NPY1R,CRHR2,GABBR1,ACR,GHRH,CALCA,CORT,MCHR1,GALR3,GALR2,FPR1,GHRHR,GLP2R,P2RY11,OPRL1,GLP1R,CAP1,LTB4R2,GPR3
CELL_CELL_ADHESION	SIGNAL_SEQUENCE_BINDING	-0.00341723	1	1	0	ZNF143	ZNF143	CDH13,CDH5,DLG1,EGFR,SYK,CADM1,CD93,BCL10,CNTN4,CD47,NLGN1,EMCN,CLDN10,PVRL2,SIRPG,NCAM2,CTNNA3,AMIGO2,COL11A1,REG3A,ROBO2,CLDN22,CLDN12,PVRL1,CLDN5,LMO4,CADM3,CLDN16,PKHD1,COL13A1,PTEN,ACVRL1,CLDN1,CLDN20,CRNN,CD34,CYFIP2,ROBO1,CLDN23,NINJ2,CELSR1,APOA4,CLDN17,NPTN,CDKN2A,RASA1,CLDN11,CERCAM,CDSN,THY1,TNF,ALX1,PVRL3,ITGB1,CLDN8,MPZL2,ANXA9,CLDN14,CD209,ITGB2,NF2,PKD1,ATP2C1,MGP,GTPBP4,LGALS7,CX3…	BRE,PEX7,NFKBIA,KPNB1,TNPO2,SSR1,TOMM34,KPNA3,KDELR1,KDELR2,KPNA2,KPNA1,TNPO1,SSR2,SSR3
REACTOME_RNA_POL_I_TRANSCRIPTION_TERMINATION	CAMP_MEDIATED_SIGNALING	-0.00342783	1	1	0	BRCA1	BRCA1	TAF1B,CCNH,MNAT1,ERCC3,POLR1D,POLR1A,POLR2K,POLR1C,ERCC2,PTRF,GTF2H3,GTF2H2,GTF2H1,CDK7,TAF1C,TAF1A,GTF2H4,UBTF,POLR2H,GTF2H2B,POLR1B	DRD2,GRM3,CHRM5,CHRM2,ADCYAP1,ADRA1D,GRM7,GRM8,MC4R,GIPR,GNAS,PTGER4,DRD1,GRM2,ADRA1B,PTHLH,GALR1,GABBR2,ADRB1,NF1,CCR3,RGS1,CCR2,ADRB2,PRKACB,ADORA3,ADRA2A,NPY2R,GRM4,EDNRB,ADORA2B,OPRK1,CRHR1,CALCR,GRK5,WASF2,NDUFS4,CAP2,EDNRA,GNAI3,GCGR,ADRB3,DRD5,AVPR2,GNAI2,ADCY7,NPY1R,CRHR2,GABBR1,ACR,GHRH,CALCA,CORT,MCHR1,GALR3,GALR2,FPR1,GHRHR,GLP2R,P2RY11,OPRL1,GLP1R,CAP1,LTB4R2,GPR3
CELL_MIGRATION	REGULATION_OF_TRANSFORMING_GROWTH_FACTOR_BETA_RECEPTOR_SIGNALING_PATHWAY	-0.00348952	1	1	0	CEBPB	CEBPB	CDH13,IL12A,TGFB2,FEZ2,VEGFC,CD2AP,EGFR,SYK,NRP1,GLI2,CNTN4,AIMP1,GDNF,NRXN3,AMOT,MDGA1,TBX5,CCDC88A,UNC5C,IL12B,NRXN1,CXCR2,ENPEP,LAMB1,NF1,IL10,HMGCR,PTEN,SCG2,ACVRL1,PPAP2B,OTX2,THBS4,CD34,SHH,VCL,MIA3,ARAP3,KRT2,SLIT2,DOCK2,ANG,SIAH1,LAMC1,RTN4,PLG,BMP10,PF4,MYH9,IL8,PARD6B,SLIT1,S100P,PPAP2A,THY1,OPHN1,NRD1,PRSS3,TNN,BCAR1,ITGB1,KAL1,TDGF1,ABI2,NRP2,SEMA4F,SAA1,NEXN,ITGB2,NF2,UBB,ANGPTL3,SHR…	SMAD3,CITED2,ENG,IL17F,SMAD4,SMAD2,CDKN2B,CDKN1C,HIPK2,PEG10,TGFB1,SNX6,CIDEA,EID2
REGULATION_OF_PEPTIDYL_TYROSINE_PHOSPHORYLATION	NEGATIVE_REGULATION_OF_CELL_CYCLE	-0.00358712	1	1	0	POU2F1	POU2F1	IL12A,EGFR,IL22RA2,SOCS1,IL31RA,LYN,IL5,TDGF1,IL3,ITGB2,NF2,CD81,TNK2,IFNL1,IL20,CLCF1,HCLS1,CD80	DLG1,APC,CDC123,MYO16,BTG3,INHBA,GAS1,CDKN2D,BMP2,GADD45A,SMAD3,BMP4,RUNX3,CDKN3,MYC,ZAK,IFNW1,APBB2,MAP2K6,STK11,ERN1,RHOB,GAS7,RPRM,CDKN2A,PPP1R9B,CDKN2B,HPGD,AIF1,MLF1,CDKN1C,NBN,MFN2,CUL3,CUL2,IL8,ZBTB17,FOXC1,CDK5RAP1,NOTCH2,SESN1,DHRS2,BMP7,GMNN,CDKN2C,BTG4,TP53,TGFB1,RASSF1,MAPK12,CDKN1B,CUL5,EIF4G2,PPP2R3B,LATS1,LATS2,PPM1G,UHMK1,CHMP1A,KHDRBS1,TP53BP2,KAT2B,HEXIM2,HEXIM1,ALOX15B,PCBP4,JM…
RESPONSE_TO_UV	POSITIVE_REGULATION_OF_HYDROLASE_ACTIVITY	-0.00359445	1	1	0	TP53	TP53	IL12A,ERCC4,CDKN2D,IL12B,REV1,ERCC3,SCARA3,UBE4B,BCL3,ERCC5,MC1R,ERCC6,SERPINB13,BRSK1,DDB2,FEN1,ERCC8,ERCC2,ELANE,MAPK8,RELA,GPX1,GTF2H2,POLD1,RPAIN,IVL	EGFR,CYCS,SMAD3,BUD31,TNFSF15,COL4A3,NLRP3,F2R,AVPR1A,IFNB1,HIP1,NMUR2,NMUR1,ANG,ERN1,APOA5,IFT57,F2,CDKN2A,GNA15,PLCB2,PMAIP1,RALBP1,ARAP1,GNAQ,THY1,BBC3,EDNRA,CARD8,FOXL2,TNNT2,TP53,BAX,CCKBR,STAT1,APOC2,BCL2L10,CASP9,PPP2R4,VCP,LPAR2,ARHGAP27,NLRP2,LCK,NLRC4,APAF1,S1PR4,AVPR1B,RGN,MOAP1,CASP8AP2,AIFM3,C5AR1,MTCH1,DIABLO
REACTOME_BETA_DEFENSINS	EXCRETION	-0.00360613	1	1	0	BCL6	BCL6	DEFB112,CCR2,CCR6,DEFB110,TLR1,DEFB129,DEFB132,DEFB125,DEFB123,DEFB127,TLR2,DEFB118,DEFB103A,DEFB1,DEFB4A,DEFB104A,DEFB105A,DEFB106A,DEFB107A,DEFB108B,DEFB113,DEFB114,DEFB115,DEFB116,DEFB119,DEFB121,DEFB124,DEFB128,DEFB130,DEFB107B,DEFB104B,DEFB106B,DEFB105B,DEFB103B,DEFB135,DEFB136,DEFB134,DEFB131,DEFB4B,DEFB126	AQP4,KCNK5,KCNJ1,AQP9,NPPB,SLC26A3,CLDN16,CLCNKA,ATP6V0A4,TACR2,SCNN1A,ADORA2B,KNG1,AQP2,UNC13B,CLCN5,AQP7,AQP3,SLC22A18,NFAT5,AQP1,IFT88,GRHPR,SCNN1B,NPHP1,SCNN1G,AVPR2,CLCNKB,GUCA2B,NPR1,AQP5,AQP6,SCTR,ATP6V1B1,NPHS2,NPHS1
ER_NUCLEAR_SIGNALING_PATHWAY	GLYCOPROTEIN_METABOLIC_PROCESS	-0.0036113	1	1	0	XBP1	XBP1	ATF6,VAPB,GSK3B,ERN1,DERL3,ARHGEF10L,PAK1,VIMP,EIF2AK3,TP53,VCP,AMFR,DERL1,DERL2,SCAP,CRIPAK	FUT9,ALK,TM4SF4,ST8SIA4,FUT10,LIPC,COG2,TUSC3,NCSTN,LARGE,B3GALT5,MAN1A2,GALNT2,ADAMTS9,GCNT1,AGA,LDLR,LRP2,COG3,FUT2,GYPC,ST8SIA2,IL17A,MGAT4A,ABCG1,GALNT1,LIPA,ST8SIA3,TNIP1,KEL,BACE2,APOA4,PSEN1,FUT8,ERP44,RPN1,STT3A,TRAK1,B3GALT2,PSEN2,TSPAN8,DPM3,TSPAN7,ACHE,BACE1,MPDU1,TM4SF5,FUT6,CLN3,MOGS,COG7,ALG6,DPM1,ALG12,ALG8,ALG2,ALG1,MAN2B1,POMT1,POMGNT1,PSENEN,DOLPP1,MAN1C1,GAL3ST1,MGEA5,B3GALT4,A…
REACTOME_RNA_POL_I_TRANSCRIPTION_INITIATION	G_PROTEIN_SIGNALING_COUPLED_TO_CAMP_NUCLEOTIDE_SECOND_MESSENGER	-0.00364789	1	1	0	BRCA1	BRCA1	TAF1B,CCNH,MNAT1,ERCC3,POLR1D,ERCC6,EHMT2,POLR1A,POLR2K,POLR1C,ERCC2,GTF2H3,GTF2H2,GTF2H1,CDK7,TAF1C,TAF1A,KAT2B,GTF2H4,UBTF,RRN3,POLR2H,GTF2H2B,POLR1B	DRD2,GRM3,CHRM5,CHRM2,ADCYAP1,ADRA1D,GRM7,GRM8,MC4R,GIPR,GNAS,PTGER4,DRD1,GRM2,ADRA1B,PTHLH,GALR1,GABBR2,ADRB1,NF1,CCR3,RGS1,CCR2,ADRB2,PRKACB,ADORA3,ADRA2A,NPY2R,GRM4,EDNRB,ADORA2B,OPRK1,CRHR1,CALCR,GRK5,WASF2,CAP2,EDNRA,GNAI3,GCGR,ADRB3,DRD5,AVPR2,GNAI2,ADCY7,NPY1R,CRHR2,GABBR1,ACR,GHRH,CALCA,CORT,MCHR1,GALR3,GALR2,FPR1,GHRHR,GLP2R,P2RY11,OPRL1,GLP1R,CAP1,LTB4R2,GPR3
EXCRETION	SERINE_TYPE_ENDOPEPTIDASE_ACTIVITY	-0.0036511	1	1	0	BCL6	BCL6	AQP4,KCNK5,KCNJ1,AQP9,NPPB,SLC26A3,CLDN16,CLCNKA,ATP6V0A4,TACR2,SCNN1A,ADORA2B,KNG1,AQP2,UNC13B,CLCN5,AQP7,AQP3,SLC22A18,NFAT5,AQP1,IFT88,GRHPR,SCNN1B,NPHP1,SCNN1G,AVPR2,CLCNKB,GUCA2B,NPR1,AQP5,AQP6,SCTR,ATP6V1B1,NPHS2,NPHS1	KLK2,PREP,APEH,PCSK9,PROC,GZMB,PCSK2,TMPRSS6,CORIN,TOR1A,F7,PCSK6,KLKB1,F12,PLG,F9,F2,HTRA1,CFI,PRSS3,LTF,F11,HTRA2,CTSG,F10,ACR,PRSS2,CELA3A,MASP1,MASP2,PRSS1,C1R,C1S,CFD,PRSS36,HGFAC,KLK8,CELA2B,GZMA,KLK1,FURIN
REACTOME_RNA_POL_I_TRANSCRIPTION_INITIATION	CAMP_MEDIATED_SIGNALING	-0.00367646	1	1	0	BRCA1	BRCA1	TAF1B,CCNH,MNAT1,ERCC3,POLR1D,ERCC6,EHMT2,POLR1A,POLR2K,POLR1C,ERCC2,GTF2H3,GTF2H2,GTF2H1,CDK7,TAF1C,TAF1A,KAT2B,GTF2H4,UBTF,RRN3,POLR2H,GTF2H2B,POLR1B	DRD2,GRM3,CHRM5,CHRM2,ADCYAP1,ADRA1D,GRM7,GRM8,MC4R,GIPR,GNAS,PTGER4,DRD1,GRM2,ADRA1B,PTHLH,GALR1,GABBR2,ADRB1,NF1,CCR3,RGS1,CCR2,ADRB2,PRKACB,ADORA3,ADRA2A,NPY2R,GRM4,EDNRB,ADORA2B,OPRK1,CRHR1,CALCR,GRK5,WASF2,NDUFS4,CAP2,EDNRA,GNAI3,GCGR,ADRB3,DRD5,AVPR2,GNAI2,ADCY7,NPY1R,CRHR2,GABBR1,ACR,GHRH,CALCA,CORT,MCHR1,GALR3,GALR2,FPR1,GHRHR,GLP2R,P2RY11,OPRL1,GLP1R,CAP1,LTB4R2,GPR3
CHROMATIN_BINDING	TUBULIN_BINDING	-0.00368592	1	1	0	E2F4	E2F4	TOP1,VCX,POLA1,ING2,PAM,BCL6,TOP2B,ERCC6,CHAF1B,NSD1,RAN,APTX,SMARCE1,CHAF1A,ACTL6A,TP53,MPO,TOP2A,UPF1,SUV39H1,RCC1,POLE,POLD1,NCOA6,FOXC2,SMC1A,EZH1,CBX3,CBX1,CENPA,CDCA5,KLHDC3	APC,GABARAPL1,ATG4C,ATG4D,LRPPRC,CCDC88A,CDK5RAP2,NCALD,POLB,VAPB,DYNC1I1,TUBGCP6,CLIP1,TUBGCP3,RAB11FIP5,KIF5B,MAPT,HTT,CLASP1,TARDBP,ARL8B,PRNP,CLASP2,MAPRE1,CEP290,CENPJ,BRCA2,DCX,KATNA1,ARL8A,GABARAPL2,MARK4,ARHGEF2,BIRC5,RABGAP1,RACGAP1,HOOK3,NDE1,TUBGCP5,RAE1,SUN2,UXT,MAP1S,ATG4A,TPPP,GABARAP,STMN1
CELLULAR_CATION_HOMEOSTASIS	SIGNAL_SEQUENCE_BINDING	-0.00379746	1	1	0	ZNF143	ZNF143	SRI,TAC1,STC1,DRD1,CXCL12,PROK2,FTH1,BCL2,HFE,BUD31,PLCE1,CCR3,CCR4,XCR1,CCR1,CCR2,CXCL13,CCR6,CLDN16,TFR2,MYC,AVPR1A,CACNA1C,LPAR3,ATP1A1,CD55,CXCR4,ATOX1,NMUR2,CCL19,GHRL,KNG1,APP,CLCN3,TRPV4,CCL2,CCL1,GNA15,BDKRB1,CHRNA7,MTL5,PTPRC,CASR,THY1,ATP1A4,PPT1,CCR7,CCL7,EDNRA,CCR5,SAA1,CP,CLN3,CLN5,CLN6,SLC40A1,ATP7A,ATP7B,CCL3,CCL11,SLC4A11,TMPRSS3,ATP2C1,ATP1A2,CALR,AGTR1,CACNA1A,FXN,SOD1,CCKBR,MT2…	BRE,PEX7,NFKBIA,KPNB1,TNPO2,SSR1,TOMM34,KPNA3,KDELR1,KDELR2,KPNA2,KPNA1,TNPO1,SSR2,SSR3
REACTOME_SYNTHESIS_OF_SUBSTRATES_IN_N_GLYCAN_BIOSYTHESIS	SECRETION_BY_CELL	-0.0038395	1	1	0	XBP1	XBP1	MPI,GFPT2,DPM3,PMM2,DPM1,DOLK,DOLPP1,ALG5,DPM2,PMM1,PGM3,GMPPB,GMPPA,GNPNAT1	SCAMP1,RIMS1,ZW10,CADM1,SYT1,NLGN1,EXOC5,TMED10,LMAN1,COG2,SNAP23,LIN7A,BET1,SYN3,YKT6,ABCA1,CADPS,STX18,ERGIC1,KCNMB4,GOSR2,SEPT5,SYTL4,SCG2,COG3,NLRP3,CARTPT,SERGEF,SCAMP2,RAB2A,NMUR2,GRM4,NMUR1,VAMP3,DNAJC1,ANG,BAIAP3,RPH3AL,CPLX2,BACE2,SNCAIP,ERP44,SCIN,TMX1,SNAPIN,RAB14,GBF1,SRGN,ACHE,LMAN2L,NOD2,OPTN,NAPG,NLRP12,INS,CPLX1,ARFGEF1,CARD8,APOA1,COG7,STX16,FOXP3,CCL3,LTBP2,ARFGEF2,SEC22A,SEC22B…
REACTOME_BETA_DEFENSINS	SERINE_TYPE_ENDOPEPTIDASE_ACTIVITY	-0.00384933	1	1	0	BCL6	BCL6	DEFB112,CCR2,CCR6,DEFB110,TLR1,DEFB129,DEFB132,DEFB125,DEFB123,DEFB127,TLR2,DEFB118,DEFB103A,DEFB1,DEFB4A,DEFB104A,DEFB105A,DEFB106A,DEFB107A,DEFB108B,DEFB113,DEFB114,DEFB115,DEFB116,DEFB119,DEFB121,DEFB124,DEFB128,DEFB130,DEFB107B,DEFB104B,DEFB106B,DEFB105B,DEFB103B,DEFB135,DEFB136,DEFB134,DEFB131,DEFB4B,DEFB126	KLK2,PREP,APEH,PCSK9,PROC,GZMB,PCSK2,TMPRSS6,CORIN,TOR1A,F7,PCSK6,KLKB1,F12,PLG,F9,F2,HTRA1,CFI,PRSS3,LTF,F11,HTRA2,CTSG,F10,ACR,PRSS2,CELA3A,MASP1,MASP2,PRSS1,C1R,C1S,CFD,PRSS36,HGFAC,KLK8,CELA2B,GZMA,KLK1,FURIN
REACTOME_PURINE_METABOLISM	NUCLEAR_IMPORT	-0.00386142	1	1	0	MYC	MYC	DCK,ADA,NT5C1B,NT5C2,AMPD3,ADK,DGUOK,CAT,ADSS,NT5E,ATIC,GMPR,XDH,GART,NT5C1A,PAICS,GDA,HPRT1,IMPDH1,GMPS,PNP,PPAT,GPX1,NT5C,IMPDH2,APRT,PFAS,AMPD1,ADSL,ADAL,ADSSL1,AMPD2,GMPR2	FYB,TRPS1,GLI3,SMAD3,NF1,NFKBIE,NLRP3,F2R,ZFYVE9,HTATIP2,BCL3,CBLB,BCL6,KPNA4,F2,RERE,MXI1,KPNB1,FAF1,TNF,MDFI,NLRP12,KPNA3,PPP1R10,NFKBIL1,NUP205,CDH1,IPO5,FLNA,TGFB1,AKT1,TRIP6,PDIA3,RANBP2,PPIH,CEP57,HNRNPA1,TNFSF14,KPNA2,KPNA1,TNPO1,RPAIN,TONSL,MCM3AP,NOP58,NCKIPSD,TPR,KPNA6,KPNA5,PTTG1IP
REACTOME_POST_TRANSLATIONAL_MODIFICATION_SYNTHESIS_OF_GPI_ANCHORED_PROTEINS	G_PROTEIN_SIGNALING_COUPLED_TO_CAMP_NUCLEOTIDE_SECOND_MESSENGER	-0.00387906	1	1	0	BRCA1	BRCA1	SEMA6D,PIGL,PLAUR,PIGQ,GPAA1,PIGF,PGAP1,PIGN,DPM3,PIGH,PIGU,DPM1,PIGK,PIGB,PIGA,PIGV,DPM2,PIGG,PIGC,PIGT,PIGS,PIGO,PIGW,PIGP,PIGX,PIGM	DRD2,GRM3,CHRM5,CHRM2,ADCYAP1,ADRA1D,GRM7,GRM8,MC4R,GIPR,GNAS,PTGER4,DRD1,GRM2,ADRA1B,PTHLH,GALR1,GABBR2,ADRB1,NF1,CCR3,RGS1,CCR2,ADRB2,PRKACB,ADORA3,ADRA2A,NPY2R,GRM4,EDNRB,ADORA2B,OPRK1,CRHR1,CALCR,GRK5,WASF2,CAP2,EDNRA,GNAI3,GCGR,ADRB3,DRD5,AVPR2,GNAI2,ADCY7,NPY1R,CRHR2,GABBR1,ACR,GHRH,CALCA,CORT,MCHR1,GALR3,GALR2,FPR1,GHRHR,GLP2R,P2RY11,OPRL1,GLP1R,CAP1,LTB4R2,GPR3
GTPASE_ACTIVITY	Disease: endocrine gland cancer	-0.003906	1	1	0	ELF1	ELF1	OPA1,ARL4A,RND3,RAB28,GNAI1,RRAS2,SEPT9,GNAS,GNA13,ARL4C,GNB1,RAP1A,RAB4A,RAP2A,SEPT5,GNA12,RRAGC,RAB31,RAB7A,RAB22A,GNAO1,RAB2A,ARHGAP5,RAC1,MRAS,GNGT1,DNM1L,GNG11,GSPT1,RHOB,ARFRP1,RAB11B,GNA15,RAB7L1,RAB3B,RAC2,DIRAS3,GNAL,GNAQ,CDC42,RAN,DNM1,RAB27B,GNAI3,MX2,GNB3,NCF1,GNA11,GNAI2,RAB1A,RAC3,RHOA,RRAS,GNB2,GNG3,EIF2S3,RAB27A,GTPBP2,GTPBP4,RND2,AGAP2,RAB13,ARF6,ARF5,RERG,ARF1,ARF3,ARF4,RHEB,GNA…	PTEN,SMAD4,STK11,CCDC6,TRIM33,MINPP1,KRAS,NRAS,TRIM24,CDC73,GOLGA5,PRKAR1A,HRAS,TP53,NCOA4,PCM1,NDUFA13
REACTOME_SIGNALING_BY_CONSTITUTIVELY_ACTIVE_EGFR	GTPASE_ACTIVITY	-0.003906	1	1	0	ELF1	ELF1	EGFR,SOS1,PIK3R1,RPS27AP11,GAB1,EGF,KRAS,GRB2,NRAS,CBL,HRAS,PIK3CA,PLCG1,HSP90AA1,SHC1,CDC37,UBA52,RPS27A	OPA1,ARL4A,RND3,RAB28,GNAI1,RRAS2,SEPT9,GNAS,GNA13,ARL4C,GNB1,RAP1A,RAB4A,RAP2A,SEPT5,GNA12,RRAGC,RAB31,RAB7A,RAB22A,GNAO1,RAB2A,ARHGAP5,RAC1,MRAS,GNGT1,DNM1L,GNG11,GSPT1,RHOB,ARFRP1,RAB11B,GNA15,RAB7L1,RAB3B,RAC2,DIRAS3,GNAL,GNAQ,CDC42,RAN,DNM1,RAB27B,GNAI3,MX2,GNB3,NCF1,GNA11,GNAI2,RAB1A,RAC3,RHOA,RRAS,GNB2,GNG3,EIF2S3,RAB27A,GTPBP2,GTPBP4,RND2,AGAP2,RAB13,ARF6,ARF5,RERG,ARF1,ARF3,ARF4,RHEB,GNA…
REACTOME_POST_TRANSLATIONAL_MODIFICATION_SYNTHESIS_OF_GPI_ANCHORED_PROTEINS	CAMP_MEDIATED_SIGNALING	-0.00390944	1	1	0	BRCA1	BRCA1	SEMA6D,PIGL,PLAUR,PIGQ,GPAA1,PIGF,PGAP1,PIGN,DPM3,PIGH,PIGU,DPM1,PIGK,PIGB,PIGA,PIGV,DPM2,PIGG,PIGC,PIGT,PIGS,PIGO,PIGW,PIGP,PIGX,PIGM	DRD2,GRM3,CHRM5,CHRM2,ADCYAP1,ADRA1D,GRM7,GRM8,MC4R,GIPR,GNAS,PTGER4,DRD1,GRM2,ADRA1B,PTHLH,GALR1,GABBR2,ADRB1,NF1,CCR3,RGS1,CCR2,ADRB2,PRKACB,ADORA3,ADRA2A,NPY2R,GRM4,EDNRB,ADORA2B,OPRK1,CRHR1,CALCR,GRK5,WASF2,NDUFS4,CAP2,EDNRA,GNAI3,GCGR,ADRB3,DRD5,AVPR2,GNAI2,ADCY7,NPY1R,CRHR2,GABBR1,ACR,GHRH,CALCA,CORT,MCHR1,GALR3,GALR2,FPR1,GHRHR,GLP2R,P2RY11,OPRL1,GLP1R,CAP1,LTB4R2,GPR3
G_PROTEIN_SIGNALING_COUPLED_TO_CAMP_NUCLEOTIDE_SECOND_MESSENGER	ATP_DEPENDENT_HELICASE_ACTIVITY	-0.00395314	1	1	0	BRCA1	BRCA1	DRD2,GRM3,CHRM5,CHRM2,ADCYAP1,ADRA1D,GRM7,GRM8,MC4R,GIPR,GNAS,PTGER4,DRD1,GRM2,ADRA1B,PTHLH,GALR1,GABBR2,ADRB1,NF1,CCR3,RGS1,CCR2,ADRB2,PRKACB,ADORA3,ADRA2A,NPY2R,GRM4,EDNRB,ADORA2B,OPRK1,CRHR1,CALCR,GRK5,WASF2,CAP2,EDNRA,GNAI3,GCGR,ADRB3,DRD5,AVPR2,GNAI2,ADCY7,NPY1R,CRHR2,GABBR1,ACR,GHRH,CALCA,CORT,MCHR1,GALR3,GALR2,FPR1,GHRHR,GLP2R,P2RY11,OPRL1,GLP1R,CAP1,LTB4R2,GPR3	DDX18,DDX20,DDX56,CHD2,XRCC5,SKIV2L,CHD1,DDX21,SNRNP200,XRCC6,DHX38,DHX8,DHX9,EIF4A3,RUVBL2,UPF1,DDX23,DDX25,DDX39A,DDX3X,DDX43,PIF1,DDX54,G3BP1,RECQL,CHD4,CHD3
CAMP_MEDIATED_SIGNALING	ATP_DEPENDENT_HELICASE_ACTIVITY	-0.0039841	1	1	0	BRCA1	BRCA1	DRD2,GRM3,CHRM5,CHRM2,ADCYAP1,ADRA1D,GRM7,GRM8,MC4R,GIPR,GNAS,PTGER4,DRD1,GRM2,ADRA1B,PTHLH,GALR1,GABBR2,ADRB1,NF1,CCR3,RGS1,CCR2,ADRB2,PRKACB,ADORA3,ADRA2A,NPY2R,GRM4,EDNRB,ADORA2B,OPRK1,CRHR1,CALCR,GRK5,WASF2,NDUFS4,CAP2,EDNRA,GNAI3,GCGR,ADRB3,DRD5,AVPR2,GNAI2,ADCY7,NPY1R,CRHR2,GABBR1,ACR,GHRH,CALCA,CORT,MCHR1,GALR3,GALR2,FPR1,GHRHR,GLP2R,P2RY11,OPRL1,GLP1R,CAP1,LTB4R2,GPR3	DDX18,DDX20,DDX56,CHD2,XRCC5,SKIV2L,CHD1,DDX21,SNRNP200,XRCC6,DHX38,DHX8,DHX9,EIF4A3,RUVBL2,UPF1,DDX23,DDX25,DDX39A,DDX3X,DDX43,PIF1,DDX54,G3BP1,RECQL,CHD4,CHD3
REACTOME_GLUTATHIONE_CONJUGATION	ELECTRON_CARRIER_ACTIVITY	-0.00402985	1	1	0	NFE2L2	NFE2L2	GSTO2,CNDP2,GCLC,MGST3,GSTA4,MGST2,MGST1,GSTP1,GGT1,GSTA1,GSTA2,GSTM1,GSS,GCLM,GGT5,GSTM5,GSTM4,GSTA3,GSTO1,GSTA5,GGT7,OPLAH,GGCT	MTRR,CYCS,SARDH,CYB5R2,TXNRD1,DMGDH,P4HA2,IDO1,CYP19A1,ALDH1A2,DHRS3,DLD,ETFA,AKR1C4,GLDC,HAAO,ASPH,COX5A,PHGDH,GSR,ALDH2,CYP1A2,ME2,NOX4,FDX1,NDUFS7,LOXL2,NDUFS4,HMOX2,TXNDC2,MAOB,ADH1B,HSD17B6,CYBA,NDUFA9,NDUFS3,NDUFS8,PHYH,IDH3B,POR,NQO2,NDUFA13,SDHD,FXN,NCF1,NCF2,NQO1,NDUFS1,NDUFS2,AKR1A1,ADH5,ADH6,AKR1B1,COX11,ME1,TXNRD2,AKR7A2,AKR7A3,KMO,UGDH,TSTA3,RDH16,ETFDH,QDPR,ALDH4A1,GPX2,CYB5R3,CYB5R…
REACTOME_POST_TRANSLATIONAL_PROTEIN_MODIFICATION	UNFOLDED_PROTEIN_RESPONSE	-0.00407672	1	1	0	XBP1	XBP1	MGAT5,ARSB,RPN2,EDEM1,ALG10,ALG10B,B3GNT2,GALNTL6,GALNT10,ST3GAL1,GALNT18,SEMA6D,PIGL,LMAN1,EDEM3,SEC23A,TUSC3,MAN2A1,MAN1A1,ST8SIA6,PLAUR,ST6GALNAC3,MAN1A2,GALNT2,GALNT13,SUMF1,ARSJ,MANEA,GCNT1,STS,MGAT1,PROC,GALNT12,GALNT14,B4GALT1,MGAT4C,ST8SIA2,WBSCR17,B3GNTL1,MPI,MGAT4A,GALNT16,PIGQ,GALNT1,GALNTL5,ST8SIA3,F7,GALNT15,MUC21,C1GALT1,GPAA1,PIGF,MUC7,ARSE,ARSH,F9,FUT8,PGAP1,F2,ARSG,PIGN,MUC16,RPN…	ATF6,VAPB,ERN1,DERL3,VIMP,EIF2AK3,VCP,AMFR,DERL1,DERL2
ER_NUCLEAR_SIGNALING_PATHWAY	SECRETION_BY_CELL	-0.00410498	1	1	0	XBP1	XBP1	ATF6,VAPB,GSK3B,ERN1,DERL3,ARHGEF10L,PAK1,VIMP,EIF2AK3,TP53,VCP,AMFR,DERL1,DERL2,SCAP,CRIPAK	SCAMP1,RIMS1,ZW10,CADM1,SYT1,NLGN1,EXOC5,TMED10,LMAN1,COG2,SNAP23,LIN7A,BET1,SYN3,YKT6,ABCA1,CADPS,STX18,ERGIC1,KCNMB4,GOSR2,SEPT5,SYTL4,SCG2,COG3,NLRP3,CARTPT,SERGEF,SCAMP2,RAB2A,NMUR2,GRM4,NMUR1,VAMP3,DNAJC1,ANG,BAIAP3,RPH3AL,CPLX2,BACE2,SNCAIP,ERP44,SCIN,TMX1,SNAPIN,RAB14,GBF1,SRGN,ACHE,LMAN2L,NOD2,OPTN,NAPG,NLRP12,INS,CPLX1,ARFGEF1,CARD8,APOA1,COG7,STX16,FOXP3,CCL3,LTBP2,ARFGEF2,SEC22A,SEC22B…
REACTOME_TRAF6_MEDIATED_NFKB_ACTIVATION	Pheno_arthritis, rheumatoid	-0.004115	1	1	0	NFKB1	NFKB1	MAP3K1,AGER,IFIH1,S100B,HMGB1,NFKBIA,MAVS,APP,SAA1,IKBKG,NFKB2,RELA,TRAF6,CHUK,S100A12,IKBKB,NFKBIB,TRIM25,TRAF2,DDX58,RNF135	ETS1,HLA-DQB1,HLA-DQA2,IRF5,TNPO3,IRF8,FOXF1,RPL36AP10,MRPS35P1,RPL31P31,ARAP2,GUSBP1,TRPS1,EIF3H,MOB3B,PSMA4,DSCAM,C1orf87,NFIA,CRYGGP,B3GNT2,ARHGEF3,OLIG3,TNFAIP3,RPS15AP22,GAPDHP21,GALNT18,PDE2A,FLI1,FGD4,BATF,DPH6,RIT2,MAFB,TMEM17,COX6CP4,ANAPC4,SMIM20,RBPJ,CDH12,GDAP1,PCBP2P2,SORL1,TRHDE,SPSB1,ENOX1,JDP2,SV2B,QKI,BICD1,C6orf118,AFF3,NRXN1,C5orf30,P4HA2,CD83,ARID5B,SH2B3,MDGA2,RPLP1,PHACTR3,L…
REACTOME_MICRORNA_MIRNA_BIOGENESIS	CELL_CELL_ADHESION	-0.00413984	1	1	0	ZNF143	ZNF143	DROSHA,DICER1,DGCR8,POLR2A,AGO2,RAN,POLR2K,AGO1,POLR2I,POLR2E,POLR2L,POLR2J,POLR2D,TARBP2,POLR2B,POLR2G,POLR2F,POLR2C,POLR2H,AGO3,AGO4,XPO5	CDH13,CDH5,DLG1,EGFR,SYK,CADM1,CD93,BCL10,CNTN4,CD47,NLGN1,EMCN,CLDN10,PVRL2,SIRPG,NCAM2,CTNNA3,AMIGO2,COL11A1,REG3A,ROBO2,CLDN22,CLDN12,PVRL1,CLDN5,LMO4,CADM3,CLDN16,PKHD1,COL13A1,PTEN,ACVRL1,CLDN1,CLDN20,CRNN,CD34,CYFIP2,ROBO1,CLDN23,NINJ2,CELSR1,APOA4,CLDN17,NPTN,CDKN2A,RASA1,CLDN11,CERCAM,CDSN,THY1,TNF,ALX1,PVRL3,ITGB1,CLDN8,MPZL2,ANXA9,CLDN14,CD209,ITGB2,NF2,PKD1,ATP2C1,MGP,GTPBP4,LGALS7,CX3…
REACTOME_INHIBITION_OF_REPLICATION_INITIATION_OF_DAMAGED_DNA_BY_RB1_E2F1	ADENYL_NUCLEOTIDE_BINDING	-0.00428814	1	1	0	E2F1	E2F1	PRIM2,TFDP1,POLA1,RB1,PRIM1,PPP2R1B,PPP2R1A,PPP2R3B,PPP2CB,E2F1,PPP2CA,POLA2,LOC441488	RPS6KA4,MAST2,DYRK2,MARK1,MTRR,SRPK1,SRPK2,TRIB1,SEPHS1,TLK1,ABCC5,ABCB11,GCK,CFTR,MAP4K3,ABCG2,HSPA4L,DAPK1,SNRK,STK38L,PRKACB,GCLC,ACVRL1,MAP4K4,ZAK,PGK2,ACVR1,ABL1,ABCC6,OLA1,ABCA4,NME1,ABCG1,TTN,MAP3K5,TOR1A,CHST15,PDS5B,ABCA7,STK11,NOX4,MSH2,NLRP1,ERN1,WNK1,NLK,SIK3,NUAK2,RFC2,STK3,NEK6,RPS6KA5,CDC42BPA,ABCC3,N4BP2,NVL,ERCC6,RFC1,SIK2,STK17B,STK4,MYH9,EPB42,PXK,ABCF1,BMPR1B,BRSK2,MAP4K2,CDC4…
REACTOME_BETA_DEFENSINS	PEPTIDE_RECEPTOR_ACTIVITY	-0.00433733	1	1	0	BCL6	BCL6	DEFB112,CCR2,CCR6,DEFB110,TLR1,DEFB129,DEFB132,DEFB125,DEFB123,DEFB127,TLR2,DEFB118,DEFB103A,DEFB1,DEFB4A,DEFB104A,DEFB105A,DEFB106A,DEFB107A,DEFB108B,DEFB113,DEFB114,DEFB115,DEFB116,DEFB119,DEFB121,DEFB124,DEFB128,DEFB130,DEFB107B,DEFB104B,DEFB106B,DEFB105B,DEFB103B,DEFB135,DEFB136,DEFB134,DEFB131,DEFB4B,DEFB126	OPCML,MC4R,OPRM1,NMBR,GALR1,MC3R,CXCR2,FPR3,SSTR4,XCR1,OXTR,F2R,AVPR1A,SSTR1,CMKLR1,NMUR2,NMUR1,GRPR,TACR3,TACR2,MAS1,NPBWR1,OPRK1,OPRD1,TACR1,HCRTR2,BDKRB1,SSTR2,SSTR3,AGTR2,F2RL2,SSTR5,AVPR2,GP1BA,F2RL3,CCKBR,BDKRB2,AVPR1B,C3AR1,MCHR1,CCKAR,BRS3,NPY6R,KISS1R,GALR3,MC2R,GALR2,MC5R,C5AR1,NPBWR2,GPR17,FPR1,FPR2
SERINE_TYPE_ENDOPEPTIDASE_ACTIVITY	PEPTIDE_RECEPTOR_ACTIVITY	-0.00439142	1	1	0	BCL6	BCL6	KLK2,PREP,APEH,PCSK9,PROC,GZMB,PCSK2,TMPRSS6,CORIN,TOR1A,F7,PCSK6,KLKB1,F12,PLG,F9,F2,HTRA1,CFI,PRSS3,LTF,F11,HTRA2,CTSG,F10,ACR,PRSS2,CELA3A,MASP1,MASP2,PRSS1,C1R,C1S,CFD,PRSS36,HGFAC,KLK8,CELA2B,GZMA,KLK1,FURIN	OPCML,MC4R,OPRM1,NMBR,GALR1,MC3R,CXCR2,FPR3,SSTR4,XCR1,OXTR,F2R,AVPR1A,SSTR1,CMKLR1,NMUR2,NMUR1,GRPR,TACR3,TACR2,MAS1,NPBWR1,OPRK1,OPRD1,TACR1,HCRTR2,BDKRB1,SSTR2,SSTR3,AGTR2,F2RL2,SSTR5,AVPR2,GP1BA,F2RL3,CCKBR,BDKRB2,AVPR1B,C3AR1,MCHR1,CCKAR,BRS3,NPY6R,KISS1R,GALR3,MC2R,GALR2,MC5R,C5AR1,NPBWR2,GPR17,FPR1,FPR2
ESTABLISHMENT_OF_ORGANELLE_LOCALIZATION	ACTIVE_TRANSMEMBRANE_TRANSPORTER_ACTIVITY	-0.00446688	1	1	0	NOTCH1	NOTCH1	NLGN1,TMED10,SNAP23,YKT6,SEPT5,LRMP,PAFAH1B1,CENPF,CENPE,STX5,SHROOM2,CDC23,BIRC5,SUN2,CDCA5,NUSAP1,AP1M2,SNAP29	SLC4A4,SERINC1,SLC44A1,SLC18A2,SLC16A7,ATP1B1,SLC6A6,SLC1A3,SLC22A3,SLC7A2,SLC20A2,SLC10A2,ATP8B1,SLC7A9,SLC1A4,ATP6V1C1,ABCB11,SLC6A2,SLC7A11,SLC6A3,ATP2B1,AQP9,ATP4B,SLC9A3,ABCG2,SLC22A4,SLC7A8,TAPBP,ATP2B4,ATP6V1B2,SLC6A5,ABCC6,ATP1A1,SLC5A7,ABCG1,SLC12A9,ABCA8,SLC17A4,SLC12A2,SLC1A1,ATP2A3,ATP11B,SLCO1B1,SLC7A6,SLC1A7,SLC1A2,SLC25A12,OCA2,SLC12A7,ABCC3,SLC3A2,SLC9A6,ANKH,SLC10A1,SLC1A6,ABCF1,…
DIGESTION	NUCLEOBASENUCLEOSIDE_AND_NUCLEOTIDE_METABOLIC_PROCESS	-0.0045499	1	1	0	SPI1	SPI1	GALR1,PPARGC1A,NPC1L1,LDLR,SSTR1,NMU,FABP2,ACSL1,APOA4,CAPN9,SST,HTR3A,VIPR1,PRSS3,MUC2,SSTR2,TFF2,AKR1D1,PYY,CEL,AKR1C2,CCKBR,SLC15A1,AKR1B10,AKR1C1,CYP39A1,PRSS2,MEP1B,CELA3A,MEP1A,AMY2B,AMY1B,CCKAR,GALR2,SCTR,CTSE,PPY,COPA,NPY4R,MLNR,BAAT,TFF3,PGC,CTRL	FHIT,DCK,NUDT3,GRM8,PTHLH,ABCA1,ADM,AMPD3,ADK,DGUOK,NUDT4,OLA1,AK5,ADSS,DCTD,OXER1,CTPS1,REXO2,PTH,ERH,CDA,PAICS,FIGNL1,ALDH6A1,CTNS,HPRT1,UMPS,PRPS1,GMPS,PNKP,ADCY7,ADORA2A,FPGS,PPAT,TYMS,NDUFS1,TYMP,CMPK1,NT5C,UCN2,PGD,NUDT5,ENTPD4,ME1,ACLY,NME4,NME5,GUK1,PDZD3,NT5M,VPS9D1,PGLS
REACTOME_MICRORNA_MIRNA_BIOGENESIS	CELLULAR_CATION_HOMEOSTASIS	-0.00460047	1	1	0	ZNF143	ZNF143	DROSHA,DICER1,DGCR8,POLR2A,AGO2,RAN,POLR2K,AGO1,POLR2I,POLR2E,POLR2L,POLR2J,POLR2D,TARBP2,POLR2B,POLR2G,POLR2F,POLR2C,POLR2H,AGO3,AGO4,XPO5	SRI,TAC1,STC1,DRD1,CXCL12,PROK2,FTH1,BCL2,HFE,BUD31,PLCE1,CCR3,CCR4,XCR1,CCR1,CCR2,CXCL13,CCR6,CLDN16,TFR2,MYC,AVPR1A,CACNA1C,LPAR3,ATP1A1,CD55,CXCR4,ATOX1,NMUR2,CCL19,GHRL,KNG1,APP,CLCN3,TRPV4,CCL2,CCL1,GNA15,BDKRB1,CHRNA7,MTL5,PTPRC,CASR,THY1,ATP1A4,PPT1,CCR7,CCL7,EDNRA,CCR5,SAA1,CP,CLN3,CLN5,CLN6,SLC40A1,ATP7A,ATP7B,CCL3,CCL11,SLC4A11,TMPRSS3,ATP2C1,ATP1A2,CALR,AGTR1,CACNA1A,FXN,SOD1,CCKBR,MT2…
REACTOME_INHIBITION_OF_REPLICATION_INITIATION_OF_DAMAGED_DNA_BY_RB1_E2F1	PURINE_NUCLEOTIDE_BINDING	-0.00480401	1	1	0	E2F1	E2F1	PRIM2,TFDP1,POLA1,RB1,PRIM1,PPP2R1B,PPP2R1A,PPP2R3B,PPP2CB,E2F1,PPP2CA,POLA2,LOC441488	RPS6KA4,MAST2,SEPT7,DYRK2,MARK1,RND3,MTRR,SRPK1,RALA,SRPK2,TRIB1,SEPHS1,RIT2,TLK1,ABCC5,ABCB11,GCK,EEF1A1,CFTR,SCG5,RRAGC,GBP2,MAP4K3,ABCG2,HSPA4L,DAPK1,SNRK,STK38L,PRKACB,GCLC,ACVRL1,MAP4K4,HBS1L,ZAK,PGK2,ACVR1,ABL1,ABCC6,RAB22A,OLA1,ABCA4,NME1,ABCG1,TTN,NMUR2,MAP3K5,TOR1A,ARL3,CHST15,PDS5B,ABCA7,STK11,NOX4,MSH2,NLRP1,ERN1,WNK1,RHOH,NLK,SIK3,NUAK2,RHOB,RFC2,STK3,NEK6,RPS6KA5,CDC42BPA,ABCC3,N4BP2…
REACTOME_POST_TRANSLATIONAL_PROTEIN_MODIFICATION	ER_NUCLEAR_SIGNALING_PATHWAY	-0.00515816	1	1	0	XBP1	XBP1	MGAT5,ARSB,RPN2,EDEM1,ALG10,ALG10B,B3GNT2,GALNTL6,GALNT10,ST3GAL1,GALNT18,SEMA6D,PIGL,LMAN1,EDEM3,SEC23A,TUSC3,MAN2A1,MAN1A1,ST8SIA6,PLAUR,ST6GALNAC3,MAN1A2,GALNT2,GALNT13,SUMF1,ARSJ,MANEA,GCNT1,STS,MGAT1,PROC,GALNT12,GALNT14,B4GALT1,MGAT4C,ST8SIA2,WBSCR17,B3GNTL1,MPI,MGAT4A,GALNT16,PIGQ,GALNT1,GALNTL5,ST8SIA3,F7,GALNT15,MUC21,C1GALT1,GPAA1,PIGF,MUC7,ARSE,ARSH,F9,FUT8,PGAP1,F2,ARSG,PIGN,MUC16,RPN…	ATF6,VAPB,GSK3B,ERN1,DERL3,ARHGEF10L,PAK1,VIMP,EIF2AK3,TP53,VCP,AMFR,DERL1,DERL2,SCAP,CRIPAK
DIGESTION	SMALL_GTPASE_REGULATOR_ACTIVITY	-0.00516829	1	1	0	SPI1	SPI1	GALR1,PPARGC1A,NPC1L1,LDLR,SSTR1,NMU,FABP2,ACSL1,APOA4,CAPN9,SST,HTR3A,VIPR1,PRSS3,MUC2,SSTR2,TFF2,AKR1D1,PYY,CEL,AKR1C2,CCKBR,SLC15A1,AKR1B10,AKR1C1,CYP39A1,PRSS2,MEP1B,CELA3A,MEP1A,AMY2B,AMY1B,CCKAR,GALR2,SCTR,CTSE,PPY,COPA,NPY4R,MLNR,BAAT,TFF3,PGC,CTRL	RIMS1,DOCK4,SOS1,ARHGEF3,FARP1,RASGRP3,ARHGAP10,NF1,PREX1,TIAM1,ERRFI1,RAB3GAP1,RAPGEF2,SERGEF,RASAL1,PREX2,ALDH1A1,ARHGAP5,ARAP3,RASGRP4,DOCK2,RAPGEF5,ARHGEF10L,ARHGEF1,IPO7,WASL,RASAL2,RASA1,GBF1,ARHGAP29,WAS,RALBP1,CYTH4,MADD,ARAP1,THY1,OPHN1,GDI2,ARFGEF1,FARP2,HERC1,ALS2,MYO9B,ARHGAP27,RANGAP1,ARHGAP4,CDC42EP2,GMIP,RASA2,CYTH3,ARHGEF2,RCC1,ARHGEF11,RCBTB2,RANBP1,ARHGDIG,ARFGAP3,RUNDC3A,ARHGDI…
CELL_CELL_ADHESION	TRANSCRIPTION_INITIATION	-0.00522486	1	1	0	ZNF143	ZNF143	CDH13,CDH5,DLG1,EGFR,SYK,CADM1,CD93,BCL10,CNTN4,CD47,NLGN1,EMCN,CLDN10,PVRL2,SIRPG,NCAM2,CTNNA3,AMIGO2,COL11A1,REG3A,ROBO2,CLDN22,CLDN12,PVRL1,CLDN5,LMO4,CADM3,CLDN16,PKHD1,COL13A1,PTEN,ACVRL1,CLDN1,CLDN20,CRNN,CD34,CYFIP2,ROBO1,CLDN23,NINJ2,CELSR1,APOA4,CLDN17,NPTN,CDKN2A,RASA1,CLDN11,CERCAM,CDSN,THY1,TNF,ALX1,PVRL3,ITGB1,CLDN8,MPZL2,ANXA9,CLDN14,CD209,ITGB2,NF2,PKD1,ATP2C1,MGP,GTPBP4,LGALS7,CX3…	E2F3,MED27,PPARGC1A,MED30,GTF2F2,GTF3C4,SNAPC5,MED7,E2F2,MED12,PTRF,TBP,SMARCA5,RSF1,TAF5,CDK9,CDK7,MED24,MED14,MED13,MED4,MED17,MED26,THRAP3,MED1,TAF2,GTF2F1,GTF2I,MED23,MED16,NCOA6,BRF1,MAZ,GTF2E1,GTF2E2
ORGANELLE_LOCALIZATION	ACTIVE_TRANSMEMBRANE_TRANSPORTER_ACTIVITY	-0.00526602	1	1	0	NOTCH1	NOTCH1	NLGN1,TMED10,SNAP23,YKT6,SEPT5,LRMP,PAFAH1B1,CENPF,CENPE,MFN2,MSTO1,ALB,NIN,PEX1,MYO1A,STX5,SHROOM2,CDC23,BIRC5,HOOK3,SUN2,CDCA5,NUSAP1,AP1M2,SNAP29	SLC4A4,SERINC1,SLC44A1,SLC18A2,SLC16A7,ATP1B1,SLC6A6,SLC1A3,SLC22A3,SLC7A2,SLC20A2,SLC10A2,ATP8B1,SLC7A9,SLC1A4,ATP6V1C1,ABCB11,SLC6A2,SLC7A11,SLC6A3,ATP2B1,AQP9,ATP4B,SLC9A3,ABCG2,SLC22A4,SLC7A8,TAPBP,ATP2B4,ATP6V1B2,SLC6A5,ABCC6,ATP1A1,SLC5A7,ABCG1,SLC12A9,ABCA8,SLC17A4,SLC12A2,SLC1A1,ATP2A3,ATP11B,SLCO1B1,SLC7A6,SLC1A7,SLC1A2,SLC25A12,OCA2,SLC12A7,ABCC3,SLC3A2,SLC9A6,ANKH,SLC10A1,SLC1A6,ABCF1,…
CELL_CELL_ADHESION	METHYLTRANSFERASE_ACTIVITY	-0.00529923	1	1	0	ZNF143	ZNF143	CDH13,CDH5,DLG1,EGFR,SYK,CADM1,CD93,BCL10,CNTN4,CD47,NLGN1,EMCN,CLDN10,PVRL2,SIRPG,NCAM2,CTNNA3,AMIGO2,COL11A1,REG3A,ROBO2,CLDN22,CLDN12,PVRL1,CLDN5,LMO4,CADM3,CLDN16,PKHD1,COL13A1,PTEN,ACVRL1,CLDN1,CLDN20,CRNN,CD34,CYFIP2,ROBO1,CLDN23,NINJ2,CELSR1,APOA4,CLDN17,NPTN,CDKN2A,RASA1,CLDN11,CERCAM,CDSN,THY1,TNF,ALX1,PVRL3,ITGB1,CLDN8,MPZL2,ANXA9,CLDN14,CD209,ITGB2,NF2,PKD1,ATP2C1,MGP,GTPBP4,LGALS7,CX3…	DNMT3B,MGMT,DNMT3A,PRMT8,BHMT,PEMT,NNMT,ATIC,TRDMT1,GCSH,PRMT7,METTL1,AS3MT,EHMT1,GART,NSUN2,NSD1,FBXO11,CARM1,GAMT,WHSC1L1,PNMT,EZH2,TPMT,SUZ12,SUV39H1,EED,SUV39H2,EDF1,LCMT1,PCMT1,RNMT,DNMT1,PRMT1,PRMT5,COQ3
POSITIVE_REGULATION_OF_TRANSCRIPTION	DEOXYRIBONUCLEASE_ACTIVITY	-0.00537182	1	1	0	USF1	USF1	TNFRSF1A,FOXF1,GLIS3,GLIS1,BCL10,EPAS1,GLI2,MSTN,CCNH,TFAP2B,CREB5,INHBA,ARNTL,MNAT1,HNF1B,NRIP1,RUNX1,FOXD3,RORB,TBX5,SMAD3,PAX8,ARNT2,MDFIC,MAML2,PSMG4,FOXO3,CITED2,HIF1A,TCF4,NFATC2,FOXO1,HNF4A,IRF4,NOTCH4,ATF6,ERCC3,TP63,HNF1A,MED6,NPAS2,ACVRL1,ZNF423,MKL2,ACVR1,SQSTM1,TP73,SMAD2,RXRA,EHF,ESRRG,PPARGC1B,ARHGEF10L,ZBTB38,BMP6,HMGA1,BCL3,AFAP1L2,NUFIP1,FOXF2,KAT6B,HIVEP3,SP1,NSD1,CREBBP,GATA4,B…	ERCC4,NME1,RAD50,MRE11A,ERCC5,DNASE1L3,TREX2,ISG20,APTX,EXO1,FEN1,TREX1,OGG1,ERCC1,APEX1,DNASE2,MBD4,DNASE1L2,MAP1S,DNASE1L1,DFFA,DFFB
REACTOME_BIOSYNTHESIS_OF_THE_N_GLYCAN_PRECURSOR_DOLICHOL_LIPID_LINKED_OLIGOSACCHARIDE_LLO_AND_TRANSFER_TO_A_NASCENT_PROTEIN	SECRETION_BY_CELL	-0.00543348	1	1	0	XBP1	XBP1	ALG10,ALG10B,MPI,GFPT2,DPM3,ALG14,PMM2,ALG6,ALG3,DPM1,ALG12,ALG8,ALG2,DPAGT1,ALG1,ALG9,DOLK,RFT1,ALG11,DOLPP1,ALG5,DPM2,PMM1,PGM3,ALG1L9P,GMPPB,GMPPA,ALG13,GNPNAT1	SCAMP1,RIMS1,ZW10,CADM1,SYT1,NLGN1,EXOC5,TMED10,LMAN1,COG2,SNAP23,LIN7A,BET1,SYN3,YKT6,ABCA1,CADPS,STX18,ERGIC1,KCNMB4,GOSR2,SEPT5,SYTL4,SCG2,COG3,NLRP3,CARTPT,SERGEF,SCAMP2,RAB2A,NMUR2,GRM4,NMUR1,VAMP3,DNAJC1,ANG,BAIAP3,RPH3AL,CPLX2,BACE2,SNCAIP,ERP44,SCIN,TMX1,SNAPIN,RAB14,GBF1,SRGN,ACHE,LMAN2L,NOD2,OPTN,NAPG,NLRP12,INS,CPLX1,ARFGEF1,CARD8,APOA1,COG7,STX16,FOXP3,CCL3,LTBP2,ARFGEF2,SEC22A,SEC22B…
POSITIVE_REGULATION_OF_NUCLEOBASENUCLEOSIDENUCLEOTIDE_AND_NUCLEIC_ACID_METABOLIC_PROCESS	DEOXYRIBONUCLEASE_ACTIVITY	-0.00555788	1	1	0	USF1	USF1	TNFRSF1A,FOXF1,GLIS3,GLIS1,BCL10,EPAS1,GLI2,MSTN,EREG,CCNH,TFAP2B,CREB5,INHBA,ARNTL,MNAT1,HNF1B,NRIP1,RUNX1,FOXD3,RORB,TBX5,SMAD3,PAX8,ARNT2,MDFIC,ABCA1,MAML2,PPARGC1A,PSMG4,FOXO3,CITED2,HIF1A,TCF4,NFATC2,FOXO1,HNF4A,IRF4,NOTCH4,ATF6,ERCC3,TP63,HNF1A,MED6,NPAS2,ACVRL1,ZNF423,MKL2,ACVR1,SQSTM1,TP73,SMAD2,RXRA,EHF,ESRRG,PPARGC1B,ARHGEF10L,ZBTB38,BMP6,HMGA1,PRKCG,BCL3,AFAP1L2,NUFIP1,ERCC6,FOXF2,KAT6…	ERCC4,NME1,RAD50,MRE11A,ERCC5,DNASE1L3,TREX2,ISG20,APTX,EXO1,FEN1,TREX1,OGG1,ERCC1,APEX1,DNASE2,MBD4,DNASE1L2,MAP1S,DNASE1L1,DFFA,DFFB
NUCLEOBASENUCLEOSIDE_AND_NUCLEOTIDE_METABOLIC_PROCESS	SMALL_GTPASE_REGULATOR_ACTIVITY	-0.00562067	1	1	0	SPI1	SPI1	FHIT,DCK,NUDT3,GRM8,PTHLH,ABCA1,ADM,AMPD3,ADK,DGUOK,NUDT4,OLA1,AK5,ADSS,DCTD,OXER1,CTPS1,REXO2,PTH,ERH,CDA,PAICS,FIGNL1,ALDH6A1,CTNS,HPRT1,UMPS,PRPS1,GMPS,PNKP,ADCY7,ADORA2A,FPGS,PPAT,TYMS,NDUFS1,TYMP,CMPK1,NT5C,UCN2,PGD,NUDT5,ENTPD4,ME1,ACLY,NME4,NME5,GUK1,PDZD3,NT5M,VPS9D1,PGLS	RIMS1,DOCK4,SOS1,ARHGEF3,FARP1,RASGRP3,ARHGAP10,NF1,PREX1,TIAM1,ERRFI1,RAB3GAP1,RAPGEF2,SERGEF,RASAL1,PREX2,ALDH1A1,ARHGAP5,ARAP3,RASGRP4,DOCK2,RAPGEF5,ARHGEF10L,ARHGEF1,IPO7,WASL,RASAL2,RASA1,GBF1,ARHGAP29,WAS,RALBP1,CYTH4,MADD,ARAP1,THY1,OPHN1,GDI2,ARFGEF1,FARP2,HERC1,ALS2,MYO9B,ARHGAP27,RANGAP1,ARHGAP4,CDC42EP2,GMIP,RASA2,CYTH3,ARHGEF2,RCC1,ARHGEF11,RCBTB2,RANBP1,ARHGDIG,ARFGAP3,RUNDC3A,ARHGDI…
SECRETION_BY_CELL	PROTEIN_AMINO_ACID_N_LINKED_GLYCOSYLATION	-0.00562472	1	1	0	XBP1	XBP1	SCAMP1,RIMS1,ZW10,CADM1,SYT1,NLGN1,EXOC5,TMED10,LMAN1,COG2,SNAP23,LIN7A,BET1,SYN3,YKT6,ABCA1,CADPS,STX18,ERGIC1,KCNMB4,GOSR2,SEPT5,SYTL4,SCG2,COG3,NLRP3,CARTPT,SERGEF,SCAMP2,RAB2A,NMUR2,GRM4,NMUR1,VAMP3,DNAJC1,ANG,BAIAP3,RPH3AL,CPLX2,BACE2,SNCAIP,ERP44,SCIN,TMX1,SNAPIN,RAB14,GBF1,SRGN,ACHE,LMAN2L,NOD2,OPTN,NAPG,NLRP12,INS,CPLX1,ARFGEF1,CARD8,APOA1,COG7,STX16,FOXP3,CCL3,LTBP2,ARFGEF2,SEC22A,SEC22B…	ALK,TM4SF4,ST8SIA4,LIPC,TUSC3,MAN1A2,GYPC,ST8SIA2,MGAT4A,LIPA,ST8SIA3,KEL,FUT8,RPN1,STT3A,TSPAN7,MPDU1,TM4SF5,MOGS,ALG6,ALG12,ALG8,ALG2,DOLPP1,MAN1C1,GAL3ST1,MAGT1,STT3B,MGAT4B,CD37
MANNOSYLTRANSFERASE_ACTIVITY	Pheno_triglycerides	-0.0056405	1	1	0	BRCA1	BRCA1	DPM3,ALG3,DPM1,ALG8,ALG2,PIGB,PIGZ,PIGV,SDF2,DPM2	THUMPD2,SLC8A1,RPL26P19,MAP3K1,DPP4,DTHD1,PMCHL1,PRDM9,MAGI2,RPL15P15,BUD13,DDX6P2,LIN28AP2,SCFD1,AVEN,CDH11,CDH5,NAB1,PLCL2,CAPSL,IRF8,FOXF1,GOT2P1,NUF2,PBX1,FASLG,BRINP3,RPS26P13,TFDP1P,MRPL50P1,VIT,DNMT3AP1,DPP10,TSN,CNTNAP5,SGCEP,RPL6P5,XIRP2,HDAC4,ITPR1,MRPS35P1,C3orf58,MRPL51P1,SRIP1,RPL17P19,ANKRD50,MARCH1,VEGFC,FBXL7,RHOBTB3,CASC15,MICB,SOBP,CCDC71L,DOCK4,LUZP6,CHRM2,CSMD1,LZTS1,GFRA2,TRP…
CELLULAR_CATION_HOMEOSTASIS	TRANSCRIPTION_INITIATION	-0.00580622	1	1	0	ZNF143	ZNF143	SRI,TAC1,STC1,DRD1,CXCL12,PROK2,FTH1,BCL2,HFE,BUD31,PLCE1,CCR3,CCR4,XCR1,CCR1,CCR2,CXCL13,CCR6,CLDN16,TFR2,MYC,AVPR1A,CACNA1C,LPAR3,ATP1A1,CD55,CXCR4,ATOX1,NMUR2,CCL19,GHRL,KNG1,APP,CLCN3,TRPV4,CCL2,CCL1,GNA15,BDKRB1,CHRNA7,MTL5,PTPRC,CASR,THY1,ATP1A4,PPT1,CCR7,CCL7,EDNRA,CCR5,SAA1,CP,CLN3,CLN5,CLN6,SLC40A1,ATP7A,ATP7B,CCL3,CCL11,SLC4A11,TMPRSS3,ATP2C1,ATP1A2,CALR,AGTR1,CACNA1A,FXN,SOD1,CCKBR,MT2…	E2F3,MED27,PPARGC1A,MED30,GTF2F2,GTF3C4,SNAPC5,MED7,E2F2,MED12,PTRF,TBP,SMARCA5,RSF1,TAF5,CDK9,CDK7,MED24,MED14,MED13,MED4,MED17,MED26,THRAP3,MED1,TAF2,GTF2F1,GTF2I,MED23,MED16,NCOA6,BRF1,MAZ,GTF2E1,GTF2E2
CELLULAR_CATION_HOMEOSTASIS	METHYLTRANSFERASE_ACTIVITY	-0.00588886	1	1	0	ZNF143	ZNF143	SRI,TAC1,STC1,DRD1,CXCL12,PROK2,FTH1,BCL2,HFE,BUD31,PLCE1,CCR3,CCR4,XCR1,CCR1,CCR2,CXCL13,CCR6,CLDN16,TFR2,MYC,AVPR1A,CACNA1C,LPAR3,ATP1A1,CD55,CXCR4,ATOX1,NMUR2,CCL19,GHRL,KNG1,APP,CLCN3,TRPV4,CCL2,CCL1,GNA15,BDKRB1,CHRNA7,MTL5,PTPRC,CASR,THY1,ATP1A4,PPT1,CCR7,CCL7,EDNRA,CCR5,SAA1,CP,CLN3,CLN5,CLN6,SLC40A1,ATP7A,ATP7B,CCL3,CCL11,SLC4A11,TMPRSS3,ATP2C1,ATP1A2,CALR,AGTR1,CACNA1A,FXN,SOD1,CCKBR,MT2…	DNMT3B,MGMT,DNMT3A,PRMT8,BHMT,PEMT,NNMT,ATIC,TRDMT1,GCSH,PRMT7,METTL1,AS3MT,EHMT1,GART,NSUN2,NSD1,FBXO11,CARM1,GAMT,WHSC1L1,PNMT,EZH2,TPMT,SUZ12,SUV39H1,EED,SUV39H2,EDF1,LCMT1,PCMT1,RNMT,DNMT1,PRMT1,PRMT5,COQ3
REACTOME_INSULIN_RECEPTOR_SIGNALLING_CASCADE	STRESS_ACTIVATED_PROTEIN_KINASE_SIGNALING_PATHWAY	-0.00611331	1	1	0	CTCFL	CTCFL	FGF20,SOS1,PIK3R1,FGF18,GRB10,FGFR2,FGF19,FGF4,IRS2,PIK3C3,FGF10,FGF9,PRKAA2,PRKAG2,RPTOR,FGF5,IRS1,CDK1,FGF2,RAF1,CAB39L,FGF1,FRS2,MAPK1,FGFR1,STK11,GAB1,PRKAB2,TSC1,KRAS,GRB2,MTOR,NRAS,YWHAB,PPM1A,PRKAG3,MAP2K1,INSR,FGF7,EIF4E,PDE3B,EEF2K,SHC3,TSC2,INS,FGF3,PRKAB1,THEM4,PRKAA1,TRIB3,AKT2,FGF23,HRAS,FGFR3,PIK3CA,FGF8,PIK3CB,PIK3R2,MAPK3,SHC1,SHC2,PRKAG1,CRK,MAP2K2,FGFR4,EIF4G1,EIF4B,RHEB,STRADB,…	TPD52L1,AMBP,MAP2K4,PKN1,MAP3K2,MDFIC,MAP3K9,DUSP10,CARD9,MAP4K3,DAXX,ZAK,TNIK,MAP3K5,KIAA1804,MAPK10,EDA2R,ADORA2B,MAP3K4,MAP3K13,HIPK2,DUSP9,CCM2,MDFI,MAP4K2,MAPK8IP1,MAP2K7,MAPK8,MAPK9,MAP3K6,MAP4K5,MAP4K1,MINK1,MAP3K12,MAPK8IP2,MAPK8IP3,TAOK2,TAOK3,MAP3K10,MAP3K11,CRKL,PTPLAD1,GPS1,GPS2,DBNL,SH2D3C,SH2D3A,CD27,ZNF675
MANNOSYLTRANSFERASE_ACTIVITY	Pheno_cholesterol, hdl	-0.00673968	1	1	0	BRCA1	BRCA1	DPM3,ALG3,DPM1,ALG8,ALG2,PIGB,PIGZ,PIGV,SDF2,DPM2	FTLP17,CDK4PS,SLC8A1,ATP10B,NFYAP1,ZNF780B,SPANXN4,LGMNP1,EEF1A1P14,KCNT2,DTHD1,MSNP1,COBL,POM121L12,PVT1,RPS19P6,RPS20P25,RPL15P15,BUD13,GRIP1,DIAPH3,LIN28AP2,SCFD1,CDH11,FDPSP6,GSDMC,GGTA2P,CLEC16A,IRF8,FOXF1,PRDM2,KAZN,PDE4B,ELTD1,RXRG,FASLG,RPS3AP9,BRINP3,RMDN2,ETAA1,DPP10,SGCEP,RPL6P5,KCNH7,XIRP2,LIN28AP1,ZNF804A,ANKRD44,ITPR1,SGOL1,VENTXP7,CNTN3,OTOL1,TOMM22P6,MECOM,DLG1,RPL31P31,ARAP2,SRIP…
SIGNAL_SEQUENCE_BINDING	Pheno_cholesterol	-0.00678388	1	1	0	ZNF143	ZNF143	BRE,PEX7,NFKBIA,KPNB1,TNPO2,SSR1,TOMM34,KPNA3,KDELR1,KDELR2,KPNA2,KPNA1,TNPO1,SSR2,SSR3	SLC8A1,MGAT5,CYP2U1,NAV3,RPL13AP25,EEF1A1P14,KCNT2,ZNF717,EFNA5,FRK,RPL9P19,GAPDHP68,ASTN2,RPL15P15,BUD13,TRNAE39P,DIAPH3,CDH11,STXBP4,NUF2,PBX1,LMX1A,BRINP3,MRPL50P1,DPP10,TSN,CNTNAP5,OSBPL6,ITPR1,CCDC174,FHIT,OTOL1,TOMM22P6,RPL31P31,GNPDA2,GABRG1,CENPC,COX5BP1,HNRNPD,TSPAN5,CYCSP14,PCDH10,TENM3,TAS2R1,FBXL7,RPS9P3,FAM174A,APC,MCC,TENM2,GRM1,RPL36AP29,SOSTDC1,TMEM196,RPL21P75,DOCK4,MYOM2,CSMD1,F…
REACTOME_CONVERSION_FROM_APC_C_CDC20_TO_APC_C_CDH1_IN_LATE_ANAPHASE	Pheno_triglycerides	-0.00713676	1	1	0	BRCA1	BRCA1	ANAPC4,UBE2E1,ANAPC2,ANAPC5,UBE2C,ANAPC10,ANAPC11,CDC23,UBE2D1,CDC20,CDC16,CDC27,CDC14A,CDC26,ANAPC7,ANAPC1,LOC647654,LOC649620,CDC26P1	THUMPD2,SLC8A1,RPL26P19,MAP3K1,DPP4,DTHD1,PMCHL1,PRDM9,MAGI2,RPL15P15,BUD13,DDX6P2,LIN28AP2,SCFD1,AVEN,CDH11,CDH5,NAB1,PLCL2,CAPSL,IRF8,FOXF1,GOT2P1,NUF2,PBX1,FASLG,BRINP3,RPS26P13,TFDP1P,MRPL50P1,VIT,DNMT3AP1,DPP10,TSN,CNTNAP5,SGCEP,RPL6P5,XIRP2,HDAC4,ITPR1,MRPS35P1,C3orf58,MRPL51P1,SRIP1,RPL17P19,ANKRD50,MARCH1,VEGFC,FBXL7,RHOBTB3,CASC15,MICB,SOBP,CCDC71L,DOCK4,LUZP6,CHRM2,CSMD1,LZTS1,GFRA2,TRP…
MAGNESIUM_ION_BINDING	TRANSCRIPTION_COREPRESSOR_ACTIVITY	-0.00722309	1	1	0	TCF12	TCF12	MAST2,DYRK2,ABL2,MARK1,SRPK1,SRPK2,SNRK,STK38L,PRKACB,GCLC,ZAK,ABL1,NME1,MAP3K5,STK11,MSH2,ERN1,NLK,SIK3,NUAK2,STK3,NEK6,CDC42BPA,SIK2,STK4,S100P,BRSK2,CDC42BPG,BRSK1,FIGNL1,CDC42BPB,HPRT1,MSH6,PINK1,MAP2K7,MAPK12,PIF1,TGM3,MAP3K6,MARK2,NIM1K,SPHK1,OXSR1,LATS1,MAST1,SIK1,STK38,NLRC4,IRAK3,DYRK3,MOV10L1,ERN2,ICK,TSSK1A,TSSK2,TSSK4,TSSK3,TSSK6,TESC,MTHFD2,FOXK2,CERK	RYBP,MEIS2,NRIP1,MSC,KLF12,TGIF1,TFEC,ID4,JAZF1,NFIL3,NR2F2,TFCP2L1,PIAS1,YBX3,NR1H4,PLRG1,MXD1,ZEB1,NCOR2,ZFPM2,CBX4,SAP18,URI1,ELK3,NR1D1,UBP1,TSG101,HTT,PAWR,THRB,MXI1,PEX14,HIRA,NSD1,HIPK2,TRIM22,SKIL,ATF5,RBFOX2,ALX1,CTCF,SF1,TDP2,NAB2,E2F6,TRIB3,NR0B2,BCOR,DDIT3,SUFU,MECP2,APEX1,DDX54,LDB1,ENO1,YY1,KCNIP3,ZBTB32,ERF,ZNF136,JUNB,CREG1,CASP8AP2,EID1,MNT,PSMC3,E4F1,YAF2,E2F1,ZNF85,HSBP1,FEV,HO…
ATP_DEPENDENT_RNA_HELICASE_ACTIVITY	Pheno_triglycerides	-0.00735675	1	1	0	BRCA1	BRCA1	DDX18,DDX20,DDX56,SKIV2L,DDX21,DHX38,DHX8,DHX9,EIF4A3,UPF1,DDX23,DDX25,DDX39A,DDX3X,DDX43,DDX54,G3BP1	THUMPD2,SLC8A1,RPL26P19,MAP3K1,DPP4,DTHD1,PMCHL1,PRDM9,MAGI2,RPL15P15,BUD13,DDX6P2,LIN28AP2,SCFD1,AVEN,CDH11,CDH5,NAB1,PLCL2,CAPSL,IRF8,FOXF1,GOT2P1,NUF2,PBX1,FASLG,BRINP3,RPS26P13,TFDP1P,MRPL50P1,VIT,DNMT3AP1,DPP10,TSN,CNTNAP5,SGCEP,RPL6P5,XIRP2,HDAC4,ITPR1,MRPS35P1,C3orf58,MRPL51P1,SRIP1,RPL17P19,ANKRD50,MARCH1,VEGFC,FBXL7,RHOBTB3,CASC15,MICB,SOBP,CCDC71L,DOCK4,LUZP6,CHRM2,CSMD1,LZTS1,GFRA2,TRP…
RIBONUCLEOPROTEIN_BINDING	Pheno_cholesterol, hdl	-0.00738365	1	1	0	BRCA1	BRCA1	MTIF3,PRPF31,NAA10,EIF2A,NAA16,NAA15,TIMM50,RPS21,ETF1,SRPR,MTIF2,SRP9	FTLP17,CDK4PS,SLC8A1,ATP10B,NFYAP1,ZNF780B,SPANXN4,LGMNP1,EEF1A1P14,KCNT2,DTHD1,MSNP1,COBL,POM121L12,PVT1,RPS19P6,RPS20P25,RPL15P15,BUD13,GRIP1,DIAPH3,LIN28AP2,SCFD1,CDH11,FDPSP6,GSDMC,GGTA2P,CLEC16A,IRF8,FOXF1,PRDM2,KAZN,PDE4B,ELTD1,RXRG,FASLG,RPS3AP9,BRINP3,RMDN2,ETAA1,DPP10,SGCEP,RPL6P5,KCNH7,XIRP2,LIN28AP1,ZNF804A,ANKRD44,ITPR1,SGOL1,VENTXP7,CNTN3,OTOL1,TOMM22P6,MECOM,DLG1,RPL31P31,ARAP2,SRIP…
SIGNAL_SEQUENCE_BINDING	Pheno_cholesterol, ldl	-0.00750221	1	1	0	ZNF143	ZNF143	BRE,PEX7,NFKBIA,KPNB1,TNPO2,SSR1,TOMM34,KPNA3,KDELR1,KDELR2,KPNA2,KPNA1,TNPO1,SSR2,SSR3	CDK4PS,SLC8A1,RPL26P19,RPL17P25,FAM46A,NAV3,B3GALTL,RPL13AP25,FAT1P1,ZNF717,EFNA5,FRK,COBL,POM121L12,MAGI2,PVT1,RPS19P6,RPS20P25,ASTN2,RPL15P15,BUD13,DIAPH3,LIN28AP2,CDH11,STXBP4,GSDMC,CDH5,NUF2,PBX1,LMX1A,RPS3AP9,BRINP3,LYPLAL1,YWHAQ,DDX1,ETAA1,INSIG2,CNTNAP5,OSBPL6,LIN28AP1,ZNF804A,SGOL1,VENTXP7,FHIT,C3orf58,MRPL51P1,GNPDA2,GABRG1,RPS23P3,CENPC,HNRNPD,TSPAN5,RPL6P14,CYCSP14,PABPC4L,SPCS3,VEGFC,…
RNA_DEPENDENT_ATPASE_ACTIVITY	Pheno_triglycerides	-0.00757039	1	1	0	BRCA1	BRCA1	DDX18,DDX20,DDX56,SKIV2L,DDX21,DDX17,DHX38,DHX8,DHX9,EIF4A3,UPF1,DDX23,DDX25,DDX39A,DDX3X,DDX43,DDX54,G3BP1	THUMPD2,SLC8A1,RPL26P19,MAP3K1,DPP4,DTHD1,PMCHL1,PRDM9,MAGI2,RPL15P15,BUD13,DDX6P2,LIN28AP2,SCFD1,AVEN,CDH11,CDH5,NAB1,PLCL2,CAPSL,IRF8,FOXF1,GOT2P1,NUF2,PBX1,FASLG,BRINP3,RPS26P13,TFDP1P,MRPL50P1,VIT,DNMT3AP1,DPP10,TSN,CNTNAP5,SGCEP,RPL6P5,XIRP2,HDAC4,ITPR1,MRPS35P1,C3orf58,MRPL51P1,SRIP1,RPL17P19,ANKRD50,MARCH1,VEGFC,FBXL7,RHOBTB3,CASC15,MICB,SOBP,CCDC71L,DOCK4,LUZP6,CHRM2,CSMD1,LZTS1,GFRA2,TRP…
REACTOME_RNA_POL_I_TRANSCRIPTION_TERMINATION	Pheno_triglycerides	-0.00798065	1	1	0	BRCA1	BRCA1	TAF1B,CCNH,MNAT1,ERCC3,POLR1D,POLR1A,POLR2K,POLR1C,ERCC2,PTRF,GTF2H3,GTF2H2,GTF2H1,CDK7,TAF1C,TAF1A,GTF2H4,UBTF,POLR2H,GTF2H2B,POLR1B	THUMPD2,SLC8A1,RPL26P19,MAP3K1,DPP4,DTHD1,PMCHL1,PRDM9,MAGI2,RPL15P15,BUD13,DDX6P2,LIN28AP2,SCFD1,AVEN,CDH11,CDH5,NAB1,PLCL2,CAPSL,IRF8,FOXF1,GOT2P1,NUF2,PBX1,FASLG,BRINP3,RPS26P13,TFDP1P,MRPL50P1,VIT,DNMT3AP1,DPP10,TSN,CNTNAP5,SGCEP,RPL6P5,XIRP2,HDAC4,ITPR1,MRPS35P1,C3orf58,MRPL51P1,SRIP1,RPL17P19,ANKRD50,MARCH1,VEGFC,FBXL7,RHOBTB3,CASC15,MICB,SOBP,CCDC71L,DOCK4,LUZP6,CHRM2,CSMD1,LZTS1,GFRA2,TRP…
REACTOME_MICRORNA_MIRNA_BIOGENESIS	Pheno_cholesterol	-0.00821841	1	1	0	ZNF143	ZNF143	DROSHA,DICER1,DGCR8,POLR2A,AGO2,RAN,POLR2K,AGO1,POLR2I,POLR2E,POLR2L,POLR2J,POLR2D,TARBP2,POLR2B,POLR2G,POLR2F,POLR2C,POLR2H,AGO3,AGO4,XPO5	SLC8A1,MGAT5,CYP2U1,NAV3,RPL13AP25,EEF1A1P14,KCNT2,ZNF717,EFNA5,FRK,RPL9P19,GAPDHP68,ASTN2,RPL15P15,BUD13,TRNAE39P,DIAPH3,CDH11,STXBP4,NUF2,PBX1,LMX1A,BRINP3,MRPL50P1,DPP10,TSN,CNTNAP5,OSBPL6,ITPR1,CCDC174,FHIT,OTOL1,TOMM22P6,RPL31P31,GNPDA2,GABRG1,CENPC,COX5BP1,HNRNPD,TSPAN5,CYCSP14,PCDH10,TENM3,TAS2R1,FBXL7,RPS9P3,FAM174A,APC,MCC,TENM2,GRM1,RPL36AP29,SOSTDC1,TMEM196,RPL21P75,DOCK4,MYOM2,CSMD1,F…
REACTOME_RNA_POL_I_TRANSCRIPTION_INITIATION	Pheno_triglycerides	-0.00855951	1	1	0	BRCA1	BRCA1	TAF1B,CCNH,MNAT1,ERCC3,POLR1D,ERCC6,EHMT2,POLR1A,POLR2K,POLR1C,ERCC2,GTF2H3,GTF2H2,GTF2H1,CDK7,TAF1C,TAF1A,KAT2B,GTF2H4,UBTF,RRN3,POLR2H,GTF2H2B,POLR1B	THUMPD2,SLC8A1,RPL26P19,MAP3K1,DPP4,DTHD1,PMCHL1,PRDM9,MAGI2,RPL15P15,BUD13,DDX6P2,LIN28AP2,SCFD1,AVEN,CDH11,CDH5,NAB1,PLCL2,CAPSL,IRF8,FOXF1,GOT2P1,NUF2,PBX1,FASLG,BRINP3,RPS26P13,TFDP1P,MRPL50P1,VIT,DNMT3AP1,DPP10,TSN,CNTNAP5,SGCEP,RPL6P5,XIRP2,HDAC4,ITPR1,MRPS35P1,C3orf58,MRPL51P1,SRIP1,RPL17P19,ANKRD50,MARCH1,VEGFC,FBXL7,RHOBTB3,CASC15,MICB,SOBP,CCDC71L,DOCK4,LUZP6,CHRM2,CSMD1,LZTS1,GFRA2,TRP…
REACTOME_MICRORNA_MIRNA_BIOGENESIS	Pheno_cholesterol, ldl	-0.00908865	1	1	0	ZNF143	ZNF143	DROSHA,DICER1,DGCR8,POLR2A,AGO2,RAN,POLR2K,AGO1,POLR2I,POLR2E,POLR2L,POLR2J,POLR2D,TARBP2,POLR2B,POLR2G,POLR2F,POLR2C,POLR2H,AGO3,AGO4,XPO5	CDK4PS,SLC8A1,RPL26P19,RPL17P25,FAM46A,NAV3,B3GALTL,RPL13AP25,FAT1P1,ZNF717,EFNA5,FRK,COBL,POM121L12,MAGI2,PVT1,RPS19P6,RPS20P25,ASTN2,RPL15P15,BUD13,DIAPH3,LIN28AP2,CDH11,STXBP4,GSDMC,CDH5,NUF2,PBX1,LMX1A,RPS3AP9,BRINP3,LYPLAL1,YWHAQ,DDX1,ETAA1,INSIG2,CNTNAP5,OSBPL6,LIN28AP1,ZNF804A,SGOL1,VENTXP7,FHIT,C3orf58,MRPL51P1,GNPDA2,GABRG1,RPS23P3,CENPC,HNRNPD,TSPAN5,RPL6P14,CYCSP14,PABPC4L,SPCS3,VEGFC,…
ATP_DEPENDENT_HELICASE_ACTIVITY	Pheno_triglycerides	-0.00927576	1	1	0	BRCA1	BRCA1	DDX18,DDX20,DDX56,CHD2,XRCC5,SKIV2L,CHD1,DDX21,SNRNP200,XRCC6,DHX38,DHX8,DHX9,EIF4A3,RUVBL2,UPF1,DDX23,DDX25,DDX39A,DDX3X,DDX43,PIF1,DDX54,G3BP1,RECQL,CHD4,CHD3	THUMPD2,SLC8A1,RPL26P19,MAP3K1,DPP4,DTHD1,PMCHL1,PRDM9,MAGI2,RPL15P15,BUD13,DDX6P2,LIN28AP2,SCFD1,AVEN,CDH11,CDH5,NAB1,PLCL2,CAPSL,IRF8,FOXF1,GOT2P1,NUF2,PBX1,FASLG,BRINP3,RPS26P13,TFDP1P,MRPL50P1,VIT,DNMT3AP1,DPP10,TSN,CNTNAP5,SGCEP,RPL6P5,XIRP2,HDAC4,ITPR1,MRPS35P1,C3orf58,MRPL51P1,SRIP1,RPL17P19,ANKRD50,MARCH1,VEGFC,FBXL7,RHOBTB3,CASC15,MICB,SOBP,CCDC71L,DOCK4,LUZP6,CHRM2,CSMD1,LZTS1,GFRA2,TRP…
REACTOME_RNA_POL_I_TRANSCRIPTION_TERMINATION	Pheno_cholesterol, hdl	-0.00953587	1	1	0	BRCA1	BRCA1	TAF1B,CCNH,MNAT1,ERCC3,POLR1D,POLR1A,POLR2K,POLR1C,ERCC2,PTRF,GTF2H3,GTF2H2,GTF2H1,CDK7,TAF1C,TAF1A,GTF2H4,UBTF,POLR2H,GTF2H2B,POLR1B	FTLP17,CDK4PS,SLC8A1,ATP10B,NFYAP1,ZNF780B,SPANXN4,LGMNP1,EEF1A1P14,KCNT2,DTHD1,MSNP1,COBL,POM121L12,PVT1,RPS19P6,RPS20P25,RPL15P15,BUD13,GRIP1,DIAPH3,LIN28AP2,SCFD1,CDH11,FDPSP6,GSDMC,GGTA2P,CLEC16A,IRF8,FOXF1,PRDM2,KAZN,PDE4B,ELTD1,RXRG,FASLG,RPS3AP9,BRINP3,RMDN2,ETAA1,DPP10,SGCEP,RPL6P5,KCNH7,XIRP2,LIN28AP1,ZNF804A,ANKRD44,ITPR1,SGOL1,VENTXP7,CNTN3,OTOL1,TOMM22P6,MECOM,DLG1,RPL31P31,ARAP2,SRIP…
REACTOME_RNA_POL_I_TRANSCRIPTION_INITIATION	Pheno_cholesterol, hdl	-0.0102275	1	1	0	BRCA1	BRCA1	TAF1B,CCNH,MNAT1,ERCC3,POLR1D,ERCC6,EHMT2,POLR1A,POLR2K,POLR1C,ERCC2,GTF2H3,GTF2H2,GTF2H1,CDK7,TAF1C,TAF1A,KAT2B,GTF2H4,UBTF,RRN3,POLR2H,GTF2H2B,POLR1B	FTLP17,CDK4PS,SLC8A1,ATP10B,NFYAP1,ZNF780B,SPANXN4,LGMNP1,EEF1A1P14,KCNT2,DTHD1,MSNP1,COBL,POM121L12,PVT1,RPS19P6,RPS20P25,RPL15P15,BUD13,GRIP1,DIAPH3,LIN28AP2,SCFD1,CDH11,FDPSP6,GSDMC,GGTA2P,CLEC16A,IRF8,FOXF1,PRDM2,KAZN,PDE4B,ELTD1,RXRG,FASLG,RPS3AP9,BRINP3,RMDN2,ETAA1,DPP10,SGCEP,RPL6P5,KCNH7,XIRP2,LIN28AP1,ZNF804A,ANKRD44,ITPR1,SGOL1,VENTXP7,CNTN3,OTOL1,TOMM22P6,MECOM,DLG1,RPL31P31,ARAP2,SRIP…
TRANSCRIPTION_INITIATION	Pheno_cholesterol	-0.0103724	1	1	0	ZNF143	ZNF143	E2F3,MED27,PPARGC1A,MED30,GTF2F2,GTF3C4,SNAPC5,MED7,E2F2,MED12,PTRF,TBP,SMARCA5,RSF1,TAF5,CDK9,CDK7,MED24,MED14,MED13,MED4,MED17,MED26,THRAP3,MED1,TAF2,GTF2F1,GTF2I,MED23,MED16,NCOA6,BRF1,MAZ,GTF2E1,GTF2E2	SLC8A1,MGAT5,CYP2U1,NAV3,RPL13AP25,EEF1A1P14,KCNT2,ZNF717,EFNA5,FRK,RPL9P19,GAPDHP68,ASTN2,RPL15P15,BUD13,TRNAE39P,DIAPH3,CDH11,STXBP4,NUF2,PBX1,LMX1A,BRINP3,MRPL50P1,DPP10,TSN,CNTNAP5,OSBPL6,ITPR1,CCDC174,FHIT,OTOL1,TOMM22P6,RPL31P31,GNPDA2,GABRG1,CENPC,COX5BP1,HNRNPD,TSPAN5,CYCSP14,PCDH10,TENM3,TAS2R1,FBXL7,RPS9P3,FAM174A,APC,MCC,TENM2,GRM1,RPL36AP29,SOSTDC1,TMEM196,RPL21P75,DOCK4,MYOM2,CSMD1,F…
METHYLTRANSFERASE_ACTIVITY	Pheno_cholesterol	-0.01052	1	1	0	ZNF143	ZNF143	DNMT3B,MGMT,DNMT3A,PRMT8,BHMT,PEMT,NNMT,ATIC,TRDMT1,GCSH,PRMT7,METTL1,AS3MT,EHMT1,GART,NSUN2,NSD1,FBXO11,CARM1,GAMT,WHSC1L1,PNMT,EZH2,TPMT,SUZ12,SUV39H1,EED,SUV39H2,EDF1,LCMT1,PCMT1,RNMT,DNMT1,PRMT1,PRMT5,COQ3	SLC8A1,MGAT5,CYP2U1,NAV3,RPL13AP25,EEF1A1P14,KCNT2,ZNF717,EFNA5,FRK,RPL9P19,GAPDHP68,ASTN2,RPL15P15,BUD13,TRNAE39P,DIAPH3,CDH11,STXBP4,NUF2,PBX1,LMX1A,BRINP3,MRPL50P1,DPP10,TSN,CNTNAP5,OSBPL6,ITPR1,CCDC174,FHIT,OTOL1,TOMM22P6,RPL31P31,GNPDA2,GABRG1,CENPC,COX5BP1,HNRNPD,TSPAN5,CYCSP14,PCDH10,TENM3,TAS2R1,FBXL7,RPS9P3,FAM174A,APC,MCC,TENM2,GRM1,RPL36AP29,SOSTDC1,TMEM196,RPL21P75,DOCK4,MYOM2,CSMD1,F…
DIGESTION	PROTEIN_KINASE_ACTIVITY	-0.010733	1	1	0	SPI1	SPI1	GALR1,PPARGC1A,NPC1L1,LDLR,SSTR1,NMU,FABP2,ACSL1,APOA4,CAPN9,SST,HTR3A,VIPR1,PRSS3,MUC2,SSTR2,TFF2,AKR1D1,PYY,CEL,AKR1C2,CCKBR,SLC15A1,AKR1B10,AKR1C1,CYP39A1,PRSS2,MEP1B,CELA3A,MEP1A,AMY2B,AMY1B,CCKAR,GALR2,SCTR,CTSE,PPY,COPA,NPY4R,MLNR,BAAT,TFF3,PGC,CTRL	FRK,SGK1,RPS6KA2,EGFR,NRP1,DYRK2,IGF1R,ROR1,MARK1,ALK,VRK2,PDK1,TGFBR2,KALRN,EPGN,CSNK1A1,ITK,BRD2,SRPK1,MAP3K7,SRPK2,PDGFRL,RIPK2,TRIB1,PRKD1,RPS6KA3,TLK1,CDKL1,DDR2,TRIB2,MAP3K2,PRKCZ,MAP3K9,HUNK,MAPKAPK2,ROR2,HIPK3,TYRO3,CSNK1E,ERBB4,CDK1,PRKCH,PRKCB,MAP4K3,KDR,MAPK14,MUSK,SNRK,MAPK13,STK38L,PRKACB,EPHA5,STK10,ACVRL1,MAP4K4,ERBB3,ACVR2A,ZAK,TNIK,ACVR1C,ACVR1,VRK1,CCL4,TRIO,TTN,MAP3K5,TEK,MAP2K…
REGULATION_OF_MULTICELLULAR_ORGANISMAL_PROCESS	Pheno_arthritis, rheumatoid	-0.0110657	1	1	0	NFKB1	NFKB1	IL12A,TGFB2,CHRM2,CADM1,KCNE2,RYR2,NCK2,CD47,KCNMB2,EREG,MAP3K7,GRIK2,INHBA,SRI,IL7,IFNG,MC4R,SIRPG,GRIK1,SMAD3,PROK2,IL12B,IFNLR1,CARD11,KCNB2,PLCE1,KCNMB4,HIF1A,ACTC1,TPM1,NF1,BMP4,ICOSLG,TLR8,IL21,PROC,TRAT1,NFAM1,KCNQ1,CARTPT,MBL2,TMPRSS6,ACVR1,SMAD4,ADORA3,MYH6,MIA3,FYN,CELF2,NMU,CYP2J2,GLRA1,GHRL,KCNH2,KNG1,FST,AFAP1L2,F2,MYL2,SCN5A,KCNE1,IFNK,CD3E,CD1D,C2,CHRNA7,IL18,CD276,ZAP70,CD28,SOCS5…	ETS1,HLA-DQB1,HLA-DQA2,IRF5,TNPO3,IRF8,FOXF1,RPL36AP10,MRPS35P1,RPL31P31,ARAP2,GUSBP1,TRPS1,EIF3H,MOB3B,PSMA4,DSCAM,C1orf87,NFIA,CRYGGP,B3GNT2,ARHGEF3,OLIG3,TNFAIP3,RPS15AP22,GAPDHP21,GALNT18,PDE2A,FLI1,FGD4,BATF,DPH6,RIT2,MAFB,TMEM17,COX6CP4,ANAPC4,SMIM20,RBPJ,CDH12,GDAP1,PCBP2P2,SORL1,TRHDE,SPSB1,ENOX1,JDP2,SV2B,QKI,BICD1,C6orf118,AFF3,NRXN1,C5orf30,P4HA2,CD83,ARID5B,SH2B3,MDGA2,RPLP1,PHACTR3,L…
TRANSCRIPTION_INITIATION	Pheno_cholesterol, ldl	-0.0114707	1	1	0	ZNF143	ZNF143	E2F3,MED27,PPARGC1A,MED30,GTF2F2,GTF3C4,SNAPC5,MED7,E2F2,MED12,PTRF,TBP,SMARCA5,RSF1,TAF5,CDK9,CDK7,MED24,MED14,MED13,MED4,MED17,MED26,THRAP3,MED1,TAF2,GTF2F1,GTF2I,MED23,MED16,NCOA6,BRF1,MAZ,GTF2E1,GTF2E2	CDK4PS,SLC8A1,RPL26P19,RPL17P25,FAM46A,NAV3,B3GALTL,RPL13AP25,FAT1P1,ZNF717,EFNA5,FRK,COBL,POM121L12,MAGI2,PVT1,RPS19P6,RPS20P25,ASTN2,RPL15P15,BUD13,DIAPH3,LIN28AP2,CDH11,STXBP4,GSDMC,CDH5,NUF2,PBX1,LMX1A,RPS3AP9,BRINP3,LYPLAL1,YWHAQ,DDX1,ETAA1,INSIG2,CNTNAP5,OSBPL6,LIN28AP1,ZNF804A,SGOL1,VENTXP7,FHIT,C3orf58,MRPL51P1,GNPDA2,GABRG1,RPS23P3,CENPC,HNRNPD,TSPAN5,RPL6P14,CYCSP14,PABPC4L,SPCS3,VEGFC,…
METHYLTRANSFERASE_ACTIVITY	Pheno_cholesterol, ldl	-0.011634	1	1	0	ZNF143	ZNF143	DNMT3B,MGMT,DNMT3A,PRMT8,BHMT,PEMT,NNMT,ATIC,TRDMT1,GCSH,PRMT7,METTL1,AS3MT,EHMT1,GART,NSUN2,NSD1,FBXO11,CARM1,GAMT,WHSC1L1,PNMT,EZH2,TPMT,SUZ12,SUV39H1,EED,SUV39H2,EDF1,LCMT1,PCMT1,RNMT,DNMT1,PRMT1,PRMT5,COQ3	CDK4PS,SLC8A1,RPL26P19,RPL17P25,FAM46A,NAV3,B3GALTL,RPL13AP25,FAT1P1,ZNF717,EFNA5,FRK,COBL,POM121L12,MAGI2,PVT1,RPS19P6,RPS20P25,ASTN2,RPL15P15,BUD13,DIAPH3,LIN28AP2,CDH11,STXBP4,GSDMC,CDH5,NUF2,PBX1,LMX1A,RPS3AP9,BRINP3,LYPLAL1,YWHAQ,DDX1,ETAA1,INSIG2,CNTNAP5,OSBPL6,LIN28AP1,ZNF804A,SGOL1,VENTXP7,FHIT,C3orf58,MRPL51P1,GNPDA2,GABRG1,RPS23P3,CENPC,HNRNPD,TSPAN5,RPL6P14,CYCSP14,PABPC4L,SPCS3,VEGFC,…
NUCLEOBASENUCLEOSIDE_AND_NUCLEOTIDE_METABOLIC_PROCESS	PROTEIN_KINASE_ACTIVITY	-0.0116724	1	1	0	SPI1	SPI1	FHIT,DCK,NUDT3,GRM8,PTHLH,ABCA1,ADM,AMPD3,ADK,DGUOK,NUDT4,OLA1,AK5,ADSS,DCTD,OXER1,CTPS1,REXO2,PTH,ERH,CDA,PAICS,FIGNL1,ALDH6A1,CTNS,HPRT1,UMPS,PRPS1,GMPS,PNKP,ADCY7,ADORA2A,FPGS,PPAT,TYMS,NDUFS1,TYMP,CMPK1,NT5C,UCN2,PGD,NUDT5,ENTPD4,ME1,ACLY,NME4,NME5,GUK1,PDZD3,NT5M,VPS9D1,PGLS	FRK,SGK1,RPS6KA2,EGFR,NRP1,DYRK2,IGF1R,ROR1,MARK1,ALK,VRK2,PDK1,TGFBR2,KALRN,EPGN,CSNK1A1,ITK,BRD2,SRPK1,MAP3K7,SRPK2,PDGFRL,RIPK2,TRIB1,PRKD1,RPS6KA3,TLK1,CDKL1,DDR2,TRIB2,MAP3K2,PRKCZ,MAP3K9,HUNK,MAPKAPK2,ROR2,HIPK3,TYRO3,CSNK1E,ERBB4,CDK1,PRKCH,PRKCB,MAP4K3,KDR,MAPK14,MUSK,SNRK,MAPK13,STK38L,PRKACB,EPHA5,STK10,ACVRL1,MAP4K4,ERBB3,ACVR2A,ZAK,TNIK,ACVR1C,ACVR1,VRK1,CCL4,TRIO,TTN,MAP3K5,TEK,MAP2K…
CELLULAR_CATION_HOMEOSTASIS	Pheno_cholesterol	-0.0126602	1	1	1	ZNF143	ZNF143	SRI,TAC1,STC1,DRD1,CXCL12,PROK2,FTH1,BCL2,HFE,BUD31,PLCE1,CCR3,CCR4,XCR1,CCR1,CCR2,CXCL13,CCR6,CLDN16,TFR2,MYC,AVPR1A,CACNA1C,LPAR3,ATP1A1,CD55,CXCR4,ATOX1,NMUR2,CCL19,GHRL,KNG1,APP,CLCN3,TRPV4,CCL2,CCL1,GNA15,BDKRB1,CHRNA7,MTL5,PTPRC,CASR,THY1,ATP1A4,PPT1,CCR7,CCL7,EDNRA,CCR5,SAA1,CP,CLN3,CLN5,CLN6,SLC40A1,ATP7A,ATP7B,CCL3,CCL11,SLC4A11,TMPRSS3,ATP2C1,ATP1A2,CALR,AGTR1,CACNA1A,FXN,SOD1,CCKBR,MT2…	SLC8A1,MGAT5,CYP2U1,NAV3,RPL13AP25,EEF1A1P14,KCNT2,ZNF717,EFNA5,FRK,RPL9P19,GAPDHP68,ASTN2,RPL15P15,BUD13,TRNAE39P,DIAPH3,CDH11,STXBP4,NUF2,PBX1,LMX1A,BRINP3,MRPL50P1,DPP10,TSN,CNTNAP5,OSBPL6,ITPR1,CCDC174,FHIT,OTOL1,TOMM22P6,RPL31P31,GNPDA2,GABRG1,CENPC,COX5BP1,HNRNPD,TSPAN5,CYCSP14,PCDH10,TENM3,TAS2R1,FBXL7,RPS9P3,FAM174A,APC,MCC,TENM2,GRM1,RPL36AP29,SOSTDC1,TMEM196,RPL21P75,DOCK4,MYOM2,CSMD1,F…	HFE
SMALL_GTPASE_REGULATOR_ACTIVITY	PROTEIN_KINASE_ACTIVITY	-0.0132588	1	1	0	SPI1	SPI1	RIMS1,DOCK4,SOS1,ARHGEF3,FARP1,RASGRP3,ARHGAP10,NF1,PREX1,TIAM1,ERRFI1,RAB3GAP1,RAPGEF2,SERGEF,RASAL1,PREX2,ALDH1A1,ARHGAP5,ARAP3,RASGRP4,DOCK2,RAPGEF5,ARHGEF10L,ARHGEF1,IPO7,WASL,RASAL2,RASA1,GBF1,ARHGAP29,WAS,RALBP1,CYTH4,MADD,ARAP1,THY1,OPHN1,GDI2,ARFGEF1,FARP2,HERC1,ALS2,MYO9B,ARHGAP27,RANGAP1,ARHGAP4,CDC42EP2,GMIP,RASA2,CYTH3,ARHGEF2,RCC1,ARHGEF11,RCBTB2,RANBP1,ARHGDIG,ARFGAP3,RUNDC3A,ARHGDI…	FRK,SGK1,RPS6KA2,EGFR,NRP1,DYRK2,IGF1R,ROR1,MARK1,ALK,VRK2,PDK1,TGFBR2,KALRN,EPGN,CSNK1A1,ITK,BRD2,SRPK1,MAP3K7,SRPK2,PDGFRL,RIPK2,TRIB1,PRKD1,RPS6KA3,TLK1,CDKL1,DDR2,TRIB2,MAP3K2,PRKCZ,MAP3K9,HUNK,MAPKAPK2,ROR2,HIPK3,TYRO3,CSNK1E,ERBB4,CDK1,PRKCH,PRKCB,MAP4K3,KDR,MAPK14,MUSK,SNRK,MAPK13,STK38L,PRKACB,EPHA5,STK10,ACVRL1,MAP4K4,ERBB3,ACVR2A,ZAK,TNIK,ACVR1C,ACVR1,VRK1,CCL4,TRIO,TTN,MAP3K5,TEK,MAP2K…
REACTOME_REGULATION_OF_SIGNALING_BY_CBL	REACTOME_DOWNREGULATION_OF_SMAD2_3_SMAD4_TRANSCRIPTIONAL_ACTIVITY	-0.00175416	0.924595	6	0	ELF1,FLI1,GATA2,SPI1,TAL1,RUNX1,TCF12	ELF1,FLI1,SPI1,TAL1,RUNX1,TCF12	SYK,YES1,PIK3R1,RAPGEF1,FYN,VAV1,GRB2,LYN,CBL,PIK3CA,BLNK,PIK3CB,PIK3CD,PIK3R2,PIK3R3,CRK,CRKL,HCK	SMAD3,TGIF1,RPS27AP11,SMAD4,NCOR2,SMAD2,UBE2D3,TRIM33,PPM1A,SKIL,PARP1,SKI,HDAC1,SMURF2,USP9X,NCOR1,UBE2D1,UBA52,RPS27A,TGIF2
REACTOME_REMOVAL_OF_THE_FLAP_INTERMEDIATE_FROM_THE_C_STRAND	DNA_REPLICATION_INITIATION	-0.0011992	0.89325	4	0	E2F7,E2F1,E2F4,RB1,TFDP1	E2F7,E2F4,RB1,TFDP1	POLD3,RPA1,RPA3,FEN1,RPA2,POLD4,POLD1,PCNA,POLD2,DNA2	ORC5,ORC4,WRNIP1,POLA1,CDT1,MCM3,NBN,RPA4,RAD9A,CDC6,PURA,ORC2,ORC1,CDC45,RAD17,TIPIN
REACTOME_IRON_UPTAKE_AND_TRANSPORT	Disease: lipid storage disease	-0.00273228	0.89325	4	0	ARNT,ATF3,NFE2,USF1,USF2	ATF3,NFE2,USF1,USF2	ATP6V1C1,FTH1,FLVCR1,ABCG2,HEPH,ATP6V0A4,ATP6V1B2,ATP6V1G1,ATP6V1G3,ATP6V1E2,HMOX2,TF,ATP6V0A2,ATP6V1E1,TFRC,STEAP3,ATP6V1G2,ATP6V1H,CP,SLC40A1,MCOLN1,TCIRG1,SLC46A1,ATP6V0C,ATP6V0E1,HMOX1,FTL,CYBRD1,ATP6V1B1,ATP6V0B,ATP6V1F,ATP6V0D2,ATP6V1C2,ATP6V1D,ATP6V1A,ATP6V0D1	GALC,ABHD5,SUMF1,GLB1,APOE,SMPD1,CLN8,PPT1,ARSA,NPC1,CYP27A1,TPP1,CLN3,CLN5,CLN6,MFSD8,GLA,ASAH1,GM2A,HEXA,GBA,NPC2,HEXB
REACTOME_SIGNALING_BY_INSULIN_RECEPTOR	Disease: lipid storage disease	-0.00468163	0.89325	4	0	ATF3,NFE2,USF1,USF2,CTCFL	ATF3,NFE2,USF1,USF2	FGF20,SOS1,PIK3R1,FGF18,GRB10,FGFR2,FGF19,FGF4,IRS2,PIK3C3,FGF10,ATP6V1C1,FGF9,PRKAA2,PRKAG2,RPTOR,FGF5,IRS1,CDK1,FGF2,RAF1,ATP6V0A4,CAB39L,FGF1,ATP6V1B2,FRS2,MAPK1,FGFR1,STK11,ATP6V1G1,GAB1,PRKAB2,TSC1,ATP6V1G3,ATP6V1E2,KRAS,GRB2,MTOR,NRAS,YWHAB,PPM1A,PRKAG3,MAP2K1,INSR,FGF7,EIF4E,PDE3B,ATP6V0A2,ATP6V1E1,EEF2K,SHC3,TSC2,INS,FGF3,ATP6V1G2,PRKAB1,ATP6V1H,THEM4,PRKAA1,TRIB3,AKT2,FGF23,HRAS,FGFR3,PI…	GALC,ABHD5,SUMF1,GLB1,APOE,SMPD1,CLN8,PPT1,ARSA,NPC1,CYP27A1,TPP1,CLN3,CLN5,CLN6,MFSD8,GLA,ASAH1,GM2A,HEXA,GBA,NPC2,HEXB
REACTOME_SIGNALING_BY_INSULIN_RECEPTOR	Disease: lysosomal storage disease	-0.00633212	0.89325	4	0	ATF3,NFE2,USF1,USF2,CTCFL	ATF3,NFE2,USF1,USF2	FGF20,SOS1,PIK3R1,FGF18,GRB10,FGFR2,FGF19,FGF4,IRS2,PIK3C3,FGF10,ATP6V1C1,FGF9,PRKAA2,PRKAG2,RPTOR,FGF5,IRS1,CDK1,FGF2,RAF1,ATP6V0A4,CAB39L,FGF1,ATP6V1B2,FRS2,MAPK1,FGFR1,STK11,ATP6V1G1,GAB1,PRKAB2,TSC1,ATP6V1G3,ATP6V1E2,KRAS,GRB2,MTOR,NRAS,YWHAB,PPM1A,PRKAG3,MAP2K1,INSR,FGF7,EIF4E,PDE3B,ATP6V0A2,ATP6V1E1,EEF2K,SHC3,TSC2,INS,FGF3,ATP6V1G2,PRKAB1,ATP6V1H,THEM4,PRKAA1,TRIB3,AKT2,FGF23,HRAS,FGFR3,PI…	ARSB,MANBA,GALC,ABHD5,GUSB,GNE,SUMF1,AGA,GLB1,APOE,IDS,LAMP2,GALNS,SMPD1,CLN8,SGSH,PPT1,ARSA,NPC1,HYAL1,CYP27A1,TPP1,CLN3,CLN5,CLN6,MFSD8,CTNS,GLA,ASAH1,FUCA1,GM2A,HEXA,GBA,MAN2B1,MCOLN1,IDUA,NAGLU,HGSNAT,GNS,NPC2,SLC17A5,HEXB
REACTOME_E2F_ENABLED_INHIBITION_OF_PRE_REPLICATION_COMPLEX_FORMATION	MEIOTIC_CELL_CYCLE	-0.00177523	0.864888	3	0	E2F4,IKZF1,RB1,TFDP1	E2F4,RB1,TFDP1	ORC5,CDK1,ORC4,MCM8,ORC3,ORC2,ORC1,CDC25A,ORC6,CCNB1	RAD51B,ZW10,SYCP1,EREG,CCNA1,TAF1L,RAD50,MRE11A,HSPA2,LIG3,NPM2,MSH5,TUBG1,RAD52,XRCC2,RAD54B,ATM,BOLL,RAD54L,RAD51,DMC1,DUSP13,PIM2,RAD1,SMC3,SMC1A,SPO11,RAD51D,MSH4,REC8,CHEK1,RAD21,LEPREL4,STAG3,TOP3A
DNA_REPLICATION_INITIATION	MEIOTIC_CELL_CYCLE	-0.00224615	0.864888	3	0	E2F7,E2F4,RB1,TFDP1	E2F4,RB1,TFDP1	ORC5,ORC4,WRNIP1,POLA1,CDT1,MCM3,NBN,RPA4,RAD9A,CDC6,PURA,ORC2,ORC1,CDC45,RAD17,TIPIN	RAD51B,ZW10,SYCP1,EREG,CCNA1,TAF1L,RAD50,MRE11A,HSPA2,LIG3,NPM2,MSH5,TUBG1,RAD52,XRCC2,RAD54B,ATM,BOLL,RAD54L,RAD51,DMC1,DUSP13,PIM2,RAD1,SMC3,SMC1A,SPO11,RAD51D,MSH4,REC8,CHEK1,RAD21,LEPREL4,STAG3,TOP3A
REACTOME_DEFENSINS	VOLTAGE_GATED_CATION_CHANNEL_ACTIVITY	-0.00541422	0.864888	3	0	EP300,PPARG,BCL6,TCF12	EP300,BCL6,TCF12	DEFB112,CCR2,CCR6,DEFB110,TLR1,DEFB129,DEFB132,DEFA3,DEFB125,DEFB123,DEFA1,DEFB127,TLR2,CD4,PRSS2,ART1,DEFB118,DEFB103A,DEFB1,DEFB4A,DEFB104A,DEFA4,DEFA5,DEFA6,DEFB105A,DEFB106A,DEFB107A,DEFB108B,DEFB113,DEFB114,DEFB115,DEFB116,DEFB119,DEFB121,DEFB124,DEFB128,DEFB130,DEFB107B,DEFB104B,DEFB106B,DEFB105B,DEFB103B,DEFB135,DEFB136,DEFB134,DEFB131,DEFA1B,DEFB4B,DEFB126	KCNQ5,KCNJ6,KCNE2,KCNH1,KCNS3,CACNA2D1,KCND3,CACNG2,KCNA5,KCNJ15,CACNA1E,KCNB2,CACNB2,KCNJ1,KCNJ4,KCNA4,KCNQ1,KCNQ3,KCNC4,CACNA1C,KCNJ5,KCNA2,KCNJ3,KCNH3,SCN2A,KCNK1,SCN7A,CACNA1D,KCNA1,KCNH2,CACNA1B,SCN9A,SCN5A,CACNA1G,KCNE1,CACNG4,SCN4A,KCNG2,CACNB3,KCNA3,CACNG5,SCN11A,CACNA1S,PKD2,CACNA1F,KCNJ10,SCN4B,SCN1B,KCNQ2,CACNA1A,KCNC3,CACNA1H,KCNIP2,SCN2B,CACNB1,CACNB4,KCNK6,KCNJ12,KCNJ14,CACNG1,KCNH4…
RNA_PROCESSING	TRANSMEMBRANE_RECEPTOR_ACTIVITY	-0.0221726	0.864679	32	1	CEBPA,CREBBP,E2F7,E2F4,ELF1,EP300,ERG,FLI1,GATA2,HNF4A,MYC,POU5F1,PPARG,RELA,BCL6,SP2,SPI1,BRCA1,TAL1,TCF7L2,YY1,ZNF143,RUNX1,TCF12,NCOR2,NCOR1,PBX1,ZNF76,NOTCH1,RB1,ETV1,SPDEF,PALB2,CBFB,GMEB2	CDX2,CEBPA,CREBBP,E2F4,ELF1,EP300,ERG,FLI1,GATA2,HNF4A,NFYA,POU5F1,PPARG,RELA,BCL6,SP2,SPI1,BRCA1,TAL1,TCF3,TCF7L2,YY1,ZNF143,RUNX1,TCF12,NCOR2,NCOR1,VEZF1,PBX1,ZNF76,NOTCH1,RB1,ETV1,BACH2,PALB2,CBFB,GMEB2,DLX1	IVNS1ABP,HNRNPD,INTS12,GEMIN5,NOVA1,SNRPN,HNRNPR,ELAVL4,SRPK1,SRPK2,CWC15,CPSF6,INTS4,SNRPC,SFPQ,NHP2,PRPF4B,BICD1,PPARGC1A,DHX15,LSM6,INTS9,DDX20,KIN,RNGTT,CSTF2,FARS2,LSM5,EXOSC2,HNRNPC,RNPS1,CRNKL1,RBPMS,SRSF12,INTS7,RBMS1,EXOSC3,SRSF1,DGCR8,SNRPB2,PRPF31,TRA2B,U2AF1,SETX,SFSWAP,SF3B4,RP9,PABPC4,POP4,CSTF1,NUFIP1,GEMIN8,SPOP,LSM1,DHX16,METTL1,NSUN2,TRA2A,PRPF18,RBMS2,RBM6,RBM5,INTS10,INTS3,NOL…	DNER,DRD2,GRM3,CHRM5,IL12RB2,TNFRSF1A,ELTD1,CHRM3,TAS2R1,HTR4,AGER,GPR126,GRM1,EGFR,CHRM2,GFRA2,PTPRD,NRP1,OPCML,STAB2,CHRNA5,CHRNA3,IGF1R,ADRA1D,KLRD1,PTPRU,ROR1,PTGER3,MR1,ALK,IL5RA,GRM7,TGFBR2,PTPRG,ADRA2C,GABRB1,OSMR,GABRB2,BAI3,GRIK2,IL22RA2,NPY,GRM8,VIPR2,PDGFRL,ADRA1A,PTPRO,GPR139,MC4R,BCAM,GRIK1,FZD7,PTGER4,HTR1A,COLEC12,GRIK3,DRD1,OPRM1,GRIK4,SORL1,NMBR,LPHN2,DDR2,PAX8,GRM2,UNC5C,ADRA1B,…	INTS6
ION_CHANNEL_ACTIVITY	G_PROTEIN_COUPLED_RECEPTOR_ACTIVITY	-0.00403635	0.862526	22	2	CEBPA,ELF1,EP300,ERG,FLI1,HNF4A,PPARG,RELA,BCL6,SPI1,BRCA1,TAL1,TCF7L2,ZNF143,RUNX1,TCF12,NCOR2,PBX1,ZNF76,NOTCH1,PALB2,CBFB	CEBPA,CREBBP,E2F4,ELF1,EP300,ERG,FLI1,GATA2,HNF4A,PPARG,RELA,BCL6,SPI1,BRCA1,TAL1,TCF3,TCF7L2,ZNF143,RUNX1,TCF12,BCOR,NCOR2,NCOR1,PBX1,ZNF76,NOTCH1,BACH2,PALB2,CBFB	CLCA1,KCNQ5,CHRNA3,KCNJ6,KCNE2,KCNH1,RYR2,KCNS3,KCNMB2,CACNA2D1,TRPC4,ASIC2,KCND3,CACNG2,CLCA4,KCNA5,RYR3,KCNJ15,CACNA1E,CNGB1,KCNN3,KCNK5,CFTR,CHRNB3,KCNB2,CACNB2,KCNJ1,KCNMB4,KCNJ4,BSND,KCNN2,TRPC5,KCNA4,CLCNKA,KCNK10,KCNQ1,KCNQ3,KCNC4,CACNA1C,GLRA2,KCNJ5,KCNA10,KCNA2,KCNJ3,CLCN1,KCNH3,NMUR2,TRPM5,P2RX7,SCN2A,GLRA1,KCNK17,KCNK1,CHRNA1,SCN7A,BEST1,CACNA1D,KCNA1,KCNH2,CACNA1B,SCN9A,GLRB,CLCN3,NOX…	DRD2,GRM3,CHRM5,ELTD1,CHRM3,TAS2R1,HTR4,GPR126,GRM1,CHRM2,OPCML,ADRA1D,PTGER3,GRM7,ADRA2C,BAI3,NPY,GRM8,VIPR2,PDGFRL,ADRA1A,GPR139,MC4R,PTGER4,HTR1A,DRD1,OPRM1,NMBR,LPHN2,PAX8,GRM2,ADRA1B,HTR7,MTNR1B,GALR1,TPRA1,MC3R,GNRHR,GABBR2,PTGFR,CXCR2,CNR1,ADRB1,OR2C1,TMEM11,FPR3,SSTR4,XCR1,PTH2R,TRHR,MTNR1A,ADRB2,FSHR,OXTR,HTR2A,F2R,AVPR1A,GPR116,GPR110,EMR3,SSTR1,ADRA2A,HTR1B,HTR5A,CMKLR1,NMUR2,GRM4,GRM5…	NMUR2,HTR3B
REACTOME_GPCR_LIGAND_BINDING	RNA_PROCESSING	-0.0254961	0.851901	34	0	CDX2,CEBPA,CREB1,CREBBP,E2F4,ELF1,EP300,ERG,ESR1,FOXM1,FLI1,GATA2,HNF4A,MYC,NFYA,POU5F1,PPARG,RELA,BCL6,SP2,SPI1,BRCA1,TAL1,TCF7L2,YY1,ZNF143,RUNX1,TCF12,BCOR,NCOR2,NCOR1,VEZF1,PBX1,ZNF76,NOTCH1,RB1,ETV1,BACH2,SPDEF,PALB2,CBFB,RFX2,GMEB2,DLX1	CEBPA,CREBBP,E2F7,E2F4,ELF1,EP300,ERG,FLI1,GATA2,HNF4A,MYC,POU5F1,PPARG,RELA,BCL6,SP2,SPI1,BRCA1,TAL1,TCF7L2,YY1,ZNF143,RUNX1,TCF12,NCOR2,NCOR1,PBX1,ZNF76,NOTCH1,RB1,ETV1,SPDEF,PALB2,CBFB,GMEB2	DRD2,GRM3,CHRM5,CXCR5,CHRM3,HTR4,GRM1,CHRM2,PTCH1,LPAR1,ADCYAP1,ADRA1D,WNT4,PTGER3,WNT9A,POMC,NMS,GRM7,CCK,CXCL1,PPBP,VIP,NPY,TAC1,GRM8,VIPR2,ADRA1A,ANXA1,P2RY2,MC4R,S1PR5,GIPR,GNAS,FZD7,PTGER4,HTR1A,DRD1,OPRM1,CXCL12,NPS,NMBR,GRM2,ADRA1B,HTR7,MTNR1B,PTHLH,CXCL16,GALR1,MC3R,GNB1,GNRHR,WNT2,GABBR2,RXFP2,PTGFR,PROK1,CXCR2,CCL20,WNT7A,EDN1,CNR1,FZD1,ADRB1,ADM,FPR3,FZD10,CXCR6,CCR3,SSTR4,CXCR1,CCR4,X…	IVNS1ABP,HNRNPD,INTS12,GEMIN5,NOVA1,SNRPN,HNRNPR,ELAVL4,SRPK1,SRPK2,CWC15,CPSF6,INTS4,SNRPC,SFPQ,NHP2,PRPF4B,BICD1,PPARGC1A,DHX15,LSM6,INTS9,DDX20,KIN,RNGTT,CSTF2,FARS2,LSM5,EXOSC2,HNRNPC,RNPS1,CRNKL1,RBPMS,SRSF12,INTS7,RBMS1,EXOSC3,SRSF1,DGCR8,SNRPB2,PRPF31,TRA2B,U2AF1,SETX,SFSWAP,SF3B4,RP9,PABPC4,POP4,CSTF1,NUFIP1,GEMIN8,SPOP,LSM1,DHX16,METTL1,NSUN2,TRA2A,PRPF18,RBMS2,RBM6,RBM5,INTS10,INTS3,NOL…
RNA_PROCESSING	RECEPTOR_ACTIVITY	-0.0277027	0.84569	33	1	CEBPA,CREBBP,E2F7,E2F4,ELF1,EP300,ERG,FLI1,GATA2,HNF4A,MYC,POU5F1,PPARG,RELA,BCL6,SP2,SPI1,BRCA1,TAL1,TCF7L2,YY1,ZNF143,RUNX1,TCF12,NCOR2,NCOR1,PBX1,ZNF76,NOTCH1,RB1,ETV1,SPDEF,PALB2,CBFB,GMEB2	CDX2,CEBPA,CREBBP,E2F4,ELF1,EP300,ERG,FLI1,GATA2,GATA4,HNF4A,MYC,NFYA,NFYB,POU5F1,PPARG,RELA,BCL6,SP2,SPI1,BRCA1,TAL1,TCF7L2,YY1,ZNF143,RUNX1,TCF12,NCOR2,NCOR1,VEZF1,PBX1,ZNF76,NOTCH1,RB1,ETV1,BACH2,PALB2,CBFB,RFX2,GMEB2,ZNF407,DLX1	IVNS1ABP,HNRNPD,INTS12,GEMIN5,NOVA1,SNRPN,HNRNPR,ELAVL4,SRPK1,SRPK2,CWC15,CPSF6,INTS4,SNRPC,SFPQ,NHP2,PRPF4B,BICD1,PPARGC1A,DHX15,LSM6,INTS9,DDX20,KIN,RNGTT,CSTF2,FARS2,LSM5,EXOSC2,HNRNPC,RNPS1,CRNKL1,RBPMS,SRSF12,INTS7,RBMS1,EXOSC3,SRSF1,DGCR8,SNRPB2,PRPF31,TRA2B,U2AF1,SETX,SFSWAP,SF3B4,RP9,PABPC4,POP4,CSTF1,NUFIP1,GEMIN8,SPOP,LSM1,DHX16,METTL1,NSUN2,TRA2A,PRPF18,RBMS2,RBM6,RBM5,INTS10,INTS3,NOL…	DNER,DRD2,GRM3,CHRM5,IL12RB2,TNPO3,TNFRSF1A,ELTD1,RXRG,CHRM3,ITPR1,RARB,TAS2R1,MCC,HTR4,AGER,GPR126,GRM1,EGFR,CHRM2,GFRA2,PTPRD,PTCH1,NRP1,OPCML,LRP1,STAB2,CHRNA5,CHRNA3,IGF1R,ADRA1D,IGSF1,KLRD1,PTPRU,ROR1,PTGER3,MR1,ALK,IL5RA,GRM7,TGFBR2,PTPRG,ADRA2C,GABRB1,OSMR,GABRB2,BAI3,GRIK2,ROS1,IL22RA2,NPY,GRM8,VIPR2,PDGFRL,ADRA1A,SLC20A2,P2RY2,PTPRO,PRKD1,NRXN3,GPR139,ITGAX,MMD,MC4R,BCAM,PVRL2,GRIK1,FZD7…	INTS6
G_PROTEIN_COUPLED_RECEPTOR_ACTIVITY	SUBSTRATE_SPECIFIC_CHANNEL_ACTIVITY	-0.00468775	0.841598	22	2	CEBPA,CREBBP,E2F4,ELF1,EP300,ERG,FLI1,GATA2,HNF4A,PPARG,RELA,BCL6,SPI1,BRCA1,TAL1,TCF3,TCF7L2,ZNF143,RUNX1,TCF12,BCOR,NCOR2,NCOR1,PBX1,ZNF76,NOTCH1,BACH2,PALB2,CBFB	CDX2,CEBPA,ELF1,EP300,ERG,FLI1,HNF4A,PPARG,RELA,BCL6,SPI1,BRCA1,TAL1,TCF7L2,ZNF143,RUNX1,TCF12,NCOR2,PBX1,ZNF76,NOTCH1,PALB2,CBFB	DRD2,GRM3,CHRM5,ELTD1,CHRM3,TAS2R1,HTR4,GPR126,GRM1,CHRM2,OPCML,ADRA1D,PTGER3,GRM7,ADRA2C,BAI3,NPY,GRM8,VIPR2,PDGFRL,ADRA1A,GPR139,MC4R,PTGER4,HTR1A,DRD1,OPRM1,NMBR,LPHN2,PAX8,GRM2,ADRA1B,HTR7,MTNR1B,GALR1,TPRA1,MC3R,GNRHR,GABBR2,PTGFR,CXCR2,CNR1,ADRB1,OR2C1,TMEM11,FPR3,SSTR4,XCR1,PTH2R,TRHR,MTNR1A,ADRB2,FSHR,OXTR,HTR2A,F2R,AVPR1A,GPR116,GPR110,EMR3,SSTR1,ADRA2A,HTR1B,HTR5A,CMKLR1,NMUR2,GRM4,GRM5…	CLCA1,KCNQ5,CHRNA3,KCNJ6,KCNE2,KCNH1,RYR2,KCNS3,KCNMB2,CACNA2D1,TRPC4,ASIC2,KCND3,CACNG2,CLCA4,KCNA5,RYR3,KCNJ15,CACNA1E,CNGB1,KCNN3,KCNK5,CFTR,CHRNB3,KCNB2,CACNB2,KCNJ1,KCNMB4,AQP9,KCNJ4,BSND,KCNN2,TRPC5,KCNA4,CLCNKA,KCNK10,KCNQ1,KCNQ3,KCNC4,CACNA1C,GLRA2,KCNJ5,KCNA10,KCNA2,KCNJ3,CLCN1,KCNH3,NMUR2,TRPM5,P2RX7,SCN2A,GLRA1,KCNK17,KCNK1,CHRNA1,SCN7A,BEST1,CACNA1D,KCNA1,KCNH2,CACNA1B,SCN9A,GLRB,CLCN…	NMUR2,HTR3B
MRNA_PROCESSING_GO_0006397	TRANSMEMBRANE_RECEPTOR_ACTIVITY	-0.016873	0.829439	28	0	CEBPA,CREBBP,E2F4,ELF1,EP300,ERG,FOXM1,FLI1,HNF4A,POU5F1,PPARG,BCL6,SP2,SPI1,BRCA1,TAL1,TCF7L2,YY1,ZNF143,NCOR2,NCOR1,PBX1,ZNF76,NOTCH1,RB1,ETV1,PALB2,CBFB,GMEB2	CDX2,CEBPA,CREBBP,E2F4,ELF1,EP300,ERG,FLI1,GATA2,HNF4A,NFYA,POU5F1,PPARG,RELA,BCL6,SP2,SPI1,BRCA1,TAL1,TCF3,TCF7L2,YY1,ZNF143,RUNX1,TCF12,NCOR2,NCOR1,VEZF1,PBX1,ZNF76,NOTCH1,RB1,ETV1,BACH2,PALB2,CBFB,GMEB2,DLX1	GEMIN5,HNRNPR,ELAVL4,SRPK1,SRPK2,CWC15,CPSF6,SFPQ,PPARGC1A,DHX15,DDX20,KIN,RNGTT,CSTF2,LSM5,CRNKL1,SRSF12,SRSF1,PRPF31,TRA2B,SFSWAP,CSTF1,GEMIN8,SPOP,LSM1,TRA2A,PRPF18,SF1,LSM3,PABPC1,DHX38,EFTUD2,DDX39A,GRSF1,SLBP,SLU7,CPSF1,CDK11A,CDK11B,SRSF10,SF3B3,SF3A3,SMNDC1,SRSF4,KHSRP,SCAF11,GEMIN2,TXNL4A,NONO,KHDRBS1,RNMT,PTBP1,CELF1,HNRNPA0,NCBP1,SNRPD1,CSTF3,NUDT21,SNW1,PHF5A,SRSF11,USP39,SF3A2,SF3A1,…	DNER,DRD2,GRM3,CHRM5,IL12RB2,TNFRSF1A,ELTD1,CHRM3,TAS2R1,HTR4,AGER,GPR126,GRM1,EGFR,CHRM2,GFRA2,PTPRD,NRP1,OPCML,STAB2,CHRNA5,CHRNA3,IGF1R,ADRA1D,KLRD1,PTPRU,ROR1,PTGER3,MR1,ALK,IL5RA,GRM7,TGFBR2,PTPRG,ADRA2C,GABRB1,OSMR,GABRB2,BAI3,GRIK2,IL22RA2,NPY,GRM8,VIPR2,PDGFRL,ADRA1A,PTPRO,GPR139,MC4R,BCAM,GRIK1,FZD7,PTGER4,HTR1A,COLEC12,GRIK3,DRD1,OPRM1,GRIK4,SORL1,NMBR,LPHN2,DDR2,PAX8,GRM2,UNC5C,ADRA1B,…
MRNA_METABOLIC_PROCESS	TRANSMEMBRANE_RECEPTOR_ACTIVITY	-0.0181091	0.829439	28	0	CREBBP,E2F4,ELF1,EP300,ERG,FLI1,GATA2,HNF4A,NFATC1,POU5F1,PPARG,BCL6,SP2,SPI1,BRCA1,TAL1,TCF7L2,YY1,ZNF143,NCOR2,NCOR1,PBX1,ZNF76,NOTCH1,RB1,ETV1,PALB2,CBFB,GMEB2	CDX2,CEBPA,CREBBP,E2F4,ELF1,EP300,ERG,FLI1,GATA2,HNF4A,NFYA,POU5F1,PPARG,RELA,BCL6,SP2,SPI1,BRCA1,TAL1,TCF3,TCF7L2,YY1,ZNF143,RUNX1,TCF12,NCOR2,NCOR1,VEZF1,PBX1,ZNF76,NOTCH1,RB1,ETV1,BACH2,PALB2,CBFB,GMEB2,DLX1	GEMIN5,AUH,HNRNPR,ELAVL4,SRPK1,SRPK2,CWC15,CPSF6,SFPQ,PPARGC1A,DHX15,DDX20,KIN,RNGTT,CSTF2,LSM5,CRNKL1,PAIP1,SMG6,SRSF12,SRSF1,PRPF31,TRA2B,GSPT1,SFSWAP,CSTF1,GEMIN8,SPOP,LSM1,TRA2A,PRPF18,UPF2,HSPA1B,SF1,LSM3,PABPC1,DHX38,EFTUD2,DDX39A,ZFP36,GRSF1,SSB,SLBP,SLU7,CPSF1,CDK11A,CDK11B,SMG1,SRSF10,SF3B3,SF3A3,SMNDC1,SRSF4,KHSRP,SCAF11,GEMIN2,TXNL4A,NONO,KHDRBS1,RNMT,PTBP1,CELF1,HNRNPA0,NCBP1,SNRPD1,C…	DNER,DRD2,GRM3,CHRM5,IL12RB2,TNFRSF1A,ELTD1,CHRM3,TAS2R1,HTR4,AGER,GPR126,GRM1,EGFR,CHRM2,GFRA2,PTPRD,NRP1,OPCML,STAB2,CHRNA5,CHRNA3,IGF1R,ADRA1D,KLRD1,PTPRU,ROR1,PTGER3,MR1,ALK,IL5RA,GRM7,TGFBR2,PTPRG,ADRA2C,GABRB1,OSMR,GABRB2,BAI3,GRIK2,IL22RA2,NPY,GRM8,VIPR2,PDGFRL,ADRA1A,PTPRO,GPR139,MC4R,BCAM,GRIK1,FZD7,PTGER4,HTR1A,COLEC12,GRIK3,DRD1,OPRM1,GRIK4,SORL1,NMBR,LPHN2,DDR2,PAX8,GRM2,UNC5C,ADRA1B,…
G_PROTEIN_COUPLED_RECEPTOR_PROTEIN_SIGNALING_PATHWAY	RNA_PROCESSING	-0.0234677	0.824951	29	0	CEBPA,CREBBP,E2F4,ELF1,EP300,ERG,FLI1,GATA2,HNF4A,MYC,PPARG,RELA,REST,BCL6,SPI1,BRCA1,TAF1,TAL1,TCF7L2,ZNF143,RUNX1,TCF12,BCOR,NCOR2,NCOR1,VEZF1,PBX1,ZNF76,NOTCH1,RB1,BACH2,SPDEF,PALB2,CBFB	CEBPA,CREBBP,E2F7,E2F4,ELF1,EP300,ERG,FLI1,GATA2,HNF4A,MYC,POU5F1,PPARG,RELA,BCL6,SP2,SPI1,BRCA1,TAL1,TCF7L2,YY1,ZNF143,RUNX1,TCF12,NCOR2,NCOR1,PBX1,ZNF76,NOTCH1,RB1,ETV1,SPDEF,PALB2,CBFB,GMEB2	DRD2,GRM3,CHRM5,CXCR5,CHRM3,TAS2R1,HTR4,GRM1,EGFR,CHRM2,PARD3,ADCYAP1,ADRA1D,AGRN,PTGER3,GRM7,ADRA2C,CXCL1,GABRB2,VIP,NPY,GRM8,ADRA1A,P2RY2,GPR12,GPR176,MC4R,GIPR,GNAS,PTGER4,HTR1A,DRD1,OPRM1,CXCL12,RGS9,NMBR,GRM2,ADRA1B,HTR7,MTNR1B,PTHLH,GALR1,MC3R,GNB1,GNRHR,GABRR1,GABBR2,ABCA1,PTGFR,RGS2,CXCR2,GAP43,CNR1,BUD31,PIK3CG,PLCE1,ADRB1,LGR5,NF1,CXCR6,CCR3,SSTR4,GPR35,GNA12,RGS1,XCR1,CCR1,CCR2,TRHR,AP…	IVNS1ABP,HNRNPD,INTS12,GEMIN5,NOVA1,SNRPN,HNRNPR,ELAVL4,SRPK1,SRPK2,CWC15,CPSF6,INTS4,SNRPC,SFPQ,NHP2,PRPF4B,BICD1,PPARGC1A,DHX15,LSM6,INTS9,DDX20,KIN,RNGTT,CSTF2,FARS2,LSM5,EXOSC2,HNRNPC,RNPS1,CRNKL1,RBPMS,SRSF12,INTS7,RBMS1,EXOSC3,SRSF1,DGCR8,SNRPB2,PRPF31,TRA2B,U2AF1,SETX,SFSWAP,SF3B4,RP9,PABPC4,POP4,CSTF1,NUFIP1,GEMIN8,SPOP,LSM1,DHX16,METTL1,NSUN2,TRA2A,PRPF18,RBMS2,RBM6,RBM5,INTS10,INTS3,NOL…
CENTRAL_NERVOUS_SYSTEM_DEVELOPMENT	Disease: disease of anatomical entity	-0.000453399	0.815427	2	9	CTBP2,SUZ12	BRCA1,CTBP2,SUZ12	DNER,NA,PBX1,SH3GL2,JRKL,MYO16,ALK,GLI2,CNTN4,UGT8,SLIT3,PARK2,PAX6,ASIC2,GRIK1,RPS6KA3,MDGA1,PCDH18,PCP4,SIX3,CNTN6,UNC5C,PBX3,ZBTB16,ARNT2,MBP,NHLH1,HPCAL4,BTD,ROBO2,POU6F2,DSCAML1,MDGA2,SH3GL3,NF1,NKX2-2,AFF2,ALDH3A2,EGR2,PTPRZ1,PTEN,PBX4,NPAS2,ADAM23,OTX2,S100B,PHGDH,NMUR2,SHH,DCLK1,UBE3A,NEUROG3,SERPINI1,CELSR1,DLX2,FOXP2,PDGFC,SNTG2,SNCA,TBR1,SHROOM4,NHLH2,HESX1,JARID2,GSTP1,NDUFS4,SOX3,ADA…	TNFSF11,SCN8A,LEMD3,HLA-DQB1,IRF5,TNFRSF1A,FOXF1,FASLG,HMCN1,TPO,ITPR1,ATXN7,PROM1,TLL1,CD2AP,EFHC1,RIMS1,COL1A2,DFNB31,TLR4,PCDH19,SLITRK1,KCNE2,KIF1B,ATP1B1,RYR2,GRXCR1,SLC1A3,GDNF,PIK3R1,F13A1,ATXN1,LAMA2,ESR1,PARK2,GLI3,NKX2-6,EXT1,KCNT1,PRF1,LDB3,FGFR2,PAX6,VWF,FGD4,IFNG,ATXN8OS,ATL1,GALC,CCDC88C,WDR72,SOX9,SEPT9,APCDD1,BMP2,DMD,HTR1A,ELOVL4,ANO5,MSX2,TULP1,IL6,TBX20,PPP1R3A,GDAP1,CUBN,CDH23…	PARK2,PAX6,ROBO2,EGR2,OTX2,SERPINI1,SNCA,CEP290,ATN1
REACTOME_RNA_POL_III_TRANSCRIPTION_TERMINATION	Pheno_blood pressure	-0.000883557	0.815427	2	1	EP300,BRCA1,NOTCH1	BRCA1,NOTCH1	LZTS1,POLR1D,NFIB,POLR3B,POLR2K,POLR1C,SSB,POLR2E,POLR2L,POLR3H,POLR3K,POLR3C,POLR2F,POLR2H,POLR3F,POLR3A,POLR3E,POLR3D,POLR3GL	DKK2,RPL17P25,FAM46A,ATG5,AIM1,HDAC9,E2F7,NAV3,TNFSF11,FAT1P1,RPS11P1,SPANXN4,FAM216B,SPANXN3,ZNF717,PMCHL1,PRDM9,CDH10,MSNP1,ARSB,EFNA5,RPL9P19,RPS19P6,RPS20P25,RPL15P15,BUD13,TRNAE39P,DIAPH3,AVEN,CHRM5,CDH11,CDH13,CDH5,IL12RB2,NAB1,KAZN,RPL29P6,PDE4B,KRT8P21,ELTD1,FASLG,RPS3AP9,BRINP3,RPS26P13,TFDP1P,CHRM3,MRPL50P1,CDC42EP3,RMDN2,DNMT3AP1,ETAA1,SUCLA2P2,LRRTM4,TMEM182,RPL23AP27,DPP10,CNTNAP5,LI…	LZTS1
CENTRAL_NERVOUS_SYSTEM_DEVELOPMENT	RNA_POLYMERASE_II_TRANSCRIPTION_FACTOR_ACTIVITY	-0.000924818	0.815427	2	2	CTBP2,SUZ12	TCF12,CTBP2,SUZ12	DNER,NA,PBX1,SH3GL2,JRKL,MYO16,ALK,GLI2,CNTN4,UGT8,SLIT3,PARK2,PAX6,ASIC2,GRIK1,RPS6KA3,MDGA1,PCDH18,PCP4,SIX3,CNTN6,UNC5C,PBX3,ZBTB16,ARNT2,MBP,NHLH1,HPCAL4,BTD,ROBO2,POU6F2,DSCAML1,MDGA2,SH3GL3,NF1,NKX2-2,AFF2,ALDH3A2,EGR2,PTPRZ1,PTEN,PBX4,NPAS2,ADAM23,OTX2,S100B,PHGDH,NMUR2,SHH,DCLK1,UBE3A,NEUROG3,SERPINI1,CELSR1,DLX2,FOXP2,PDGFC,SNTG2,SNCA,TBR1,SHROOM4,NHLH2,HESX1,JARID2,GSTP1,NDUFS4,SOX3,ADA…	IRF8,SPIB,SOX30,GLIS3,MAF,GLIS1,EPAS1,MEF2C,FOS,BATF,MEIS2,ZFHX3,SOX9,SP4,TBX5,ELL2,TCF12,PPARGC1A,DEK,TBX3,HIF1A,NR2F2,TAF9,PDX1,CIITA,HNF4A,IRF4,ATF6,ATF2,RXRB,YBX3,MED6,LHX1,KMT2A,PKNOX1,RUNX2,GTF2A1,NR5A2,IRF2,MED30,PROX1,TCF7L2,LHX3,TEAD4,ZFPM2,MNX1,RFX3,RXRA,LITAF,ONECUT2,ZNF202,TEAD3,CUX1,MYF5,TAF4,GTF2F2,NKX2-8,TAF7,JUN,PPARGC1B,MED20,HOXC13,HTATIP2,IRF7,SUPT3H,NR0B1,ABT1,ISL1,TCERG1,CNOT…	PROP1,SOX8
REACTOME_ENDOSOMAL_VACUOLAR_PATHWAY	Disease: Alzheimer's disease	-0.00100313	0.815427	2	0	ATF2,NFKB1,RFX5	ATF2,NFKB1	HLA-C,HLA-B,HLA-G,HLA-F,HLA-A,LNPEP,CTSS,B2M,HLA-K	SORL1,HFE,APOE,A2M,PAXIP1,APBB2,PLAU,ACE,APP,PSEN1,PSEN2,NOS3,AD5,BLMH,MPO
REACTOME_ENDOSOMAL_VACUOLAR_PATHWAY	Disease: dementia	-0.00100313	0.815427	2	0	ATF2,NFKB1,RFX5	ATF2,NFKB1	HLA-C,HLA-B,HLA-G,HLA-F,HLA-A,LNPEP,CTSS,B2M,HLA-K	SORL1,HFE,APOE,A2M,PAXIP1,APBB2,PLAU,ACE,APP,PSEN1,PSEN2,NOS3,AD5,BLMH,MPO
REACTOME_ENDOSOMAL_VACUOLAR_PATHWAY	Disease: tauopathy	-0.00100313	0.815427	2	0	ATF2,NFKB1,RFX5	ATF2,NFKB1	HLA-C,HLA-B,HLA-G,HLA-F,HLA-A,LNPEP,CTSS,B2M,HLA-K	SORL1,HFE,APOE,A2M,PAXIP1,APBB2,PLAU,ACE,APP,PSEN1,PSEN2,NOS3,AD5,BLMH,MPO
REACTOME_RECRUITMENT_OF_NUMA_TO_MITOTIC_CENTROSOMES	S_PHASE	-0.00112164	0.815427	2	0	E2F4,TFDP1	E2F7,E2F4,TFDP1	CDK1,NEDD1,TUBGCP6,TUBGCP3,TUBG1,TUBGCP5,NUMA1,TUBG2,TUBGCP2,CCNB1	MYO16,CDC7,POLA1,ABL1,APBB2,DDX11,PTPRC,RCC1,CHMP1A,POLD1,APBB1,TIMELESS,CDK2AP1,TIPIN
REACTOME_RECRUITMENT_OF_NUMA_TO_MITOTIC_CENTROSOMES	MITOTIC_SISTER_CHROMATID_SEGREGATION	-0.0011992	0.815427	2	0	E2F4,TFDP1	E2F4,NOTCH1,TFDP1	CDK1,NEDD1,TUBGCP6,TUBGCP3,TUBG1,TUBGCP5,NUMA1,TUBG2,TUBGCP2,CCNB1	ZWINT,ZW10,DDX11,PDS5B,CENPE,PAM,KIF25,CDC23,SMC4,CHMP1A,SMC1A,CDCA5,NUSAP1,ESPL1,NDC80,NCAPH
REACTOME_RECRUITMENT_OF_NUMA_TO_MITOTIC_CENTROSOMES	SISTER_CHROMATID_SEGREGATION	-0.00123616	0.815427	2	0	E2F4,TFDP1	E2F4,NOTCH1,TFDP1	CDK1,NEDD1,TUBGCP6,TUBGCP3,TUBG1,TUBGCP5,NUMA1,TUBG2,TUBGCP2,CCNB1	ZWINT,ZW10,DDX11,PDS5B,CENPE,PAM,KIF25,CDC23,LATS1,SMC4,CHMP1A,SMC1A,CDCA5,NUSAP1,ESPL1,NDC80,NCAPH
S_PHASE	MEIOSIS_I	-0.00158699	0.815427	2	0	E2F7,E2F4,TFDP1	E2F4,TFDP1	MYO16,CDC7,POLA1,ABL1,APBB2,DDX11,PTPRC,RCC1,CHMP1A,POLD1,APBB1,TIMELESS,CDK2AP1,TIPIN	RAD51B,SYCP1,RAD50,MRE11A,LIG3,MSH5,RAD52,RAD54B,ATM,RAD51,DMC1,RAD1,SPO11,RAD51D,MSH4,REC8,CHEK1,RAD21,LEPREL4,STAG3
REACTOME_BASE_FREE_SUGAR_PHOSPHATE_REMOVAL_VIA_THE_SINGLE_NUCLEOTIDE_REPLACEMENT_PATHWAY	PharmGKB_PA2039_Methotrexate_Pathway_(Cancer_Cell)_Pharmacodynamics	-0.00161546	0.815427	2	0	E2F1,TCF3,TP53	E2F1,TP53	POLB,CCNO,NTHL1,MUTYH,OGG1,SMUG1,TDG,APEX1,MPG,MBD4	MTRR,ABCC4,SLC19A1,ADA,MTHFR,MTHFS,ABCG2,ADORA3,SLC22A8,SLC22A6,ADORA1,ADORA2B,CBS,ATIC,ABCC3,MTR,GART,ABCB1,ABCC1,MTHFD1,SLC22A11,ABCC2,ADORA2A,DHFR,FPGS,GGH,PPAT,SHMT1,TYMS
MITOTIC_SISTER_CHROMATID_SEGREGATION	MEIOSIS_I	-0.00169672	0.815427	2	0	E2F4,NOTCH1,TFDP1	E2F4,TFDP1	ZWINT,ZW10,DDX11,PDS5B,CENPE,PAM,KIF25,CDC23,SMC4,CHMP1A,SMC1A,CDCA5,NUSAP1,ESPL1,NDC80,NCAPH	RAD51B,SYCP1,RAD50,MRE11A,LIG3,MSH5,RAD52,RAD54B,ATM,RAD51,DMC1,RAD1,SPO11,RAD51D,MSH4,REC8,CHEK1,RAD21,LEPREL4,STAG3
SISTER_CHROMATID_SEGREGATION	MEIOSIS_I	-0.00174902	0.815427	2	0	E2F4,NOTCH1,TFDP1	E2F4,TFDP1	ZWINT,ZW10,DDX11,PDS5B,CENPE,PAM,KIF25,CDC23,LATS1,SMC4,CHMP1A,SMC1A,CDCA5,NUSAP1,ESPL1,NDC80,NCAPH	RAD51B,SYCP1,RAD50,MRE11A,LIG3,MSH5,RAD52,RAD54B,ATM,RAD51,DMC1,RAD1,SPO11,RAD51D,MSH4,REC8,CHEK1,RAD21,LEPREL4,STAG3
REACTOME_RNA_POL_III_CHAIN_ELONGATION	RNA_EXPORT_FROM_NUCLEUS	-0.00174902	0.815427	2	0	EP300,BRCA1,NOTCH1	EP300,BRCA1	LZTS1,POLR1D,POLR3B,POLR2K,POLR1C,POLR2E,POLR2L,POLR3H,POLR3K,POLR3C,POLR2F,POLR2H,POLR3F,POLR3A,POLR3E,POLR3D,POLR3GL	NUP160,NUDT4,SMG6,TSC1,UPF2,EIF5A,UPF1,DDX25,DDX39A,SMG1,RAE1,KHDRBS1,NXF5,DDX19B,AGFG1,SMG5,SMG7,NCBP2,NUP107,NUP133
REACTOME_RESOLUTION_OF_AP_SITES_VIA_THE_SINGLE_NUCLEOTIDE_REPLACEMENT_PATHWAY	PharmGKB_PA2039_Methotrexate_Pathway_(Cancer_Cell)_Pharmacodynamics	-0.00176982	0.815427	2	0	E2F1,TCF3,TP53	E2F1,TP53	POLB,LIG3,CCNO,NTHL1,MUTYH,OGG1,SMUG1,TDG,APEX1,MPG,MBD4,XRCC1	MTRR,ABCC4,SLC19A1,ADA,MTHFR,MTHFS,ABCG2,ADORA3,SLC22A8,SLC22A6,ADORA1,ADORA2B,CBS,ATIC,ABCC3,MTR,GART,ABCB1,ABCC1,MTHFD1,SLC22A11,ABCC2,ADORA2A,DHFR,FPGS,GGH,PPAT,SHMT1,TYMS
REACTOME_PKB_MEDIATED_EVENTS	REACTOME_P75NTR_SIGNALS_VIA_NFKB	-0.00181005	0.815427	2	0	ELF1,RUNX1,CTCFL	ELF1,RUNX1	PRKAA2,PRKAG2,RPTOR,CAB39L,STK11,PRKAB2,TSC1,MTOR,PPM1A,PRKAG3,EIF4E,PDE3B,EEF2K,TSC2,PRKAB1,PRKAA1,AKT2,PRKAG1,EIF4G1,EIF4B,RHEB,STRADB,STRADA,RPS6,RPS6KB1,EIF4EBP1,MLST8,CAB39,LOC644462	RIPK2,RPS27AP11,SQSTM1,NFKBIA,NGF,NGFR,MYD88,PRKCI,RELA,TRAF6,IRAK1,IKBKB,UBA52,RPS27A
REACTOME_RNA_POL_III_TRANSCRIPTION_TERMINATION	RNA_EXPORT_FROM_NUCLEUS	-0.00184922	0.815427	2	0	EP300,BRCA1,NOTCH1	EP300,BRCA1	LZTS1,POLR1D,NFIB,POLR3B,POLR2K,POLR1C,SSB,POLR2E,POLR2L,POLR3H,POLR3K,POLR3C,POLR2F,POLR2H,POLR3F,POLR3A,POLR3E,POLR3D,POLR3GL	NUP160,NUDT4,SMG6,TSC1,UPF2,EIF5A,UPF1,DDX25,DDX39A,SMG1,RAE1,KHDRBS1,NXF5,DDX19B,AGFG1,SMG5,SMG7,NCBP2,NUP107,NUP133
NEGATIVE_REGULATION_OF_DNA_REPLICATION	MEIOTIC_CELL_CYCLE	-0.00202437	0.815427	2	0	E2F4,RB1	E2F4,RB1,TFDP1	CDT1,GMNN,S100A11,NF2,ATR,GTPBP4,RAD9A,CDC6,ENPP7,TSPYL2,CDC45,RAD17,TIPIN	RAD51B,ZW10,SYCP1,EREG,CCNA1,TAF1L,RAD50,MRE11A,HSPA2,LIG3,NPM2,MSH5,TUBG1,RAD52,XRCC2,RAD54B,ATM,BOLL,RAD54L,RAD51,DMC1,DUSP13,PIM2,RAD1,SMC3,SMC1A,SPO11,RAD51D,MSH4,REC8,CHEK1,RAD21,LEPREL4,STAG3,TOP3A
DNA_PACKAGING	PharmGKB_PA165291575_Antimetabolite_Pathway_-_Folate_Cycle_Pharmacodynamics	-0.00202437	0.815427	2	0	E2F1,E2F4	E2F1,E2F4,MYC	PRM1,PAM,TNP1,ASF1A,CHAF1B,SET,HDAC5,NAP1L3,NAP1L4,CHAF1A,HELLS,NAA10,TOP2A,SIRT1,SMARCA5,RSF1,AIFM2,SMC4,TSSK6,KAT6A,HAT1,CHMP1A,ASH1L,DFFB,SIRT4,SIRT5,CDCA5,PRM2,ACIN1,NAP1L1,NUSAP1,SYCP3,H1FNT,NAP1L2,NCAPH	MTRR,ADA,MTHFR,MTHFS,CBS,ATIC,MTR,GART,MTHFD1,DHFR,PPAT,SHMT1,TYMS
REACTOME_APC_C_CDC20_MEDIATED_DEGRADATION_OF_CYCLIN_B	ENDONUCLEASE_ACTIVITY	-0.00206799	0.815427	2	0	BRCA1,TFDP1,DLX1	BRCA1,DLX1	ANAPC4,UBE2E1,CDK1,RPS27AP11,ANAPC2,ANAPC5,UBE2C,ANAPC10,ANAPC11,CDC23,UBE2D1,CDC20,UBA52,CDC16,CDC27,RPS27A,CDC26,ANAPC7,ANAPC1,LOC647654,LOC649620,CDC26P1,CCNB1	ERCC4,RPP30,DICER1,ANG,RAD50,POP1,MRE11A,POP4,N4BP2,ERCC5,RPP40,EXO1,NTHL1,FEN1,OGG1,ERCC1,APEX1,ERN2,DNASE2,MBD4,RPP38,POP7,RNASE8,DBR1,RNASE1
MEIOTIC_CELL_CYCLE	NEGATIVE_REGULATION_OF_DNA_METABOLIC_PROCESS	-0.00238263	0.815427	2	0	E2F4,RB1,TFDP1	E2F4,RB1	RAD51B,ZW10,SYCP1,EREG,CCNA1,TAF1L,RAD50,MRE11A,HSPA2,LIG3,NPM2,MSH5,TUBG1,RAD52,XRCC2,RAD54B,ATM,BOLL,RAD54L,RAD51,DMC1,DUSP13,PIM2,RAD1,SMC3,SMC1A,SPO11,RAD51D,MSH4,REC8,CHEK1,RAD21,LEPREL4,STAG3,TOP3A	ERCC4,TERF2IP,CDT1,SET,GMNN,S100A11,NF2,ATR,ERCC1,GTPBP4,RAD9A,CDC6,ENPP7,TERF2,TSPYL2,CDC45,RAD17,TIPIN
POSITIVE_REGULATION_OF_CYTOKINE_PRODUCTION	CHEMOKINE_ACTIVITY	-0.00238308	0.815427	2	0	NFKB1,REL	NFKB1,PPARG,REL	IL12A,EREG,MAP3K7,IFNG,IL12B,CARD11,AFAP1L2,ATP6AP2,NOD2,SOD1,TRAF6,MALT1,CALCA,CD40LG,TRAF2	CXCL1,CCL26,CCL24,CXCL12,CXCL16,CCL20,CXCL13,CCL21,CCL4,CXCL9,CCL22,CCL27,CCL19,CCL2,CCL1,PF4,CCL16,IL8,CXCL2,C5,CXCL5,CCL7,CXCL3,CCL3,CCL11,CXCL11,CXCL10,CCL8,CXCL6,CX3CL1,CCL5,CCL28,CCL25,CCL23,CKLF,CCL15,CCL18,CCL17,CCL13,CXCL14,XCL1,XCL2
REACTOME_MRNA_CAPPING	PROTEIN_AMINO_ACID_LIPIDATION	-0.00246065	0.815427	2	0	BRCA1,ZNF143,NCOR1	BRCA1,ZNF143	CCNH,MNAT1,ERCC3,RNGTT,GTF2F2,POLR2A,POLR2K,ERCC2,GTF2H3,GTF2H2,GTF2H1,CDK7,POLR2I,GTF2F1,SUPT5H,RNMT,POLR2E,POLR2L,POLR2J,POLR2D,NCBP1,GTF2H4,POLR2B,NCBP2,POLR2G,POLR2F,POLR2C,POLR2H,GTF2H2B	GPAA1,PIGF,DPM3,CHM,AIPL1,PIGY,FNTB,PIGH,PIGU,DPM1,PIGK,PIGB,PIGA,PIGZ,PIGV,DPM2,FNTA,PGGT1B,PIGG,PIGC,PIGT,PIGS,PIGO,ATG7
REACTOME_MRNA_CAPPING	LIPOPROTEIN_BIOSYNTHETIC_PROCESS	-0.00256137	0.815427	2	0	BRCA1,ZNF143,NCOR1	BRCA1,ZNF143	CCNH,MNAT1,ERCC3,RNGTT,GTF2F2,POLR2A,POLR2K,ERCC2,GTF2H3,GTF2H2,GTF2H1,CDK7,POLR2I,GTF2F1,SUPT5H,RNMT,POLR2E,POLR2L,POLR2J,POLR2D,NCBP1,GTF2H4,POLR2B,NCBP2,POLR2G,POLR2F,POLR2C,POLR2H,GTF2H2B	GPAA1,PIGF,DPM3,CHM,AIPL1,PIGY,FNTB,PIGH,PIGU,APOA1,DPM1,PIGK,APOA2,PIGB,PIGA,PIGZ,PIGV,DPM2,FNTA,PGGT1B,PIGG,PIGC,PIGT,PIGS,PIGO,ATG7
REACTOME_CHEMOKINE_RECEPTORS_BIND_CHEMOKINES	POSITIVE_REGULATION_OF_CYTOKINE_PRODUCTION	-0.00272875	0.815427	2	0	NFKB1,REL,RUNX1	NFKB1,REL	CXCR5,CXCL1,PPBP,CXCL12,CXCL16,CXCR2,CCL20,CXCR6,CCR3,CXCR1,CCR4,XCR1,CCR1,CCR2,CXCL13,CCR6,CCL21,CX3CR1,CCL4,CXCR4,CXCL9,CCL22,CCL27,CCL19,ACKR3,CCL2,PF4,CCL16,IL8,CXCL2,CXCL5,CCR7,CCL7,CXCL3,CCR5,CCL3,CCL3L1,CCL11,CXCL11,CXCL10,CXCL6,CX3CL1,CCL5,CCL28,CCL25,CCL17,XCL1,XCL2,CCR8,CCR9,CXCR3,ACKR2,ACKR4,CCR10,CCL3L3,CCRL1P1	IL12A,EREG,MAP3K7,IFNG,IL12B,CARD11,AFAP1L2,ATP6AP2,NOD2,SOD1,TRAF6,MALT1,CALCA,CD40LG,TRAF2
REGULATION_OF_BINDING	PharmGKB_PA2025_Etoposide_Pathway_Pharmacokinetics/Pharmacodynamics	-0.00280259	0.815427	2	0	CREB1,SP1,TP53	SP1,TP53	BCL10,ABRA,PRKCQ,ERC1,NARFL,BCL2,ID2,CARD11,PRMT8,EDA,ADRB2,NFAM1,NLRP3,NPM1,EP300,NME1,SMAD2,EDA2R,BCL3,BAK1,CDKN2A,PEX14,UBE2N,MAP3K13,TNF,CAMK2A,MDFI,NOD2,SUMO1,FOXP3,ADRB3,FLNA,TGFB1,BAX,RELA,APEX1,GTPBP4,RSF1,PYCARD,STK36,TSSK4,EDF1,PRDX3,EGLN1,IKBKB,CREBZF,JMY,ID3,UBE2V1,ID1,CEBPG,COMMD7,LDLRAP1,AKTIP,SIGIRR,DPH3,PYDC1,NLRC3	VDR,PTGS2,UGT1A1,TOP2B,ABCC3,GSTP1,PTGS1,ABCB1,ABCC1,CYP3A5,MPO,CYP3A4,GSTT1,NR1I2,TOP2A
REGULATION_OF_CYTOKINE_PRODUCTION	CHEMOKINE_ACTIVITY	-0.00307801	0.815427	2	0	NFKB1,REL	NFKB1,PPARG,REL	IL12A,TGFB2,EREG,MAP3K7,IFNG,SMAD3,IL12B,CARD11,HIF1A,SMAD4,GHRL,AFAP1L2,CHRNA7,ATP6AP2,NOD2,FOXP3,SOD1,TRAF6,MALT1,CALCA,CD24,CIDEA,GHSR,CD40LG,TRAF2	CXCL1,CCL26,CCL24,CXCL12,CXCL16,CCL20,CXCL13,CCL21,CCL4,CXCL9,CCL22,CCL27,CCL19,CCL2,CCL1,PF4,CCL16,IL8,CXCL2,C5,CXCL5,CCL7,CXCL3,CCL3,CCL11,CXCL11,CXCL10,CCL8,CXCL6,CX3CL1,CCL5,CCL28,CCL25,CCL23,CKLF,CCL15,CCL18,CCL17,CCL13,CXCL14,XCL1,XCL2
REGULATION_OF_BLOOD_PRESSURE	RESPONSE_TO_VIRUS	-0.00315119	0.815427	2	0	CREB1,ATF2,ATF1	CREB1,ATF1	ERAP2,ACVRL1,PTGS2,CARTPT,CORIN,NPR2,UTS2,ACE,PTGS1,ATP6AP2,AGTR2,GCGR,NPPA,AGT,GNB3,REN,SOD1,CYP11B2,CHGA,CALCA,BRS3,RENBP	IVNS1ABP,BNIP3,CXCL12,BCL2,IFNLR1,TLR8,BNIP3L,POLA1,IFNW1,CCL4,CXCR4,FGR,CCL22,CCL19,URI1,IFNGR1,IRF7,BCL3,IFNK,PTPRC,ISG20,TRIM22,TNF,SPACA3,IFNAR2,CCL11,DUOX2,CCL8,CCL5,IFNA7,IFNA4,IFNA17,APOBEC3G,APOBEC3F,PRKRA,ABCE1,CREBZF,TLR7,HNRNPUL1,TARBP2,IFNL1,IFNGR2,IFNAR1,FOSL1,LILRB1,IFI44,LAMTOR5,CCDC130,RSAD2,BANF1
RNA_POLYMERASE_II_TRANSCRIPTION_FACTOR_ACTIVITY	Disease: ventricular septal defect	-0.00315722	0.815427	2	0	TCF12,CTBP2,SUZ12	CTBP2,SUZ12	IRF8,SPIB,SOX30,GLIS3,MAF,GLIS1,EPAS1,MEF2C,FOS,BATF,MEIS2,ZFHX3,SOX9,SP4,TBX5,ELL2,TCF12,PPARGC1A,DEK,TBX3,HIF1A,NR2F2,TAF9,PDX1,CIITA,HNF4A,IRF4,ATF6,ATF2,RXRB,YBX3,MED6,LHX1,KMT2A,PKNOX1,RUNX2,GTF2A1,NR5A2,IRF2,MED30,PROX1,TCF7L2,LHX3,TEAD4,ZFPM2,MNX1,RFX3,RXRA,LITAF,ONECUT2,ZNF202,TEAD3,CUX1,MYF5,TAF4,GTF2F2,NKX2-8,TAF7,JUN,PPARGC1B,MED20,HOXC13,HTATIP2,IRF7,SUPT3H,NR0B1,ABT1,ISL1,TCERG1,CNOT…	NKX2-6,TBX1,GATA6,NKX2-5,CFC1,GDF1
RNA_POLYMERASE_II_TRANSCRIPTION_FACTOR_ACTIVITY	Disease: double outlet right ventricle	-0.00315722	0.815427	2	0	TCF12,CTBP2,SUZ12	CTBP2,SUZ12	IRF8,SPIB,SOX30,GLIS3,MAF,GLIS1,EPAS1,MEF2C,FOS,BATF,MEIS2,ZFHX3,SOX9,SP4,TBX5,ELL2,TCF12,PPARGC1A,DEK,TBX3,HIF1A,NR2F2,TAF9,PDX1,CIITA,HNF4A,IRF4,ATF6,ATF2,RXRB,YBX3,MED6,LHX1,KMT2A,PKNOX1,RUNX2,GTF2A1,NR5A2,IRF2,MED30,PROX1,TCF7L2,LHX3,TEAD4,ZFPM2,MNX1,RFX3,RXRA,LITAF,ONECUT2,ZNF202,TEAD3,CUX1,MYF5,TAF4,GTF2F2,NKX2-8,TAF7,JUN,PPARGC1B,MED20,HOXC13,HTATIP2,IRF7,SUPT3H,NR0B1,ABT1,ISL1,TCERG1,CNOT…	NKX2-6,TBX1,GATA6,NKX2-5,CFC1,GDF1
REACTOME_IL1_SIGNALING	REACTOME_ANTIGEN_ACTIVATES_B_CELL_RECEPTOR_LEADING_TO_GENERATION_OF_SECOND_MESSENGERS	-0.00319468	0.815427	2	0	NFKB1,SPI1	NFKB1,SPI1,NCOR2	BTRC,MAP3K7,RIPK2,MAP2K4,IL1RAP,TAB2,IL1R2,IL1R1,SQSTM1,TMEM189-UBE2V1,MAP2K6,PELI3,PELI2,MAP3K3,MAP2K1,UBE2N,MAP3K8,TAB3,IL1A,NOD1,IL1RN,NOD2,TOLLIP,IRAK4,PELI1,IKBKG,MYD88,IL1B,TRAF6,IRAK3,IRAK1,TAB1,CHUK,IRAK2,IKBKB,CUL1,SKP1,RBX1,TNIP2	SYK,SOS1,PIK3R1,ITPR3,BLK,STIM1,ITPR2,FYN,PLCG2,SH3KBP1,CALM1,VAV1,CBLB,GRB2,LYN,CALM2,CBL,CD19,BTK,CD79A,BLNK,CD79B,PIK3CD,PLCG1,SHC1,ORAI1,CALM3,NCK1,PIK3AP1
ADAPTIVE_IMMUNE_RESPONSE_GO_0002460	G_PROTEIN_COUPLED_RECEPTOR_BINDING	-0.00342141	0.815427	2	0	NFAM1,NFKB1,REL	NFKB1,REL	IL12A,CADM1,MAP3K7,IL12B,IL10,TLR8,CD74,C2,IL18,SOCS5,PTPRC,TNFSF13,IL27,FOXP3,TGFB1,TRAF6,MALT1,IL4,EBI3,IL18BP,SLA2,CRTAM,CD40LG,TRAF2	CXCL1,CCL26,CCL24,CXCL12,PROK2,CXCL16,CCL20,CCR2,CXCL13,CCL21,CCL4,CXCL9,CCL22,CCL27,CCL19,GHRL,CCL2,CCL1,PF4,CCL16,IL8,CXCL2,C5,CXCL5,CCL7,CXCL3,SAA1,CCL3,CCL11,REEP1,SLC9A3R1,PSMC5,CXCL11,CXCL10,GHRH,RTP2,RTP1,CCL8,CXCL6,CX3CL1,CCL5,CCL28,CALCA,CCL25,CCL23,CKLF,CCL15,CCL18,CCL17,CCL13,CXCL14,CORT,XCL1,XCL2
ADAPTIVE_IMMUNE_RESPONSE	G_PROTEIN_COUPLED_RECEPTOR_BINDING	-0.00349212	0.815427	2	0	NFAM1,NFKB1,REL	NFKB1,REL	IL12A,CADM1,BCL10,MAP3K7,IL12B,IL10,TLR8,CD74,C2,IL18,SOCS5,PTPRC,TNFSF13,IL27,FOXP3,TGFB1,TRAF6,MALT1,IL4,EBI3,IL18BP,SLA2,CRTAM,CD40LG,TRAF2	CXCL1,CCL26,CCL24,CXCL12,PROK2,CXCL16,CCL20,CCR2,CXCL13,CCL21,CCL4,CXCL9,CCL22,CCL27,CCL19,GHRL,CCL2,CCL1,PF4,CCL16,IL8,CXCL2,C5,CXCL5,CCL7,CXCL3,SAA1,CCL3,CCL11,REEP1,SLC9A3R1,PSMC5,CXCL11,CXCL10,GHRH,RTP2,RTP1,CCL8,CXCL6,CX3CL1,CCL5,CCL28,CALCA,CCL25,CCL23,CKLF,CCL15,CCL18,CCL17,CCL13,CXCL14,CORT,XCL1,XCL2
REACTOME_CHEMOKINE_RECEPTORS_BIND_CHEMOKINES	REGULATION_OF_CYTOKINE_PRODUCTION	-0.00352448	0.815427	2	0	NFKB1,REL,RUNX1	NFKB1,REL	CXCR5,CXCL1,PPBP,CXCL12,CXCL16,CXCR2,CCL20,CXCR6,CCR3,CXCR1,CCR4,XCR1,CCR1,CCR2,CXCL13,CCR6,CCL21,CX3CR1,CCL4,CXCR4,CXCL9,CCL22,CCL27,CCL19,ACKR3,CCL2,PF4,CCL16,IL8,CXCL2,CXCL5,CCR7,CCL7,CXCL3,CCR5,CCL3,CCL3L1,CCL11,CXCL11,CXCL10,CXCL6,CX3CL1,CCL5,CCL28,CCL25,CCL17,XCL1,XCL2,CCR8,CCR9,CXCR3,ACKR2,ACKR4,CCR10,CCL3L3,CCRL1P1	IL12A,TGFB2,EREG,MAP3K7,IFNG,SMAD3,IL12B,CARD11,HIF1A,SMAD4,GHRL,AFAP1L2,CHRNA7,ATP6AP2,NOD2,FOXP3,SOD1,TRAF6,MALT1,CALCA,CD24,CIDEA,GHSR,CD40LG,TRAF2
REGULATION_OF_CYTOKINE_BIOSYNTHETIC_PROCESS	CHEMOKINE_ACTIVITY	-0.00379716	0.815427	2	0	NFKB1,REL	NFKB1,PPARG,REL	MAST2,TLR4,BCL10,INHBB,EREG,INHBA,IL6,IL12B,IRF4,TLR8,IL17F,TLR6,TLR3,GHRL,TLR1,BCL3,IL9,CD276,CD28,NLRP12,IL27,FOXP3,ELANE,SFTPD,APOA2,EBI3,TLR7,TLR9,GHSR,CEBPG,GLMN,INHA,SPN,TNFRSF8,PRG3,AZU1,LTB,SIGIRR	CXCL1,CCL26,CCL24,CXCL12,CXCL16,CCL20,CXCL13,CCL21,CCL4,CXCL9,CCL22,CCL27,CCL19,CCL2,CCL1,PF4,CCL16,IL8,CXCL2,C5,CXCL5,CCL7,CXCL3,CCL3,CCL11,CXCL11,CXCL10,CCL8,CXCL6,CX3CL1,CCL5,CCL28,CCL25,CCL23,CKLF,CCL15,CCL18,CCL17,CCL13,CXCL14,XCL1,XCL2
REACTOME_ABORTIVE_ELONGATION_OF_HIV1_TRANSCRIPT_IN_THE_ABSENCE_OF_TAT	ECTODERM_DEVELOPMENT	-0.00408158	0.815427	2	0	BRCA1,ZNF143	BRCA1,TFAP2A,ZNF143	NELFCD,CTDP1,GTF2F2,POLR2A,NELFE,POLR2K,POLR2I,GTF2F1,SUPT4H1,SUPT5H,POLR2E,POLR2L,POLR2J,POLR2D,NCBP1,POLR2B,NCBP2,POLR2G,POLR2F,POLR2C,POLR2H,NELFA,NELFB	S100A7,TGFB2,ALOX12B,PTHLH,BTD,CTGF,STS,TFAP2A,ALDH3A2,SMURF1,ERCC3,EDA,EMP1,GJB5,ASPRV1,PROX1,UGCG,PPARD,STX2,KRT2,KRT83,KRT85,LAMC2,COL1A1,FST,DSP,KLK5,CDSN,PLOD1,KRT5,WAS,FGF7,TGM5,COL5A2,SCEL,KRT1,KRT32,COL17A1,LAMA3,KRT9,ATP2A2,SPINK5,KRT16,KRT17,ERCC2,ATP2C1,PTCH2,KRT10,NME2,TGM3,DCT,FABP5,CALML5,ZBTB7B,FOXN1,CASP14,DHCR24,GLI1,KRT15,KRT14,KRT31,EVPL,KRT6B,SPRR1A,SPRR1B,IL20,BNC1,POU2F3,CRA…
POSITIVE_REGULATION_OF_TRANSLATION	G_PROTEIN_COUPLED_RECEPTOR_BINDING	-0.0041339	0.815427	2	0	CEBPG,NFKB1,REL	NFKB1,REL	TLR4,BCL10,EREG,IL6,SAMD4A,IL12B,IRF4,TLR8,TLR6,TLR3,TLR1,BCL3,IL9,CD276,CD28,DAZL,IL27,BOLL,ELANE,EIF5A,EIF2B5,DAZ1,IL4,APOA2,EBI3,TLR7,TLR9,CEBPG,IFNL1,GLMN,SPN,TNFRSF8,PRG3,AZU1,LTB	CXCL1,CCL26,CCL24,CXCL12,PROK2,CXCL16,CCL20,CCR2,CXCL13,CCL21,CCL4,CXCL9,CCL22,CCL27,CCL19,GHRL,CCL2,CCL1,PF4,CCL16,IL8,CXCL2,C5,CXCL5,CCL7,CXCL3,SAA1,CCL3,CCL11,REEP1,SLC9A3R1,PSMC5,CXCL11,CXCL10,GHRH,RTP2,RTP1,CCL8,CXCL6,CX3CL1,CCL5,CCL28,CALCA,CCL25,CCL23,CKLF,CCL15,CCL18,CCL17,CCL13,CXCL14,CORT,XCL1,XCL2
ECTODERM_DEVELOPMENT	PROTEIN_AMINO_ACID_LIPIDATION	-0.00416957	0.815427	2	0	BRCA1,TFAP2A,ZNF143	BRCA1,ZNF143	S100A7,TGFB2,ALOX12B,PTHLH,BTD,CTGF,STS,TFAP2A,ALDH3A2,SMURF1,ERCC3,EDA,EMP1,GJB5,ASPRV1,PROX1,UGCG,PPARD,STX2,KRT2,KRT83,KRT85,LAMC2,COL1A1,FST,DSP,KLK5,CDSN,PLOD1,KRT5,WAS,FGF7,TGM5,COL5A2,SCEL,KRT1,KRT32,COL17A1,LAMA3,KRT9,ATP2A2,SPINK5,KRT16,KRT17,ERCC2,ATP2C1,PTCH2,KRT10,NME2,TGM3,DCT,FABP5,CALML5,ZBTB7B,FOXN1,CASP14,DHCR24,GLI1,KRT15,KRT14,KRT31,EVPL,KRT6B,SPRR1A,SPRR1B,IL20,BNC1,POU2F3,CRA…	GPAA1,PIGF,DPM3,CHM,AIPL1,PIGY,FNTB,PIGH,PIGU,DPM1,PIGK,PIGB,PIGA,PIGZ,PIGV,DPM2,FNTA,PGGT1B,PIGG,PIGC,PIGT,PIGS,PIGO,ATG7
REACTOME_ABORTIVE_ELONGATION_OF_HIV1_TRANSCRIPT_IN_THE_ABSENCE_OF_TAT	SECRETORY_PATHWAY	-0.00418317	0.815427	2	0	BRCA1,ZNF143	BRCA1,ZNF143,XBP1	NELFCD,CTDP1,GTF2F2,POLR2A,NELFE,POLR2K,POLR2I,GTF2F1,SUPT4H1,SUPT5H,POLR2E,POLR2L,POLR2J,POLR2D,NCBP1,POLR2B,NCBP2,POLR2G,POLR2F,POLR2C,POLR2H,NELFA,NELFB	SCAMP1,RIMS1,ZW10,SYT1,NLGN1,EXOC5,TMED10,LMAN1,COG2,SNAP23,LIN7A,BET1,SYN3,YKT6,CADPS,STX18,ERGIC1,KCNMB4,GOSR2,SEPT5,SYTL4,COG3,CARTPT,SCAMP2,RAB2A,NMUR2,GRM4,NMUR1,VAMP3,BAIAP3,RPH3AL,CPLX2,SNCAIP,ERP44,SCIN,TMX1,SNAPIN,RAB14,GBF1,LMAN2L,OPTN,NAPG,CPLX1,ARFGEF1,COG7,STX16,CCL3,ARFGEF2,SEC22A,SEC22B,STX7,RAB3A,CCL8,CCL5,CKLF,RAB26,AKAP3,NRBP1,HRH3,USE1,KRT18,RER1,SNAP29,KIF1C,PKDREJ,SCRN1,VTI1B…
PROTEIN_AMINO_ACID_LIPIDATION	SECRETORY_PATHWAY	-0.00427335	0.815427	2	0	BRCA1,ZNF143	BRCA1,ZNF143,XBP1	GPAA1,PIGF,DPM3,CHM,AIPL1,PIGY,FNTB,PIGH,PIGU,DPM1,PIGK,PIGB,PIGA,PIGZ,PIGV,DPM2,FNTA,PGGT1B,PIGG,PIGC,PIGT,PIGS,PIGO,ATG7	SCAMP1,RIMS1,ZW10,SYT1,NLGN1,EXOC5,TMED10,LMAN1,COG2,SNAP23,LIN7A,BET1,SYN3,YKT6,CADPS,STX18,ERGIC1,KCNMB4,GOSR2,SEPT5,SYTL4,COG3,CARTPT,SCAMP2,RAB2A,NMUR2,GRM4,NMUR1,VAMP3,BAIAP3,RPH3AL,CPLX2,SNCAIP,ERP44,SCIN,TMX1,SNAPIN,RAB14,GBF1,LMAN2L,OPTN,NAPG,CPLX1,ARFGEF1,COG7,STX16,CCL3,ARFGEF2,SEC22A,SEC22B,STX7,RAB3A,CCL8,CCL5,CKLF,RAB26,AKAP3,NRBP1,HRH3,USE1,KRT18,RER1,SNAP29,KIF1C,PKDREJ,SCRN1,VTI1B…
ECTODERM_DEVELOPMENT	LIPOPROTEIN_BIOSYNTHETIC_PROCESS	-0.00434023	0.815427	2	0	BRCA1,TFAP2A,ZNF143	BRCA1,ZNF143	S100A7,TGFB2,ALOX12B,PTHLH,BTD,CTGF,STS,TFAP2A,ALDH3A2,SMURF1,ERCC3,EDA,EMP1,GJB5,ASPRV1,PROX1,UGCG,PPARD,STX2,KRT2,KRT83,KRT85,LAMC2,COL1A1,FST,DSP,KLK5,CDSN,PLOD1,KRT5,WAS,FGF7,TGM5,COL5A2,SCEL,KRT1,KRT32,COL17A1,LAMA3,KRT9,ATP2A2,SPINK5,KRT16,KRT17,ERCC2,ATP2C1,PTCH2,KRT10,NME2,TGM3,DCT,FABP5,CALML5,ZBTB7B,FOXN1,CASP14,DHCR24,GLI1,KRT15,KRT14,KRT31,EVPL,KRT6B,SPRR1A,SPRR1B,IL20,BNC1,POU2F3,CRA…	GPAA1,PIGF,DPM3,CHM,AIPL1,PIGY,FNTB,PIGH,PIGU,APOA1,DPM1,PIGK,APOA2,PIGB,PIGA,PIGZ,PIGV,DPM2,FNTA,PGGT1B,PIGG,PIGC,PIGT,PIGS,PIGO,ATG7
REACTOME_CHEMOKINE_RECEPTORS_BIND_CHEMOKINES	REGULATION_OF_CYTOKINE_BIOSYNTHETIC_PROCESS	-0.00434795	0.815427	2	0	NFKB1,REL,RUNX1	NFKB1,REL	CXCR5,CXCL1,PPBP,CXCL12,CXCL16,CXCR2,CCL20,CXCR6,CCR3,CXCR1,CCR4,XCR1,CCR1,CCR2,CXCL13,CCR6,CCL21,CX3CR1,CCL4,CXCR4,CXCL9,CCL22,CCL27,CCL19,ACKR3,CCL2,PF4,CCL16,IL8,CXCL2,CXCL5,CCR7,CCL7,CXCL3,CCR5,CCL3,CCL3L1,CCL11,CXCL11,CXCL10,CXCL6,CX3CL1,CCL5,CCL28,CCL25,CCL17,XCL1,XCL2,CCR8,CCR9,CXCR3,ACKR2,ACKR4,CCR10,CCL3L3,CCRL1P1	MAST2,TLR4,BCL10,INHBB,EREG,INHBA,IL6,IL12B,IRF4,TLR8,IL17F,TLR6,TLR3,GHRL,TLR1,BCL3,IL9,CD276,CD28,NLRP12,IL27,FOXP3,ELANE,SFTPD,APOA2,EBI3,TLR7,TLR9,GHSR,CEBPG,GLMN,INHA,SPN,TNFRSF8,PRG3,AZU1,LTB,SIGIRR
LIPOPROTEIN_BIOSYNTHETIC_PROCESS	SECRETORY_PATHWAY	-0.00444826	0.815427	2	0	BRCA1,ZNF143	BRCA1,ZNF143,XBP1	GPAA1,PIGF,DPM3,CHM,AIPL1,PIGY,FNTB,PIGH,PIGU,APOA1,DPM1,PIGK,APOA2,PIGB,PIGA,PIGZ,PIGV,DPM2,FNTA,PGGT1B,PIGG,PIGC,PIGT,PIGS,PIGO,ATG7	SCAMP1,RIMS1,ZW10,SYT1,NLGN1,EXOC5,TMED10,LMAN1,COG2,SNAP23,LIN7A,BET1,SYN3,YKT6,CADPS,STX18,ERGIC1,KCNMB4,GOSR2,SEPT5,SYTL4,COG3,CARTPT,SCAMP2,RAB2A,NMUR2,GRM4,NMUR1,VAMP3,BAIAP3,RPH3AL,CPLX2,SNCAIP,ERP44,SCIN,TMX1,SNAPIN,RAB14,GBF1,LMAN2L,OPTN,NAPG,CPLX1,ARFGEF1,COG7,STX16,CCL3,ARFGEF2,SEC22A,SEC22B,STX7,RAB3A,CCL8,CCL5,CKLF,RAB26,AKAP3,NRBP1,HRH3,USE1,KRT18,RER1,SNAP29,KIF1C,PKDREJ,SCRN1,VTI1B…
REGULATION_OF_GENE_EXPRESSION_EPIGENETIC	MICROTUBULE_BASED_PROCESS	-0.00472142	0.815427	2	0	E2F4,RUNX1,CBFB	E2F4,CBFB	DNMT3B,FOS,DNMT3A,H2AFY,H2AFY2,DICER1,DGCR8,TNP1,HMGA1,PICK1,SLC50A1,HDAC5,DIRAS3,TRIM27,IGF2,ATF7IP,HELLS,EPC1,ATRX,SIRT1,GPX1,SIRT4,SIRT5,DNMT1,CREBZF,SMARCD1,ARID1A,GATAD2A,GLMN,DMAP1	OPA1,APC,KIF1B,NCK2,NLGN1,TMED10,SNAP23,CXCL12,LRPPRC,CCDC88A,YKT6,KIF1A,SORBS3,NEFL,SEPT5,KIF5A,LRMP,CDC42EP5,DYNC1I1,TUBGCP6,PAFAH1B1,NEBL,KIF13B,KIF5B,ARHGEF10L,RNF19A,TSC1,MAPT,MID1,KATNB1,RASA1,CLASP1,LIMA1,GSN,CKAP5,ARAP1,PRC1,KIF11,TUBG1,KIFAP3,APBA1,RAN,TTK,CLASP2,MAPRE1,MAP7,PEX1,NF2,CENPJ,STX5,ARF6,LATS1,CDC42EP2,MARK4,MAP3K11,ARHGEF2,RCC1,HOOK3,TUBGCP5,SUN2,UXT,MAP1S,TPPP,KIF23,KIF3B,K…
REACTOME_P75_NTR_RECEPTOR_MEDIATED_SIGNALLING	REACTOME_PI_METABOLISM	-0.00580439	0.815427	2	0	ELF1,SPI1	ELF1,FLI1,SPI1	SOS1,BCL2L11,ARHGEF3,KALRN,RIPK2,FGD4,AKAP13,SOS2,NCSTN,FGD3,MCF2,PREX1,TIAM1,RPS27AP11,CASP3,SORCS3,SQSTM1,TIAM2,TRIO,RAC1,ADAM17,RASGRF1,MAGED1,NFKBIA,RTN4,VAV3,LINGO1,VAV1,ARHGEF1,NGF,PSEN1,NGFR,BAD,APH1B,RASGRF2,PSEN2,OBSCN,NGEF,ARHGEF18,FGD1,ARHGEF12,MYD88,ARHGEF9,ARHGEF6,PSENEN,RHOA,PRKCI,MAPK8,RELA,HDAC1,TRAF6,ARHGEF4,ARHGAP4,IRAK1,SMPD2,ARHGEF2,ARHGEF11,PRDM4,HDAC3,HDAC2,NET1,FGD2,ARHGDIA…	PIK3R1,MTMR7,PIP5K1B,PIK3C3,FIG4,PIK3CG,PIK3C2B,PIKFYVE,PTEN,PIK3C2G,SYNJ2,PIP4K2A,VAC14,MTMR6,PIK3C2A,INPP4B,MTMR2,SACM1L,PI4KB,MTMR3,MTMR4,INPP5E,OCRL,PIK3CA,PIK3CB,PIK3CD,PIK3R2,PIK3R3,PIK3R5,ARF1,ARF3,INPP5K,SYNJ1,MTMR14,PI4KA,PI4K2A,PIP4K2B,MTM1,PIP5K1C,PIK3R4,PI4K2B,TPTE2,PIK3R6,PITPNB,INPP5J,INPPL1,MTMR1
SEQUENCE_SPECIFIC_DNA_BINDING	Disease: disease of anatomical entity	-0.00624216	0.815427	2	3	CTBP2,SUZ12	BRCA1,CTBP2,SUZ12	HMGA2,FOXF1,ZW10,GLI2,TFAP2B,FOXL1,RORB,LEF1,TBX5,SMAD3,FOXO3,ORC5,TBX3,FOXO1,MBD2,ORC4,NR5A2,TBX1,SMAD4,TERF2IP,SMG6,ELK3,HMGA1,NR0B1,BCL6,FOXF2,SREBF1,FOXC1,SP1,TERT,ORC3,TBX2,CXXC1,FOXP3,MLH3,FIGLA,PIF1,BPTF,HNRNPAB,FOXH1,MBD4,NR6A1,FOXK2,PURA,POT1,TERF2,HNRNPA2B1,KIF2C,TERF1,TINF2,TRIM28,FOXC2,DMBX1,ORC2,FOXD1,FOXD4,CEBPG,GCM2	TNFSF11,SCN8A,LEMD3,HLA-DQB1,IRF5,TNFRSF1A,FOXF1,FASLG,HMCN1,TPO,ITPR1,ATXN7,PROM1,TLL1,CD2AP,EFHC1,RIMS1,COL1A2,DFNB31,TLR4,PCDH19,SLITRK1,KCNE2,KIF1B,ATP1B1,RYR2,GRXCR1,SLC1A3,GDNF,PIK3R1,F13A1,ATXN1,LAMA2,ESR1,PARK2,GLI3,NKX2-6,EXT1,KCNT1,PRF1,LDB3,FGFR2,PAX6,VWF,FGD4,IFNG,ATXN8OS,ATL1,GALC,CCDC88C,WDR72,SOX9,SEPT9,APCDD1,BMP2,DMD,HTR1A,ELOVL4,ANO5,MSX2,TULP1,IL6,TBX20,PPP1R3A,GDAP1,CUBN,CDH23…	FOXF1,TBX1,FIGLA
REACTOME_SYNTHESIS_OF_PIPS_AT_THE_PLASMA_MEMBRANE	PROTEIN_AMINO_ACID_PHOSPHORYLATION	-0.00875961	0.815427	2	0	FLI1,SPI1	FLI1,GATA2,SPI1	PIK3R1,PIP5K1B,PIK3CG,PIK3C2B,PTEN,PIK3C2G,SYNJ2,PIP4K2A,MTMR6,PIK3C2A,INPP4B,MTMR3,PIK3CA,PIK3CB,PIK3CD,PIK3R2,PIK3R3,PIK3R5,INPP5K,SYNJ1,MTMR14,PI4K2A,PIP4K2B,MTM1,PIP5K1C,PI4K2B,PIK3R6,INPP5J,INPPL1,MTMR1	FRK,IL12A,RPS6KA4,MAST2,PKN2,FYB,AGER,SGK1,EGFR,DYRK2,IGF1R,ABL2,MARK1,VRK2,KALRN,CSNK1A1,SRPK1,CCND3,IL22RA2,SRPK2,TRIB1,ERC1,PRKD1,CCDC88C,MEX3B,PKN1,AURKC,TLK1,CDKL1,AKT3,TRIB2,CCDC88A,MAP3K2,TNKS,ERG,PRPF4B,PRKCZ,MAP3K9,PRKAA2,MAPKAPK2,CAMK4,PRKG1,HIPK3,CSK,FES,CSNK1E,BMP4,JAK2,PRKCH,PRKCB,MAP4K3,DAPK1,SNRK,STK38L,PRKACB,RAF1,EPHA5,STK10,ACVRL1,MAP4K4,F2R,CDK17,ERBB3,ZAK,ACVR1,ABL1,VRK1,FGR,T…
REACTOME_RNA_POL_III_CHAIN_ELONGATION	Pheno_body height	-0.00910063	0.815427	2	0	EP300,BRCA1,NOTCH1	BRCA1,NOTCH1	LZTS1,POLR1D,POLR3B,POLR2K,POLR1C,POLR2E,POLR2L,POLR3H,POLR3K,POLR3C,POLR2F,POLR2H,POLR3F,POLR3A,POLR3E,POLR3D,POLR3GL	CDK4PS,RPL26P19,RPL17P25,FAM46A,RPL13AP25,RPS11P1,MAP3K1,DTHD1,PRDM9,CDH10,RPSAP43,FRK,RPL9P19,GAPDHP68,MAGI2,PRUNE2,RPS19P6,HMGA2,GRIP1,CDK8,CDH11,CDH13,FDPSP6,GGTA2P,RPS3AP44,CDH5,NFKB1,PBX1,RPS26P13,TFDP1P,MRPL50P1,DPP10,INSIG2,ISCA1P6,RPL6P5,LIN28AP1,ZNF804A,TNS1,ITPR1,MRPS35P1,RPL31P20,RARB,C3orf58,STIM2,MRPL51P1,GNPDA2,GABRG1,KIAA1211,SPOCK3,TENM3,TAS2R1,FBXL7,FAM174A,MCC,MRPL57P6,GPR126,PP…
REACTOME_RNA_POL_III_TRANSCRIPTION_TERMINATION	Pheno_body height	-0.009622	0.815427	2	0	EP300,BRCA1,NOTCH1	BRCA1,NOTCH1	LZTS1,POLR1D,NFIB,POLR3B,POLR2K,POLR1C,SSB,POLR2E,POLR2L,POLR3H,POLR3K,POLR3C,POLR2F,POLR2H,POLR3F,POLR3A,POLR3E,POLR3D,POLR3GL	CDK4PS,RPL26P19,RPL17P25,FAM46A,RPL13AP25,RPS11P1,MAP3K1,DTHD1,PRDM9,CDH10,RPSAP43,FRK,RPL9P19,GAPDHP68,MAGI2,PRUNE2,RPS19P6,HMGA2,GRIP1,CDK8,CDH11,CDH13,FDPSP6,GGTA2P,RPS3AP44,CDH5,NFKB1,PBX1,RPS26P13,TFDP1P,MRPL50P1,DPP10,INSIG2,ISCA1P6,RPL6P5,LIN28AP1,ZNF804A,TNS1,ITPR1,MRPS35P1,RPL31P20,RARB,C3orf58,STIM2,MRPL51P1,GNPDA2,GABRG1,KIAA1211,SPOCK3,TENM3,TAS2R1,FBXL7,FAM174A,MCC,MRPL57P6,GPR126,PP…
PATTERN_SPECIFICATION_PROCESS	Disease: disease of anatomical entity	-0.015301	0.815427	2	0	CTBP2,SUZ12	BRCA1,CTBP2,SUZ12	PTCH1,GLI2,LMX1B,FTO,ZIC3,PBX3,T,CITED2,TBX3,NOTCH4,SMAD1,SHH,SMAD2,SHROOM3,PITX2,TRIM14,MID1,AXIN1,MDFI,TDGF1,HOXB1,ACVR2B,KIF3B,DVL2,ZIC1,RIPPLY1,SMAD5,LEFTY2,BMI1,MFNG,RIPPLY2	TNFSF11,SCN8A,LEMD3,HLA-DQB1,IRF5,TNFRSF1A,FOXF1,FASLG,HMCN1,TPO,ITPR1,ATXN7,PROM1,TLL1,CD2AP,EFHC1,RIMS1,COL1A2,DFNB31,TLR4,PCDH19,SLITRK1,KCNE2,KIF1B,ATP1B1,RYR2,GRXCR1,SLC1A3,GDNF,PIK3R1,F13A1,ATXN1,LAMA2,ESR1,PARK2,GLI3,NKX2-6,EXT1,KCNT1,PRF1,LDB3,FGFR2,PAX6,VWF,FGD4,IFNG,ATXN8OS,ATL1,GALC,CCDC88C,WDR72,SOX9,SEPT9,APCDD1,BMP2,DMD,HTR1A,ELOVL4,ANO5,MSX2,TULP1,IL6,TBX20,PPP1R3A,GDAP1,CUBN,CDH23…
REACTOME_SIGNALING_BY_THE_B_CELL_RECEPTOR_BCR	SUBSTRATE_SPECIFIC_CHANNEL_ACTIVITY	-0.00580679	0.815007	19	1	CDX2,CEBPA,ELF1,EP300,ERG,FLI1,HNF4A,NFKB1,RELA,BCL6,SPI1,BRCA1,YY1,ZNF143,RUNX1,TCF12,NCOR2,PBX1,ZNF76,NOTCH1,BACH2,PALB2,E2F8	CDX2,CEBPA,ELF1,EP300,ERG,FLI1,HNF4A,PPARG,RELA,BCL6,SPI1,BRCA1,TAL1,TCF7L2,ZNF143,RUNX1,TCF12,NCOR2,PBX1,ZNF76,NOTCH1,PALB2,CBFB	SYK,BTRC,PSMA4,PSMB1,LOC646626,BCL10,SOS1,PIK3R1,MAP3K7,AKT3,ITPR3,RASGRP3,FOXO3,CARD11,RASGRP1,FOXO1,REL,NFKBIE,BLK,PRKCB,PTEN,STIM1,RPS27AP11,MAPKAP1,ITPR2,PSMD9,CREB1,PSMF1,PSMD14,FYN,PLCG2,SH3KBP1,PSMD6,NFKBIA,PHLPP1,PSMD7,CALM1,PSMA8,VAV1,PSMB2,CBLB,BAD,RICTOR,CDKN1A,KRAS,GRB2,MTOR,NRAS,PSMB9,LYN,PSMA2,PSMD3,CALM2,PSMC1,PSMA6,PSMD1,TSC2,PSMB8,CBL,PSMB10,PSMA5,THEM4,TRIB3,AKT2,HRAS,IKBKG,AKT1…	CLCA1,KCNQ5,CHRNA3,KCNJ6,KCNE2,KCNH1,RYR2,KCNS3,KCNMB2,CACNA2D1,TRPC4,ASIC2,KCND3,CACNG2,CLCA4,KCNA5,RYR3,KCNJ15,CACNA1E,CNGB1,KCNN3,KCNK5,CFTR,CHRNB3,KCNB2,CACNB2,KCNJ1,KCNMB4,AQP9,KCNJ4,BSND,KCNN2,TRPC5,KCNA4,CLCNKA,KCNK10,KCNQ1,KCNQ3,KCNC4,CACNA1C,GLRA2,KCNJ5,KCNA10,KCNA2,KCNJ3,CLCN1,KCNH3,NMUR2,TRPM5,P2RX7,SCN2A,GLRA1,KCNK17,KCNK1,CHRNA1,SCN7A,BEST1,CACNA1D,KCNA1,KCNH2,CACNA1B,SCN9A,GLRB,CLCN…	ORAI1
SYSTEM_PROCESS	RNA_PROCESSING	-0.0272034	0.804077	30	1	CDX2,CEBPA,CREB1,CREBBP,E2F4,ELF1,EP300,ERG,FLI1,GATA2,HNF4A,SMAD1,MYC,PPARG,RELA,REST,BCL6,SPI1,BRCA1,TAF1,TAL1,TCF3,TCF7L2,TEF,ZNF143,RUNX1,TCF12,NCOR2,NCOR1,PBX1,ZNF76,NOTCH1,IKZF1,RB1,ETV1,SPDEF,PALB2,CBFB	CEBPA,CREBBP,E2F7,E2F4,ELF1,EP300,ERG,FLI1,GATA2,HNF4A,MYC,POU5F1,PPARG,RELA,BCL6,SP2,SPI1,BRCA1,TAL1,TCF7L2,YY1,ZNF143,RUNX1,TCF12,NCOR2,NCOR1,PBX1,ZNF76,NOTCH1,RB1,ETV1,SPDEF,PALB2,CBFB,GMEB2	SLC8A1,DRD2,GRM3,TGFB2,PAX3,ATXN7,OPA1,RIMS1,KCNQ5,GRM1,CHRM2,DFNB31,SYT1,NOVA1,SIX6,CHRNA5,KCNE2,KIF1B,RYR2,CHML,CNTN4,GRM7,NLGN1,KCNMB2,SLC1A3,GDNF,TGFBI,PCDHB2,PCDHB3,GABRB2,GRIK2,NPY,SRI,KCND2,GRM8,ADRA1A,RDH10,GAD2,KCNMA1,PAX6,GPR176,ASIC2,DTNA,RIT2,GNAS,GRIK1,CRYGA,AQP4,DRD1,TULP1,OPRM1,SYPL1,CXCL12,CDH23,GRIK4,USH2A,SIX3,GRM2,PROK2,EYA4,SNTB1,HTR7,PDE6C,MTNR1B,GRIN2B,SLC6A2,MBP,SYN3,CACNA1…	IVNS1ABP,HNRNPD,INTS12,GEMIN5,NOVA1,SNRPN,HNRNPR,ELAVL4,SRPK1,SRPK2,CWC15,CPSF6,INTS4,SNRPC,SFPQ,NHP2,PRPF4B,BICD1,PPARGC1A,DHX15,LSM6,INTS9,DDX20,KIN,RNGTT,CSTF2,FARS2,LSM5,EXOSC2,HNRNPC,RNPS1,CRNKL1,RBPMS,SRSF12,INTS7,RBMS1,EXOSC3,SRSF1,DGCR8,SNRPB2,PRPF31,TRA2B,U2AF1,SETX,SFSWAP,SF3B4,RP9,PABPC4,POP4,CSTF1,NUFIP1,GEMIN8,SPOP,LSM1,DHX16,METTL1,NSUN2,TRA2A,PRPF18,RBMS2,RBM6,RBM5,INTS10,INTS3,NOL…	NOVA1
RNA_PROCESSING	G_PROTEIN_COUPLED_RECEPTOR_ACTIVITY	-0.0173691	0.799805	26	0	CEBPA,CREBBP,E2F7,E2F4,ELF1,EP300,ERG,FLI1,GATA2,HNF4A,MYC,POU5F1,PPARG,RELA,BCL6,SP2,SPI1,BRCA1,TAL1,TCF7L2,YY1,ZNF143,RUNX1,TCF12,NCOR2,NCOR1,PBX1,ZNF76,NOTCH1,RB1,ETV1,SPDEF,PALB2,CBFB,GMEB2	CEBPA,CREBBP,E2F4,ELF1,EP300,ERG,FLI1,GATA2,HNF4A,PPARG,RELA,BCL6,SPI1,BRCA1,TAL1,TCF3,TCF7L2,ZNF143,RUNX1,TCF12,BCOR,NCOR2,NCOR1,PBX1,ZNF76,NOTCH1,BACH2,PALB2,CBFB	IVNS1ABP,HNRNPD,INTS12,GEMIN5,NOVA1,SNRPN,HNRNPR,ELAVL4,SRPK1,SRPK2,CWC15,CPSF6,INTS4,SNRPC,SFPQ,NHP2,PRPF4B,BICD1,PPARGC1A,DHX15,LSM6,INTS9,DDX20,KIN,RNGTT,CSTF2,FARS2,LSM5,EXOSC2,HNRNPC,RNPS1,CRNKL1,RBPMS,SRSF12,INTS7,RBMS1,EXOSC3,SRSF1,DGCR8,SNRPB2,PRPF31,TRA2B,U2AF1,SETX,SFSWAP,SF3B4,RP9,PABPC4,POP4,CSTF1,NUFIP1,GEMIN8,SPOP,LSM1,DHX16,METTL1,NSUN2,TRA2A,PRPF18,RBMS2,RBM6,RBM5,INTS10,INTS3,NOL…	DRD2,GRM3,CHRM5,ELTD1,CHRM3,TAS2R1,HTR4,GPR126,GRM1,CHRM2,OPCML,ADRA1D,PTGER3,GRM7,ADRA2C,BAI3,NPY,GRM8,VIPR2,PDGFRL,ADRA1A,GPR139,MC4R,PTGER4,HTR1A,DRD1,OPRM1,NMBR,LPHN2,PAX8,GRM2,ADRA1B,HTR7,MTNR1B,GALR1,TPRA1,MC3R,GNRHR,GABBR2,PTGFR,CXCR2,CNR1,ADRB1,OR2C1,TMEM11,FPR3,SSTR4,XCR1,PTH2R,TRHR,MTNR1A,ADRB2,FSHR,OXTR,HTR2A,F2R,AVPR1A,GPR116,GPR110,EMR3,SSTR1,ADRA2A,HTR1B,HTR5A,CMKLR1,NMUR2,GRM4,GRM5…
REACTOME_REGULATION_OF_SIGNALING_BY_CBL	REACTOME_DOWNREGULATION_OF_TGF_BETA_RECEPTOR_SIGNALING	-0.00184435	0.79788	6	0	ELF1,FLI1,GATA2,SPI1,TAL1,RUNX1,TCF12	ELF1,FLI1,FOS,GATA2,SMAD3,TAL1,RUNX1,TCF12	SYK,YES1,PIK3R1,RAPGEF1,FYN,VAV1,GRB2,LYN,CBL,PIK3CA,BLNK,PIK3CB,PIK3CD,PIK3R2,PIK3R3,CRK,CRKL,HCK	TGFBR2,SMAD3,UCHL5,PPP1CB,SMAD7,SMURF1,RPS27AP11,ZFYVE9,PMEPA1,SMAD2,XPO1,MTMR4,TGFBR1,TGFB1,PPP1CA,STUB1,SMURF2,PPP1R15A,UBA52,RPS27A,PPP1CC,STRAP
REACTOME_GPCR_LIGAND_BINDING	MRNA_PROCESSING_GO_0006397	-0.0165315	0.794507	29	0	CDX2,CEBPA,CREB1,CREBBP,E2F4,ELF1,EP300,ERG,ESR1,FOXM1,FLI1,GATA2,HNF4A,MYC,NFYA,POU5F1,PPARG,RELA,BCL6,SP2,SPI1,BRCA1,TAL1,TCF7L2,YY1,ZNF143,RUNX1,TCF12,BCOR,NCOR2,NCOR1,VEZF1,PBX1,ZNF76,NOTCH1,RB1,ETV1,BACH2,SPDEF,PALB2,CBFB,RFX2,GMEB2,DLX1	CEBPA,CREBBP,E2F4,ELF1,EP300,ERG,FOXM1,FLI1,HNF4A,POU5F1,PPARG,BCL6,SP2,SPI1,BRCA1,TAL1,TCF7L2,YY1,ZNF143,NCOR2,NCOR1,PBX1,ZNF76,NOTCH1,RB1,ETV1,PALB2,CBFB,GMEB2	DRD2,GRM3,CHRM5,CXCR5,CHRM3,HTR4,GRM1,CHRM2,PTCH1,LPAR1,ADCYAP1,ADRA1D,WNT4,PTGER3,WNT9A,POMC,NMS,GRM7,CCK,CXCL1,PPBP,VIP,NPY,TAC1,GRM8,VIPR2,ADRA1A,ANXA1,P2RY2,MC4R,S1PR5,GIPR,GNAS,FZD7,PTGER4,HTR1A,DRD1,OPRM1,CXCL12,NPS,NMBR,GRM2,ADRA1B,HTR7,MTNR1B,PTHLH,CXCL16,GALR1,MC3R,GNB1,GNRHR,WNT2,GABBR2,RXFP2,PTGFR,PROK1,CXCR2,CCL20,WNT7A,EDN1,CNR1,FZD1,ADRB1,ADM,FPR3,FZD10,CXCR6,CCR3,SSTR4,CXCR1,CCR4,X…	GEMIN5,HNRNPR,ELAVL4,SRPK1,SRPK2,CWC15,CPSF6,SFPQ,PPARGC1A,DHX15,DDX20,KIN,RNGTT,CSTF2,LSM5,CRNKL1,SRSF12,SRSF1,PRPF31,TRA2B,SFSWAP,CSTF1,GEMIN8,SPOP,LSM1,TRA2A,PRPF18,SF1,LSM3,PABPC1,DHX38,EFTUD2,DDX39A,GRSF1,SLBP,SLU7,CPSF1,CDK11A,CDK11B,SRSF10,SF3B3,SF3A3,SMNDC1,SRSF4,KHSRP,SCAF11,GEMIN2,TXNL4A,NONO,KHDRBS1,RNMT,PTBP1,CELF1,HNRNPA0,NCBP1,SNRPD1,CSTF3,NUDT21,SNW1,PHF5A,SRSF11,USP39,SF3A2,SF3A1,…
RNA_PROCESSING	CELL_SURFACE_RECEPTOR_LINKED_SIGNAL_TRANSDUCTION_GO_0007166	-0.0294862	0.788415	27	1	CEBPA,CREBBP,E2F7,E2F4,ELF1,EP300,ERG,FLI1,GATA2,HNF4A,MYC,POU5F1,PPARG,RELA,BCL6,SP2,SPI1,BRCA1,TAL1,TCF7L2,YY1,ZNF143,RUNX1,TCF12,NCOR2,NCOR1,PBX1,ZNF76,NOTCH1,RB1,ETV1,SPDEF,PALB2,CBFB,GMEB2	CEBPA,CREBBP,E2F4,ELF1,EP300,ERG,FLI1,HNF4A,MYC,PPARG,BCL6,BRCA1,TAF1,TAL1,YY1,ZNF143,RUNX1,RAD21,TCF12,NCOR2,NCOR1,PBX1,ZNF76,NOTCH1,RB1,BACH2,SPDEF,PALB2,CBFB,RFX2,GMEB2,DLX1	IVNS1ABP,HNRNPD,INTS12,GEMIN5,NOVA1,SNRPN,HNRNPR,ELAVL4,SRPK1,SRPK2,CWC15,CPSF6,INTS4,SNRPC,SFPQ,NHP2,PRPF4B,BICD1,PPARGC1A,DHX15,LSM6,INTS9,DDX20,KIN,RNGTT,CSTF2,FARS2,LSM5,EXOSC2,HNRNPC,RNPS1,CRNKL1,RBPMS,SRSF12,INTS7,RBMS1,EXOSC3,SRSF1,DGCR8,SNRPB2,PRPF31,TRA2B,U2AF1,SETX,SFSWAP,SF3B4,RP9,PABPC4,POP4,CSTF1,NUFIP1,GEMIN8,SPOP,LSM1,DHX16,METTL1,NSUN2,TRA2A,PRPF18,RBMS2,RBM6,RBM5,INTS10,INTS3,NOL…	DRD2,GRM3,CHRM5,CDH13,IL12RB2,TNFRSF1A,CXCR5,CHRM3,TAS2R1,HTR4,AGER,GRM1,EGFR,CHRM2,GFRA2,PTPRD,PTCH1,PARD3,IGF1R,ADCYAP1,ADRA1D,KLRD1,AGRN,PTPRU,ROR1,LEPR,PTGER3,NCK2,GLI2,GRM7,PTPRG,CD47,ADRA2C,CXCL1,EPGN,EREG,GRID2,OSMR,PIK3R1,GABRB2,MAP3K7,GRIK2,VIP,NPY,INHBA,GRB10,GRM8,PTN,STC1,ADRA1A,ANXA1,RAPGEF1,DOCK1,P2RY2,IFNG,GPR12,GPR176,MC4R,GIPR,GNAS,GRIK1,PTGER4,HTR1A,GRIK3,DRD1,OPRM1,IL6,NTRK2,CXC…	KHDRBS1
REACTOME_SIGNALING_BY_THE_B_CELL_RECEPTOR_BCR	ION_CHANNEL_ACTIVITY	-0.00533459	0.787778	18	1	CDX2,CEBPA,ELF1,EP300,ERG,FLI1,HNF4A,NFKB1,RELA,BCL6,SPI1,BRCA1,YY1,ZNF143,RUNX1,TCF12,NCOR2,PBX1,ZNF76,NOTCH1,BACH2,PALB2,E2F8	CEBPA,ELF1,EP300,ERG,FLI1,HNF4A,PPARG,RELA,BCL6,SPI1,BRCA1,TAL1,TCF7L2,ZNF143,RUNX1,TCF12,NCOR2,PBX1,ZNF76,NOTCH1,PALB2,CBFB	SYK,BTRC,PSMA4,PSMB1,LOC646626,BCL10,SOS1,PIK3R1,MAP3K7,AKT3,ITPR3,RASGRP3,FOXO3,CARD11,RASGRP1,FOXO1,REL,NFKBIE,BLK,PRKCB,PTEN,STIM1,RPS27AP11,MAPKAP1,ITPR2,PSMD9,CREB1,PSMF1,PSMD14,FYN,PLCG2,SH3KBP1,PSMD6,NFKBIA,PHLPP1,PSMD7,CALM1,PSMA8,VAV1,PSMB2,CBLB,BAD,RICTOR,CDKN1A,KRAS,GRB2,MTOR,NRAS,PSMB9,LYN,PSMA2,PSMD3,CALM2,PSMC1,PSMA6,PSMD1,TSC2,PSMB8,CBL,PSMB10,PSMA5,THEM4,TRIB3,AKT2,HRAS,IKBKG,AKT1…	CLCA1,KCNQ5,CHRNA3,KCNJ6,KCNE2,KCNH1,RYR2,KCNS3,KCNMB2,CACNA2D1,TRPC4,ASIC2,KCND3,CACNG2,CLCA4,KCNA5,RYR3,KCNJ15,CACNA1E,CNGB1,KCNN3,KCNK5,CFTR,CHRNB3,KCNB2,CACNB2,KCNJ1,KCNMB4,KCNJ4,BSND,KCNN2,TRPC5,KCNA4,CLCNKA,KCNK10,KCNQ1,KCNQ3,KCNC4,CACNA1C,GLRA2,KCNJ5,KCNA10,KCNA2,KCNJ3,CLCN1,KCNH3,NMUR2,TRPM5,P2RX7,SCN2A,GLRA1,KCNK17,KCNK1,CHRNA1,SCN7A,BEST1,CACNA1D,KCNA1,KCNH2,CACNA1B,SCN9A,GLRB,CLCN3,NOX…	ORAI1
REACTOME_ENDOSOMAL_SORTING_COMPLEX_REQUIRED_FOR_TRANSPORT_ESCRT	SMALL_CONJUGATING_PROTEIN_LIGASE_ACTIVITY	-0.00346061	0.787434	5	0	ELF1,EP300,ERG,FLI1,BCL6,SPI1,BRCA1,TCF12	ELF1,ERG,FLI1,BCL6,TCF12	STAM2,VPS37A,CHMP6,RPS27AP11,CHMP2B,TSG101,SNF8,CHMP5,VTA1,VPS4A,CHMP4B,VPS4B,STAM,HGS,UBA52,RPS27A,VPS37D,CHMP2A,CHMP4A,VPS36,VPS28,CHMP3,VPS37C,VPS37B,VPS25,CHMP7,CHMP4C	PARK2,ANAPC4,UBE2E1,RNF144B,SMURF1,MYLIP,UBR5,ARIH1,BRAP,UBE2H,UHRF2,UBE2L3,UBE3C,UBR3,UBE2D3,HUWE1,FBXO3,RNF217,WWP2,RNF14,DDB2,CBL,FBXL2,FBXO7,ERCC8,TRIM23,DZIP3,WWP1,FBXO22,ANAPC2,ANAPC5,UBE2C,UBE2K,UBE2M,MDM2,FBXL6,AMFR,ZER1,ANAPC10,ANAPC11,STUB1,UBE2D2,FBXW2,TRAF7,TRAF6,FBXO2,UBE2L6,CDC23,MALT1,BIRC3,SMURF2
RNA_PROCESSING	RHODOPSIN_LIKE_RECEPTOR_ACTIVITY	-0.0145312	0.784399	26	0	CEBPA,CREBBP,E2F7,E2F4,ELF1,EP300,ERG,FLI1,GATA2,HNF4A,MYC,POU5F1,PPARG,RELA,BCL6,SP2,SPI1,BRCA1,TAL1,TCF7L2,YY1,ZNF143,RUNX1,TCF12,NCOR2,NCOR1,PBX1,ZNF76,NOTCH1,RB1,ETV1,SPDEF,PALB2,CBFB,GMEB2	CDX2,CEBPA,CREB1,E2F4,ELF1,EP300,ERG,FLI1,GATA2,HNF4A,PPARG,RELA,BCL6,SPI1,BRCA1,TAL1,TCF3,TCF7L2,ZNF143,RUNX1,TCF12,NCOR2,NCOR1,PBX1,ZNF76,NOTCH1,ETV1,BACH2,PALB2,CBFB	IVNS1ABP,HNRNPD,INTS12,GEMIN5,NOVA1,SNRPN,HNRNPR,ELAVL4,SRPK1,SRPK2,CWC15,CPSF6,INTS4,SNRPC,SFPQ,NHP2,PRPF4B,BICD1,PPARGC1A,DHX15,LSM6,INTS9,DDX20,KIN,RNGTT,CSTF2,FARS2,LSM5,EXOSC2,HNRNPC,RNPS1,CRNKL1,RBPMS,SRSF12,INTS7,RBMS1,EXOSC3,SRSF1,DGCR8,SNRPB2,PRPF31,TRA2B,U2AF1,SETX,SFSWAP,SF3B4,RP9,PABPC4,POP4,CSTF1,NUFIP1,GEMIN8,SPOP,LSM1,DHX16,METTL1,NSUN2,TRA2A,PRPF18,RBMS2,RBM6,RBM5,INTS10,INTS3,NOL…	DRD2,CHRM5,CHRM3,TAS2R1,HTR4,CHRM2,OPCML,ADRA1D,PTGER3,ADRA2C,PDGFRL,ADRA1A,GPR139,MC4R,PTGER4,HTR1A,DRD1,OPRM1,NMBR,PAX8,ADRA1B,HTR7,MTNR1B,GALR1,MC3R,GNRHR,PTGFR,CXCR2,CNR1,ADRB1,OR2C1,FPR3,SSTR4,XCR1,TRHR,MTNR1A,ADRB2,FSHR,OXTR,HTR2A,F2R,AVPR1A,SSTR1,ADRA2A,HTR1B,HTR5A,CMKLR1,NMUR2,HRH2,NMUR1,HTR1F,GRPR,TACR3,TACR2,CHRM1,MAS1,NPBWR1,OPRK1,OPRD1,TACR1,HCRTR2,TAS1R1,BDKRB1,HPGD,TSHR,HTR1D,HTR1E,…
REACTOME_GPCR_LIGAND_BINDING	REACTOME_OLFACTORY_SIGNALING_PATHWAY	-0.0292975	0.784372	41	2	CDX2,CEBPA,CREB1,CREBBP,E2F4,ELF1,EP300,ERG,ESR1,FOXM1,FLI1,GATA2,HNF4A,MYC,NFYA,POU5F1,PPARG,RELA,BCL6,SP2,SPI1,BRCA1,TAL1,TCF7L2,YY1,ZNF143,RUNX1,TCF12,BCOR,NCOR2,NCOR1,VEZF1,PBX1,ZNF76,NOTCH1,RB1,ETV1,BACH2,SPDEF,PALB2,CBFB,RFX2,GMEB2,DLX1	CDX2,CEBPA,CTCF,CREBBP,E2F7,E2F1,E2F4,ELF1,EP300,ERG,FOXM1,FLI1,FOS,GATA2,HNF4A,JUN,JUND,SMAD1,MYC,POU5F1,PPARG,RELA,BCL6,SP1,SP2,SPI1,BRCA1,TAF1,TAL1,TCF3,TCF7L2,NKX2-1,USF1,YY1,ZNF143,NANOG,RUNX1,RAD21,TCF12,BCOR,NCOR2,NCOR1,VEZF1,PBX1,LMO2,ZNF76,NOTCH1,IKZF1,RB1,ETV1,SOX2,BACH2,SPDEF,PALB2,CBFB,RFX2,GMEB2,DLX1	DRD2,GRM3,CHRM5,CXCR5,CHRM3,HTR4,GRM1,CHRM2,PTCH1,LPAR1,ADCYAP1,ADRA1D,WNT4,PTGER3,WNT9A,POMC,NMS,GRM7,CCK,CXCL1,PPBP,VIP,NPY,TAC1,GRM8,VIPR2,ADRA1A,ANXA1,P2RY2,MC4R,S1PR5,GIPR,GNAS,FZD7,PTGER4,HTR1A,DRD1,OPRM1,CXCL12,NPS,NMBR,GRM2,ADRA1B,HTR7,MTNR1B,PTHLH,CXCL16,GALR1,MC3R,GNB1,GNRHR,WNT2,GABBR2,RXFP2,PTGFR,PROK1,CXCR2,CCL20,WNT7A,EDN1,CNR1,FZD1,ADRB1,ADM,FPR3,FZD10,CXCR6,CCR3,SSTR4,CXCR1,CCR4,X…	OR6X1,OR2K2,OR51A2,OR4K2,OR4K13,OR6N2,OR51I2,OR7G1,OR2T33,OR2T12,GNB1,OR52L1,OR51E1,OR51L1,OR52B6,OR2C1,OR1E2,OR4L1,OR2A5,OR2G2,OR2A25,OR1F1,OR2L13,OR2M2,OR10J1,OR9G1,OR10J5,OR10H5,OR10H1,OR1L8,GNGT1,OR10A2,OR10A4,OR51I1,OR51B4,OR51B6,OR8B4,OR51M1,OR51A7,OR51G2,OR2H1,OR52M1,OR11G2,OR10A6,OR10G3,OR9Q2,OR2V2,OR5D18,OR5L2,OR1D5,OR9G9,OR1C1,OR9Q1,OR52H1,OR2Y1,OR1J1,GNAL,OR2T11,OR2T35,OR52I1,OR4Q3,OR7…	GNB1,GNGT1
MRNA_PROCESSING_GO_0006397	RECEPTOR_ACTIVITY	-0.020093	0.784015	28	0	CEBPA,CREBBP,E2F4,ELF1,EP300,ERG,FOXM1,FLI1,HNF4A,POU5F1,PPARG,BCL6,SP2,SPI1,BRCA1,TAL1,TCF7L2,YY1,ZNF143,NCOR2,NCOR1,PBX1,ZNF76,NOTCH1,RB1,ETV1,PALB2,CBFB,GMEB2	CDX2,CEBPA,CREBBP,E2F4,ELF1,EP300,ERG,FLI1,GATA2,GATA4,HNF4A,MYC,NFYA,NFYB,POU5F1,PPARG,RELA,BCL6,SP2,SPI1,BRCA1,TAL1,TCF7L2,YY1,ZNF143,RUNX1,TCF12,NCOR2,NCOR1,VEZF1,PBX1,ZNF76,NOTCH1,RB1,ETV1,BACH2,PALB2,CBFB,RFX2,GMEB2,ZNF407,DLX1	GEMIN5,HNRNPR,ELAVL4,SRPK1,SRPK2,CWC15,CPSF6,SFPQ,PPARGC1A,DHX15,DDX20,KIN,RNGTT,CSTF2,LSM5,CRNKL1,SRSF12,SRSF1,PRPF31,TRA2B,SFSWAP,CSTF1,GEMIN8,SPOP,LSM1,TRA2A,PRPF18,SF1,LSM3,PABPC1,DHX38,EFTUD2,DDX39A,GRSF1,SLBP,SLU7,CPSF1,CDK11A,CDK11B,SRSF10,SF3B3,SF3A3,SMNDC1,SRSF4,KHSRP,SCAF11,GEMIN2,TXNL4A,NONO,KHDRBS1,RNMT,PTBP1,CELF1,HNRNPA0,NCBP1,SNRPD1,CSTF3,NUDT21,SNW1,PHF5A,SRSF11,USP39,SF3A2,SF3A1,…	DNER,DRD2,GRM3,CHRM5,IL12RB2,TNPO3,TNFRSF1A,ELTD1,RXRG,CHRM3,ITPR1,RARB,TAS2R1,MCC,HTR4,AGER,GPR126,GRM1,EGFR,CHRM2,GFRA2,PTPRD,PTCH1,NRP1,OPCML,LRP1,STAB2,CHRNA5,CHRNA3,IGF1R,ADRA1D,IGSF1,KLRD1,PTPRU,ROR1,PTGER3,MR1,ALK,IL5RA,GRM7,TGFBR2,PTPRG,ADRA2C,GABRB1,OSMR,GABRB2,BAI3,GRIK2,ROS1,IL22RA2,NPY,GRM8,VIPR2,PDGFRL,ADRA1A,SLC20A2,P2RY2,PTPRO,PRKD1,NRXN3,GPR139,ITGAX,MMD,MC4R,BCAM,PVRL2,GRIK1,FZD7…
MRNA_METABOLIC_PROCESS	RECEPTOR_ACTIVITY	-0.0215651	0.784015	28	0	CREBBP,E2F4,ELF1,EP300,ERG,FLI1,GATA2,HNF4A,NFATC1,POU5F1,PPARG,BCL6,SP2,SPI1,BRCA1,TAL1,TCF7L2,YY1,ZNF143,NCOR2,NCOR1,PBX1,ZNF76,NOTCH1,RB1,ETV1,PALB2,CBFB,GMEB2	CDX2,CEBPA,CREBBP,E2F4,ELF1,EP300,ERG,FLI1,GATA2,GATA4,HNF4A,MYC,NFYA,NFYB,POU5F1,PPARG,RELA,BCL6,SP2,SPI1,BRCA1,TAL1,TCF7L2,YY1,ZNF143,RUNX1,TCF12,NCOR2,NCOR1,VEZF1,PBX1,ZNF76,NOTCH1,RB1,ETV1,BACH2,PALB2,CBFB,RFX2,GMEB2,ZNF407,DLX1	GEMIN5,AUH,HNRNPR,ELAVL4,SRPK1,SRPK2,CWC15,CPSF6,SFPQ,PPARGC1A,DHX15,DDX20,KIN,RNGTT,CSTF2,LSM5,CRNKL1,PAIP1,SMG6,SRSF12,SRSF1,PRPF31,TRA2B,GSPT1,SFSWAP,CSTF1,GEMIN8,SPOP,LSM1,TRA2A,PRPF18,UPF2,HSPA1B,SF1,LSM3,PABPC1,DHX38,EFTUD2,DDX39A,ZFP36,GRSF1,SSB,SLBP,SLU7,CPSF1,CDK11A,CDK11B,SMG1,SRSF10,SF3B3,SF3A3,SMNDC1,SRSF4,KHSRP,SCAF11,GEMIN2,TXNL4A,NONO,KHDRBS1,RNMT,PTBP1,CELF1,HNRNPA0,NCBP1,SNRPD1,C…	DNER,DRD2,GRM3,CHRM5,IL12RB2,TNPO3,TNFRSF1A,ELTD1,RXRG,CHRM3,ITPR1,RARB,TAS2R1,MCC,HTR4,AGER,GPR126,GRM1,EGFR,CHRM2,GFRA2,PTPRD,PTCH1,NRP1,OPCML,LRP1,STAB2,CHRNA5,CHRNA3,IGF1R,ADRA1D,IGSF1,KLRD1,PTPRU,ROR1,PTGER3,MR1,ALK,IL5RA,GRM7,TGFBR2,PTPRG,ADRA2C,GABRB1,OSMR,GABRB2,BAI3,GRIK2,ROS1,IL22RA2,NPY,GRM8,VIPR2,PDGFRL,ADRA1A,SLC20A2,P2RY2,PTPRO,PRKD1,NRXN3,GPR139,ITGAX,MMD,MC4R,BCAM,PVRL2,GRIK1,FZD7…
REACTOME_OLFACTORY_SIGNALING_PATHWAY	BIOPOLYMER_METABOLIC_PROCESS	-0.0769518	0.779881	48	0	CDX2,CEBPA,CTCF,CREBBP,E2F7,E2F1,E2F4,ELF1,EP300,ERG,FOXM1,FLI1,FOS,GATA2,HNF4A,JUN,JUND,SMAD1,MYC,POU5F1,PPARG,RELA,BCL6,SP1,SP2,SPI1,BRCA1,TAF1,TAL1,TCF3,TCF7L2,NKX2-1,USF1,YY1,ZNF143,NANOG,RUNX1,RAD21,TCF12,BCOR,NCOR2,NCOR1,VEZF1,PBX1,LMO2,ZNF76,NOTCH1,IKZF1,RB1,ETV1,SOX2,BACH2,SPDEF,PALB2,CBFB,RFX2,GMEB2,DLX1	CDX2,CEBPA,CEBPB,CTCF,CREBBP,E2F7,E2F1,E2F4,EGR1,ELF1,EP300,ERG,FOXM1,FLI1,GATA2,HNF4A,JUND,MYB,MYC,MYCN,NFYA,POU5F1,PPARG,RELA,BCL6,SP2,SPI1,BRCA1,TAL1,TCF3,TCF7L2,NKX2-1,TP53,USF1,YY1,ZNF143,RUNX1,TCF12,CTBP2,SUZ12,ZNF263,NCOR2,NCOR1,PBX1,LMO2,ZNF76,NOTCH1,IKZF1,RB1,ETV1,SOX2,BACH2,SPDEF,PALB2,CBFB,NIPBL,GMEB2,AEBP2,DLX1,ZNF83	OR6X1,OR2K2,OR51A2,OR4K2,OR4K13,OR6N2,OR51I2,OR7G1,OR2T33,OR2T12,GNB1,OR52L1,OR51E1,OR51L1,OR52B6,OR2C1,OR1E2,OR4L1,OR2A5,OR2G2,OR2A25,OR1F1,OR2L13,OR2M2,OR10J1,OR9G1,OR10J5,OR10H5,OR10H1,OR1L8,GNGT1,OR10A2,OR10A4,OR51I1,OR51B4,OR51B6,OR8B4,OR51M1,OR51A7,OR51G2,OR2H1,OR52M1,OR11G2,OR10A6,OR10G3,OR9Q2,OR2V2,OR5D18,OR5L2,OR1D5,OR9G9,OR1C1,OR9Q1,OR52H1,OR2Y1,OR1J1,GNAL,OR2T11,OR2T35,OR52I1,OR4Q3,OR7…	FRK,HMGA2,HLF,RPN2,IL12A,NFKB1,RPS6KA4,TNFRSF1A,RAD51B,IRF8,IKZF3,SPIB,FOXF1,MAST2,PKN2,PBX1,IVNS1ABP,CHRM3,TSN,PAX3,HDAC4,EDEM1,RARB,HNRNPD,INTS12,FYB,GEMIN5,SOX30,AGER,FUT9,HSF2,SGK1,EGFR,DUSP4,TRPS1,GLIS3,PTPRD,AUH,PTCH1,GATA3,BTRC,DYRK2,NOVA1,SNRPN,IGF1R,MMP15,MAF,YES1,ADRA1D,DNMT3B,PHEX,HNRNPR,POU4F1,PTPRU,ELAVL4,GLIS1,PTGER3,BCL10,SYCP1,ABL2,MARK1,ALK,EPAS1,VRK2,GLI2,RYBP,KALRN,GATA2,TM4SF4…
RNA_PROCESSING	ION_CHANNEL_ACTIVITY	-0.0153923	0.778459	22	0	CEBPA,CREBBP,E2F7,E2F4,ELF1,EP300,ERG,FLI1,GATA2,HNF4A,MYC,POU5F1,PPARG,RELA,BCL6,SP2,SPI1,BRCA1,TAL1,TCF7L2,YY1,ZNF143,RUNX1,TCF12,NCOR2,NCOR1,PBX1,ZNF76,NOTCH1,RB1,ETV1,SPDEF,PALB2,CBFB,GMEB2	CEBPA,ELF1,EP300,ERG,FLI1,HNF4A,PPARG,RELA,BCL6,SPI1,BRCA1,TAL1,TCF7L2,ZNF143,RUNX1,TCF12,NCOR2,PBX1,ZNF76,NOTCH1,PALB2,CBFB	IVNS1ABP,HNRNPD,INTS12,GEMIN5,NOVA1,SNRPN,HNRNPR,ELAVL4,SRPK1,SRPK2,CWC15,CPSF6,INTS4,SNRPC,SFPQ,NHP2,PRPF4B,BICD1,PPARGC1A,DHX15,LSM6,INTS9,DDX20,KIN,RNGTT,CSTF2,FARS2,LSM5,EXOSC2,HNRNPC,RNPS1,CRNKL1,RBPMS,SRSF12,INTS7,RBMS1,EXOSC3,SRSF1,DGCR8,SNRPB2,PRPF31,TRA2B,U2AF1,SETX,SFSWAP,SF3B4,RP9,PABPC4,POP4,CSTF1,NUFIP1,GEMIN8,SPOP,LSM1,DHX16,METTL1,NSUN2,TRA2A,PRPF18,RBMS2,RBM6,RBM5,INTS10,INTS3,NOL…	CLCA1,KCNQ5,CHRNA3,KCNJ6,KCNE2,KCNH1,RYR2,KCNS3,KCNMB2,CACNA2D1,TRPC4,ASIC2,KCND3,CACNG2,CLCA4,KCNA5,RYR3,KCNJ15,CACNA1E,CNGB1,KCNN3,KCNK5,CFTR,CHRNB3,KCNB2,CACNB2,KCNJ1,KCNMB4,KCNJ4,BSND,KCNN2,TRPC5,KCNA4,CLCNKA,KCNK10,KCNQ1,KCNQ3,KCNC4,CACNA1C,GLRA2,KCNJ5,KCNA10,KCNA2,KCNJ3,CLCN1,KCNH3,NMUR2,TRPM5,P2RX7,SCN2A,GLRA1,KCNK17,KCNK1,CHRNA1,SCN7A,BEST1,CACNA1D,KCNA1,KCNH2,CACNA1B,SCN9A,GLRB,CLCN3,NOX…
G_PROTEIN_COUPLED_RECEPTOR_ACTIVITY	GATED_CHANNEL_ACTIVITY	-0.00122528	0.775768	19	2	CEBPA,CREBBP,E2F4,ELF1,EP300,ERG,FLI1,GATA2,HNF4A,PPARG,RELA,BCL6,SPI1,BRCA1,TAL1,TCF3,TCF7L2,ZNF143,RUNX1,TCF12,BCOR,NCOR2,NCOR1,PBX1,ZNF76,NOTCH1,BACH2,PALB2,CBFB	CEBPA,ELF1,EP300,ERG,FLI1,HNF4A,MYC,PPARG,RELA,BCL6,SPI1,BRCA1,TCF7L2,ZNF143,TCF12,NCOR2,PBX1,NOTCH1,PALB2,CBFB	DRD2,GRM3,CHRM5,ELTD1,CHRM3,TAS2R1,HTR4,GPR126,GRM1,CHRM2,OPCML,ADRA1D,PTGER3,GRM7,ADRA2C,BAI3,NPY,GRM8,VIPR2,PDGFRL,ADRA1A,GPR139,MC4R,PTGER4,HTR1A,DRD1,OPRM1,NMBR,LPHN2,PAX8,GRM2,ADRA1B,HTR7,MTNR1B,GALR1,TPRA1,MC3R,GNRHR,GABBR2,PTGFR,CXCR2,CNR1,ADRB1,OR2C1,TMEM11,FPR3,SSTR4,XCR1,PTH2R,TRHR,MTNR1A,ADRB2,FSHR,OXTR,HTR2A,F2R,AVPR1A,GPR116,GPR110,EMR3,SSTR1,ADRA2A,HTR1B,HTR5A,CMKLR1,NMUR2,GRM4,GRM5…	KCNQ5,CHRNA3,KCNJ6,KCNE2,KCNH1,RYR2,KCNS3,KCNMB2,CACNA2D1,TRPC4,ASIC2,KCND3,CACNG2,KCNA5,RYR3,KCNJ15,CACNA1E,CNGB1,KCNN3,CFTR,CHRNB3,KCNB2,CACNB2,KCNJ1,KCNMB4,KCNJ4,KCNN2,TRPC5,KCNA4,CLCNKA,KCNQ1,KCNQ3,KCNC4,CACNA1C,GLRA2,KCNJ5,KCNA10,KCNA2,KCNJ3,CLCN1,KCNH3,NMUR2,P2RX7,SCN2A,GLRA1,KCNK1,CHRNA1,SCN7A,CACNA1D,KCNA1,KCNH2,CACNA1B,SCN9A,GLRB,CLCN3,TRPC3,SCN5A,CACNA1G,KCNE1,CHRNA6,CHRNA7,CACNG4,SCN4A…	NMUR2,HTR3B
SYSTEM_DEVELOPMENT	G_PROTEIN_COUPLED_RECEPTOR_ACTIVITY	-0.00885443	0.775082	26	12	CEBPA,CREB1,CREBBP,E2F4,ELF1,EP300,ERG,FLI1,HNF4A,MYC,PPARG,RARA,RELA,BCL6,SPI1,BRCA1,TAL1,TCF3,TCF7L2,TFAP2A,ZNF143,RUNX1,BCLAF1,CTBP2,SUZ12,NCOR2,NCOR1,VEZF1,PBX1,ZNF76,NOTCH1,RB1,BACH2,PALB2,MED1,CBFB,TFDP1	CEBPA,CREBBP,E2F4,ELF1,EP300,ERG,FLI1,GATA2,HNF4A,PPARG,RELA,BCL6,SPI1,BRCA1,TAL1,TCF3,TCF7L2,ZNF143,RUNX1,TCF12,BCOR,NCOR2,NCOR1,PBX1,ZNF76,NOTCH1,BACH2,PALB2,CBFB	DNER,HDAC9,DRD2,S100A7,NA,EFNA5,IKZF1,ETS1,SCN8A,CDH13,IKZF3,PBX1,TGFB2,CHRM3,FEZ2,PAX3,HDAC4,TLL1,COL1A2,IFRD1,ANKRD7,CHRM2,TRPS1,SH3GL2,SYK,PTCH1,DFNB31,NRP1,PARD3,JRKL,SPRY2,MYO16,SIX6,EYA2,DSCAM,EN1,HES1,POSTN,POU4F1,AGRN,BCL10,NTNG1,KCNH1,SOX11,ALK,GLI2,MSTN,CNTN4,KALRN,MBNL1,NLGN1,FGF12,CXCL1,EPGN,EREG,EMCN,UGT8,SEMA5A,GDNF,MEF2C,ST8SIA4,SPOCK1,PCDHA11,PCDHA10,PCDHA8,PCDHA7,PCDHA6,PCDHA5,PC…	DRD2,GRM3,CHRM5,ELTD1,CHRM3,TAS2R1,HTR4,GPR126,GRM1,CHRM2,OPCML,ADRA1D,PTGER3,GRM7,ADRA2C,BAI3,NPY,GRM8,VIPR2,PDGFRL,ADRA1A,GPR139,MC4R,PTGER4,HTR1A,DRD1,OPRM1,NMBR,LPHN2,PAX8,GRM2,ADRA1B,HTR7,MTNR1B,GALR1,TPRA1,MC3R,GNRHR,GABBR2,PTGFR,CXCR2,CNR1,ADRB1,OR2C1,TMEM11,FPR3,SSTR4,XCR1,PTH2R,TRHR,MTNR1A,ADRB2,FSHR,OXTR,HTR2A,F2R,AVPR1A,GPR116,GPR110,EMR3,SSTR1,ADRA2A,HTR1B,HTR5A,CMKLR1,NMUR2,GRM4,GRM5…	DRD2,CHRM3,CHRM2,FSHR,CMKLR1,NMUR2,CHRM1,BAI1,GHSR,GHRHR,GPR56,PTH1R
REACTOME_REMOVAL_OF_THE_FLAP_INTERMEDIATE_FROM_THE_C_STRAND	MEIOTIC_CELL_CYCLE	-0.00177523	0.772561	3	0	E2F7,E2F1,E2F4,RB1,TFDP1	E2F4,RB1,TFDP1	POLD3,RPA1,RPA3,FEN1,RPA2,POLD4,POLD1,PCNA,POLD2,DNA2	RAD51B,ZW10,SYCP1,EREG,CCNA1,TAF1L,RAD50,MRE11A,HSPA2,LIG3,NPM2,MSH5,TUBG1,RAD52,XRCC2,RAD54B,ATM,BOLL,RAD54L,RAD51,DMC1,DUSP13,PIM2,RAD1,SMC3,SMC1A,SPO11,RAD51D,MSH4,REC8,CHEK1,RAD21,LEPREL4,STAG3,TOP3A
S_PHASE	DOUBLE_STRANDED_DNA_BINDING	-0.00200854	0.772561	3	0	E2F7,E2F4,TFDP1	E2F7,E2F4,RELA,BRCA1,TFDP1	MYO16,CDC7,POLA1,ABL1,APBB2,DDX11,PTPRC,RCC1,CHMP1A,POLD1,APBB1,TIMELESS,CDK2AP1,TIPIN	HLF,SAFB,KIN,YBX3,SMAD2,SATB1,MSH2,RBMS1,MRE11A,ERCC5,XRCC5,MTERF,MSH3,APTX,NTHL1,IFI16,FEN1,MLH1,TP53,MSH6,RAD51,PNKP,XRCC6,HNRNPDL,PURA,HMGB2,YBX1,PMS2,RAD51AP1,TERF1,ZNF638,CGGBP1
DNA_RECOMBINATION	MITOTIC_SISTER_CHROMATID_SEGREGATION	-0.00260436	0.772561	3	0	NFAM1,E2F4,NOTCH1,RB1,TFDP1	E2F4,NOTCH1,TFDP1	RAD51B,TSN,SYCP1,IGHMBP2,ERCC4,RPA1,SETMAR,IL7R,SMARCAD1,RAG1,HMGB1,RAD50,MRE11A,TEP1,LIG3,XRCC5,MSH5,UBE2N,RAD52,UBE2V2,EXO1,TNFSF13,RAD54B,ATM,ATRX,BLM,BRCA1,TGFB1,RAD54L,RAD51,XRCC3,ERCC1,RUVBL2,DMC1,IL4,KPNA2,KPNA1,RPAIN,CD40LG,LIG1,SPO11,RAD51C,RAD51D,MSH4,REC8,CHEK1,RAD21	ZWINT,ZW10,DDX11,PDS5B,CENPE,PAM,KIF25,CDC23,SMC4,CHMP1A,SMC1A,CDCA5,NUSAP1,ESPL1,NDC80,NCAPH
SISTER_CHROMATID_SEGREGATION	DNA_RECOMBINATION	-0.00268464	0.772561	3	0	E2F4,NOTCH1,TFDP1	NFAM1,E2F4,NOTCH1,RB1,TFDP1	ZWINT,ZW10,DDX11,PDS5B,CENPE,PAM,KIF25,CDC23,LATS1,SMC4,CHMP1A,SMC1A,CDCA5,NUSAP1,ESPL1,NDC80,NCAPH	RAD51B,TSN,SYCP1,IGHMBP2,ERCC4,RPA1,SETMAR,IL7R,SMARCAD1,RAG1,HMGB1,RAD50,MRE11A,TEP1,LIG3,XRCC5,MSH5,UBE2N,RAD52,UBE2V2,EXO1,TNFSF13,RAD54B,ATM,ATRX,BLM,BRCA1,TGFB1,RAD54L,RAD51,XRCC3,ERCC1,RUVBL2,DMC1,IL4,KPNA2,KPNA1,RPAIN,CD40LG,LIG1,SPO11,RAD51C,RAD51D,MSH4,REC8,CHEK1,RAD21
REACTOME_PHOSPHOLIPID_METABOLISM	REGULATION_OF_SIGNAL_TRANSDUCTION	-0.00538867	0.772561	3	3	ELF1,FLI1,GATA2,NFE2,SPI1	FLI1,GATA2,SPI1	ARSB,SLC44A1,SLC44A5,PLA2G4A,PLD1,PIK3R1,MBOAT1,MTMR7,PIP5K1B,GPAM,PRKD1,GALC,VAPA,PIK3C3,ACER2,LPCAT1,SLC44A3,SUMF1,PPM1L,ARSJ,FIG4,PIK3CG,ASAH2,SGMS1,STS,GLB1,CERS6,PLD4,PIK3C2B,PIKFYVE,AGPAT9,PTEN,LPIN2,VAPB,SGMS2,PPAP2B,MGLL,SGPL1,PIK3C2G,SYNJ2,SPTLC2,DEGS2,LPIN1,UGCG,GBA3,AGPAT5,LPCAT4,SPTLC1,PEMT,PIP4K2A,PLA2G4D,SMPD1,PLA2G4F,CERS3,PLA2G6,PLA2G2E,PLA2G2F,PTDSS1,VAC14,ARSE,ARSH,PGS1,KDSR,MBO…	CDH13,IL12A,TNFRSF1A,FASLG,BCL10,NCK2,TNFSF10,EPGN,EREG,NDFIP1,TPD52L1,IL22RA2,TNFAIP3,INHBA,RIPK2,ABRA,AMBP,FGD4,VAPA,PLEKHG5,TRAF3IP2,SMAD3,RGS9,VWC2,MDFIC,RGS2,CITED2,TAB2,BUD31,ENG,PLCE1,NF1,CDKN2AIP,SMURF1,CARD9,REL,CD40,TP63,IL17F,PTEN,NDFIP2,TRAT1,ADRB2,BRAP,APOL3,NFAM1,F2R,RGS5,ACVR2A,TLR6,ZDHHC13,OTX2,WLS,TRAF5,ACVR1,SQSTM1,SMAD4,RGS3,RAC1,GRM4,GJA1,SMAD2,ARAP3,TBK1,FGD6,LITAF,RASGRP4,FK…	VAPA,PTEN,SLC44A2
REACTOME_PHOSPHOLIPID_METABOLISM	PHOSPHORYLATION	-0.00724897	0.772561	3	4	ELF1,FLI1,GATA2,NFE2,SPI1	FLI1,GATA2,SPI1	ARSB,SLC44A1,SLC44A5,PLA2G4A,PLD1,PIK3R1,MBOAT1,MTMR7,PIP5K1B,GPAM,PRKD1,GALC,VAPA,PIK3C3,ACER2,LPCAT1,SLC44A3,SUMF1,PPM1L,ARSJ,FIG4,PIK3CG,ASAH2,SGMS1,STS,GLB1,CERS6,PLD4,PIK3C2B,PIKFYVE,AGPAT9,PTEN,LPIN2,VAPB,SGMS2,PPAP2B,MGLL,SGPL1,PIK3C2G,SYNJ2,SPTLC2,DEGS2,LPIN1,UGCG,GBA3,AGPAT5,LPCAT4,SPTLC1,PEMT,PIP4K2A,PLA2G4D,SMPD1,PLA2G4F,CERS3,PLA2G6,PLA2G2E,PLA2G2F,PTDSS1,VAC14,ARSE,ARSH,PGS1,KDSR,MBO…	FRK,IL12A,RPS6KA4,MAST2,PKN2,FYB,AGER,SGK1,EGFR,DYRK2,IGF1R,BCL10,ABL2,MARK1,VRK2,KALRN,EREG,PIK3R1,CSNK1A1,SRPK1,CCND3,IL22RA2,INHBA,SRPK2,TRIB1,ERC1,PRKD1,CCDC88C,MEX3B,CDKN2D,PKN1,AURKC,TLK1,CDKL1,AKT3,TRIB2,CCDC88A,MAP3K2,TNKS,ERG,PRPF4B,PRKCZ,MAP3K9,PRKAA2,MAPKAPK2,CAMK4,PRKG1,HIPK3,CSK,FES,CSNK1E,BMP4,JAK2,PRKCH,PRKCB,MAP4K3,DAPK1,SNRK,STK38L,PRKACB,RAF1,EPHA5,STK10,ACVRL1,MAP4K4,F2R,CDK17,…	PIK3R1,PRKD1,COL4A3BP,CSNK1G2
REACTOME_PHOSPHOLIPID_METABOLISM	PROTEIN_AMINO_ACID_PHOSPHORYLATION	-0.00930644	0.772561	3	3	ELF1,FLI1,GATA2,NFE2,SPI1	FLI1,GATA2,SPI1	ARSB,SLC44A1,SLC44A5,PLA2G4A,PLD1,PIK3R1,MBOAT1,MTMR7,PIP5K1B,GPAM,PRKD1,GALC,VAPA,PIK3C3,ACER2,LPCAT1,SLC44A3,SUMF1,PPM1L,ARSJ,FIG4,PIK3CG,ASAH2,SGMS1,STS,GLB1,CERS6,PLD4,PIK3C2B,PIKFYVE,AGPAT9,PTEN,LPIN2,VAPB,SGMS2,PPAP2B,MGLL,SGPL1,PIK3C2G,SYNJ2,SPTLC2,DEGS2,LPIN1,UGCG,GBA3,AGPAT5,LPCAT4,SPTLC1,PEMT,PIP4K2A,PLA2G4D,SMPD1,PLA2G4F,CERS3,PLA2G6,PLA2G2E,PLA2G2F,PTDSS1,VAC14,ARSE,ARSH,PGS1,KDSR,MBO…	FRK,IL12A,RPS6KA4,MAST2,PKN2,FYB,AGER,SGK1,EGFR,DYRK2,IGF1R,ABL2,MARK1,VRK2,KALRN,CSNK1A1,SRPK1,CCND3,IL22RA2,SRPK2,TRIB1,ERC1,PRKD1,CCDC88C,MEX3B,PKN1,AURKC,TLK1,CDKL1,AKT3,TRIB2,CCDC88A,MAP3K2,TNKS,ERG,PRPF4B,PRKCZ,MAP3K9,PRKAA2,MAPKAPK2,CAMK4,PRKG1,HIPK3,CSK,FES,CSNK1E,BMP4,JAK2,PRKCH,PRKCB,MAP4K3,DAPK1,SNRK,STK38L,PRKACB,RAF1,EPHA5,STK10,ACVRL1,MAP4K4,F2R,CDK17,ERBB3,ZAK,ACVR1,ABL1,VRK1,FGR,T…	PRKD1,COL4A3BP,CSNK1G2
NEGATIVE_REGULATION_OF_TRANSCRIPTION	CARBOHYDRATE_BINDING	-0.0110456	0.772561	3	0	RELA,BCL6,RUNX1,TCF12,SOX2	BCL6,RUNX1,TCF12	IRF8,GLIS3,GLIS1,GLI2,RYBP,EREG,ATXN1,TLE1,KLF4,FOXN3,MEIS2,ATP8B1,BMP2,NRIP1,FOXD3,RBPJ,NRG1,PHF21A,KLF12,SMAD3,TGIF1,ZBTB18,ZBTB16,ID2,ID4,PRDM1,JAZF1,ARID5B,VDR,TBX3,PML,TP63,YBX3,POU4F2,DAXX,GCLC,ZHX2,RUNX2,ZNF423,POU2F1,IRF2,ZEB1,SMAD4,SUDS3,ZBTB14,SMAD2,PPARD,RFX3,HMGB1,ZNF202,CENPF,CUX1,ELK3,RB1,IRF7,TNP1,NR0B1,FST,BCL3,UBP1,TWIST1,ZHX3,BCL6,PAWR,TWIST2,STAT3,PEX14,KAT6B,ZMYND11,SNAI2,NFX1…	STAB2,POSTN,EMCN,LMAN1,FGF10,GCK,REG3A,THBS2,COLEC10,VEGFA,FSTL1,COL13A1,CLEC10A,LGALS8,COL25A1,CHODL,POLA1,THBS4,CD34,LGALS4,LPL,HABP2,ZNF146,ANG,ACAN,CHIT1,FCN1,APOA5,CHIA,FGFBP1,TNFAIP6,TNXB,CLEC2B,TGFBR3,VCAN,PF4,LGALS3,TENM1,CLEC3A,LMAN2L,KRT1,IMPG2,MRC1,GALK1,CLEC7A,CD209,HBEGF,CLEC4E,SERPINA5,KLRB1,PRG2,LGALS12,LRPAP1,PODXL2,KLRG1,SIGLEC8,SIGLEC7,AAMP,EPYC,ACR,HDGF,MDK,FCN3,UPK1A,FCN2,SFTP…
REACTOME_ACTIVATION_OF_CHAPERONE_GENES_BY_XBP1S	PROTEIN_MODIFICATION_PROCESS	-0.0103199	0.772444	7	1	ELF1,ERG,FLI1,GATA2,TAL1,TCF12,NOTCH1,XBP1,CBFB	ELF1,ERG,FLI1,GATA2,SPI1,TAL1,RUNX1,TCF12,CBFB	PDIA6,EDEM1,FKBP14,EXTL3,GOSR2,DNAJB9,DDX11,ADD1,WFS1,SSR1,ZBTB17,TLN1,DNAJC3,SRPRB,ARFGAP1,DDX12P,CXXC1,TPP1,LMNA,DCTN1,SHC1,PPP2R5B,SYVN1,HDGF,SULT1A4,PDIA5,ACADVL,WIPI1,XBP1,KLHDC3,SRPR,TSPYL2,PREB,CUL7,SERP1,GSK3A,ATP6V0D1,SEC31A,SULT1A3,CTDSP2,HYOU1,YIF1A,KDELR3,DNAJB11,C19orf10,TATDN2	FRK,RPN2,IL12A,RPS6KA4,MAST2,PKN2,CHRM3,FYB,AGER,FUT9,SGK1,EGFR,DUSP4,PTPRD,PTCH1,DYRK2,IGF1R,MMP15,YES1,PHEX,PTPRU,BCL10,ABL2,MARK1,ALK,VRK2,KALRN,TM4SF4,ST8SIA4,CSNK1A1,SRPK1,CCND3,IL22RA2,PARK2,SRPK2,MTMR7,FUT10,TRIB1,ANXA1,PCSK5,SEPHS1,ERC1,PTPRO,PRKD1,CCDC88C,LIPC,MEX3B,PKN1,AURKC,COG2,TLK1,TUSC3,CDKL1,NCSTN,AKT3,TRIB2,CCDC88A,MAP3K2,TNKS,MSRA,ERG,LARGE,PPM1B,PRPF4B,B3GALT5,UBE2E2,UBE2E1,PRK…	SERP1
REACTOME_ACTIVATION_OF_CHAPERONE_GENES_BY_XBP1S	POST_TRANSLATIONAL_PROTEIN_MODIFICATION	-0.0141804	0.772444	7	0	ELF1,ERG,FLI1,GATA2,TAL1,TCF12,NOTCH1,XBP1,CBFB	ELF1,ERG,FLI1,GATA2,SPI1,TAL1,RUNX1,TCF12,CBFB	PDIA6,EDEM1,FKBP14,EXTL3,GOSR2,DNAJB9,DDX11,ADD1,WFS1,SSR1,ZBTB17,TLN1,DNAJC3,SRPRB,ARFGAP1,DDX12P,CXXC1,TPP1,LMNA,DCTN1,SHC1,PPP2R5B,SYVN1,HDGF,SULT1A4,PDIA5,ACADVL,WIPI1,XBP1,KLHDC3,SRPR,TSPYL2,PREB,CUL7,SERP1,GSK3A,ATP6V0D1,SEC31A,SULT1A3,CTDSP2,HYOU1,YIF1A,KDELR3,DNAJB11,C19orf10,TATDN2	FRK,IL12A,RPS6KA4,MAST2,PKN2,FYB,AGER,SGK1,EGFR,DUSP4,PTPRD,PTCH1,DYRK2,IGF1R,BCL10,ABL2,MARK1,VRK2,KALRN,CSNK1A1,SRPK1,CCND3,IL22RA2,PARK2,SRPK2,MTMR7,TRIB1,ANXA1,PCSK5,ERC1,PTPRO,PRKD1,CCDC88C,MEX3B,PKN1,AURKC,TLK1,CDKL1,NCSTN,AKT3,TRIB2,CCDC88A,MAP3K2,TNKS,ERG,PPM1B,PRPF4B,UBE2E2,UBE2E1,PRKCZ,MAP3K9,PRKAA2,MAPKAPK2,PTPN14,DUSP10,PPARGC1A,CAMK4,RNF144B,UST,PRKG1,HIPK3,PRMT8,PTPRB,SCG5,CSK,FES,N…
G_PROTEIN_COUPLED_RECEPTOR_PROTEIN_SIGNALING_PATHWAY	SUBSTRATE_SPECIFIC_CHANNEL_ACTIVITY	-9.8946e-05	0.771219	22	5	CEBPA,CREBBP,E2F4,ELF1,EP300,ERG,FLI1,GATA2,HNF4A,MYC,PPARG,RELA,REST,BCL6,SPI1,BRCA1,TAF1,TAL1,TCF7L2,ZNF143,RUNX1,TCF12,BCOR,NCOR2,NCOR1,VEZF1,PBX1,ZNF76,NOTCH1,RB1,BACH2,SPDEF,PALB2,CBFB	CDX2,CEBPA,ELF1,EP300,ERG,FLI1,HNF4A,PPARG,RELA,BCL6,SPI1,BRCA1,TAL1,TCF7L2,ZNF143,RUNX1,TCF12,NCOR2,PBX1,ZNF76,NOTCH1,PALB2,CBFB	DRD2,GRM3,CHRM5,CXCR5,CHRM3,TAS2R1,HTR4,GRM1,EGFR,CHRM2,PARD3,ADCYAP1,ADRA1D,AGRN,PTGER3,GRM7,ADRA2C,CXCL1,GABRB2,VIP,NPY,GRM8,ADRA1A,P2RY2,GPR12,GPR176,MC4R,GIPR,GNAS,PTGER4,HTR1A,DRD1,OPRM1,CXCL12,RGS9,NMBR,GRM2,ADRA1B,HTR7,MTNR1B,PTHLH,GALR1,MC3R,GNB1,GNRHR,GABRR1,GABBR2,ABCA1,PTGFR,RGS2,CXCR2,GAP43,CNR1,BUD31,PIK3CG,PLCE1,ADRB1,LGR5,NF1,CXCR6,CCR3,SSTR4,GPR35,GNA12,RGS1,XCR1,CCR1,CCR2,TRHR,AP…	CLCA1,KCNQ5,CHRNA3,KCNJ6,KCNE2,KCNH1,RYR2,KCNS3,KCNMB2,CACNA2D1,TRPC4,ASIC2,KCND3,CACNG2,CLCA4,KCNA5,RYR3,KCNJ15,CACNA1E,CNGB1,KCNN3,KCNK5,CFTR,CHRNB3,KCNB2,CACNB2,KCNJ1,KCNMB4,AQP9,KCNJ4,BSND,KCNN2,TRPC5,KCNA4,CLCNKA,KCNK10,KCNQ1,KCNQ3,KCNC4,CACNA1C,GLRA2,KCNJ5,KCNA10,KCNA2,KCNJ3,CLCN1,KCNH3,NMUR2,TRPM5,P2RX7,SCN2A,GLRA1,KCNK17,KCNK1,CHRNA1,SCN7A,BEST1,CACNA1D,KCNA1,KCNH2,CACNA1B,SCN9A,GLRB,CLCN…	GLRA2,NMUR2,GLRA1,GLRB,MS4A2
REACTOME_DOWNREGULATION_OF_SMAD2_3_SMAD4_TRANSCRIPTIONAL_ACTIVITY	TRANSFERASE_ACTIVITY_TRANSFERRING_PHOSPHORUS_CONTAINING_GROUPS	-0.00866112	0.770487	6	0	ELF1,FLI1,SPI1,TAL1,RUNX1,TCF12	ELF1,EPAS1,ERG,FLI1,GATA2,SPI1,TAL1,RUNX1,TCF12,CBFB	SMAD3,TGIF1,RPS27AP11,SMAD4,NCOR2,SMAD2,UBE2D3,TRIM33,PPM1A,SKIL,PARP1,SKI,HDAC1,SMURF2,USP9X,NCOR1,UBE2D1,UBA52,RPS27A,TGIF2	FRK,DLG1,DCK,SGK1,RPS6KA2,EGFR,NRP1,DYRK2,IGF1R,ROR1,MARK1,ALK,VRK2,PDK1,TGFBR2,KALRN,DGKG,EPGN,CSNK1A1,ITK,BRD2,SRPK1,PRIM2,MAP3K7,SRPK2,DGKI,PDGFRL,RIPK2,TRIB1,PFKP,PRKD1,PIK3C3,RPS6KA3,TLK1,DLG2,CDKL1,UAP1,DDR2,TRIB2,MAP3K2,GCK,GNE,PRKCZ,MAP3K9,HUNK,MAPKAPK2,PIK3CG,ROR2,SGMS1,HIPK3,TYRO3,CSNK1E,AK1,ERBB4,CDK1,PRKCH,PRKCB,PFKL,MAP4K3,PIKFYVE,KDR,MAPK14,POLB,TJP2,MUSK,ADK,SNRK,MAPK13,RNGTT,STK38…
NEUROLOGICAL_SYSTEM_PROCESS	RNA_PROCESSING	-0.0208027	0.769708	26	1	CDX2,CEBPA,CREBBP,E2F4,ELF1,EP300,ERG,FLI1,GATA2,HNF4A,SMAD1,PPARG,RELA,REST,BCL6,SPI1,BRCA1,TAL1,TCF7L2,ZNF143,RUNX1,TCF12,PBX1,ZNF76,NOTCH1,IKZF1,RB1,ETV1,PALB2,CBFB,RFX2	CEBPA,CREBBP,E2F7,E2F4,ELF1,EP300,ERG,FLI1,GATA2,HNF4A,MYC,POU5F1,PPARG,RELA,BCL6,SP2,SPI1,BRCA1,TAL1,TCF7L2,YY1,ZNF143,RUNX1,TCF12,NCOR2,NCOR1,PBX1,ZNF76,NOTCH1,RB1,ETV1,SPDEF,PALB2,CBFB,GMEB2	DRD2,GRM3,TGFB2,PAX3,ATXN7,OPA1,RIMS1,KCNQ5,GRM1,DFNB31,SYT1,NOVA1,SIX6,CHRNA5,KIF1B,CHML,CNTN4,GRM7,NLGN1,KCNMB2,SLC1A3,GDNF,TGFBI,PCDHB2,PCDHB3,GABRB2,GRIK2,NPY,SRI,KCND2,GRM8,RDH10,GAD2,KCNMA1,PAX6,GPR176,ASIC2,DTNA,RIT2,GNAS,GRIK1,CRYGA,DRD1,TULP1,OPRM1,SYPL1,CDH23,GRIK4,USH2A,SIX3,GRM2,PROK2,EYA4,HTR7,PDE6C,MTNR1B,GRIN2B,SLC6A2,MBP,SYN3,CACNA1E,GABRR1,GABRR2,GABBR2,CNGB1,COL11A1,KCNN3,EFEMP1…	IVNS1ABP,HNRNPD,INTS12,GEMIN5,NOVA1,SNRPN,HNRNPR,ELAVL4,SRPK1,SRPK2,CWC15,CPSF6,INTS4,SNRPC,SFPQ,NHP2,PRPF4B,BICD1,PPARGC1A,DHX15,LSM6,INTS9,DDX20,KIN,RNGTT,CSTF2,FARS2,LSM5,EXOSC2,HNRNPC,RNPS1,CRNKL1,RBPMS,SRSF12,INTS7,RBMS1,EXOSC3,SRSF1,DGCR8,SNRPB2,PRPF31,TRA2B,U2AF1,SETX,SFSWAP,SF3B4,RP9,PABPC4,POP4,CSTF1,NUFIP1,GEMIN8,SPOP,LSM1,DHX16,METTL1,NSUN2,TRA2A,PRPF18,RBMS2,RBM6,RBM5,INTS10,INTS3,NOL…	NOVA1
INTRACELLULAR_TRANSPORT	ION_CHANNEL_ACTIVITY	-0.0197056	0.769609	18	0	CEBPA,CTCF,ELF1,EP300,ERG,FLI1,HNF4A,SMAD1,PPARG,RELA,BCL6,SPI1,BRCA1,TAL1,TCF3,TCF7L2,USF1,ZNF143,NCOR2,NCOR1,PBX1,NOTCH1,PALB2,XBP1	CEBPA,ELF1,EP300,ERG,FLI1,HNF4A,PPARG,RELA,BCL6,SPI1,BRCA1,TAL1,TCF7L2,ZNF143,RUNX1,TCF12,NCOR2,PBX1,ZNF76,NOTCH1,PALB2,CBFB	ARSB,SCAMP1,OPA1,FYB,TRPS1,ZW10,KIF1B,ATG4C,RAB3GAP2,MTX2,NLGN1,ATXN1,GLI3,SEC23IP,BNIP3,NUP160,EXOC5,TMED10,LMAN1,AP3D1,COG2,SNAP23,ATG4D,TLK1,SMAD3,LRPPRC,BET1,BCL2,HPS4,YKT6,KIF1A,ABCA1,AGXT,STX18,ERGIC1,NEFL,EEA1,SCG5,MYO1E,NF1,GOSR2,PEX10,NFKBIE,KIF5A,APOE,ADRB2,COG3,APPBP2,ANP32A,NLRP3,F2R,RPGR,ZFYVE9,DYNC1I1,NPM1,NUDT4,STAP1,SQSTM1,SCAMP2,RAB2A,ABCG1,MYH6,BARD1,SMG6,CLEC4M,SRSF12,XPO6,PEX7…	CLCA1,KCNQ5,CHRNA3,KCNJ6,KCNE2,KCNH1,RYR2,KCNS3,KCNMB2,CACNA2D1,TRPC4,ASIC2,KCND3,CACNG2,CLCA4,KCNA5,RYR3,KCNJ15,CACNA1E,CNGB1,KCNN3,KCNK5,CFTR,CHRNB3,KCNB2,CACNB2,KCNJ1,KCNMB4,KCNJ4,BSND,KCNN2,TRPC5,KCNA4,CLCNKA,KCNK10,KCNQ1,KCNQ3,KCNC4,CACNA1C,GLRA2,KCNJ5,KCNA10,KCNA2,KCNJ3,CLCN1,KCNH3,NMUR2,TRPM5,P2RX7,SCN2A,GLRA1,KCNK17,KCNK1,CHRNA1,SCN7A,BEST1,CACNA1D,KCNA1,KCNH2,CACNA1B,SCN9A,GLRB,CLCN3,NOX…
REACTOME_DOWNREGULATION_OF_SMAD2_3_SMAD4_TRANSCRIPTIONAL_ACTIVITY	PHOSPHOTRANSFERASE_ACTIVITY_ALCOHOL_GROUP_AS_ACCEPTOR	-0.00764835	0.767634	5	0	ELF1,FLI1,SPI1,TAL1,RUNX1,TCF12	ELF1,EPAS1,FLI1,SPI1,TAL1,RUNX1,CTCFL	SMAD3,TGIF1,RPS27AP11,SMAD4,NCOR2,SMAD2,UBE2D3,TRIM33,PPM1A,SKIL,PARP1,SKI,HDAC1,SMURF2,USP9X,NCOR1,UBE2D1,UBA52,RPS27A,TGIF2	FRK,SGK1,RPS6KA2,EGFR,NRP1,DYRK2,IGF1R,ROR1,MARK1,ALK,VRK2,PDK1,TGFBR2,KALRN,DGKG,EPGN,CSNK1A1,ITK,BRD2,SRPK1,MAP3K7,SRPK2,DGKI,PDGFRL,RIPK2,TRIB1,PFKP,PRKD1,PIK3C3,RPS6KA3,TLK1,CDKL1,DDR2,TRIB2,MAP3K2,GCK,GNE,PRKCZ,MAP3K9,HUNK,MAPKAPK2,PIK3CG,ROR2,HIPK3,TYRO3,CSNK1E,ERBB4,CDK1,PRKCH,PRKCB,PFKL,MAP4K3,PIKFYVE,KDR,MAPK14,MUSK,SNRK,MAPK13,STK38L,ITPKA,PRKACB,EPHA5,STK10,ACVRL1,MAP4K4,ERBB3,ACVR2A,Z…
REACTOME_DOWNREGULATION_OF_SMAD2_3_SMAD4_TRANSCRIPTIONAL_ACTIVITY	KINASE_ACTIVITY	-0.00805519	0.767634	5	0	ELF1,FLI1,SPI1,TAL1,RUNX1,TCF12	ELF1,EPAS1,FLI1,SPI1,TAL1,RUNX1,CTCFL	SMAD3,TGIF1,RPS27AP11,SMAD4,NCOR2,SMAD2,UBE2D3,TRIM33,PPM1A,SKIL,PARP1,SKI,HDAC1,SMURF2,USP9X,NCOR1,UBE2D1,UBA52,RPS27A,TGIF2	FRK,DLG1,DCK,SGK1,RPS6KA2,EGFR,NRP1,DYRK2,IGF1R,ROR1,MARK1,ALK,VRK2,PDK1,TGFBR2,KALRN,DGKG,EPGN,CSNK1A1,ITK,BRD2,SRPK1,MAP3K7,SRPK2,DGKI,PDGFRL,RIPK2,TRIB1,PFKP,PRKD1,PIK3C3,RPS6KA3,TLK1,DLG2,CDKL1,DDR2,TRIB2,MAP3K2,GCK,GNE,PRKCZ,MAP3K9,HUNK,MAPKAPK2,PIK3CG,ROR2,HIPK3,TYRO3,CSNK1E,AK1,ERBB4,CDK1,PRKCH,PRKCB,PFKL,MAP4K3,PIKFYVE,KDR,MAPK14,TJP2,MUSK,ADK,SNRK,MAPK13,STK38L,ITPKA,PRKACB,EPHA5,STK10,A…
REACTOME_GPCR_LIGAND_BINDING	MRNA_METABOLIC_PROCESS	-0.0177426	0.763565	28	0	CDX2,CEBPA,CREB1,CREBBP,E2F4,ELF1,EP300,ERG,ESR1,FOXM1,FLI1,GATA2,HNF4A,MYC,NFYA,POU5F1,PPARG,RELA,BCL6,SP2,SPI1,BRCA1,TAL1,TCF7L2,YY1,ZNF143,RUNX1,TCF12,BCOR,NCOR2,NCOR1,VEZF1,PBX1,ZNF76,NOTCH1,RB1,ETV1,BACH2,SPDEF,PALB2,CBFB,RFX2,GMEB2,DLX1	CREBBP,E2F4,ELF1,EP300,ERG,FLI1,GATA2,HNF4A,NFATC1,POU5F1,PPARG,BCL6,SP2,SPI1,BRCA1,TAL1,TCF7L2,YY1,ZNF143,NCOR2,NCOR1,PBX1,ZNF76,NOTCH1,RB1,ETV1,PALB2,CBFB,GMEB2	DRD2,GRM3,CHRM5,CXCR5,CHRM3,HTR4,GRM1,CHRM2,PTCH1,LPAR1,ADCYAP1,ADRA1D,WNT4,PTGER3,WNT9A,POMC,NMS,GRM7,CCK,CXCL1,PPBP,VIP,NPY,TAC1,GRM8,VIPR2,ADRA1A,ANXA1,P2RY2,MC4R,S1PR5,GIPR,GNAS,FZD7,PTGER4,HTR1A,DRD1,OPRM1,CXCL12,NPS,NMBR,GRM2,ADRA1B,HTR7,MTNR1B,PTHLH,CXCL16,GALR1,MC3R,GNB1,GNRHR,WNT2,GABBR2,RXFP2,PTGFR,PROK1,CXCR2,CCL20,WNT7A,EDN1,CNR1,FZD1,ADRB1,ADM,FPR3,FZD10,CXCR6,CCR3,SSTR4,CXCR1,CCR4,X…	GEMIN5,AUH,HNRNPR,ELAVL4,SRPK1,SRPK2,CWC15,CPSF6,SFPQ,PPARGC1A,DHX15,DDX20,KIN,RNGTT,CSTF2,LSM5,CRNKL1,PAIP1,SMG6,SRSF12,SRSF1,PRPF31,TRA2B,GSPT1,SFSWAP,CSTF1,GEMIN8,SPOP,LSM1,TRA2A,PRPF18,UPF2,HSPA1B,SF1,LSM3,PABPC1,DHX38,EFTUD2,DDX39A,ZFP36,GRSF1,SSB,SLBP,SLU7,CPSF1,CDK11A,CDK11B,SMG1,SRSF10,SF3B3,SF3A3,SMNDC1,SRSF4,KHSRP,SCAF11,GEMIN2,TXNL4A,NONO,KHDRBS1,RNMT,PTBP1,CELF1,HNRNPA0,NCBP1,SNRPD1,C…
INTRACELLULAR_TRANSPORT	GATED_CHANNEL_ACTIVITY	-0.0178079	0.762587	17	0	CEBPA,CTCF,ELF1,EP300,ERG,FLI1,HNF4A,SMAD1,PPARG,RELA,BCL6,SPI1,BRCA1,TAL1,TCF3,TCF7L2,USF1,ZNF143,NCOR2,NCOR1,PBX1,NOTCH1,PALB2,XBP1	CEBPA,ELF1,EP300,ERG,FLI1,HNF4A,MYC,PPARG,RELA,BCL6,SPI1,BRCA1,TCF7L2,ZNF143,TCF12,NCOR2,PBX1,NOTCH1,PALB2,CBFB	ARSB,SCAMP1,OPA1,FYB,TRPS1,ZW10,KIF1B,ATG4C,RAB3GAP2,MTX2,NLGN1,ATXN1,GLI3,SEC23IP,BNIP3,NUP160,EXOC5,TMED10,LMAN1,AP3D1,COG2,SNAP23,ATG4D,TLK1,SMAD3,LRPPRC,BET1,BCL2,HPS4,YKT6,KIF1A,ABCA1,AGXT,STX18,ERGIC1,NEFL,EEA1,SCG5,MYO1E,NF1,GOSR2,PEX10,NFKBIE,KIF5A,APOE,ADRB2,COG3,APPBP2,ANP32A,NLRP3,F2R,RPGR,ZFYVE9,DYNC1I1,NPM1,NUDT4,STAP1,SQSTM1,SCAMP2,RAB2A,ABCG1,MYH6,BARD1,SMG6,CLEC4M,SRSF12,XPO6,PEX7…	KCNQ5,CHRNA3,KCNJ6,KCNE2,KCNH1,RYR2,KCNS3,KCNMB2,CACNA2D1,TRPC4,ASIC2,KCND3,CACNG2,KCNA5,RYR3,KCNJ15,CACNA1E,CNGB1,KCNN3,CFTR,CHRNB3,KCNB2,CACNB2,KCNJ1,KCNMB4,KCNJ4,KCNN2,TRPC5,KCNA4,CLCNKA,KCNQ1,KCNQ3,KCNC4,CACNA1C,GLRA2,KCNJ5,KCNA10,KCNA2,KCNJ3,CLCN1,KCNH3,NMUR2,P2RX7,SCN2A,GLRA1,KCNK1,CHRNA1,SCN7A,CACNA1D,KCNA1,KCNH2,CACNA1B,SCN9A,GLRB,CLCN3,TRPC3,SCN5A,CACNA1G,KCNE1,CHRNA6,CHRNA7,CACNG4,SCN4A…
REACTOME_OLFACTORY_SIGNALING_PATHWAY	TRANSMEMBRANE_RECEPTOR_ACTIVITY	-0.021614	0.761331	37	5	CDX2,CEBPA,CTCF,CREBBP,E2F7,E2F1,E2F4,ELF1,EP300,ERG,FOXM1,FLI1,FOS,GATA2,HNF4A,JUN,JUND,SMAD1,MYC,POU5F1,PPARG,RELA,BCL6,SP1,SP2,SPI1,BRCA1,TAF1,TAL1,TCF3,TCF7L2,NKX2-1,USF1,YY1,ZNF143,NANOG,RUNX1,RAD21,TCF12,BCOR,NCOR2,NCOR1,VEZF1,PBX1,LMO2,ZNF76,NOTCH1,IKZF1,RB1,ETV1,SOX2,BACH2,SPDEF,PALB2,CBFB,RFX2,GMEB2,DLX1	CDX2,CEBPA,CREBBP,E2F4,ELF1,EP300,ERG,FLI1,GATA2,HNF4A,NFYA,POU5F1,PPARG,RELA,BCL6,SP2,SPI1,BRCA1,TAL1,TCF3,TCF7L2,YY1,ZNF143,RUNX1,TCF12,NCOR2,NCOR1,VEZF1,PBX1,ZNF76,NOTCH1,RB1,ETV1,BACH2,PALB2,CBFB,GMEB2,DLX1	OR6X1,OR2K2,OR51A2,OR4K2,OR4K13,OR6N2,OR51I2,OR7G1,OR2T33,OR2T12,GNB1,OR52L1,OR51E1,OR51L1,OR52B6,OR2C1,OR1E2,OR4L1,OR2A5,OR2G2,OR2A25,OR1F1,OR2L13,OR2M2,OR10J1,OR9G1,OR10J5,OR10H5,OR10H1,OR1L8,GNGT1,OR10A2,OR10A4,OR51I1,OR51B4,OR51B6,OR8B4,OR51M1,OR51A7,OR51G2,OR2H1,OR52M1,OR11G2,OR10A6,OR10G3,OR9Q2,OR2V2,OR5D18,OR5L2,OR1D5,OR9G9,OR1C1,OR9Q1,OR52H1,OR2Y1,OR1J1,GNAL,OR2T11,OR2T35,OR52I1,OR4Q3,OR7…	DNER,DRD2,GRM3,CHRM5,IL12RB2,TNFRSF1A,ELTD1,CHRM3,TAS2R1,HTR4,AGER,GPR126,GRM1,EGFR,CHRM2,GFRA2,PTPRD,NRP1,OPCML,STAB2,CHRNA5,CHRNA3,IGF1R,ADRA1D,KLRD1,PTPRU,ROR1,PTGER3,MR1,ALK,IL5RA,GRM7,TGFBR2,PTPRG,ADRA2C,GABRB1,OSMR,GABRB2,BAI3,GRIK2,IL22RA2,NPY,GRM8,VIPR2,PDGFRL,ADRA1A,PTPRO,GPR139,MC4R,BCAM,GRIK1,FZD7,PTGER4,HTR1A,COLEC12,GRIK3,DRD1,OPRM1,GRIK4,SORL1,NMBR,LPHN2,DDR2,PAX8,GRM2,UNC5C,ADRA1B,…	OR2C1,OR1D5,OR2S2,OR1D2,OR3A1
SYSTEM_DEVELOPMENT	RHODOPSIN_LIKE_RECEPTOR_ACTIVITY	-0.00878762	0.759961	26	8	CEBPA,CREB1,CREBBP,E2F4,ELF1,EP300,ERG,FLI1,HNF4A,MYC,PPARG,RARA,RELA,BCL6,SPI1,BRCA1,TAL1,TCF3,TCF7L2,TFAP2A,ZNF143,RUNX1,BCLAF1,CTBP2,SUZ12,NCOR2,NCOR1,VEZF1,PBX1,ZNF76,NOTCH1,RB1,BACH2,PALB2,MED1,CBFB,TFDP1	CDX2,CEBPA,CREB1,E2F4,ELF1,EP300,ERG,FLI1,GATA2,HNF4A,PPARG,RELA,BCL6,SPI1,BRCA1,TAL1,TCF3,TCF7L2,ZNF143,RUNX1,TCF12,NCOR2,NCOR1,PBX1,ZNF76,NOTCH1,ETV1,BACH2,PALB2,CBFB	DNER,HDAC9,DRD2,S100A7,NA,EFNA5,IKZF1,ETS1,SCN8A,CDH13,IKZF3,PBX1,TGFB2,CHRM3,FEZ2,PAX3,HDAC4,TLL1,COL1A2,IFRD1,ANKRD7,CHRM2,TRPS1,SH3GL2,SYK,PTCH1,DFNB31,NRP1,PARD3,JRKL,SPRY2,MYO16,SIX6,EYA2,DSCAM,EN1,HES1,POSTN,POU4F1,AGRN,BCL10,NTNG1,KCNH1,SOX11,ALK,GLI2,MSTN,CNTN4,KALRN,MBNL1,NLGN1,FGF12,CXCL1,EPGN,EREG,EMCN,UGT8,SEMA5A,GDNF,MEF2C,ST8SIA4,SPOCK1,PCDHA11,PCDHA10,PCDHA8,PCDHA7,PCDHA6,PCDHA5,PC…	DRD2,CHRM5,CHRM3,TAS2R1,HTR4,CHRM2,OPCML,ADRA1D,PTGER3,ADRA2C,PDGFRL,ADRA1A,GPR139,MC4R,PTGER4,HTR1A,DRD1,OPRM1,NMBR,PAX8,ADRA1B,HTR7,MTNR1B,GALR1,MC3R,GNRHR,PTGFR,CXCR2,CNR1,ADRB1,OR2C1,FPR3,SSTR4,XCR1,TRHR,MTNR1A,ADRB2,FSHR,OXTR,HTR2A,F2R,AVPR1A,SSTR1,ADRA2A,HTR1B,HTR5A,CMKLR1,NMUR2,HRH2,NMUR1,HTR1F,GRPR,TACR3,TACR2,CHRM1,MAS1,NPBWR1,OPRK1,OPRD1,TACR1,HCRTR2,TAS1R1,BDKRB1,HPGD,TSHR,HTR1D,HTR1E,…	DRD2,CHRM3,CHRM2,FSHR,CMKLR1,NMUR2,CHRM1,GHSR
RNA_PROCESSING	SUBSTRATE_SPECIFIC_CHANNEL_ACTIVITY	-0.015755	0.758926	22	0	CEBPA,CREBBP,E2F7,E2F4,ELF1,EP300,ERG,FLI1,GATA2,HNF4A,MYC,POU5F1,PPARG,RELA,BCL6,SP2,SPI1,BRCA1,TAL1,TCF7L2,YY1,ZNF143,RUNX1,TCF12,NCOR2,NCOR1,PBX1,ZNF76,NOTCH1,RB1,ETV1,SPDEF,PALB2,CBFB,GMEB2	CDX2,CEBPA,ELF1,EP300,ERG,FLI1,HNF4A,PPARG,RELA,BCL6,SPI1,BRCA1,TAL1,TCF7L2,ZNF143,RUNX1,TCF12,NCOR2,PBX1,ZNF76,NOTCH1,PALB2,CBFB	IVNS1ABP,HNRNPD,INTS12,GEMIN5,NOVA1,SNRPN,HNRNPR,ELAVL4,SRPK1,SRPK2,CWC15,CPSF6,INTS4,SNRPC,SFPQ,NHP2,PRPF4B,BICD1,PPARGC1A,DHX15,LSM6,INTS9,DDX20,KIN,RNGTT,CSTF2,FARS2,LSM5,EXOSC2,HNRNPC,RNPS1,CRNKL1,RBPMS,SRSF12,INTS7,RBMS1,EXOSC3,SRSF1,DGCR8,SNRPB2,PRPF31,TRA2B,U2AF1,SETX,SFSWAP,SF3B4,RP9,PABPC4,POP4,CSTF1,NUFIP1,GEMIN8,SPOP,LSM1,DHX16,METTL1,NSUN2,TRA2A,PRPF18,RBMS2,RBM6,RBM5,INTS10,INTS3,NOL…	CLCA1,KCNQ5,CHRNA3,KCNJ6,KCNE2,KCNH1,RYR2,KCNS3,KCNMB2,CACNA2D1,TRPC4,ASIC2,KCND3,CACNG2,CLCA4,KCNA5,RYR3,KCNJ15,CACNA1E,CNGB1,KCNN3,KCNK5,CFTR,CHRNB3,KCNB2,CACNB2,KCNJ1,KCNMB4,AQP9,KCNJ4,BSND,KCNN2,TRPC5,KCNA4,CLCNKA,KCNK10,KCNQ1,KCNQ3,KCNC4,CACNA1C,GLRA2,KCNJ5,KCNA10,KCNA2,KCNJ3,CLCN1,KCNH3,NMUR2,TRPM5,P2RX7,SCN2A,GLRA1,KCNK17,KCNK1,CHRNA1,SCN7A,BEST1,CACNA1D,KCNA1,KCNH2,CACNA1B,SCN9A,GLRB,CLCN…
REACTOME_ANTIGEN_PROCESSING_UBIQUITINATION_PROTEASOME_DEGRADATION	ION_CHANNEL_ACTIVITY	-0.0106733	0.758915	17	1	ELF1,ERG,FLI1,HNF4A,IRF1,RELA,BCL6,SPI1,BRCA1,TAL1,TCF7L2,YY1,ZNF143,TCF12,NCOR2,NCOR1,ZNF76,NOTCH1,BACH2,PALB2,CBFB,E2F8	CEBPA,ELF1,EP300,ERG,FLI1,HNF4A,PPARG,RELA,BCL6,SPI1,BRCA1,TAL1,TCF7L2,ZNF143,RUNX1,TCF12,NCOR2,PBX1,ZNF76,NOTCH1,PALB2,CBFB	ASB1,TCEB1P3,BTRC,PSMA4,PSMB1,RNF220,UBE2U,PARK2,FBXO17,FBXO27,ASB3,UBE2J2,ANAPC4,GAN,UBE2G2,SPSB1,ZBTB16,UBE2E2,UBA6,UBE2E1,ANAPC13,RNF4,RNF144B,TPP2,ASB7,SMURF1,UBE2E3,RCHY1,RNF182,FBXW8,TRIM36,RPS27AP11,KLHL13,UBE2H,UBE2L3,ASB5,PSMD9,ASB2,PSMF1,TMEM189-UBE2V1,UBE3A,PSMD14,TRIM9,UBE2Z,UBE3C,RNF6,PSMD6,UBR4,PSMD7,SOCS3,HERC2,UBA5,PSMA8,FBXW7,UBE2F,SPSB4,UBE2D3,WSB1,ASB9,PSMB2,CBLB,SOCS1,NEDD4,HU…	CLCA1,KCNQ5,CHRNA3,KCNJ6,KCNE2,KCNH1,RYR2,KCNS3,KCNMB2,CACNA2D1,TRPC4,ASIC2,KCND3,CACNG2,CLCA4,KCNA5,RYR3,KCNJ15,CACNA1E,CNGB1,KCNN3,KCNK5,CFTR,CHRNB3,KCNB2,CACNB2,KCNJ1,KCNMB4,KCNJ4,BSND,KCNN2,TRPC5,KCNA4,CLCNKA,KCNK10,KCNQ1,KCNQ3,KCNC4,CACNA1C,GLRA2,KCNJ5,KCNA10,KCNA2,KCNJ3,CLCN1,KCNH3,NMUR2,TRPM5,P2RX7,SCN2A,GLRA1,KCNK17,KCNK1,CHRNA1,SCN7A,BEST1,CACNA1D,KCNA1,KCNH2,CACNA1B,SCN9A,GLRB,CLCN3,NOX…	CUL5
REACTOME_CLASS_A1_RHODOPSIN_LIKE_RECEPTORS	RNA_PROCESSING	-0.0219254	0.75872	30	0	CDX2,CREB1,CREBBP,E2F4,ELF1,EP300,ERG,ESR1,FOXM1,FLI1,GATA2,HNF4A,NFKB1,POU5F1,PPARG,REL,RELA,BCL6,SPI1,BRCA1,TAF1,TAL1,TCF7L2,ZNF143,RUNX1,TCF12,BCOR,NCOR2,NCOR1,VEZF1,PBX1,ZNF76,NOTCH1,RB1,ETV1,BACH2,SPDEF,PALB2,CBFB,RFX2,GMEB2,DLX1	CEBPA,CREBBP,E2F7,E2F4,ELF1,EP300,ERG,FLI1,GATA2,HNF4A,MYC,POU5F1,PPARG,RELA,BCL6,SP2,SPI1,BRCA1,TAL1,TCF7L2,YY1,ZNF143,RUNX1,TCF12,NCOR2,NCOR1,PBX1,ZNF76,NOTCH1,RB1,ETV1,SPDEF,PALB2,CBFB,GMEB2	DRD2,CHRM5,CXCR5,CHRM3,HTR4,CHRM2,LPAR1,ADRA1D,PTGER3,POMC,NMS,CCK,CXCL1,PPBP,NPY,TAC1,ADRA1A,ANXA1,P2RY2,MC4R,S1PR5,PTGER4,HTR1A,DRD1,OPRM1,CXCL12,NPS,NMBR,ADRA1B,HTR7,MTNR1B,CXCL16,GALR1,MC3R,GNRHR,RXFP2,PTGFR,PROK1,CXCR2,CCL20,EDN1,CNR1,ADRB1,FPR3,CXCR6,CCR3,SSTR4,CXCR1,CCR4,XCR1,CCR1,CCR2,CXCL13,CCR6,CCL21,TRHR,HTR2C,MTNR1A,ADRB2,FSHR,OXTR,HTR2A,C3,EDN3,F2R,RLN2,LHCGR,AVPR1A,SSTR1,LPAR3,NTSR1…	IVNS1ABP,HNRNPD,INTS12,GEMIN5,NOVA1,SNRPN,HNRNPR,ELAVL4,SRPK1,SRPK2,CWC15,CPSF6,INTS4,SNRPC,SFPQ,NHP2,PRPF4B,BICD1,PPARGC1A,DHX15,LSM6,INTS9,DDX20,KIN,RNGTT,CSTF2,FARS2,LSM5,EXOSC2,HNRNPC,RNPS1,CRNKL1,RBPMS,SRSF12,INTS7,RBMS1,EXOSC3,SRSF1,DGCR8,SNRPB2,PRPF31,TRA2B,U2AF1,SETX,SFSWAP,SF3B4,RP9,PABPC4,POP4,CSTF1,NUFIP1,GEMIN8,SPOP,LSM1,DHX16,METTL1,NSUN2,TRA2A,PRPF18,RBMS2,RBM6,RBM5,INTS10,INTS3,NOL…
ESTABLISHMENT_OF_CELLULAR_LOCALIZATION	CATION_CHANNEL_ACTIVITY	-0.00982708	0.755278	13	2	E2F4,ELF1,EP300,ERG,FLI1,PPARG,RELA,BCL6,RXRA,SPI1,BRCA1,TCF7L2,USF1,ZNF143,PBX1,NOTCH1,PALB2,XBP1	CEBPA,ELF1,EP300,FLI1,HNF4A,PPARG,RELA,BCL6,SPI1,BRCA1,TCF7L2,ZNF143,TCF12,PBX1,NOTCH1,PALB2	ARSB,SCAMP1,OPA1,FYB,RIMS1,TRPS1,ZWINT,ZW10,CADM1,SYT1,KIF1B,ATG4C,RAB3GAP2,MTX2,NLGN1,ATXN1,GLI3,SEC23IP,BNIP3,NUP160,EXOC5,TMED10,LMAN1,AP3D1,COG2,SNAP23,ATG4D,TLK1,LIN7A,SMAD3,LRPPRC,BET1,BCL2,SYN3,HPS4,YKT6,KIF1A,ABCA1,AGXT,CADPS,STX18,ERGIC1,NEFL,KCNMB4,EEA1,SCG5,MYO1E,NF1,GOSR2,SEPT5,PEX10,NFKBIE,KIF5A,LRMP,APOE,SYTL4,ADRB2,SCG2,COG3,APPBP2,ANP32A,NLRP3,F2R,RPGR,ZFYVE9,DYNC1I1,CARTPT,NPM1,S…	KCNQ5,CHRNA3,KCNJ6,KCNE2,KCNH1,RYR2,KCNS3,KCNMB2,CACNA2D1,TRPC4,ASIC2,KCND3,CACNG2,KCNA5,RYR3,KCNJ15,CACNA1E,KCNN3,KCNK5,CHRNB3,KCNB2,CACNB2,KCNJ1,KCNMB4,KCNJ4,KCNN2,TRPC5,KCNA4,KCNK10,KCNQ1,KCNQ3,KCNC4,CACNA1C,KCNJ5,KCNA10,KCNA2,KCNJ3,KCNH3,P2RX7,SCN2A,KCNK17,KCNK1,CHRNA1,SCN7A,CACNA1D,KCNA1,KCNH2,CACNA1B,SCN9A,NOX5,TRPC3,SCN5A,CACNA1G,KCNE1,CHRNA6,KCNK3,CHRNA7,CACNG4,SCN4A,KCNG2,HTR3B,HTR3A,TRP…	KCNMB4,SHROOM2
REACTOME_HIV_INFECTION	RECEPTOR_ACTIVITY	-0.0172056	0.754548	32	5	CEBPA,CREBBP,E2F4,EGR1,ELF1,EP300,ERG,FLI1,HNF4A,MAX,MYC,ATF1,POU5F1,PPARG,RELA,BCL6,SPI1,BRCA1,TCF7L2,NKX2-1,YY1,ZNF143,TCF12,GABPA,GTF2B,NCOR2,NCOR1,PBX1,ZNF76,NOTCH1,RB1,ETV1,BACH2,PALB2,CBFB,GMEB2,ZNF407,DLX1,E2F8,ZNF280D	CDX2,CEBPA,CREBBP,E2F4,ELF1,EP300,ERG,FLI1,GATA2,GATA4,HNF4A,MYC,NFYA,NFYB,POU5F1,PPARG,RELA,BCL6,SP2,SPI1,BRCA1,TAL1,TCF7L2,YY1,ZNF143,RUNX1,TCF12,NCOR2,NCOR1,VEZF1,PBX1,ZNF76,NOTCH1,RB1,ETV1,BACH2,PALB2,CBFB,RFX2,GMEB2,ZNF407,DLX1	ELMO1,TCEB1P3,BTRC,PSMA4,PSMB1,CCNH,MNAT1,NUP93,NELFCD,NUP153,NUP85,NUP50,VPS37A,LIG4,TAF9,CD247,ERCC3,RNGTT,RPS27AP11,GTF2A1,PSMD9,NPM1,CTDP1,PSMF1,CXCR4,RAC1,PSMD14,FYN,PAK2,AP1S2,PSMD6,DOCK2,TAF4,PPIAP22,GTF2F2,PSMD7,NUP37,POLR2A,PSMA8,NUP35,HMGA1,PSMB2,TSG101,XPO1,XRCC5,XRCC4,NUP210,NELFE,KPNB1,PSMB9,CD28,AP1M1,PSMA2,PSMD3,TCEA1,RAN,PSMC1,PSMA6,CCNT1,SLC25A4,NUP62,GTF2B,PSMD1,FEN1,PSMB8,PSMB1…	DNER,DRD2,GRM3,CHRM5,IL12RB2,TNPO3,TNFRSF1A,ELTD1,RXRG,CHRM3,ITPR1,RARB,TAS2R1,MCC,HTR4,AGER,GPR126,GRM1,EGFR,CHRM2,GFRA2,PTPRD,PTCH1,NRP1,OPCML,LRP1,STAB2,CHRNA5,CHRNA3,IGF1R,ADRA1D,IGSF1,KLRD1,PTPRU,ROR1,PTGER3,MR1,ALK,IL5RA,GRM7,TGFBR2,PTPRG,ADRA2C,GABRB1,OSMR,GABRB2,BAI3,GRIK2,ROS1,IL22RA2,NPY,GRM8,VIPR2,PDGFRL,ADRA1A,SLC20A2,P2RY2,PTPRO,PRKD1,NRXN3,GPR139,ITGAX,MMD,MC4R,BCAM,PVRL2,GRIK1,FZD7…	CXCR4,CD28,CCR5,CUL5,CD4
INTRACELLULAR_TRANSPORT	CATION_CHANNEL_ACTIVITY	-0.0175851	0.753735	15	0	CEBPA,CTCF,ELF1,EP300,ERG,FLI1,HNF4A,SMAD1,PPARG,RELA,BCL6,SPI1,BRCA1,TAL1,TCF3,TCF7L2,USF1,ZNF143,NCOR2,NCOR1,PBX1,NOTCH1,PALB2,XBP1	CEBPA,ELF1,EP300,FLI1,HNF4A,PPARG,RELA,BCL6,SPI1,BRCA1,TCF7L2,ZNF143,TCF12,PBX1,NOTCH1,PALB2	ARSB,SCAMP1,OPA1,FYB,TRPS1,ZW10,KIF1B,ATG4C,RAB3GAP2,MTX2,NLGN1,ATXN1,GLI3,SEC23IP,BNIP3,NUP160,EXOC5,TMED10,LMAN1,AP3D1,COG2,SNAP23,ATG4D,TLK1,SMAD3,LRPPRC,BET1,BCL2,HPS4,YKT6,KIF1A,ABCA1,AGXT,STX18,ERGIC1,NEFL,EEA1,SCG5,MYO1E,NF1,GOSR2,PEX10,NFKBIE,KIF5A,APOE,ADRB2,COG3,APPBP2,ANP32A,NLRP3,F2R,RPGR,ZFYVE9,DYNC1I1,NPM1,NUDT4,STAP1,SQSTM1,SCAMP2,RAB2A,ABCG1,MYH6,BARD1,SMG6,CLEC4M,SRSF12,XPO6,PEX7…	KCNQ5,CHRNA3,KCNJ6,KCNE2,KCNH1,RYR2,KCNS3,KCNMB2,CACNA2D1,TRPC4,ASIC2,KCND3,CACNG2,KCNA5,RYR3,KCNJ15,CACNA1E,KCNN3,KCNK5,CHRNB3,KCNB2,CACNB2,KCNJ1,KCNMB4,KCNJ4,KCNN2,TRPC5,KCNA4,KCNK10,KCNQ1,KCNQ3,KCNC4,CACNA1C,KCNJ5,KCNA10,KCNA2,KCNJ3,KCNH3,P2RX7,SCN2A,KCNK17,KCNK1,CHRNA1,SCN7A,CACNA1D,KCNA1,KCNH2,CACNA1B,SCN9A,NOX5,TRPC3,SCN5A,CACNA1G,KCNE1,CHRNA6,KCNK3,CHRNA7,CACNG4,SCN4A,KCNG2,HTR3B,HTR3A,TRP…
REACTOME_REPAIR_SYNTHESIS_FOR_GAP_FILLING_BY_DNA_POL_IN_TC_NER	DNA_REPLICATION_INITIATION	-0.00141918	0.752939	4	0	E2F7,E2F1,E2F4,EP300,NFIC,RB1,TFDP1	E2F7,E2F4,RB1,TFDP1	POLD3,RPA1,RFC3,RPA3,RFC2,RFC4,RFC5,RPA2,POLE2,POLE,POLD4,POLD1,PCNA,POLD2	ORC5,ORC4,WRNIP1,POLA1,CDT1,MCM3,NBN,RPA4,RAD9A,CDC6,PURA,ORC2,ORC1,CDC45,RAD17,TIPIN
REACTOME_REPAIR_SYNTHESIS_FOR_GAP_FILLING_BY_DNA_POL_IN_TC_NER	REACTOME_FANCONI_ANEMIA_PATHWAY	-0.00162626	0.752939	4	0	E2F7,E2F1,E2F4,EP300,NFIC,RB1,TFDP1	E2F4,EP300,RB1,TFDP1	POLD3,RPA1,RFC3,RPA3,RFC2,RFC4,RFC5,RPA2,POLE2,POLE,POLD4,POLD1,PCNA,POLD2	FANCF,RPS27AP11,USP1,FANCL,PALB2,FANCC,ATM,FANCA,ATR,BRCA1,BRCA2,FANCG,ZBTB32,UBA52,RPS27A,FANCD2,FANCE,FANCB,UBE2T,FANCM,C17orf70,C19orf40
ANATOMICAL_STRUCTURE_DEVELOPMENT	G_PROTEIN_COUPLED_RECEPTOR_ACTIVITY	-0.0075081	0.752204	26	15	CEBPA,CREB1,CREBBP,E2F4,ELF1,EP300,ERG,FLI1,HNF4A,MYC,PPARG,RARA,RELA,BCL6,SPI1,BRCA1,TAL1,TCF3,TCF7L2,TFAP2A,YY1,ZNF143,RUNX1,NRF1,CTBP2,SUZ12,NCOR2,NCOR1,VEZF1,PBX1,ZNF76,NOTCH1,RB1,BACH2,PALB2,MED1,CBFB,RFX2,TFDP1	CEBPA,CREBBP,E2F4,ELF1,EP300,ERG,FLI1,GATA2,HNF4A,PPARG,RELA,BCL6,SPI1,BRCA1,TAL1,TCF3,TCF7L2,ZNF143,RUNX1,TCF12,BCOR,NCOR2,NCOR1,PBX1,ZNF76,NOTCH1,BACH2,PALB2,CBFB	DNER,HDAC9,DRD2,S100A7,NA,EFNA5,IKZF1,ETS1,SCN8A,CDH13,IKZF3,PBX1,TGFB2,CHRM3,FEZ2,PAX3,HDAC4,DLG1,TLL1,CD2AP,COL1A2,IFRD1,ANKRD7,CHRM2,TRPS1,SH3GL2,SYK,PTCH1,DFNB31,GATA3,NRP1,PARD3,JRKL,SPRY2,MYO16,SIX6,EYA2,DSCAM,EN1,HES1,POSTN,POU4F1,AGRN,BCL10,NTNG1,KCNH1,SOX11,ALK,GLI2,MSTN,CNTN4,KALRN,MBNL1,NLGN1,KCNMB2,FGF12,CXCL1,EPGN,EREG,EMCN,UGT8,SEMA5A,GDNF,MEF2C,ST8SIA4,SPOCK1,PCDHA11,PCDHA10,PCDHA8…	DRD2,GRM3,CHRM5,ELTD1,CHRM3,TAS2R1,HTR4,GPR126,GRM1,CHRM2,OPCML,ADRA1D,PTGER3,GRM7,ADRA2C,BAI3,NPY,GRM8,VIPR2,PDGFRL,ADRA1A,GPR139,MC4R,PTGER4,HTR1A,DRD1,OPRM1,NMBR,LPHN2,PAX8,GRM2,ADRA1B,HTR7,MTNR1B,GALR1,TPRA1,MC3R,GNRHR,GABBR2,PTGFR,CXCR2,CNR1,ADRB1,OR2C1,TMEM11,FPR3,SSTR4,XCR1,PTH2R,TRHR,MTNR1A,ADRB2,FSHR,OXTR,HTR2A,F2R,AVPR1A,GPR116,GPR110,EMR3,SSTR1,ADRA2A,HTR1B,HTR5A,CMKLR1,NMUR2,GRM4,GRM5…	DRD2,CHRM3,CHRM2,PAX8,FSHR,F2R,CMKLR1,NMUR2,CHRM1,MAS1,BAI1,GHSR,GHRHR,GPR56,PTH1R
INTRACELLULAR_TRANSPORT	SUBSTRATE_SPECIFIC_CHANNEL_ACTIVITY	-0.0201699	0.750901	18	0	CEBPA,CTCF,ELF1,EP300,ERG,FLI1,HNF4A,SMAD1,PPARG,RELA,BCL6,SPI1,BRCA1,TAL1,TCF3,TCF7L2,USF1,ZNF143,NCOR2,NCOR1,PBX1,NOTCH1,PALB2,XBP1	CDX2,CEBPA,ELF1,EP300,ERG,FLI1,HNF4A,PPARG,RELA,BCL6,SPI1,BRCA1,TAL1,TCF7L2,ZNF143,RUNX1,TCF12,NCOR2,PBX1,ZNF76,NOTCH1,PALB2,CBFB	ARSB,SCAMP1,OPA1,FYB,TRPS1,ZW10,KIF1B,ATG4C,RAB3GAP2,MTX2,NLGN1,ATXN1,GLI3,SEC23IP,BNIP3,NUP160,EXOC5,TMED10,LMAN1,AP3D1,COG2,SNAP23,ATG4D,TLK1,SMAD3,LRPPRC,BET1,BCL2,HPS4,YKT6,KIF1A,ABCA1,AGXT,STX18,ERGIC1,NEFL,EEA1,SCG5,MYO1E,NF1,GOSR2,PEX10,NFKBIE,KIF5A,APOE,ADRB2,COG3,APPBP2,ANP32A,NLRP3,F2R,RPGR,ZFYVE9,DYNC1I1,NPM1,NUDT4,STAP1,SQSTM1,SCAMP2,RAB2A,ABCG1,MYH6,BARD1,SMG6,CLEC4M,SRSF12,XPO6,PEX7…	CLCA1,KCNQ5,CHRNA3,KCNJ6,KCNE2,KCNH1,RYR2,KCNS3,KCNMB2,CACNA2D1,TRPC4,ASIC2,KCND3,CACNG2,CLCA4,KCNA5,RYR3,KCNJ15,CACNA1E,CNGB1,KCNN3,KCNK5,CFTR,CHRNB3,KCNB2,CACNB2,KCNJ1,KCNMB4,AQP9,KCNJ4,BSND,KCNN2,TRPC5,KCNA4,CLCNKA,KCNK10,KCNQ1,KCNQ3,KCNC4,CACNA1C,GLRA2,KCNJ5,KCNA10,KCNA2,KCNJ3,CLCN1,KCNH3,NMUR2,TRPM5,P2RX7,SCN2A,GLRA1,KCNK17,KCNK1,CHRNA1,SCN7A,BEST1,CACNA1D,KCNA1,KCNH2,CACNA1B,SCN9A,GLRB,CLCN…
REACTOME_OLFACTORY_SIGNALING_PATHWAY	RNA_PROCESSING	-0.0227814	0.750786	35	0	CDX2,CEBPA,CTCF,CREBBP,E2F7,E2F1,E2F4,ELF1,EP300,ERG,FOXM1,FLI1,FOS,GATA2,HNF4A,JUN,JUND,SMAD1,MYC,POU5F1,PPARG,RELA,BCL6,SP1,SP2,SPI1,BRCA1,TAF1,TAL1,TCF3,TCF7L2,NKX2-1,USF1,YY1,ZNF143,NANOG,RUNX1,RAD21,TCF12,BCOR,NCOR2,NCOR1,VEZF1,PBX1,LMO2,ZNF76,NOTCH1,IKZF1,RB1,ETV1,SOX2,BACH2,SPDEF,PALB2,CBFB,RFX2,GMEB2,DLX1	CEBPA,CREBBP,E2F7,E2F4,ELF1,EP300,ERG,FLI1,GATA2,HNF4A,MYC,POU5F1,PPARG,RELA,BCL6,SP2,SPI1,BRCA1,TAL1,TCF7L2,YY1,ZNF143,RUNX1,TCF12,NCOR2,NCOR1,PBX1,ZNF76,NOTCH1,RB1,ETV1,SPDEF,PALB2,CBFB,GMEB2	OR6X1,OR2K2,OR51A2,OR4K2,OR4K13,OR6N2,OR51I2,OR7G1,OR2T33,OR2T12,GNB1,OR52L1,OR51E1,OR51L1,OR52B6,OR2C1,OR1E2,OR4L1,OR2A5,OR2G2,OR2A25,OR1F1,OR2L13,OR2M2,OR10J1,OR9G1,OR10J5,OR10H5,OR10H1,OR1L8,GNGT1,OR10A2,OR10A4,OR51I1,OR51B4,OR51B6,OR8B4,OR51M1,OR51A7,OR51G2,OR2H1,OR52M1,OR11G2,OR10A6,OR10G3,OR9Q2,OR2V2,OR5D18,OR5L2,OR1D5,OR9G9,OR1C1,OR9Q1,OR52H1,OR2Y1,OR1J1,GNAL,OR2T11,OR2T35,OR52I1,OR4Q3,OR7…	IVNS1ABP,HNRNPD,INTS12,GEMIN5,NOVA1,SNRPN,HNRNPR,ELAVL4,SRPK1,SRPK2,CWC15,CPSF6,INTS4,SNRPC,SFPQ,NHP2,PRPF4B,BICD1,PPARGC1A,DHX15,LSM6,INTS9,DDX20,KIN,RNGTT,CSTF2,FARS2,LSM5,EXOSC2,HNRNPC,RNPS1,CRNKL1,RBPMS,SRSF12,INTS7,RBMS1,EXOSC3,SRSF1,DGCR8,SNRPB2,PRPF31,TRA2B,U2AF1,SETX,SFSWAP,SF3B4,RP9,PABPC4,POP4,CSTF1,NUFIP1,GEMIN8,SPOP,LSM1,DHX16,METTL1,NSUN2,TRA2A,PRPF18,RBMS2,RBM6,RBM5,INTS10,INTS3,NOL…
REACTOME_GPCR_LIGAND_BINDING	RNA_SPLICING	-0.0184733	0.748146	27	0	CDX2,CEBPA,CREB1,CREBBP,E2F4,ELF1,EP300,ERG,ESR1,FOXM1,FLI1,GATA2,HNF4A,MYC,NFYA,POU5F1,PPARG,RELA,BCL6,SP2,SPI1,BRCA1,TAL1,TCF7L2,YY1,ZNF143,RUNX1,TCF12,BCOR,NCOR2,NCOR1,VEZF1,PBX1,ZNF76,NOTCH1,RB1,ETV1,BACH2,SPDEF,PALB2,CBFB,RFX2,GMEB2,DLX1	CEBPA,CREBBP,E2F4,ELF1,EP300,ERG,HNF4A,MYC,LEF1,POU5F1,PPARG,RELA,BCL6,SP2,BRCA1,TCF7L2,YY1,ZNF143,NCOR2,NCOR1,PBX1,ZNF76,NOTCH1,RB1,ETV1,SPDEF,PALB2,GMEB2	DRD2,GRM3,CHRM5,CXCR5,CHRM3,HTR4,GRM1,CHRM2,PTCH1,LPAR1,ADCYAP1,ADRA1D,WNT4,PTGER3,WNT9A,POMC,NMS,GRM7,CCK,CXCL1,PPBP,VIP,NPY,TAC1,GRM8,VIPR2,ADRA1A,ANXA1,P2RY2,MC4R,S1PR5,GIPR,GNAS,FZD7,PTGER4,HTR1A,DRD1,OPRM1,CXCL12,NPS,NMBR,GRM2,ADRA1B,HTR7,MTNR1B,PTHLH,CXCL16,GALR1,MC3R,GNB1,GNRHR,WNT2,GABBR2,RXFP2,PTGFR,PROK1,CXCR2,CCL20,WNT7A,EDN1,CNR1,FZD1,ADRB1,ADM,FPR3,FZD10,CXCR6,CCR3,SSTR4,CXCR1,CCR4,X…	IVNS1ABP,GEMIN5,NOVA1,SNRPN,SRPK1,SRPK2,CWC15,SNRPC,SFPQ,PRPF4B,PPARGC1A,LSM6,DDX20,HNRNPC,RNPS1,CRNKL1,SRSF12,SRSF1,SNRPB2,PRPF31,TRA2B,U2AF1,SFSWAP,SF3B4,RP9,GEMIN8,LSM1,DHX16,TRA2A,PRPF18,NOL3,SF1,PRPF8,PRPF3,SNRNP200,DHX38,DHX8,DDX23,EFTUD2,DDX39A,SLU7,PPIG,SRSF10,BCAS2,SF3B3,SF3A3,SMNDC1,SNRNP40,SRSF4,KHSRP,SRRM1,SCAF11,GEMIN2,TXNL4A,DBR1,NONO,HNRNPF,SYNCRIP,ZNF638,PTBP1,CELF1,SNRNP70,NCBP1,…
REACTOME_FANCONI_ANEMIA_PATHWAY	REACTOME_E2F_ENABLED_INHIBITION_OF_PRE_REPLICATION_COMPLEX_FORMATION	-0.00137418	0.747368	3	0	E2F4,EP300,RB1,TFDP1	E2F4,IKZF1,RB1,TFDP1	FANCF,RPS27AP11,USP1,FANCL,PALB2,FANCC,ATM,FANCA,ATR,BRCA1,BRCA2,FANCG,ZBTB32,UBA52,RPS27A,FANCD2,FANCE,FANCB,UBE2T,FANCM,C17orf70,C19orf40	ORC5,CDK1,ORC4,MCM8,ORC3,ORC2,ORC1,CDC25A,ORC6,CCNB1
REACTOME_INSULIN_RECEPTOR_RECYCLING	LYSOSOME_ORGANIZATION_AND_BIOGENESIS	-0.00150853	0.747368	3	0	ATF3,NFE2,USF1,USF2	GATA2,ATF3,USF1,USF2	ATP6V1C1,ATP6V0A4,ATP6V1B2,ATP6V1G1,ATP6V1G3,ATP6V1E2,INSR,ATP6V0A2,ATP6V1E1,INS,ATP6V1G2,ATP6V1H,TCIRG1,ATP6V0C,ATP6V0E1,ATP6V1B1,ATP6V0B,ATP6V1F,ATP6V0D2,ATP6V1C2,ATP6V1D,ATP6V1A,ATP6V0D1	ARSB,HPS4,ABCA1,HPS1,PPT1,CLN3,CLN5,CLN6,GAA,MYO7A,NAGPA
REACTOME_TRANSFERRIN_ENDOCYTOSIS_AND_RECYCLING	LYSOSOME_ORGANIZATION_AND_BIOGENESIS	-0.0015729	0.747368	3	0	ATF3,NFE2,USF1,USF2	GATA2,ATF3,USF1,USF2	ATP6V1C1,ATP6V0A4,ATP6V1B2,ATP6V1G1,ATP6V1G3,ATP6V1E2,TF,ATP6V0A2,ATP6V1E1,TFRC,STEAP3,ATP6V1G2,ATP6V1H,MCOLN1,TCIRG1,ATP6V0C,ATP6V0E1,ATP6V1B1,ATP6V0B,ATP6V1F,ATP6V0D2,ATP6V1C2,ATP6V1D,ATP6V1A,ATP6V0D1	ARSB,HPS4,ABCA1,HPS1,PPT1,CLN3,CLN5,CLN6,GAA,MYO7A,NAGPA
REACTOME_FANCONI_ANEMIA_PATHWAY	DNA_REPLICATION_INITIATION	-0.00173871	0.747368	3	0	E2F4,EP300,RB1,TFDP1	E2F7,E2F4,RB1,TFDP1	FANCF,RPS27AP11,USP1,FANCL,PALB2,FANCC,ATM,FANCA,ATR,BRCA1,BRCA2,FANCG,ZBTB32,UBA52,RPS27A,FANCD2,FANCE,FANCB,UBE2T,FANCM,C17orf70,C19orf40	ORC5,ORC4,WRNIP1,POLA1,CDT1,MCM3,NBN,RPA4,RAD9A,CDC6,PURA,ORC2,ORC1,CDC45,RAD17,TIPIN
REACTOME_LATENT_INFECTION_OF_HOMO_SAPIENS_WITH_MYCOBACTERIUM_TUBERCULOSIS	LYSOSOME_ORGANIZATION_AND_BIOGENESIS	-0.00175201	0.747368	3	0	ATF3,NFE2,USF1,USF2	GATA2,ATF3,USF1,USF2	ATP6V1C1,ATP6V0A4,ATP6V1B2,ATP6V1G1,NOS2,ATP6V1G3,ATP6V1E2,ATP6V0A2,ATP6V1E1,NOS1,NCF4,ATP6V1G2,CYBA,ATP6V1H,LTF,NOS3,TCIRG1,NCF2,CYBB,ATP6V0C,ATP6V0E1,ATP6V1B1,SLC11A1,CAMP,ATP6V0B,ATP6V1F,ATP6V0D2,ATP6V1C2,ATP6V1D,ATP6V1A,ATP6V0D1	ARSB,HPS4,ABCA1,HPS1,PPT1,CLN3,CLN5,CLN6,GAA,MYO7A,NAGPA
REACTOME_GLYCOLYSIS	REACTOME_REGULATION_OF_HYPOXIA_INDUCIBLE_FACTOR_HIF_BY_OXYGEN	-0.00236521	0.747368	3	0	EPAS1,HIF1A,ARNT,NFIC	EPAS1,HIF1A,ARNT,SMAD3	PFKP,PFKL,PFKFB3,TPI1P1,PFKFB2,ALDOB,PFKM,PPP2R1B,GPI,PGK1,PPP2R1A,PPP2R5D,ENO2,ENO3,ENO1,PFKFB1,PPP2CB,PKM,PKLR,ALDOA,ALDOC,GAPDHS,TPI1,PPP2CA,PGAM2,GAPDH,PFKFB4,PGAM1,LOC642969	TCEB1P3,EPAS1,EGLN3,HIF1A,VEGFA,RPS27AP11,EP300,HIF1AN,UBE2D3,CUL2,CREBBP,EGLN2,VHL,CA9,UBE2D2,EGLN1,ARNT,UBE2D1,TCEB2,TCEB1,UBA52,RPS27A,RBX1,EPO,HIF3A
REACTOME_GLYCOLYSIS	RESPONSE_TO_HYPOXIA	-0.00261029	0.747368	3	0	EPAS1,HIF1A,ARNT,NFIC	EPAS1,HIF1A,ARNT,RARA	PFKP,PFKL,PFKFB3,TPI1P1,PFKFB2,ALDOB,PFKM,PPP2R1B,GPI,PGK1,PPP2R1A,PPP2R5D,ENO2,ENO3,ENO1,PFKFB1,PPP2CB,PKM,PKLR,ALDOA,ALDOC,GAPDHS,TPI1,PPP2CA,PGAM2,GAPDH,PFKFB4,PGAM1,LOC642969	TGFB2,EPAS1,BNIP3,SMAD3,ARNT2,NARFL,HIF1A,PML,NF1,VEGFA,EP300,SMAD4,CXCR4,ANG,PLOD2,CHRNA7,PLOD1,CREBBP,EGLN2,CHRNA4,ALAS2,CHRNB2,MT3,CD24,EGLN1,HSP90B1,CLDN3,PDIA2
REACTOME_KINESINS	CHROMOSOME_SEGREGATION	-0.00263105	0.747368	3	0	CUX1,E2F4,FOXM1,TFDP1	E2F4,FOXM1,NOTCH1,TFDP1	KIF4B,KIF2A,KIF26A,KIF5A,KIF2B,KIF5B,KIF18A,KIF11,KIFAP3,RACGAP1,KIF23,KIF22,KIF3B,KIF4A,KIF2C,KIF15,KIF20A,KLC3,KIF3C,KLC1,KLC2,KLC4,KIFC1,KIF9	ZWINT,ZW10,SRPK1,PAPD7,DDX11,PDS5B,CENPF,CENPE,PAM,KIF25,NEK6,PSEN1,PSEN2,ARL8B,PMF1,INCENP,BRCA1,TOP2A,CDC23,ARL8A,LATS1,SMC4,CHMP1A,SMC1A,CDCA5,REC8,NUSAP1,ESPL1,MIS12,NDC80,NCAPH,RIOK3
HUMORAL_IMMUNE_RESPONSE	POSITIVE_REGULATION_OF_PHOSPHORYLATION	-0.00273874	0.747368	3	0	NFKB1,POU2F1,STAT5A,EBF1	CEBPB,NFKB1,POU2F1,STAT5A	IL7,IL6,BCL2,CD83,CCR6,PAX5,LY86,MBL2,MNX1,CCL2,POU2AF1,C2,CD28,CFHR1,DMBT1,TREM1,ST6GAL1,KRT1,PSMB10,LTF,PDCD1,BLNK,GPI,MS4A2,IL4,EBI3,TREM2,POU2F2,BST2,DEFB103A,BST1,YTHDF2	IL12A,EGFR,BCL10,EREG,CCND3,BMP4,ANG,EGF,IL31RA,LYN,IL5,TDGF1,ITLN1,IL3,CCND2,CCND1,CD81,CARD14,TNK2,IFNL1,IL20,GLMN,CLCF1,HCLS1,CD80,AKTIP
HUMORAL_IMMUNE_RESPONSE	REGULATION_OF_PROTEIN_AMINO_ACID_PHOSPHORYLATION	-0.00294244	0.747368	3	0	NFKB1,POU2F1,STAT5A,EBF1	CEBPB,NFKB1,POU2F1,STAT5A	IL7,IL6,BCL2,CD83,CCR6,PAX5,LY86,MBL2,MNX1,CCL2,POU2AF1,C2,CD28,CFHR1,DMBT1,TREM1,ST6GAL1,KRT1,PSMB10,LTF,PDCD1,BLNK,GPI,MS4A2,IL4,EBI3,TREM2,POU2F2,BST2,DEFB103A,BST1,YTHDF2	IL12A,EGFR,CCND3,IL22RA2,CCDC88C,CCDC88A,BMP4,SOCS1,IL31RA,NDUFS4,LYN,IGFBP3,IL5,NLRP12,TDGF1,ITLN1,IL3,CCND2,CCND1,ITGB2,NF2,CD81,CARD14,TNK2,IFNL1,IL20,CLCF1,HCLS1,CD80,AKTIP
REACTOME_LATENT_INFECTION_OF_HOMO_SAPIENS_WITH_MYCOBACTERIUM_TUBERCULOSIS	Disease: inherited metabolic disorder	-0.00802353	0.747368	3	0	ATF3,NFE2,USF1,USF2	HNF4A,NFE2,USF1,USF2	ATP6V1C1,ATP6V0A4,ATP6V1B2,ATP6V1G1,NOS2,ATP6V1G3,ATP6V1E2,ATP6V0A2,ATP6V1E1,NOS1,NCF4,ATP6V1G2,CYBA,ATP6V1H,LTF,NOS3,TCIRG1,NCF2,CYBB,ATP6V0C,ATP6V0E1,ATP6V1B1,SLC11A1,CAMP,ATP6V0B,ATP6V1F,ATP6V0D2,ATP6V1C2,ATP6V1D,ATP6V1A,ATP6V0D1	ARSB,HLCS,MANBA,PHEX,DPYD,COG5,GBE1,PSAT1,GALC,SLC7A9,BMP2,GNAS,L2HGDH,ABHD5,GCK,GUSB,FAH,ASL,GNE,ABCA1,AGXT,SUMF1,BTD,DMP1,HFE,SERPINA1,LIPI,DHCR7,AGA,GLB1,APOE,IDS,B4GALT1,CPS1,SLC22A5,LAMP2,PCCB,MMADHC,TFR2,GLDC,HPD,PCCA,BCKDHB,GALNS,MPI,PHGDH,NDUFA10,CAT,LPL,DBT,PDHA1,ARG1,LMBRD1,TAT,NDUFS7,SMPD1,AGL,APOA5,NDUFAF6,UGT1A1,HOGA1,IVD,FASTKD2,MMAA,AASS,MTTP,MMAB,GCSH,FECH,PDSS2,SLC6A19,ENPP1,COQ2…
REACTOME_TRANSMEMBRANE_TRANSPORT_OF_SMALL_MOLECULES	Disease: lipid storage disease	-0.00937715	0.747368	3	0	NFE2,USF1,USF2,NOTCH1	ATF3,NFE2,USF1,USF2	SLC8A1,ATP10B,SLC38A1,SLC4A4,SLC27A6,ADCY8,SLC44A1,SLC18A2,SLC16A7,ATP12A,SLC24A3,SLC6A15,SLC44A5,ATP1B1,ADCY3,SLC6A6,GABRB1,SLC39A8,GLRA3,SLC1A3,SLC36A2,GABRB2,SLC22A2,SLC22A3,SLC7A2,SLC20A2,SLC24A2,SLC17A6,ABCC4,ATP10A,ADCY9,NUP93,SLC14A2,ATP8B1,SLC7A9,GNAS,RAB11FIP2,AQP4,SLC1A4,SLC9A9,ABCC5,NUP153,ATP6V1C1,NUP85,NUP50,SLC34A2,G6PC2,ADCY2,GCK,SLC13A1,FTH1,SLC38A4,GABRB3,SLC6A2,GNB1,GABRR1,GABRR…	GALC,ABHD5,SUMF1,GLB1,APOE,SMPD1,CLN8,PPT1,ARSA,NPC1,CYP27A1,TPP1,CLN3,CLN5,CLN6,MFSD8,GLA,ASAH1,GM2A,HEXA,GBA,NPC2,HEXB
REACTOME_AUTODEGRADATION_OF_THE_E3_UBIQUITIN_LIGASE_COP1	REACTOME_TCA_CYCLE_AND_RESPIRATORY_ELECTRON_TRANSPORT	-0.00743492	0.747244	14	0	CEBPA,EP300,HNF4A,MYC,NFE2L2,NFKB2,PPARG,BCL6,BRCA1,YY1,ZNF143,NCOR2,ZNF76,NOTCH1,RB1,BACH2,PALB2	CEBPA,EP300,ESRRA,HNF4A,MYC,PPARG,BCL6,BRCA1,YY1,ZNF143,NRF1,NCOR2,NCOR1,PBX1,ZNF76,NOTCH1,RB1,PALB2,NIPBL,TEAD2	PSMA4,PSMB1,RPS27AP11,PSMD9,PSMF1,RFWD2,PSMD14,RFWD2P1,PSMD6,PSMD7,PSMA8,PSMB2,PSMB9,PSMA2,PSMD3,PSMC1,PSMA6,PSMD1,PSMB8,PSMB10,PSMA5,ATM,TP53,PSMC6,PSMC5,PSMC4,PSMA7,PSMA1,PSMC3,UBA52,RPS27A,PSME4,PSMA3,PSMB3,PSMB4,PSMB5,PSMB6,PSMB7,PSMC2,PSMD2,PSMD4,PSMD5,PSMD8,PSMD10,PSMD11,PSMD12,PSMD13,PSME1,PSME2	UQCRFS1,PDK1,NDUFA4,CYCS,L2HGDH,SUCLG2,SUCLA2,DLD,ETFA,FH,ATP5F1,COX5A,NDUFA10,NNT,PDHA1,NDUFA8,NDUFB6,NDUFS7,CS,ATP5A1,COX7C,NDUFB10,NDUFS4,PDHX,COX6A1,IDH3A,SUCLA2P1,LDHA,COX6B1,IDH2,D2HGDH,SLC16A1,NDUFA12,NDUFA2,NDUFA9,NDUFS3,NDUFS8,SDHA,UCP3,UCP1,IDH3B,SDHB,SDHC,NDUFA13,IDH1,SDHD,NDUFA1,NDUFA11,NDUFAB1,NDUFB4,NDUFS1,NDUFS2,NDUFS6,NDUFV1,ATP5B,ATP5C1,ATP5D,ATP5E,ATP5H,ATP5I,OGDH,SUCLG1,COX7A2L…
CELLULAR_MACROMOLECULE_METABOLIC_PROCESS	SUBSTRATE_SPECIFIC_CHANNEL_ACTIVITY	-0.0423209	0.746136	19	0	CDX2,CEBPA,CEBPG,EGR1,ELF1,EP300,ERG,ETS2,FLI1,GATA2,MYC,PPARG,RELA,BCL6,SPI1,BRCA1,TAF1,TAL1,TCF7L2,ZNF143,RUNX1,TCF12,NCOR2,NCOR1,PALB2,CBFB,DLX1	CDX2,CEBPA,ELF1,EP300,ERG,FLI1,HNF4A,PPARG,RELA,BCL6,SPI1,BRCA1,TAL1,TCF7L2,ZNF143,RUNX1,TCF12,NCOR2,PBX1,ZNF76,NOTCH1,PALB2,CBFB	FRK,MSRB3,RPN2,IL12A,RPS6KA4,RPL3,MAST2,PKN2,CHRM3,PDIA6,HS6ST1,EDEM1,FYB,APC,AGER,FUT9,SGK1,EGFR,DUSP4,EIF3H,PTPRD,PTCH1,TLR4,BTRC,DYRK2,IGF1R,MMP15,YES1,PHEX,AGRN,PTPRU,ATG4C,BCL10,ABL2,MARK1,ALK,VRK2,NCK2,INHBB,KALRN,TM4SF4,EREG,AIMP1,PCSK1,ST8SIA4,CSNK1A1,SRPK1,CCND3,IL22RA2,PARK2,ANLN,INHBA,SRPK2,MTMR7,FUT10,EXT1,TRIB1,ANXA1,PCSK5,PITRM1,SEPHS1,IDE,ERC1,PTPRO,WASF3,MTIF3,MRPL52,PRKD1,CCDC88C…	CLCA1,KCNQ5,CHRNA3,KCNJ6,KCNE2,KCNH1,RYR2,KCNS3,KCNMB2,CACNA2D1,TRPC4,ASIC2,KCND3,CACNG2,CLCA4,KCNA5,RYR3,KCNJ15,CACNA1E,CNGB1,KCNN3,KCNK5,CFTR,CHRNB3,KCNB2,CACNB2,KCNJ1,KCNMB4,AQP9,KCNJ4,BSND,KCNN2,TRPC5,KCNA4,CLCNKA,KCNK10,KCNQ1,KCNQ3,KCNC4,CACNA1C,GLRA2,KCNJ5,KCNA10,KCNA2,KCNJ3,CLCN1,KCNH3,NMUR2,TRPM5,P2RX7,SCN2A,GLRA1,KCNK17,KCNK1,CHRNA1,SCN7A,BEST1,CACNA1D,KCNA1,KCNH2,CACNA1B,SCN9A,GLRB,CLCN…
BIOPOLYMER_METABOLIC_PROCESS	TRANSMEMBRANE_RECEPTOR_ACTIVITY	-0.0332443	0.746087	37	41	CDX2,CEBPA,CEBPB,CTCF,CREBBP,E2F7,E2F1,E2F4,EGR1,ELF1,EP300,ERG,FOXM1,FLI1,GATA2,HNF4A,JUND,MYB,MYC,MYCN,NFYA,POU5F1,PPARG,RELA,BCL6,SP2,SPI1,BRCA1,TAL1,TCF3,TCF7L2,NKX2-1,TP53,USF1,YY1,ZNF143,RUNX1,TCF12,CTBP2,SUZ12,ZNF263,NCOR2,NCOR1,PBX1,LMO2,ZNF76,NOTCH1,IKZF1,RB1,ETV1,SOX2,BACH2,SPDEF,PALB2,CBFB,NIPBL,GMEB2,AEBP2,DLX1,ZNF83	CDX2,CEBPA,CREBBP,E2F4,ELF1,EP300,ERG,FLI1,GATA2,HNF4A,NFYA,POU5F1,PPARG,RELA,BCL6,SP2,SPI1,BRCA1,TAL1,TCF3,TCF7L2,YY1,ZNF143,RUNX1,TCF12,NCOR2,NCOR1,VEZF1,PBX1,ZNF76,NOTCH1,RB1,ETV1,BACH2,PALB2,CBFB,GMEB2,DLX1	FRK,HMGA2,HLF,RPN2,IL12A,NFKB1,RPS6KA4,TNFRSF1A,RAD51B,IRF8,IKZF3,SPIB,FOXF1,MAST2,PKN2,PBX1,IVNS1ABP,CHRM3,TSN,PAX3,HDAC4,EDEM1,RARB,HNRNPD,INTS12,FYB,GEMIN5,SOX30,AGER,FUT9,HSF2,SGK1,EGFR,DUSP4,TRPS1,GLIS3,PTPRD,AUH,PTCH1,GATA3,BTRC,DYRK2,NOVA1,SNRPN,IGF1R,MMP15,MAF,YES1,ADRA1D,DNMT3B,PHEX,HNRNPR,POU4F1,PTPRU,ELAVL4,GLIS1,PTGER3,BCL10,SYCP1,ABL2,MARK1,ALK,EPAS1,VRK2,GLI2,RYBP,KALRN,GATA2,TM4SF4…	DNER,DRD2,GRM3,CHRM5,IL12RB2,TNFRSF1A,ELTD1,CHRM3,TAS2R1,HTR4,AGER,GPR126,GRM1,EGFR,CHRM2,GFRA2,PTPRD,NRP1,OPCML,STAB2,CHRNA5,CHRNA3,IGF1R,ADRA1D,KLRD1,PTPRU,ROR1,PTGER3,MR1,ALK,IL5RA,GRM7,TGFBR2,PTPRG,ADRA2C,GABRB1,OSMR,GABRB2,BAI3,GRIK2,IL22RA2,NPY,GRM8,VIPR2,PDGFRL,ADRA1A,PTPRO,GPR139,MC4R,BCAM,GRIK1,FZD7,PTGER4,HTR1A,COLEC12,GRIK3,DRD1,OPRM1,GRIK4,SORL1,NMBR,LPHN2,DDR2,PAX8,GRM2,UNC5C,ADRA1B,…	TNFRSF1A,CHRM3,AGER,EGFR,PTPRD,IGF1R,ADRA1D,PTPRU,PTGER3,ALK,IL22RA2,PTPRO,PAX8,PTPRB,PTPRN2,IL7R,PTPRZ1,LDLR,PTPRT,EPHA5,ACVRL1,F2R,PTPRM,ERBB3,ACVR1,CHRM1,PTPRR,PTPRE,EPHB2,IL31RA,INSR,PTPRC,TRIM27,PTPRJ,GRK1,TGFBR1,ACVR1B,LTK,MERTK,PTPRH,INTS6
RNA_SPLICING	TRANSMEMBRANE_RECEPTOR_ACTIVITY	-0.0188549	0.745625	25	0	CEBPA,CREBBP,E2F4,ELF1,EP300,ERG,HNF4A,MYC,LEF1,POU5F1,PPARG,RELA,BCL6,SP2,BRCA1,TCF7L2,YY1,ZNF143,NCOR2,NCOR1,PBX1,ZNF76,NOTCH1,RB1,ETV1,SPDEF,PALB2,GMEB2	CDX2,CEBPA,CREBBP,E2F4,ELF1,EP300,ERG,FLI1,GATA2,HNF4A,NFYA,POU5F1,PPARG,RELA,BCL6,SP2,SPI1,BRCA1,TAL1,TCF3,TCF7L2,YY1,ZNF143,RUNX1,TCF12,NCOR2,NCOR1,VEZF1,PBX1,ZNF76,NOTCH1,RB1,ETV1,BACH2,PALB2,CBFB,GMEB2,DLX1	IVNS1ABP,GEMIN5,NOVA1,SNRPN,SRPK1,SRPK2,CWC15,SNRPC,SFPQ,PRPF4B,PPARGC1A,LSM6,DDX20,HNRNPC,RNPS1,CRNKL1,SRSF12,SRSF1,SNRPB2,PRPF31,TRA2B,U2AF1,SFSWAP,SF3B4,RP9,GEMIN8,LSM1,DHX16,TRA2A,PRPF18,NOL3,SF1,PRPF8,PRPF3,SNRNP200,DHX38,DHX8,DDX23,EFTUD2,DDX39A,SLU7,PPIG,SRSF10,BCAS2,SF3B3,SF3A3,SMNDC1,SNRNP40,SRSF4,KHSRP,SRRM1,SCAF11,GEMIN2,TXNL4A,DBR1,NONO,HNRNPF,SYNCRIP,ZNF638,PTBP1,CELF1,SNRNP70,NCBP1,…	DNER,DRD2,GRM3,CHRM5,IL12RB2,TNFRSF1A,ELTD1,CHRM3,TAS2R1,HTR4,AGER,GPR126,GRM1,EGFR,CHRM2,GFRA2,PTPRD,NRP1,OPCML,STAB2,CHRNA5,CHRNA3,IGF1R,ADRA1D,KLRD1,PTPRU,ROR1,PTGER3,MR1,ALK,IL5RA,GRM7,TGFBR2,PTPRG,ADRA2C,GABRB1,OSMR,GABRB2,BAI3,GRIK2,IL22RA2,NPY,GRM8,VIPR2,PDGFRL,ADRA1A,PTPRO,GPR139,MC4R,BCAM,GRIK1,FZD7,PTGER4,HTR1A,COLEC12,GRIK3,DRD1,OPRM1,GRIK4,SORL1,NMBR,LPHN2,DDR2,PAX8,GRM2,UNC5C,ADRA1B,…
REACTOME_SIGNALING_BY_FGFR1_FUSION_MUTANTS	REACTOME_DOWNREGULATION_OF_TGF_BETA_RECEPTOR_SIGNALING	-0.00184435	0.744681	6	0	ELF1,ERG,FLI1,GATA2,TAL1,RUNX1,TCF12,BCOR	ELF1,FLI1,FOS,GATA2,SMAD3,TAL1,RUNX1,TCF12	PIK3R1,CPSF6,GAB2,CUX1,BCR,STAT3,GRB2,TRIM24,FGFR1OP,PIK3CA,PLCG1,STAT1,STAT5A,STAT5B,CNTRL,MYO18A,FGFR1OP2,ZMYM2	TGFBR2,SMAD3,UCHL5,PPP1CB,SMAD7,SMURF1,RPS27AP11,ZFYVE9,PMEPA1,SMAD2,XPO1,MTMR4,TGFBR1,TGFB1,PPP1CA,STUB1,SMURF2,PPP1R15A,UBA52,RPS27A,PPP1CC,STRAP
REACTOME_SIGNALING_BY_THE_B_CELL_RECEPTOR_BCR	RHODOPSIN_LIKE_RECEPTOR_ACTIVITY	-0.0121582	0.744385	20	0	CDX2,CEBPA,ELF1,EP300,ERG,FLI1,HNF4A,NFKB1,RELA,BCL6,SPI1,BRCA1,YY1,ZNF143,RUNX1,TCF12,NCOR2,PBX1,ZNF76,NOTCH1,BACH2,PALB2,E2F8	CDX2,CEBPA,CREB1,E2F4,ELF1,EP300,ERG,FLI1,GATA2,HNF4A,PPARG,RELA,BCL6,SPI1,BRCA1,TAL1,TCF3,TCF7L2,ZNF143,RUNX1,TCF12,NCOR2,NCOR1,PBX1,ZNF76,NOTCH1,ETV1,BACH2,PALB2,CBFB	SYK,BTRC,PSMA4,PSMB1,LOC646626,BCL10,SOS1,PIK3R1,MAP3K7,AKT3,ITPR3,RASGRP3,FOXO3,CARD11,RASGRP1,FOXO1,REL,NFKBIE,BLK,PRKCB,PTEN,STIM1,RPS27AP11,MAPKAP1,ITPR2,PSMD9,CREB1,PSMF1,PSMD14,FYN,PLCG2,SH3KBP1,PSMD6,NFKBIA,PHLPP1,PSMD7,CALM1,PSMA8,VAV1,PSMB2,CBLB,BAD,RICTOR,CDKN1A,KRAS,GRB2,MTOR,NRAS,PSMB9,LYN,PSMA2,PSMD3,CALM2,PSMC1,PSMA6,PSMD1,TSC2,PSMB8,CBL,PSMB10,PSMA5,THEM4,TRIB3,AKT2,HRAS,IKBKG,AKT1…	DRD2,CHRM5,CHRM3,TAS2R1,HTR4,CHRM2,OPCML,ADRA1D,PTGER3,ADRA2C,PDGFRL,ADRA1A,GPR139,MC4R,PTGER4,HTR1A,DRD1,OPRM1,NMBR,PAX8,ADRA1B,HTR7,MTNR1B,GALR1,MC3R,GNRHR,PTGFR,CXCR2,CNR1,ADRB1,OR2C1,FPR3,SSTR4,XCR1,TRHR,MTNR1A,ADRB2,FSHR,OXTR,HTR2A,F2R,AVPR1A,SSTR1,ADRA2A,HTR1B,HTR5A,CMKLR1,NMUR2,HRH2,NMUR1,HTR1F,GRPR,TACR3,TACR2,CHRM1,MAS1,NPBWR1,OPRK1,OPRD1,TACR1,HCRTR2,TAS1R1,BDKRB1,HPGD,TSHR,HTR1D,HTR1E,…
REACTOME_HIV_INFECTION	TRANSMEMBRANE_RECEPTOR_ACTIVITY	-0.023873	0.743466	30	1	CEBPA,CREBBP,E2F4,EGR1,ELF1,EP300,ERG,FLI1,HNF4A,MAX,MYC,ATF1,POU5F1,PPARG,RELA,BCL6,SPI1,BRCA1,TCF7L2,NKX2-1,YY1,ZNF143,TCF12,GABPA,GTF2B,NCOR2,NCOR1,PBX1,ZNF76,NOTCH1,RB1,ETV1,BACH2,PALB2,CBFB,GMEB2,ZNF407,DLX1,E2F8,ZNF280D	CDX2,CEBPA,CREBBP,E2F4,ELF1,EP300,ERG,FLI1,GATA2,HNF4A,NFYA,POU5F1,PPARG,RELA,BCL6,SP2,SPI1,BRCA1,TAL1,TCF3,TCF7L2,YY1,ZNF143,RUNX1,TCF12,NCOR2,NCOR1,VEZF1,PBX1,ZNF76,NOTCH1,RB1,ETV1,BACH2,PALB2,CBFB,GMEB2,DLX1	ELMO1,TCEB1P3,BTRC,PSMA4,PSMB1,CCNH,MNAT1,NUP93,NELFCD,NUP153,NUP85,NUP50,VPS37A,LIG4,TAF9,CD247,ERCC3,RNGTT,RPS27AP11,GTF2A1,PSMD9,NPM1,CTDP1,PSMF1,CXCR4,RAC1,PSMD14,FYN,PAK2,AP1S2,PSMD6,DOCK2,TAF4,PPIAP22,GTF2F2,PSMD7,NUP37,POLR2A,PSMA8,NUP35,HMGA1,PSMB2,TSG101,XPO1,XRCC5,XRCC4,NUP210,NELFE,KPNB1,PSMB9,CD28,AP1M1,PSMA2,PSMD3,TCEA1,RAN,PSMC1,PSMA6,CCNT1,SLC25A4,NUP62,GTF2B,PSMD1,FEN1,PSMB8,PSMB1…	DNER,DRD2,GRM3,CHRM5,IL12RB2,TNFRSF1A,ELTD1,CHRM3,TAS2R1,HTR4,AGER,GPR126,GRM1,EGFR,CHRM2,GFRA2,PTPRD,NRP1,OPCML,STAB2,CHRNA5,CHRNA3,IGF1R,ADRA1D,KLRD1,PTPRU,ROR1,PTGER3,MR1,ALK,IL5RA,GRM7,TGFBR2,PTPRG,ADRA2C,GABRB1,OSMR,GABRB2,BAI3,GRIK2,IL22RA2,NPY,GRM8,VIPR2,PDGFRL,ADRA1A,PTPRO,GPR139,MC4R,BCAM,GRIK1,FZD7,PTGER4,HTR1A,COLEC12,GRIK3,DRD1,OPRM1,GRIK4,SORL1,NMBR,LPHN2,DDR2,PAX8,GRM2,UNC5C,ADRA1B,…	CD4
RNA_PROCESSING	CELL_CELL_SIGNALING	-0.0217616	0.742257	26	1	CEBPA,CREBBP,E2F7,E2F4,ELF1,EP300,ERG,FLI1,GATA2,HNF4A,MYC,POU5F1,PPARG,RELA,BCL6,SP2,SPI1,BRCA1,TAL1,TCF7L2,YY1,ZNF143,RUNX1,TCF12,NCOR2,NCOR1,PBX1,ZNF76,NOTCH1,RB1,ETV1,SPDEF,PALB2,CBFB,GMEB2	CDX2,CEBPA,CREB1,CREBBP,E2F4,ELF1,EP300,ERG,FLI1,GATA2,HNF4A,POU3F2,PPARG,RELA,REST,BCL6,SPI1,BRCA1,TAL1,TCF7L2,ZNF143,RUNX1,TCF12,VEZF1,PBX1,ZNF76,NOTCH1,IKZF1,RB1,ETV1,PALB2,CBFB,RFX2	IVNS1ABP,HNRNPD,INTS12,GEMIN5,NOVA1,SNRPN,HNRNPR,ELAVL4,SRPK1,SRPK2,CWC15,CPSF6,INTS4,SNRPC,SFPQ,NHP2,PRPF4B,BICD1,PPARGC1A,DHX15,LSM6,INTS9,DDX20,KIN,RNGTT,CSTF2,FARS2,LSM5,EXOSC2,HNRNPC,RNPS1,CRNKL1,RBPMS,SRSF12,INTS7,RBMS1,EXOSC3,SRSF1,DGCR8,SNRPB2,PRPF31,TRA2B,U2AF1,SETX,SFSWAP,SF3B4,RP9,PABPC4,POP4,CSTF1,NUFIP1,GEMIN8,SPOP,LSM1,DHX16,METTL1,NSUN2,TRA2A,PRPF18,RBMS2,RBM6,RBM5,INTS10,INTS3,NOL…	DRD2,EFNA5,GRM3,FASLG,TGFB2,RIMS1,KCNQ5,GRM1,NRP1,SYT1,SPRY2,NOVA1,CHRNA5,ADCYAP1,ADRA1D,PHEX,TNFSF18,FGF20,KIF1B,POMC,INHBB,CNTN4,GRM7,TNFSF10,NLGN1,KCNMB2,FGF12,ADRA2C,EREG,AIMP1,IL15,SEMA5A,SLC1A3,GDNF,PCSK1,PCDHB2,PCDHB3,IL17B,GABRB2,FGF18,NUDT3,GRIK2,NPY,INHBA,GRB10,CCL26,SRI,NAMPT,KCND2,VIPR2,STC1,ADRA1A,IL7,PCSK5,GAD2,KCNMA1,FGF4,IL26,GPR176,ASIC2,DTNA,RIT2,SIRPG,BMP2,GRIK1,CCL24,DRD1,SYPL…	NOVA1
REACTOME_RNA_POL_II_TRANSCRIPTION	CELL_SURFACE_RECEPTOR_LINKED_SIGNAL_TRANSDUCTION_GO_0007166	-0.0249163	0.740745	24	0	CREBBP,E2F4,ELF1,EP300,ERG,FOXM1,FLI1,HNF4A,MAX,MYC,NFATC1,ZBTB7B,PPARG,RELA,BCL6,BRCA1,TCF7L2,YY1,ZNF143,RUNX1,NCOR2,NCOR1,PBX1,ZNF76,NOTCH1,RB1,ETV1,PALB2,CBFB,GMEB2,DLX1	CEBPA,CREBBP,E2F4,ELF1,EP300,ERG,FLI1,HNF4A,MYC,PPARG,BCL6,BRCA1,TAF1,TAL1,YY1,ZNF143,RUNX1,RAD21,TCF12,NCOR2,NCOR1,PBX1,ZNF76,NOTCH1,RB1,BACH2,SPDEF,PALB2,CBFB,RFX2,GMEB2,DLX1	TCEB1P3,CCNH,MNAT1,NELFCD,TAF9,ERCC3,CPSF2,RNGTT,CSTF2,GTF2A1,CTDP1,RNPS1,SRSF1,TAF4,GTF2F2,POLR2A,U2AF1,CSTF1,SRSF3,MAGOH,NELFE,LSM11,NFX1,TCEA1,CCNT1,GTF2B,POLR2K,PAPOLA,PABPN1,ERCC2,RBM8A,TBP,GTF2H3,GTF2H2,DHX38,SLBP,CPSF1,CLP1,TAF1,TAF5,GTF2H1,CDK9,CDK7,POLR2I,TAF6,GTF2F1,TAF11,TAF10,TAF13,TAF12,SRSF4,SRRM1,ELL,SUPT16H,SUPT4H1,SUPT5H,RNMT,POLR2E,POLR2L,POLR2J,POLR2D,NCBP1,CSTF3,NUDT21,TAF4B,G…	DRD2,GRM3,CHRM5,CDH13,IL12RB2,TNFRSF1A,CXCR5,CHRM3,TAS2R1,HTR4,AGER,GRM1,EGFR,CHRM2,GFRA2,PTPRD,PTCH1,PARD3,IGF1R,ADCYAP1,ADRA1D,KLRD1,AGRN,PTPRU,ROR1,LEPR,PTGER3,NCK2,GLI2,GRM7,PTPRG,CD47,ADRA2C,CXCL1,EPGN,EREG,GRID2,OSMR,PIK3R1,GABRB2,MAP3K7,GRIK2,VIP,NPY,INHBA,GRB10,GRM8,PTN,STC1,ADRA1A,ANXA1,RAPGEF1,DOCK1,P2RY2,IFNG,GPR12,GPR176,MC4R,GIPR,GNAS,GRIK1,PTGER4,HTR1A,GRIK3,DRD1,OPRM1,IL6,NTRK2,CXC…
REACTOME_ANTIGEN_PROCESSING_UBIQUITINATION_PROTEASOME_DEGRADATION	SUBSTRATE_SPECIFIC_CHANNEL_ACTIVITY	-0.011196	0.740555	17	1	ELF1,ERG,FLI1,HNF4A,IRF1,RELA,BCL6,SPI1,BRCA1,TAL1,TCF7L2,YY1,ZNF143,TCF12,NCOR2,NCOR1,ZNF76,NOTCH1,BACH2,PALB2,CBFB,E2F8	CDX2,CEBPA,ELF1,EP300,ERG,FLI1,HNF4A,PPARG,RELA,BCL6,SPI1,BRCA1,TAL1,TCF7L2,ZNF143,RUNX1,TCF12,NCOR2,PBX1,ZNF76,NOTCH1,PALB2,CBFB	ASB1,TCEB1P3,BTRC,PSMA4,PSMB1,RNF220,UBE2U,PARK2,FBXO17,FBXO27,ASB3,UBE2J2,ANAPC4,GAN,UBE2G2,SPSB1,ZBTB16,UBE2E2,UBA6,UBE2E1,ANAPC13,RNF4,RNF144B,TPP2,ASB7,SMURF1,UBE2E3,RCHY1,RNF182,FBXW8,TRIM36,RPS27AP11,KLHL13,UBE2H,UBE2L3,ASB5,PSMD9,ASB2,PSMF1,TMEM189-UBE2V1,UBE3A,PSMD14,TRIM9,UBE2Z,UBE3C,RNF6,PSMD6,UBR4,PSMD7,SOCS3,HERC2,UBA5,PSMA8,FBXW7,UBE2F,SPSB4,UBE2D3,WSB1,ASB9,PSMB2,CBLB,SOCS1,NEDD4,HU…	CLCA1,KCNQ5,CHRNA3,KCNJ6,KCNE2,KCNH1,RYR2,KCNS3,KCNMB2,CACNA2D1,TRPC4,ASIC2,KCND3,CACNG2,CLCA4,KCNA5,RYR3,KCNJ15,CACNA1E,CNGB1,KCNN3,KCNK5,CFTR,CHRNB3,KCNB2,CACNB2,KCNJ1,KCNMB4,AQP9,KCNJ4,BSND,KCNN2,TRPC5,KCNA4,CLCNKA,KCNK10,KCNQ1,KCNQ3,KCNC4,CACNA1C,GLRA2,KCNJ5,KCNA10,KCNA2,KCNJ3,CLCN1,KCNH3,NMUR2,TRPM5,P2RX7,SCN2A,GLRA1,KCNK17,KCNK1,CHRNA1,SCN7A,BEST1,CACNA1D,KCNA1,KCNH2,CACNA1B,SCN9A,GLRB,CLCN…	CUL5
INTRACELLULAR_TRANSPORT	G_PROTEIN_COUPLED_RECEPTOR_ACTIVITY	-0.0133293	0.740516	20	2	CEBPA,CTCF,ELF1,EP300,ERG,FLI1,HNF4A,SMAD1,PPARG,RELA,BCL6,SPI1,BRCA1,TAL1,TCF3,TCF7L2,USF1,ZNF143,NCOR2,NCOR1,PBX1,NOTCH1,PALB2,XBP1	CEBPA,CREBBP,E2F4,ELF1,EP300,ERG,FLI1,GATA2,HNF4A,PPARG,RELA,BCL6,SPI1,BRCA1,TAL1,TCF3,TCF7L2,ZNF143,RUNX1,TCF12,BCOR,NCOR2,NCOR1,PBX1,ZNF76,NOTCH1,BACH2,PALB2,CBFB	ARSB,SCAMP1,OPA1,FYB,TRPS1,ZW10,KIF1B,ATG4C,RAB3GAP2,MTX2,NLGN1,ATXN1,GLI3,SEC23IP,BNIP3,NUP160,EXOC5,TMED10,LMAN1,AP3D1,COG2,SNAP23,ATG4D,TLK1,SMAD3,LRPPRC,BET1,BCL2,HPS4,YKT6,KIF1A,ABCA1,AGXT,STX18,ERGIC1,NEFL,EEA1,SCG5,MYO1E,NF1,GOSR2,PEX10,NFKBIE,KIF5A,APOE,ADRB2,COG3,APPBP2,ANP32A,NLRP3,F2R,RPGR,ZFYVE9,DYNC1I1,NPM1,NUDT4,STAP1,SQSTM1,SCAMP2,RAB2A,ABCG1,MYH6,BARD1,SMG6,CLEC4M,SRSF12,XPO6,PEX7…	DRD2,GRM3,CHRM5,ELTD1,CHRM3,TAS2R1,HTR4,GPR126,GRM1,CHRM2,OPCML,ADRA1D,PTGER3,GRM7,ADRA2C,BAI3,NPY,GRM8,VIPR2,PDGFRL,ADRA1A,GPR139,MC4R,PTGER4,HTR1A,DRD1,OPRM1,NMBR,LPHN2,PAX8,GRM2,ADRA1B,HTR7,MTNR1B,GALR1,TPRA1,MC3R,GNRHR,GABBR2,PTGFR,CXCR2,CNR1,ADRB1,OR2C1,TMEM11,FPR3,SSTR4,XCR1,PTH2R,TRHR,MTNR1A,ADRB2,FSHR,OXTR,HTR2A,F2R,AVPR1A,GPR116,GPR110,EMR3,SSTR1,ADRA2A,HTR1B,HTR5A,CMKLR1,NMUR2,GRM4,GRM5…	ADRB2,F2R
RNA_PROCESSING	GATED_CHANNEL_ACTIVITY	-0.01391	0.74019	20	0	CEBPA,CREBBP,E2F7,E2F4,ELF1,EP300,ERG,FLI1,GATA2,HNF4A,MYC,POU5F1,PPARG,RELA,BCL6,SP2,SPI1,BRCA1,TAL1,TCF7L2,YY1,ZNF143,RUNX1,TCF12,NCOR2,NCOR1,PBX1,ZNF76,NOTCH1,RB1,ETV1,SPDEF,PALB2,CBFB,GMEB2	CEBPA,ELF1,EP300,ERG,FLI1,HNF4A,MYC,PPARG,RELA,BCL6,SPI1,BRCA1,TCF7L2,ZNF143,TCF12,NCOR2,PBX1,NOTCH1,PALB2,CBFB	IVNS1ABP,HNRNPD,INTS12,GEMIN5,NOVA1,SNRPN,HNRNPR,ELAVL4,SRPK1,SRPK2,CWC15,CPSF6,INTS4,SNRPC,SFPQ,NHP2,PRPF4B,BICD1,PPARGC1A,DHX15,LSM6,INTS9,DDX20,KIN,RNGTT,CSTF2,FARS2,LSM5,EXOSC2,HNRNPC,RNPS1,CRNKL1,RBPMS,SRSF12,INTS7,RBMS1,EXOSC3,SRSF1,DGCR8,SNRPB2,PRPF31,TRA2B,U2AF1,SETX,SFSWAP,SF3B4,RP9,PABPC4,POP4,CSTF1,NUFIP1,GEMIN8,SPOP,LSM1,DHX16,METTL1,NSUN2,TRA2A,PRPF18,RBMS2,RBM6,RBM5,INTS10,INTS3,NOL…	KCNQ5,CHRNA3,KCNJ6,KCNE2,KCNH1,RYR2,KCNS3,KCNMB2,CACNA2D1,TRPC4,ASIC2,KCND3,CACNG2,KCNA5,RYR3,KCNJ15,CACNA1E,CNGB1,KCNN3,CFTR,CHRNB3,KCNB2,CACNB2,KCNJ1,KCNMB4,KCNJ4,KCNN2,TRPC5,KCNA4,CLCNKA,KCNQ1,KCNQ3,KCNC4,CACNA1C,GLRA2,KCNJ5,KCNA10,KCNA2,KCNJ3,CLCN1,KCNH3,NMUR2,P2RX7,SCN2A,GLRA1,KCNK1,CHRNA1,SCN7A,CACNA1D,KCNA1,KCNH2,CACNA1B,SCN9A,GLRB,CLCN3,TRPC3,SCN5A,CACNA1G,KCNE1,CHRNA6,CHRNA7,CACNG4,SCN4A…
REACTOME_NEURONAL_SYSTEM	RNA_PROCESSING	-0.021078	0.739526	21	0	CEBPA,E2F4,ELF1,EP300,ERG,FLI1,HNF4A,MYC,PPARG,RELA,REST,BCL6,SPI1,BRCA1,TAL1,TCF7L2,ZNF143,TCF12,ZNF76,NOTCH1,PALB2,GMEB2	CEBPA,CREBBP,E2F7,E2F4,ELF1,EP300,ERG,FLI1,GATA2,HNF4A,MYC,POU5F1,PPARG,RELA,BCL6,SP2,SPI1,BRCA1,TAL1,TCF7L2,YY1,ZNF143,RUNX1,TCF12,NCOR2,NCOR1,PBX1,ZNF76,NOTCH1,RB1,ETV1,SPDEF,PALB2,CBFB,GMEB2	SLC38A1,KCNH7,DLG1,RIMS1,KCNQ5,RPS6KA2,ADCY8,SLC18A2,SYT1,CHRNA5,CHRNA3,KCNJ6,KCNF1,KCNJ9,KCNH1,KCNS3,ADCY3,KCNMB2,GABRB1,CAMK2D,SLC1A3,GABRB2,GRIK2,SLC22A2,GNAI1,KCND2,GAD2,ADCY9,GRIK1,RPS6KA3,GRIK3,KCND3,CACNA2D3,GRIK4,CACNG2,ADCY2,PANX1,KCNA5,GRIN2B,KCNH5,GABRB3,KCNJ15,SYN3,GNB1,GABRR1,GABRR2,GABBR2,KCNN3,KCNK2,ACTN2,KCNH8,SLC6A3,CAMK4,GABRA6,NEFL,CHRNB3,KCNB2,NCALD,KCNV1,CACNB2,KCNJ1,KCNMB4,G…	IVNS1ABP,HNRNPD,INTS12,GEMIN5,NOVA1,SNRPN,HNRNPR,ELAVL4,SRPK1,SRPK2,CWC15,CPSF6,INTS4,SNRPC,SFPQ,NHP2,PRPF4B,BICD1,PPARGC1A,DHX15,LSM6,INTS9,DDX20,KIN,RNGTT,CSTF2,FARS2,LSM5,EXOSC2,HNRNPC,RNPS1,CRNKL1,RBPMS,SRSF12,INTS7,RBMS1,EXOSC3,SRSF1,DGCR8,SNRPB2,PRPF31,TRA2B,U2AF1,SETX,SFSWAP,SF3B4,RP9,PABPC4,POP4,CSTF1,NUFIP1,GEMIN8,SPOP,LSM1,DHX16,METTL1,NSUN2,TRA2A,PRPF18,RBMS2,RBM6,RBM5,INTS10,INTS3,NOL…
MRNA_PROCESSING_GO_0006397	G_PROTEIN_COUPLED_RECEPTOR_ACTIVITY	-0.011262	0.738902	22	0	CEBPA,CREBBP,E2F4,ELF1,EP300,ERG,FOXM1,FLI1,HNF4A,POU5F1,PPARG,BCL6,SP2,SPI1,BRCA1,TAL1,TCF7L2,YY1,ZNF143,NCOR2,NCOR1,PBX1,ZNF76,NOTCH1,RB1,ETV1,PALB2,CBFB,GMEB2	CEBPA,CREBBP,E2F4,ELF1,EP300,ERG,FLI1,GATA2,HNF4A,PPARG,RELA,BCL6,SPI1,BRCA1,TAL1,TCF3,TCF7L2,ZNF143,RUNX1,TCF12,BCOR,NCOR2,NCOR1,PBX1,ZNF76,NOTCH1,BACH2,PALB2,CBFB	GEMIN5,HNRNPR,ELAVL4,SRPK1,SRPK2,CWC15,CPSF6,SFPQ,PPARGC1A,DHX15,DDX20,KIN,RNGTT,CSTF2,LSM5,CRNKL1,SRSF12,SRSF1,PRPF31,TRA2B,SFSWAP,CSTF1,GEMIN8,SPOP,LSM1,TRA2A,PRPF18,SF1,LSM3,PABPC1,DHX38,EFTUD2,DDX39A,GRSF1,SLBP,SLU7,CPSF1,CDK11A,CDK11B,SRSF10,SF3B3,SF3A3,SMNDC1,SRSF4,KHSRP,SCAF11,GEMIN2,TXNL4A,NONO,KHDRBS1,RNMT,PTBP1,CELF1,HNRNPA0,NCBP1,SNRPD1,CSTF3,NUDT21,SNW1,PHF5A,SRSF11,USP39,SF3A2,SF3A1,…	DRD2,GRM3,CHRM5,ELTD1,CHRM3,TAS2R1,HTR4,GPR126,GRM1,CHRM2,OPCML,ADRA1D,PTGER3,GRM7,ADRA2C,BAI3,NPY,GRM8,VIPR2,PDGFRL,ADRA1A,GPR139,MC4R,PTGER4,HTR1A,DRD1,OPRM1,NMBR,LPHN2,PAX8,GRM2,ADRA1B,HTR7,MTNR1B,GALR1,TPRA1,MC3R,GNRHR,GABBR2,PTGFR,CXCR2,CNR1,ADRB1,OR2C1,TMEM11,FPR3,SSTR4,XCR1,PTH2R,TRHR,MTNR1A,ADRB2,FSHR,OXTR,HTR2A,F2R,AVPR1A,GPR116,GPR110,EMR3,SSTR1,ADRA2A,HTR1B,HTR5A,CMKLR1,NMUR2,GRM4,GRM5…
MRNA_METABOLIC_PROCESS	G_PROTEIN_COUPLED_RECEPTOR_ACTIVITY	-0.0120871	0.738902	22	0	CREBBP,E2F4,ELF1,EP300,ERG,FLI1,GATA2,HNF4A,NFATC1,POU5F1,PPARG,BCL6,SP2,SPI1,BRCA1,TAL1,TCF7L2,YY1,ZNF143,NCOR2,NCOR1,PBX1,ZNF76,NOTCH1,RB1,ETV1,PALB2,CBFB,GMEB2	CEBPA,CREBBP,E2F4,ELF1,EP300,ERG,FLI1,GATA2,HNF4A,PPARG,RELA,BCL6,SPI1,BRCA1,TAL1,TCF3,TCF7L2,ZNF143,RUNX1,TCF12,BCOR,NCOR2,NCOR1,PBX1,ZNF76,NOTCH1,BACH2,PALB2,CBFB	GEMIN5,AUH,HNRNPR,ELAVL4,SRPK1,SRPK2,CWC15,CPSF6,SFPQ,PPARGC1A,DHX15,DDX20,KIN,RNGTT,CSTF2,LSM5,CRNKL1,PAIP1,SMG6,SRSF12,SRSF1,PRPF31,TRA2B,GSPT1,SFSWAP,CSTF1,GEMIN8,SPOP,LSM1,TRA2A,PRPF18,UPF2,HSPA1B,SF1,LSM3,PABPC1,DHX38,EFTUD2,DDX39A,ZFP36,GRSF1,SSB,SLBP,SLU7,CPSF1,CDK11A,CDK11B,SMG1,SRSF10,SF3B3,SF3A3,SMNDC1,SRSF4,KHSRP,SCAF11,GEMIN2,TXNL4A,NONO,KHDRBS1,RNMT,PTBP1,CELF1,HNRNPA0,NCBP1,SNRPD1,C…	DRD2,GRM3,CHRM5,ELTD1,CHRM3,TAS2R1,HTR4,GPR126,GRM1,CHRM2,OPCML,ADRA1D,PTGER3,GRM7,ADRA2C,BAI3,NPY,GRM8,VIPR2,PDGFRL,ADRA1A,GPR139,MC4R,PTGER4,HTR1A,DRD1,OPRM1,NMBR,LPHN2,PAX8,GRM2,ADRA1B,HTR7,MTNR1B,GALR1,TPRA1,MC3R,GNRHR,GABBR2,PTGFR,CXCR2,CNR1,ADRB1,OR2C1,TMEM11,FPR3,SSTR4,XCR1,PTH2R,TRHR,MTNR1A,ADRB2,FSHR,OXTR,HTR2A,F2R,AVPR1A,GPR116,GPR110,EMR3,SSTR1,ADRA2A,HTR1B,HTR5A,CMKLR1,NMUR2,GRM4,GRM5…
REACTOME_OLFACTORY_SIGNALING_PATHWAY	RNA_METABOLIC_PROCESS	-0.0519786	0.737836	43	0	CDX2,CEBPA,CTCF,CREBBP,E2F7,E2F1,E2F4,ELF1,EP300,ERG,FOXM1,FLI1,FOS,GATA2,HNF4A,JUN,JUND,SMAD1,MYC,POU5F1,PPARG,RELA,BCL6,SP1,SP2,SPI1,BRCA1,TAF1,TAL1,TCF3,TCF7L2,NKX2-1,USF1,YY1,ZNF143,NANOG,RUNX1,RAD21,TCF12,BCOR,NCOR2,NCOR1,VEZF1,PBX1,LMO2,ZNF76,NOTCH1,IKZF1,RB1,ETV1,SOX2,BACH2,SPDEF,PALB2,CBFB,RFX2,GMEB2,DLX1	CDX2,CEBPA,CTCF,CREBBP,E2F7,E2F4,EGR1,ELF1,EP300,ERG,FOXM1,FLI1,GATA2,HNF4A,MYC,POU2F1,POU5F1,PPARG,RELA,BCL6,SPI1,BRCA1,STAT1,TAL1,TCF7L2,NKX2-1,TP53,YY1,ZNF143,RUNX1,TCF12,CTBP2,SUZ12,ZNF263,NCOR2,NCOR1,ELF5,PBX1,LMO2,ZNF76,NOTCH1,IKZF1,RB1,ETV1,SOX2,BACH2,SPDEF,PALB2,CBFB,GMEB1,GMEB2,AEBP2,DLX1	OR6X1,OR2K2,OR51A2,OR4K2,OR4K13,OR6N2,OR51I2,OR7G1,OR2T33,OR2T12,GNB1,OR52L1,OR51E1,OR51L1,OR52B6,OR2C1,OR1E2,OR4L1,OR2A5,OR2G2,OR2A25,OR1F1,OR2L13,OR2M2,OR10J1,OR9G1,OR10J5,OR10H5,OR10H1,OR1L8,GNGT1,OR10A2,OR10A4,OR51I1,OR51B4,OR51B6,OR8B4,OR51M1,OR51A7,OR51G2,OR2H1,OR52M1,OR11G2,OR10A6,OR10G3,OR9Q2,OR2V2,OR5D18,OR5L2,OR1D5,OR9G9,OR1C1,OR9Q1,OR52H1,OR2Y1,OR1J1,GNAL,OR2T11,OR2T35,OR52I1,OR4Q3,OR7…	HMGA2,HLF,NFKB1,RPS6KA4,TNFRSF1A,IRF8,IKZF3,SPIB,FOXF1,PBX1,IVNS1ABP,PAX3,HDAC4,RARB,HNRNPD,INTS12,GEMIN5,SOX30,HSF2,TRPS1,GLIS3,AUH,GATA3,NOVA1,SNRPN,MAF,HNRNPR,POU4F1,ELAVL4,GLIS1,PTGER3,BCL10,EPAS1,GLI2,RYBP,GATA2,EREG,AIMP1,CCNH,E2F3,SRPK1,TFAP2B,PRIM2,RBAK,CREB5,INHBA,SRPK2,HNF4G,SMARCA2,ELAVL2,KLF4,LMX1B,MED27,ARNTL,CWC15,SOX5,MNAT1,FOS,FOXN3,MEIS2,ZFHX3,HNF1B,NFE2L1,NFATC1,BMP2,NRIP1,RUNX1…
REACTOME_OLFACTORY_SIGNALING_PATHWAY	RECEPTOR_ACTIVITY	-0.0256805	0.737616	38	7	CDX2,CEBPA,CTCF,CREBBP,E2F7,E2F1,E2F4,ELF1,EP300,ERG,FOXM1,FLI1,FOS,GATA2,HNF4A,JUN,JUND,SMAD1,MYC,POU5F1,PPARG,RELA,BCL6,SP1,SP2,SPI1,BRCA1,TAF1,TAL1,TCF3,TCF7L2,NKX2-1,USF1,YY1,ZNF143,NANOG,RUNX1,RAD21,TCF12,BCOR,NCOR2,NCOR1,VEZF1,PBX1,LMO2,ZNF76,NOTCH1,IKZF1,RB1,ETV1,SOX2,BACH2,SPDEF,PALB2,CBFB,RFX2,GMEB2,DLX1	CDX2,CEBPA,CREBBP,E2F4,ELF1,EP300,ERG,FLI1,GATA2,GATA4,HNF4A,MYC,NFYA,NFYB,POU5F1,PPARG,RELA,BCL6,SP2,SPI1,BRCA1,TAL1,TCF7L2,YY1,ZNF143,RUNX1,TCF12,NCOR2,NCOR1,VEZF1,PBX1,ZNF76,NOTCH1,RB1,ETV1,BACH2,PALB2,CBFB,RFX2,GMEB2,ZNF407,DLX1	OR6X1,OR2K2,OR51A2,OR4K2,OR4K13,OR6N2,OR51I2,OR7G1,OR2T33,OR2T12,GNB1,OR52L1,OR51E1,OR51L1,OR52B6,OR2C1,OR1E2,OR4L1,OR2A5,OR2G2,OR2A25,OR1F1,OR2L13,OR2M2,OR10J1,OR9G1,OR10J5,OR10H5,OR10H1,OR1L8,GNGT1,OR10A2,OR10A4,OR51I1,OR51B4,OR51B6,OR8B4,OR51M1,OR51A7,OR51G2,OR2H1,OR52M1,OR11G2,OR10A6,OR10G3,OR9Q2,OR2V2,OR5D18,OR5L2,OR1D5,OR9G9,OR1C1,OR9Q1,OR52H1,OR2Y1,OR1J1,GNAL,OR2T11,OR2T35,OR52I1,OR4Q3,OR7…	DNER,DRD2,GRM3,CHRM5,IL12RB2,TNPO3,TNFRSF1A,ELTD1,RXRG,CHRM3,ITPR1,RARB,TAS2R1,MCC,HTR4,AGER,GPR126,GRM1,EGFR,CHRM2,GFRA2,PTPRD,PTCH1,NRP1,OPCML,LRP1,STAB2,CHRNA5,CHRNA3,IGF1R,ADRA1D,IGSF1,KLRD1,PTPRU,ROR1,PTGER3,MR1,ALK,IL5RA,GRM7,TGFBR2,PTPRG,ADRA2C,GABRB1,OSMR,GABRB2,BAI3,GRIK2,ROS1,IL22RA2,NPY,GRM8,VIPR2,PDGFRL,ADRA1A,SLC20A2,P2RY2,PTPRO,PRKD1,NRXN3,GPR139,ITGAX,MMD,MC4R,BCAM,PVRL2,GRIK1,FZD7…	OR2C1,OR1E2,OR1D5,OR2S2,OR1D2,OR3A1,OR3A2
REACTOME_OLFACTORY_SIGNALING_PATHWAY	REACTOME_CLASS_A1_RHODOPSIN_LIKE_RECEPTORS	-0.0301699	0.737616	38	0	CDX2,CEBPA,CTCF,CREBBP,E2F7,E2F1,E2F4,ELF1,EP300,ERG,FOXM1,FLI1,FOS,GATA2,HNF4A,JUN,JUND,SMAD1,MYC,POU5F1,PPARG,RELA,BCL6,SP1,SP2,SPI1,BRCA1,TAF1,TAL1,TCF3,TCF7L2,NKX2-1,USF1,YY1,ZNF143,NANOG,RUNX1,RAD21,TCF12,BCOR,NCOR2,NCOR1,VEZF1,PBX1,LMO2,ZNF76,NOTCH1,IKZF1,RB1,ETV1,SOX2,BACH2,SPDEF,PALB2,CBFB,RFX2,GMEB2,DLX1	CDX2,CREB1,CREBBP,E2F4,ELF1,EP300,ERG,ESR1,FOXM1,FLI1,GATA2,HNF4A,NFKB1,POU5F1,PPARG,REL,RELA,BCL6,SPI1,BRCA1,TAF1,TAL1,TCF7L2,ZNF143,RUNX1,TCF12,BCOR,NCOR2,NCOR1,VEZF1,PBX1,ZNF76,NOTCH1,RB1,ETV1,BACH2,SPDEF,PALB2,CBFB,RFX2,GMEB2,DLX1	OR6X1,OR2K2,OR51A2,OR4K2,OR4K13,OR6N2,OR51I2,OR7G1,OR2T33,OR2T12,GNB1,OR52L1,OR51E1,OR51L1,OR52B6,OR2C1,OR1E2,OR4L1,OR2A5,OR2G2,OR2A25,OR1F1,OR2L13,OR2M2,OR10J1,OR9G1,OR10J5,OR10H5,OR10H1,OR1L8,GNGT1,OR10A2,OR10A4,OR51I1,OR51B4,OR51B6,OR8B4,OR51M1,OR51A7,OR51G2,OR2H1,OR52M1,OR11G2,OR10A6,OR10G3,OR9Q2,OR2V2,OR5D18,OR5L2,OR1D5,OR9G9,OR1C1,OR9Q1,OR52H1,OR2Y1,OR1J1,GNAL,OR2T11,OR2T35,OR52I1,OR4Q3,OR7…	DRD2,CHRM5,CXCR5,CHRM3,HTR4,CHRM2,LPAR1,ADRA1D,PTGER3,POMC,NMS,CCK,CXCL1,PPBP,NPY,TAC1,ADRA1A,ANXA1,P2RY2,MC4R,S1PR5,PTGER4,HTR1A,DRD1,OPRM1,CXCL12,NPS,NMBR,ADRA1B,HTR7,MTNR1B,CXCL16,GALR1,MC3R,GNRHR,RXFP2,PTGFR,PROK1,CXCR2,CCL20,EDN1,CNR1,ADRB1,FPR3,CXCR6,CCR3,SSTR4,CXCR1,CCR4,XCR1,CCR1,CCR2,CXCL13,CCR6,CCL21,TRHR,HTR2C,MTNR1A,ADRB2,FSHR,OXTR,HTR2A,C3,EDN3,F2R,RLN2,LHCGR,AVPR1A,SSTR1,LPAR3,NTSR1…
ANATOMICAL_STRUCTURE_DEVELOPMENT	RHODOPSIN_LIKE_RECEPTOR_ACTIVITY	-0.00499871	0.737342	26	11	CEBPA,CREB1,CREBBP,E2F4,ELF1,EP300,ERG,FLI1,HNF4A,MYC,PPARG,RARA,RELA,BCL6,SPI1,BRCA1,TAL1,TCF3,TCF7L2,TFAP2A,YY1,ZNF143,RUNX1,NRF1,CTBP2,SUZ12,NCOR2,NCOR1,VEZF1,PBX1,ZNF76,NOTCH1,RB1,BACH2,PALB2,MED1,CBFB,RFX2,TFDP1	CDX2,CEBPA,CREB1,E2F4,ELF1,EP300,ERG,FLI1,GATA2,HNF4A,PPARG,RELA,BCL6,SPI1,BRCA1,TAL1,TCF3,TCF7L2,ZNF143,RUNX1,TCF12,NCOR2,NCOR1,PBX1,ZNF76,NOTCH1,ETV1,BACH2,PALB2,CBFB	DNER,HDAC9,DRD2,S100A7,NA,EFNA5,IKZF1,ETS1,SCN8A,CDH13,IKZF3,PBX1,TGFB2,CHRM3,FEZ2,PAX3,HDAC4,DLG1,TLL1,CD2AP,COL1A2,IFRD1,ANKRD7,CHRM2,TRPS1,SH3GL2,SYK,PTCH1,DFNB31,GATA3,NRP1,PARD3,JRKL,SPRY2,MYO16,SIX6,EYA2,DSCAM,EN1,HES1,POSTN,POU4F1,AGRN,BCL10,NTNG1,KCNH1,SOX11,ALK,GLI2,MSTN,CNTN4,KALRN,MBNL1,NLGN1,KCNMB2,FGF12,CXCL1,EPGN,EREG,EMCN,UGT8,SEMA5A,GDNF,MEF2C,ST8SIA4,SPOCK1,PCDHA11,PCDHA10,PCDHA8…	DRD2,CHRM5,CHRM3,TAS2R1,HTR4,CHRM2,OPCML,ADRA1D,PTGER3,ADRA2C,PDGFRL,ADRA1A,GPR139,MC4R,PTGER4,HTR1A,DRD1,OPRM1,NMBR,PAX8,ADRA1B,HTR7,MTNR1B,GALR1,MC3R,GNRHR,PTGFR,CXCR2,CNR1,ADRB1,OR2C1,FPR3,SSTR4,XCR1,TRHR,MTNR1A,ADRB2,FSHR,OXTR,HTR2A,F2R,AVPR1A,SSTR1,ADRA2A,HTR1B,HTR5A,CMKLR1,NMUR2,HRH2,NMUR1,HTR1F,GRPR,TACR3,TACR2,CHRM1,MAS1,NPBWR1,OPRK1,OPRD1,TACR1,HCRTR2,TAS1R1,BDKRB1,HPGD,TSHR,HTR1D,HTR1E,…	DRD2,CHRM3,CHRM2,PAX8,FSHR,F2R,CMKLR1,NMUR2,CHRM1,MAS1,GHSR
RNA_SPLICING	RECEPTOR_ACTIVITY	-0.0224532	0.736098	26	0	CEBPA,CREBBP,E2F4,ELF1,EP300,ERG,HNF4A,MYC,LEF1,POU5F1,PPARG,RELA,BCL6,SP2,BRCA1,TCF7L2,YY1,ZNF143,NCOR2,NCOR1,PBX1,ZNF76,NOTCH1,RB1,ETV1,SPDEF,PALB2,GMEB2	CDX2,CEBPA,CREBBP,E2F4,ELF1,EP300,ERG,FLI1,GATA2,GATA4,HNF4A,MYC,NFYA,NFYB,POU5F1,PPARG,RELA,BCL6,SP2,SPI1,BRCA1,TAL1,TCF7L2,YY1,ZNF143,RUNX1,TCF12,NCOR2,NCOR1,VEZF1,PBX1,ZNF76,NOTCH1,RB1,ETV1,BACH2,PALB2,CBFB,RFX2,GMEB2,ZNF407,DLX1	IVNS1ABP,GEMIN5,NOVA1,SNRPN,SRPK1,SRPK2,CWC15,SNRPC,SFPQ,PRPF4B,PPARGC1A,LSM6,DDX20,HNRNPC,RNPS1,CRNKL1,SRSF12,SRSF1,SNRPB2,PRPF31,TRA2B,U2AF1,SFSWAP,SF3B4,RP9,GEMIN8,LSM1,DHX16,TRA2A,PRPF18,NOL3,SF1,PRPF8,PRPF3,SNRNP200,DHX38,DHX8,DDX23,EFTUD2,DDX39A,SLU7,PPIG,SRSF10,BCAS2,SF3B3,SF3A3,SMNDC1,SNRNP40,SRSF4,KHSRP,SRRM1,SCAF11,GEMIN2,TXNL4A,DBR1,NONO,HNRNPF,SYNCRIP,ZNF638,PTBP1,CELF1,SNRNP70,NCBP1,…	DNER,DRD2,GRM3,CHRM5,IL12RB2,TNPO3,TNFRSF1A,ELTD1,RXRG,CHRM3,ITPR1,RARB,TAS2R1,MCC,HTR4,AGER,GPR126,GRM1,EGFR,CHRM2,GFRA2,PTPRD,PTCH1,NRP1,OPCML,LRP1,STAB2,CHRNA5,CHRNA3,IGF1R,ADRA1D,IGSF1,KLRD1,PTPRU,ROR1,PTGER3,MR1,ALK,IL5RA,GRM7,TGFBR2,PTPRG,ADRA2C,GABRB1,OSMR,GABRB2,BAI3,GRIK2,ROS1,IL22RA2,NPY,GRM8,VIPR2,PDGFRL,ADRA1A,SLC20A2,P2RY2,PTPRO,PRKD1,NRXN3,GPR139,ITGAX,MMD,MC4R,BCAM,PVRL2,GRIK1,FZD7…
MRNA_PROCESSING_GO_0006397	ION_CHANNEL_ACTIVITY	-0.00998024	0.735301	19	0	CEBPA,CREBBP,E2F4,ELF1,EP300,ERG,FOXM1,FLI1,HNF4A,POU5F1,PPARG,BCL6,SP2,SPI1,BRCA1,TAL1,TCF7L2,YY1,ZNF143,NCOR2,NCOR1,PBX1,ZNF76,NOTCH1,RB1,ETV1,PALB2,CBFB,GMEB2	CEBPA,ELF1,EP300,ERG,FLI1,HNF4A,PPARG,RELA,BCL6,SPI1,BRCA1,TAL1,TCF7L2,ZNF143,RUNX1,TCF12,NCOR2,PBX1,ZNF76,NOTCH1,PALB2,CBFB	GEMIN5,HNRNPR,ELAVL4,SRPK1,SRPK2,CWC15,CPSF6,SFPQ,PPARGC1A,DHX15,DDX20,KIN,RNGTT,CSTF2,LSM5,CRNKL1,SRSF12,SRSF1,PRPF31,TRA2B,SFSWAP,CSTF1,GEMIN8,SPOP,LSM1,TRA2A,PRPF18,SF1,LSM3,PABPC1,DHX38,EFTUD2,DDX39A,GRSF1,SLBP,SLU7,CPSF1,CDK11A,CDK11B,SRSF10,SF3B3,SF3A3,SMNDC1,SRSF4,KHSRP,SCAF11,GEMIN2,TXNL4A,NONO,KHDRBS1,RNMT,PTBP1,CELF1,HNRNPA0,NCBP1,SNRPD1,CSTF3,NUDT21,SNW1,PHF5A,SRSF11,USP39,SF3A2,SF3A1,…	CLCA1,KCNQ5,CHRNA3,KCNJ6,KCNE2,KCNH1,RYR2,KCNS3,KCNMB2,CACNA2D1,TRPC4,ASIC2,KCND3,CACNG2,CLCA4,KCNA5,RYR3,KCNJ15,CACNA1E,CNGB1,KCNN3,KCNK5,CFTR,CHRNB3,KCNB2,CACNB2,KCNJ1,KCNMB4,KCNJ4,BSND,KCNN2,TRPC5,KCNA4,CLCNKA,KCNK10,KCNQ1,KCNQ3,KCNC4,CACNA1C,GLRA2,KCNJ5,KCNA10,KCNA2,KCNJ3,CLCN1,KCNH3,NMUR2,TRPM5,P2RX7,SCN2A,GLRA1,KCNK17,KCNK1,CHRNA1,SCN7A,BEST1,CACNA1D,KCNA1,KCNH2,CACNA1B,SCN9A,GLRB,CLCN3,NOX…
REACTOME_NEURONAL_SYSTEM	G_PROTEIN_COUPLED_RECEPTOR_ACTIVITY	-0.0131592	0.735301	19	2	CEBPA,E2F4,ELF1,EP300,ERG,FLI1,HNF4A,MYC,PPARG,RELA,REST,BCL6,SPI1,BRCA1,TAL1,TCF7L2,ZNF143,TCF12,ZNF76,NOTCH1,PALB2,GMEB2	CEBPA,CREBBP,E2F4,ELF1,EP300,ERG,FLI1,GATA2,HNF4A,PPARG,RELA,BCL6,SPI1,BRCA1,TAL1,TCF3,TCF7L2,ZNF143,RUNX1,TCF12,BCOR,NCOR2,NCOR1,PBX1,ZNF76,NOTCH1,BACH2,PALB2,CBFB	SLC38A1,KCNH7,DLG1,RIMS1,KCNQ5,RPS6KA2,ADCY8,SLC18A2,SYT1,CHRNA5,CHRNA3,KCNJ6,KCNF1,KCNJ9,KCNH1,KCNS3,ADCY3,KCNMB2,GABRB1,CAMK2D,SLC1A3,GABRB2,GRIK2,SLC22A2,GNAI1,KCND2,GAD2,ADCY9,GRIK1,RPS6KA3,GRIK3,KCND3,CACNA2D3,GRIK4,CACNG2,ADCY2,PANX1,KCNA5,GRIN2B,KCNH5,GABRB3,KCNJ15,SYN3,GNB1,GABRR1,GABRR2,GABBR2,KCNN3,KCNK2,ACTN2,KCNH8,SLC6A3,CAMK4,GABRA6,NEFL,CHRNB3,KCNB2,NCALD,KCNV1,CACNB2,KCNJ1,KCNMB4,G…	DRD2,GRM3,CHRM5,ELTD1,CHRM3,TAS2R1,HTR4,GPR126,GRM1,CHRM2,OPCML,ADRA1D,PTGER3,GRM7,ADRA2C,BAI3,NPY,GRM8,VIPR2,PDGFRL,ADRA1A,GPR139,MC4R,PTGER4,HTR1A,DRD1,OPRM1,NMBR,LPHN2,PAX8,GRM2,ADRA1B,HTR7,MTNR1B,GALR1,TPRA1,MC3R,GNRHR,GABBR2,PTGFR,CXCR2,CNR1,ADRB1,OR2C1,TMEM11,FPR3,SSTR4,XCR1,PTH2R,TRHR,MTNR1A,ADRB2,FSHR,OXTR,HTR2A,F2R,AVPR1A,GPR116,GPR110,EMR3,SSTR1,ADRA2A,HTR1B,HTR5A,CMKLR1,NMUR2,GRM4,GRM5…	GABBR2,GABBR1
REACTOME_ANTIGEN_PROCESSING_UBIQUITINATION_PROTEASOME_DEGRADATION	G_PROTEIN_COUPLED_RECEPTOR_ACTIVITY	-0.018707	0.735301	19	0	ELF1,ERG,FLI1,HNF4A,IRF1,RELA,BCL6,SPI1,BRCA1,TAL1,TCF7L2,YY1,ZNF143,TCF12,NCOR2,NCOR1,ZNF76,NOTCH1,BACH2,PALB2,CBFB,E2F8	CEBPA,CREBBP,E2F4,ELF1,EP300,ERG,FLI1,GATA2,HNF4A,PPARG,RELA,BCL6,SPI1,BRCA1,TAL1,TCF3,TCF7L2,ZNF143,RUNX1,TCF12,BCOR,NCOR2,NCOR1,PBX1,ZNF76,NOTCH1,BACH2,PALB2,CBFB	ASB1,TCEB1P3,BTRC,PSMA4,PSMB1,RNF220,UBE2U,PARK2,FBXO17,FBXO27,ASB3,UBE2J2,ANAPC4,GAN,UBE2G2,SPSB1,ZBTB16,UBE2E2,UBA6,UBE2E1,ANAPC13,RNF4,RNF144B,TPP2,ASB7,SMURF1,UBE2E3,RCHY1,RNF182,FBXW8,TRIM36,RPS27AP11,KLHL13,UBE2H,UBE2L3,ASB5,PSMD9,ASB2,PSMF1,TMEM189-UBE2V1,UBE3A,PSMD14,TRIM9,UBE2Z,UBE3C,RNF6,PSMD6,UBR4,PSMD7,SOCS3,HERC2,UBA5,PSMA8,FBXW7,UBE2F,SPSB4,UBE2D3,WSB1,ASB9,PSMB2,CBLB,SOCS1,NEDD4,HU…	DRD2,GRM3,CHRM5,ELTD1,CHRM3,TAS2R1,HTR4,GPR126,GRM1,CHRM2,OPCML,ADRA1D,PTGER3,GRM7,ADRA2C,BAI3,NPY,GRM8,VIPR2,PDGFRL,ADRA1A,GPR139,MC4R,PTGER4,HTR1A,DRD1,OPRM1,NMBR,LPHN2,PAX8,GRM2,ADRA1B,HTR7,MTNR1B,GALR1,TPRA1,MC3R,GNRHR,GABBR2,PTGFR,CXCR2,CNR1,ADRB1,OR2C1,TMEM11,FPR3,SSTR4,XCR1,PTH2R,TRHR,MTNR1A,ADRB2,FSHR,OXTR,HTR2A,F2R,AVPR1A,GPR116,GPR110,EMR3,SSTR1,ADRA2A,HTR1B,HTR5A,CMKLR1,NMUR2,GRM4,GRM5…
REACTOME_SIGNALING_BY_GPCR	REACTOME_PROCESSING_OF_CAPPED_INTRON_CONTAINING_PRE_MRNA	-0.0348611	0.73496	41	0	CDX2,CEBPA,CTCF,CREBBP,E2F7,E2F1,E2F4,ELF1,EP300,ERG,FOXM1,FLI1,GATA2,GATA4,HNF4A,SMAD1,MAX,MYC,NFYA,NFYB,POU5F1,PPARG,RELA,BCL6,SP2,SPI1,BRCA1,TAF1,TAL1,TCF3,TCF7L2,NKX2-1,YY1,ZNF143,NANOG,RUNX1,SIX5,TCF12,GABPA,ZNF263,MEIS1,BCOR,NCOR2,NCOR1,VEZF1,PBX1,ZNF76,NOTCH1,RB1,ETV1,BACH2,SPDEF,PALB2,XBP1,CBFB,NIPBL,RFX2,GMEB2,TFDP1,ZNF407,DLX1,E2F8,TEAD2	CDX2,CEBPA,CREBBP,E2F7,E2F4,E2F6,ELF1,EP300,FOXM1,HNF4A,SMAD1,MAX,MYC,NFATC1,POU5F1,PPARG,RELA,BCL6,SP2,SPI1,BRCA1,TAF1,TCF3,TCF7L2,NKX2-1,YY1,ZNF143,GABPA,CTCFL,NRF1,NCOR2,NCOR1,VEZF1,PBX1,ZNF76,NOTCH1,RB1,ETV1,SPDEF,PALB2,CBFB,NIPBL,GMEB2,TFDP1,DLX1	DRD2,GRM3,OR6X1,CHRM5,CXCR5,PDE4B,CHRM3,HTR4,GRM1,RPS6KA2,EGFR,CHRM2,ADCY8,PTCH1,LPAR1,ADCYAP1,ADRA1D,RGS18,OR2K2,WNT4,PTGER3,RGS8,PLA2G4A,WNT9A,ADCY3,POMC,SOS1,NMS,GRM7,CCK,ARHGEF3,KALRN,DGKG,CXCL1,PPBP,PPP3CA,PIK3R1,TRPC7,VIP,RGS17,PDE10A,NPY,GNAI1,TAC1,GRM8,DGKI,VIPR2,ADRA1A,ANXA1,PRKCQ,OR51A2,PDE2A,P2RY2,FGD4,OR4K2,OR4K13,PDE8A,AKAP13,ADCY9,MC4R,S1PR5,GIPR,PLCB4,GNAS,RPS6KA3,FZD7,PTGER4,HTR1A…	HNRNPD,HNRNPR,NUP93,HNRNPA3,NUP153,NUP85,NUP50,SNRPD2P1,CPSF2,SUGP1,CSTF2,HNRNPC,RNPS1,SRSF1,GTF2F2,SNRPB2,NUP37,POLR2A,SF3B5,U2AF1,NUP35,SF3B4,CSTF1,SRSF3,MAGOH,NUP210,HNRNPU,NFX1,EIF4E,RBM5,NUP62,SF3B1,METTL3,NUP205,POLR2K,PAPOLA,PABPN1,PRPF8,SNRNP200,AAAS,NUP214,RBM8A,FUS,DHX38,DHX9,DDX23,EFTUD2,SLBP,CPSF1,CLP1,POLR2I,RANBP2,GTF2F1,SF3B3,SF3A3,SNRNP40,SRSF4,SRRM1,TXNL4A,YBX1,PCBP1,HNRNPA2B1,HN…
REACTOME_RNA_POL_II_TRANSCRIPTION	TRANSMEMBRANE_RECEPTOR_ACTIVITY	-0.0198734	0.734143	26	0	CREBBP,E2F4,ELF1,EP300,ERG,FOXM1,FLI1,HNF4A,MAX,MYC,NFATC1,ZBTB7B,PPARG,RELA,BCL6,BRCA1,TCF7L2,YY1,ZNF143,RUNX1,NCOR2,NCOR1,PBX1,ZNF76,NOTCH1,RB1,ETV1,PALB2,CBFB,GMEB2,DLX1	CDX2,CEBPA,CREBBP,E2F4,ELF1,EP300,ERG,FLI1,GATA2,HNF4A,NFYA,POU5F1,PPARG,RELA,BCL6,SP2,SPI1,BRCA1,TAL1,TCF3,TCF7L2,YY1,ZNF143,RUNX1,TCF12,NCOR2,NCOR1,VEZF1,PBX1,ZNF76,NOTCH1,RB1,ETV1,BACH2,PALB2,CBFB,GMEB2,DLX1	TCEB1P3,CCNH,MNAT1,NELFCD,TAF9,ERCC3,CPSF2,RNGTT,CSTF2,GTF2A1,CTDP1,RNPS1,SRSF1,TAF4,GTF2F2,POLR2A,U2AF1,CSTF1,SRSF3,MAGOH,NELFE,LSM11,NFX1,TCEA1,CCNT1,GTF2B,POLR2K,PAPOLA,PABPN1,ERCC2,RBM8A,TBP,GTF2H3,GTF2H2,DHX38,SLBP,CPSF1,CLP1,TAF1,TAF5,GTF2H1,CDK9,CDK7,POLR2I,TAF6,GTF2F1,TAF11,TAF10,TAF13,TAF12,SRSF4,SRRM1,ELL,SUPT16H,SUPT4H1,SUPT5H,RNMT,POLR2E,POLR2L,POLR2J,POLR2D,NCBP1,CSTF3,NUDT21,TAF4B,G…	DNER,DRD2,GRM3,CHRM5,IL12RB2,TNFRSF1A,ELTD1,CHRM3,TAS2R1,HTR4,AGER,GPR126,GRM1,EGFR,CHRM2,GFRA2,PTPRD,NRP1,OPCML,STAB2,CHRNA5,CHRNA3,IGF1R,ADRA1D,KLRD1,PTPRU,ROR1,PTGER3,MR1,ALK,IL5RA,GRM7,TGFBR2,PTPRG,ADRA2C,GABRB1,OSMR,GABRB2,BAI3,GRIK2,IL22RA2,NPY,GRM8,VIPR2,PDGFRL,ADRA1A,PTPRO,GPR139,MC4R,BCAM,GRIK1,FZD7,PTGER4,HTR1A,COLEC12,GRIK3,DRD1,OPRM1,GRIK4,SORL1,NMBR,LPHN2,DDR2,PAX8,GRM2,UNC5C,ADRA1B,…
REACTOME_G_ALPHA_I_SIGNALLING_EVENTS	SUBSTRATE_SPECIFIC_CHANNEL_ACTIVITY	-0.010846	0.734089	18	1	CDX2,CREBBP,E2F4,ELF1,ERG,FLI1,GATA2,HNF4A,PPARG,REL,BCL6,BRCA1,TAL1,TCF7L2,ZNF143,RUNX1,TCF12,NCOR1,PBX1,ZNF76,NOTCH1,ETV1,BACH2,PALB2,CBFB	CDX2,CEBPA,ELF1,EP300,ERG,FLI1,HNF4A,PPARG,RELA,BCL6,SPI1,BRCA1,TAL1,TCF7L2,ZNF143,RUNX1,TCF12,NCOR2,PBX1,ZNF76,NOTCH1,PALB2,CBFB	DRD2,CXCR5,CHRM2,ADCY8,LPAR1,RGS18,PTGER3,RGS8,ADCY3,POMC,NMS,CXCL1,PPBP,NPY,GNAI1,ANXA1,ADCY9,S1PR5,GNAS,HTR1A,OPRM1,CXCL12,RGS6,RGS9,RGS7,ADCY2,MTNR1B,CXCL16,GALR1,GNB1,GABBR2,CXCR2,CCL20,CNR1,FPR3,CXCR6,CCR3,SSTR4,CXCR1,RGS21,RGS1,CCR4,CCR1,CCR2,CXCL13,CCR6,CCL21,MTNR1A,C3,SSTR1,LPAR3,ADORA3,ADRA2A,HTR1B,CXCR4,NPY2R,HTR5A,CXCL9,NMUR2,S1PR1,NMUR1,PDYN,NMU,CCL27,APLNR,HTR1F,CCL19,ADORA1,GNGT1,GN…	CLCA1,KCNQ5,CHRNA3,KCNJ6,KCNE2,KCNH1,RYR2,KCNS3,KCNMB2,CACNA2D1,TRPC4,ASIC2,KCND3,CACNG2,CLCA4,KCNA5,RYR3,KCNJ15,CACNA1E,CNGB1,KCNN3,KCNK5,CFTR,CHRNB3,KCNB2,CACNB2,KCNJ1,KCNMB4,AQP9,KCNJ4,BSND,KCNN2,TRPC5,KCNA4,CLCNKA,KCNK10,KCNQ1,KCNQ3,KCNC4,CACNA1C,GLRA2,KCNJ5,KCNA10,KCNA2,KCNJ3,CLCN1,KCNH3,NMUR2,TRPM5,P2RX7,SCN2A,GLRA1,KCNK17,KCNK1,CHRNA1,SCN7A,BEST1,CACNA1D,KCNA1,KCNH2,CACNA1B,SCN9A,GLRB,CLCN…	NMUR2
MRNA_PROCESSING_GO_0006397	CELL_SURFACE_RECEPTOR_LINKED_SIGNAL_TRANSDUCTION_GO_0007166	-0.0163576	0.733985	23	1	CEBPA,CREBBP,E2F4,ELF1,EP300,ERG,FOXM1,FLI1,HNF4A,POU5F1,PPARG,BCL6,SP2,SPI1,BRCA1,TAL1,TCF7L2,YY1,ZNF143,NCOR2,NCOR1,PBX1,ZNF76,NOTCH1,RB1,ETV1,PALB2,CBFB,GMEB2	CEBPA,CREBBP,E2F4,ELF1,EP300,ERG,FLI1,HNF4A,MYC,PPARG,BCL6,BRCA1,TAF1,TAL1,YY1,ZNF143,RUNX1,RAD21,TCF12,NCOR2,NCOR1,PBX1,ZNF76,NOTCH1,RB1,BACH2,SPDEF,PALB2,CBFB,RFX2,GMEB2,DLX1	GEMIN5,HNRNPR,ELAVL4,SRPK1,SRPK2,CWC15,CPSF6,SFPQ,PPARGC1A,DHX15,DDX20,KIN,RNGTT,CSTF2,LSM5,CRNKL1,SRSF12,SRSF1,PRPF31,TRA2B,SFSWAP,CSTF1,GEMIN8,SPOP,LSM1,TRA2A,PRPF18,SF1,LSM3,PABPC1,DHX38,EFTUD2,DDX39A,GRSF1,SLBP,SLU7,CPSF1,CDK11A,CDK11B,SRSF10,SF3B3,SF3A3,SMNDC1,SRSF4,KHSRP,SCAF11,GEMIN2,TXNL4A,NONO,KHDRBS1,RNMT,PTBP1,CELF1,HNRNPA0,NCBP1,SNRPD1,CSTF3,NUDT21,SNW1,PHF5A,SRSF11,USP39,SF3A2,SF3A1,…	DRD2,GRM3,CHRM5,CDH13,IL12RB2,TNFRSF1A,CXCR5,CHRM3,TAS2R1,HTR4,AGER,GRM1,EGFR,CHRM2,GFRA2,PTPRD,PTCH1,PARD3,IGF1R,ADCYAP1,ADRA1D,KLRD1,AGRN,PTPRU,ROR1,LEPR,PTGER3,NCK2,GLI2,GRM7,PTPRG,CD47,ADRA2C,CXCL1,EPGN,EREG,GRID2,OSMR,PIK3R1,GABRB2,MAP3K7,GRIK2,VIP,NPY,INHBA,GRB10,GRM8,PTN,STC1,ADRA1A,ANXA1,RAPGEF1,DOCK1,P2RY2,IFNG,GPR12,GPR176,MC4R,GIPR,GNAS,GRIK1,PTGER4,HTR1A,GRIK3,DRD1,OPRM1,IL6,NTRK2,CXC…	KHDRBS1
REACTOME_GPCR_LIGAND_BINDING	REACTOME_RNA_POL_II_TRANSCRIPTION	-0.0194712	0.733735	28	0	CDX2,CEBPA,CREB1,CREBBP,E2F4,ELF1,EP300,ERG,ESR1,FOXM1,FLI1,GATA2,HNF4A,MYC,NFYA,POU5F1,PPARG,RELA,BCL6,SP2,SPI1,BRCA1,TAL1,TCF7L2,YY1,ZNF143,RUNX1,TCF12,BCOR,NCOR2,NCOR1,VEZF1,PBX1,ZNF76,NOTCH1,RB1,ETV1,BACH2,SPDEF,PALB2,CBFB,RFX2,GMEB2,DLX1	CREBBP,E2F4,ELF1,EP300,ERG,FOXM1,FLI1,HNF4A,MAX,MYC,NFATC1,ZBTB7B,PPARG,RELA,BCL6,BRCA1,TCF7L2,YY1,ZNF143,RUNX1,NCOR2,NCOR1,PBX1,ZNF76,NOTCH1,RB1,ETV1,PALB2,CBFB,GMEB2,DLX1	DRD2,GRM3,CHRM5,CXCR5,CHRM3,HTR4,GRM1,CHRM2,PTCH1,LPAR1,ADCYAP1,ADRA1D,WNT4,PTGER3,WNT9A,POMC,NMS,GRM7,CCK,CXCL1,PPBP,VIP,NPY,TAC1,GRM8,VIPR2,ADRA1A,ANXA1,P2RY2,MC4R,S1PR5,GIPR,GNAS,FZD7,PTGER4,HTR1A,DRD1,OPRM1,CXCL12,NPS,NMBR,GRM2,ADRA1B,HTR7,MTNR1B,PTHLH,CXCL16,GALR1,MC3R,GNB1,GNRHR,WNT2,GABBR2,RXFP2,PTGFR,PROK1,CXCR2,CCL20,WNT7A,EDN1,CNR1,FZD1,ADRB1,ADM,FPR3,FZD10,CXCR6,CCR3,SSTR4,CXCR1,CCR4,X…	TCEB1P3,CCNH,MNAT1,NELFCD,TAF9,ERCC3,CPSF2,RNGTT,CSTF2,GTF2A1,CTDP1,RNPS1,SRSF1,TAF4,GTF2F2,POLR2A,U2AF1,CSTF1,SRSF3,MAGOH,NELFE,LSM11,NFX1,TCEA1,CCNT1,GTF2B,POLR2K,PAPOLA,PABPN1,ERCC2,RBM8A,TBP,GTF2H3,GTF2H2,DHX38,SLBP,CPSF1,CLP1,TAF1,TAF5,GTF2H1,CDK9,CDK7,POLR2I,TAF6,GTF2F1,TAF11,TAF10,TAF13,TAF12,SRSF4,SRRM1,ELL,SUPT16H,SUPT4H1,SUPT5H,RNMT,POLR2E,POLR2L,POLR2J,POLR2D,NCBP1,CSTF3,NUDT21,TAF4B,G…
CELLULAR_LOCALIZATION	CATION_CHANNEL_ACTIVITY	-0.0105831	0.733636	13	2	E2F4,ELF1,EP300,ERG,FLI1,HNF4A,PPARG,RELA,BCL6,RXRA,SPI1,BRCA1,TCF7L2,USF1,USF2,ZNF143,NOTCH1,PALB2,XBP1	CEBPA,ELF1,EP300,FLI1,HNF4A,PPARG,RELA,BCL6,SPI1,BRCA1,TCF7L2,ZNF143,TCF12,PBX1,NOTCH1,PALB2	ARSB,CDH13,SCAMP1,OPA1,FYB,RIMS1,EGFR,TRPS1,ZWINT,ZW10,CADM1,SYT1,KIF1B,ATG4C,RAB3GAP2,MTX2,NLGN1,ATXN1,GLI3,SEC23IP,BNIP3,NUP160,EXOC5,TMED10,LMAN1,AP3D1,COG2,SNAP23,ATG4D,TLK1,LIN7A,SMAD3,LRPPRC,BET1,BCL2,SYN3,HPS4,YKT6,KIF1A,ABCA1,AGXT,CADPS,STX18,ERGIC1,NEFL,KCNMB4,EEA1,SCG5,MYO1E,NF1,GOSR2,SEPT5,PEX10,NFKBIE,KIF5A,LRMP,APOE,SYTL4,ADRB2,SCG2,COG3,APPBP2,ANP32A,NLRP3,F2R,RPGR,ZFYVE9,DYNC1I1,TA…	KCNQ5,CHRNA3,KCNJ6,KCNE2,KCNH1,RYR2,KCNS3,KCNMB2,CACNA2D1,TRPC4,ASIC2,KCND3,CACNG2,KCNA5,RYR3,KCNJ15,CACNA1E,KCNN3,KCNK5,CHRNB3,KCNB2,CACNB2,KCNJ1,KCNMB4,KCNJ4,KCNN2,TRPC5,KCNA4,KCNK10,KCNQ1,KCNQ3,KCNC4,CACNA1C,KCNJ5,KCNA10,KCNA2,KCNJ3,KCNH3,P2RX7,SCN2A,KCNK17,KCNK1,CHRNA1,SCN7A,CACNA1D,KCNA1,KCNH2,CACNA1B,SCN9A,NOX5,TRPC3,SCN5A,CACNA1G,KCNE1,CHRNA6,KCNK3,CHRNA7,CACNG4,SCN4A,KCNG2,HTR3B,HTR3A,TRP…	KCNMB4,SHROOM2
REACTOME_GPCR_LIGAND_BINDING	RNA_METABOLIC_PROCESS	-0.0563352	0.733082	37	1	CDX2,CEBPA,CREB1,CREBBP,E2F4,ELF1,EP300,ERG,ESR1,FOXM1,FLI1,GATA2,HNF4A,MYC,NFYA,POU5F1,PPARG,RELA,BCL6,SP2,SPI1,BRCA1,TAL1,TCF7L2,YY1,ZNF143,RUNX1,TCF12,BCOR,NCOR2,NCOR1,VEZF1,PBX1,ZNF76,NOTCH1,RB1,ETV1,BACH2,SPDEF,PALB2,CBFB,RFX2,GMEB2,DLX1	CDX2,CEBPA,CTCF,CREBBP,E2F7,E2F4,EGR1,ELF1,EP300,ERG,FOXM1,FLI1,GATA2,HNF4A,MYC,POU2F1,POU5F1,PPARG,RELA,BCL6,SPI1,BRCA1,STAT1,TAL1,TCF7L2,NKX2-1,TP53,YY1,ZNF143,RUNX1,TCF12,CTBP2,SUZ12,ZNF263,NCOR2,NCOR1,ELF5,PBX1,LMO2,ZNF76,NOTCH1,IKZF1,RB1,ETV1,SOX2,BACH2,SPDEF,PALB2,CBFB,GMEB1,GMEB2,AEBP2,DLX1	DRD2,GRM3,CHRM5,CXCR5,CHRM3,HTR4,GRM1,CHRM2,PTCH1,LPAR1,ADCYAP1,ADRA1D,WNT4,PTGER3,WNT9A,POMC,NMS,GRM7,CCK,CXCL1,PPBP,VIP,NPY,TAC1,GRM8,VIPR2,ADRA1A,ANXA1,P2RY2,MC4R,S1PR5,GIPR,GNAS,FZD7,PTGER4,HTR1A,DRD1,OPRM1,CXCL12,NPS,NMBR,GRM2,ADRA1B,HTR7,MTNR1B,PTHLH,CXCL16,GALR1,MC3R,GNB1,GNRHR,WNT2,GABBR2,RXFP2,PTGFR,PROK1,CXCR2,CCL20,WNT7A,EDN1,CNR1,FZD1,ADRB1,ADM,FPR3,FZD10,CXCR6,CCR3,SSTR4,CXCR1,CCR4,X…	HMGA2,HLF,NFKB1,RPS6KA4,TNFRSF1A,IRF8,IKZF3,SPIB,FOXF1,PBX1,IVNS1ABP,PAX3,HDAC4,RARB,HNRNPD,INTS12,GEMIN5,SOX30,HSF2,TRPS1,GLIS3,AUH,GATA3,NOVA1,SNRPN,MAF,HNRNPR,POU4F1,ELAVL4,GLIS1,PTGER3,BCL10,EPAS1,GLI2,RYBP,GATA2,EREG,AIMP1,CCNH,E2F3,SRPK1,TFAP2B,PRIM2,RBAK,CREB5,INHBA,SRPK2,HNF4G,SMARCA2,ELAVL2,KLF4,LMX1B,MED27,ARNTL,CWC15,SOX5,MNAT1,FOS,FOXN3,MEIS2,ZFHX3,HNF1B,NFE2L1,NFATC1,BMP2,NRIP1,RUNX1…	PTGER3
REACTOME_ACTIVATION_OF_CHAPERONE_GENES_BY_XBP1S	BIOPOLYMER_MODIFICATION	-0.0106676	0.731251	7	1	ELF1,ERG,FLI1,GATA2,TAL1,TCF12,NOTCH1,XBP1,CBFB	ELF1,ELK1,ERG,FLI1,GATA2,SPI1,TAL1,RUNX1,TCF12,CBFB	PDIA6,EDEM1,FKBP14,EXTL3,GOSR2,DNAJB9,DDX11,ADD1,WFS1,SSR1,ZBTB17,TLN1,DNAJC3,SRPRB,ARFGAP1,DDX12P,CXXC1,TPP1,LMNA,DCTN1,SHC1,PPP2R5B,SYVN1,HDGF,SULT1A4,PDIA5,ACADVL,WIPI1,XBP1,KLHDC3,SRPR,TSPYL2,PREB,CUL7,SERP1,GSK3A,ATP6V0D1,SEC31A,SULT1A3,CTDSP2,HYOU1,YIF1A,KDELR3,DNAJB11,C19orf10,TATDN2	FRK,RPN2,IL12A,RPS6KA4,MAST2,PKN2,CHRM3,FYB,AGER,FUT9,SGK1,EGFR,DUSP4,PTPRD,PTCH1,DYRK2,IGF1R,MMP15,YES1,DNMT3B,PHEX,PTPRU,BCL10,ABL2,MARK1,ALK,VRK2,KALRN,TM4SF4,ST8SIA4,CSNK1A1,SRPK1,CCND3,IL22RA2,PARK2,SRPK2,MTMR7,FUT10,TRIB1,ANXA1,PCSK5,SEPHS1,ERC1,PTPRO,PRKD1,FOS,CCDC88C,LIPC,MEX3B,PKN1,AURKC,COG2,DNMT3A,TLK1,TUSC3,CDKL1,NCSTN,AKT3,TRIB2,CCDC88A,MAP3K2,NHP2,TNKS,MSRA,ERG,LARGE,PPM1B,PRPF4B,B3…	SERP1
REACTOME_ACTIVATION_OF_CHAPERONE_GENES_BY_XBP1S	TRANSFERASE_ACTIVITY_TRANSFERRING_PHOSPHORUS_CONTAINING_GROUPS	-0.0133456	0.731251	7	0	ELF1,ERG,FLI1,GATA2,TAL1,TCF12,NOTCH1,XBP1,CBFB	ELF1,EPAS1,ERG,FLI1,GATA2,SPI1,TAL1,RUNX1,TCF12,CBFB	PDIA6,EDEM1,FKBP14,EXTL3,GOSR2,DNAJB9,DDX11,ADD1,WFS1,SSR1,ZBTB17,TLN1,DNAJC3,SRPRB,ARFGAP1,DDX12P,CXXC1,TPP1,LMNA,DCTN1,SHC1,PPP2R5B,SYVN1,HDGF,SULT1A4,PDIA5,ACADVL,WIPI1,XBP1,KLHDC3,SRPR,TSPYL2,PREB,CUL7,SERP1,GSK3A,ATP6V0D1,SEC31A,SULT1A3,CTDSP2,HYOU1,YIF1A,KDELR3,DNAJB11,C19orf10,TATDN2	FRK,DLG1,DCK,SGK1,RPS6KA2,EGFR,NRP1,DYRK2,IGF1R,ROR1,MARK1,ALK,VRK2,PDK1,TGFBR2,KALRN,DGKG,EPGN,CSNK1A1,ITK,BRD2,SRPK1,PRIM2,MAP3K7,SRPK2,DGKI,PDGFRL,RIPK2,TRIB1,PFKP,PRKD1,PIK3C3,RPS6KA3,TLK1,DLG2,CDKL1,UAP1,DDR2,TRIB2,MAP3K2,GCK,GNE,PRKCZ,MAP3K9,HUNK,MAPKAPK2,PIK3CG,ROR2,SGMS1,HIPK3,TYRO3,CSNK1E,AK1,ERBB4,CDK1,PRKCH,PRKCB,PFKL,MAP4K3,PIKFYVE,KDR,MAPK14,POLB,TJP2,MUSK,ADK,SNRK,MAPK13,RNGTT,STK38…
TRANSFERASE_ACTIVITY_TRANSFERRING_PHOSPHORUS_CONTAINING_GROUPS	LIGASE_ACTIVITY_FORMING_CARBON_NITROGEN_BONDS	-0.0164234	0.731251	7	0	ELF1,EPAS1,ERG,FLI1,GATA2,SPI1,TAL1,RUNX1,TCF12,CBFB	ELF1,ERG,FLI1,GATA2,BCL6,BRCA1,TAL1,TCF12,CBFB	FRK,DLG1,DCK,SGK1,RPS6KA2,EGFR,NRP1,DYRK2,IGF1R,ROR1,MARK1,ALK,VRK2,PDK1,TGFBR2,KALRN,DGKG,EPGN,CSNK1A1,ITK,BRD2,SRPK1,PRIM2,MAP3K7,SRPK2,DGKI,PDGFRL,RIPK2,TRIB1,PFKP,PRKD1,PIK3C3,RPS6KA3,TLK1,DLG2,CDKL1,UAP1,DDR2,TRIB2,MAP3K2,GCK,GNE,PRKCZ,MAP3K9,HUNK,MAPKAPK2,PIK3CG,ROR2,SGMS1,HIPK3,TYRO3,CSNK1E,AK1,ERBB4,CDK1,PRKCH,PRKCB,PFKL,MAP4K3,PIKFYVE,KDR,MAPK14,POLB,TJP2,MUSK,ADK,SNRK,MAPK13,RNGTT,STK38…	HLCS,PARK2,ANAPC4,UBE2E1,BTD,RNF144B,SMURF1,MYLIP,UBR5,ARIH1,BRAP,GCLC,CPS1,UBE2H,UHRF2,UBE2L3,UBE3C,ADSS,UBR3,ASNS,UBE2D3,HUWE1,CTPS1,FBXO3,RNF217,WWP2,RNF14,PAICS,DDB2,MTHFD1,CTPS2,CBL,FBXL2,FBXO7,ERCC8,GMPS,FPGS,TRIM23,DZIP3,GSS,WWP1,FBXO22,ANAPC2,ANAPC5,UBE2C,UBE2K,UBE2M,MDM2,FBXL6,AMFR,ZER1,SYVN1,ANAPC10,ANAPC11,GCLM,STUB1,UBE2D2,FBXW2,TRAF7,TRAF6,FBXO2,UBE2L6,CDC23,MALT1,BIRC3,SMURF2,CAD,PF…
CELLULAR_PROTEIN_METABOLIC_PROCESS	SUBSTRATE_SPECIFIC_CHANNEL_ACTIVITY	-0.0420261	0.731191	19	0	CDX2,CEBPA,CEBPG,EGR1,ELF1,EP300,ERG,ETS2,FLI1,GATA2,MYC,PPARG,RELA,BCL6,SPI1,BRCA1,TAF1,TAL1,TCF7L2,ZNF143,RUNX1,TCF12,NCOR2,NCOR1,PALB2,CBFB,GMEB2,DLX1	CDX2,CEBPA,ELF1,EP300,ERG,FLI1,HNF4A,PPARG,RELA,BCL6,SPI1,BRCA1,TAL1,TCF7L2,ZNF143,RUNX1,TCF12,NCOR2,PBX1,ZNF76,NOTCH1,PALB2,CBFB	FRK,MSRB3,RPN2,IL12A,RPS6KA4,RPL3,MAST2,PKN2,CHRM3,PDIA6,HS6ST1,EDEM1,FYB,APC,AGER,FUT9,SGK1,EGFR,DUSP4,EIF3H,PTPRD,PTCH1,TLR4,BTRC,DYRK2,IGF1R,MMP15,YES1,PHEX,AGRN,PTPRU,ATG4C,BCL10,ABL2,MARK1,ALK,VRK2,NCK2,INHBB,KALRN,TM4SF4,EREG,AIMP1,PCSK1,ST8SIA4,CSNK1A1,SRPK1,CCND3,IL22RA2,PARK2,ANLN,INHBA,SRPK2,MTMR7,FUT10,EXT1,TRIB1,ANXA1,PCSK5,PITRM1,SEPHS1,IDE,ERC1,PTPRO,WASF3,MTIF3,MRPL52,PRKD1,CCDC88C…	CLCA1,KCNQ5,CHRNA3,KCNJ6,KCNE2,KCNH1,RYR2,KCNS3,KCNMB2,CACNA2D1,TRPC4,ASIC2,KCND3,CACNG2,CLCA4,KCNA5,RYR3,KCNJ15,CACNA1E,CNGB1,KCNN3,KCNK5,CFTR,CHRNB3,KCNB2,CACNB2,KCNJ1,KCNMB4,AQP9,KCNJ4,BSND,KCNN2,TRPC5,KCNA4,CLCNKA,KCNK10,KCNQ1,KCNQ3,KCNC4,CACNA1C,GLRA2,KCNJ5,KCNA10,KCNA2,KCNJ3,CLCN1,KCNH3,NMUR2,TRPM5,P2RX7,SCN2A,GLRA1,KCNK17,KCNK1,CHRNA1,SCN7A,BEST1,CACNA1D,KCNA1,KCNH2,CACNA1B,SCN9A,GLRB,CLCN…
REACTOME_SIGNALING_BY_THE_B_CELL_RECEPTOR_BCR	GATED_CHANNEL_ACTIVITY	-0.00331208	0.73109	16	1	CDX2,CEBPA,ELF1,EP300,ERG,FLI1,HNF4A,NFKB1,RELA,BCL6,SPI1,BRCA1,YY1,ZNF143,RUNX1,TCF12,NCOR2,PBX1,ZNF76,NOTCH1,BACH2,PALB2,E2F8	CEBPA,ELF1,EP300,ERG,FLI1,HNF4A,MYC,PPARG,RELA,BCL6,SPI1,BRCA1,TCF7L2,ZNF143,TCF12,NCOR2,PBX1,NOTCH1,PALB2,CBFB	SYK,BTRC,PSMA4,PSMB1,LOC646626,BCL10,SOS1,PIK3R1,MAP3K7,AKT3,ITPR3,RASGRP3,FOXO3,CARD11,RASGRP1,FOXO1,REL,NFKBIE,BLK,PRKCB,PTEN,STIM1,RPS27AP11,MAPKAP1,ITPR2,PSMD9,CREB1,PSMF1,PSMD14,FYN,PLCG2,SH3KBP1,PSMD6,NFKBIA,PHLPP1,PSMD7,CALM1,PSMA8,VAV1,PSMB2,CBLB,BAD,RICTOR,CDKN1A,KRAS,GRB2,MTOR,NRAS,PSMB9,LYN,PSMA2,PSMD3,CALM2,PSMC1,PSMA6,PSMD1,TSC2,PSMB8,CBL,PSMB10,PSMA5,THEM4,TRIB3,AKT2,HRAS,IKBKG,AKT1…	KCNQ5,CHRNA3,KCNJ6,KCNE2,KCNH1,RYR2,KCNS3,KCNMB2,CACNA2D1,TRPC4,ASIC2,KCND3,CACNG2,KCNA5,RYR3,KCNJ15,CACNA1E,CNGB1,KCNN3,CFTR,CHRNB3,KCNB2,CACNB2,KCNJ1,KCNMB4,KCNJ4,KCNN2,TRPC5,KCNA4,CLCNKA,KCNQ1,KCNQ3,KCNC4,CACNA1C,GLRA2,KCNJ5,KCNA10,KCNA2,KCNJ3,CLCN1,KCNH3,NMUR2,P2RX7,SCN2A,GLRA1,KCNK1,CHRNA1,SCN7A,CACNA1D,KCNA1,KCNH2,CACNA1B,SCN9A,GLRB,CLCN3,TRPC3,SCN5A,CACNA1G,KCNE1,CHRNA6,CHRNA7,CACNG4,SCN4A…	ORAI1
REACTOME_RESPIRATORY_ELECTRON_TRANSPORT	REACTOME_SIGNALING_BY_WNT	-0.00655153	0.729742	11	0	ESRRA,HNF4A,PPARG,BCL6,BRCA1,YY1,ZNF143,NCOR2,NCOR1,PBX1,ZNF76,NOTCH1,RB1,PALB2,NIPBL,ETV5,TEAD2	HNF4A,PPARG,BCL6,SPI1,BRCA1,YY1,ZNF143,NCOR2,NCOR1,ZNF76,NOTCH1,BACH2,PALB2	UQCRFS1,NDUFA4,CYCS,ETFA,COX5A,NDUFA10,NDUFA8,NDUFB6,NDUFS7,COX7C,NDUFB10,NDUFS4,COX6A1,COX6B1,NDUFA12,NDUFA2,NDUFA9,NDUFS3,NDUFS8,SDHA,SDHB,SDHC,NDUFA13,SDHD,NDUFA1,NDUFA11,NDUFAB1,NDUFB4,NDUFS1,NDUFS2,NDUFS6,NDUFV1,COX7A2L,COX5B,COX7B,COX8A,UQCRC1,COX4I1,UQCRH,ETFDH,CYC1,UQCR11,ETFB,NDUFV2,NDUFS5,UQCRC2,UQCRB,NDUFA6,NDUFB9,COX6C,UQCRQ,UQCRHL,COX1,COX2,COX3,CYTB,ND1,ND2,ND3,ND4,ND4L,ND5,ND6,NDUF…	APC,BTRC,PSMA4,PSMB1,CSNK1A1,PPP2R5E,RPS27AP11,PSMD9,PSMF1,PSMD14,PSMD6,PPP2R5A,PSMD7,PSMA8,PSMB2,PSMB9,AXIN1,FRAT2,AMER1,PSMA2,PSMD3,PSMC1,PSMA6,PSMD1,PSMB8,PSMB10,PSMA5,PPP2R5C,PPP2R1B,CTNNB1,PSMC6,PSMC5,PSMC4,PPP2R1A,PPP2R5B,PPP2R5D,PPP2CB,PSMA7,PSMA1,PSMC3,PPP2CA,CUL1,UBA52,RPS27A,FRAT1,PSME4,PSMA3,PSMB3,PSMB4,PSMB5,PSMB6,PSMB7,PSMC2,PSMD2,PSMD4,PSMD5,PSMD8,PSMD10,PSMD11,PSMD12,PSMD13,PSME1,P…
REACTOME_HIV_LIFE_CYCLE	RECEPTOR_ACTIVITY	-0.0129179	0.72973	29	3	CREBBP,E2F4,EGR1,ELF1,EP300,ERG,FLI1,HNF4A,MAX,MYC,ATF1,POU5F1,PPARG,RELA,BCL6,BRCA1,TAL1,TCF7L2,NKX2-1,YY1,ZNF143,CTCFL,NCOR2,NCOR1,ZNF76,NOTCH1,RB1,ETV1,BACH2,PALB2,CBFB,GMEB2,ZNF407,DLX1,E2F8	CDX2,CEBPA,CREBBP,E2F4,ELF1,EP300,ERG,FLI1,GATA2,GATA4,HNF4A,MYC,NFYA,NFYB,POU5F1,PPARG,RELA,BCL6,SP2,SPI1,BRCA1,TAL1,TCF7L2,YY1,ZNF143,RUNX1,TCF12,NCOR2,NCOR1,VEZF1,PBX1,ZNF76,NOTCH1,RB1,ETV1,BACH2,PALB2,CBFB,RFX2,GMEB2,ZNF407,DLX1	TCEB1P3,CCNH,MNAT1,NUP93,NELFCD,NUP153,NUP85,NUP50,VPS37A,LIG4,TAF9,ERCC3,RNGTT,RPS27AP11,GTF2A1,CTDP1,CXCR4,TAF4,PPIAP22,GTF2F2,NUP37,POLR2A,NUP35,HMGA1,TSG101,XPO1,XRCC5,XRCC4,NUP210,NELFE,TCEA1,RAN,CCNT1,NUP62,GTF2B,FEN1,CCR5,NUP205,POLR2K,AAAS,ERCC2,NUP214,TBP,GTF2H3,GTF2H2,XRCC6,TAF1,TAF5,RANGAP1,CD4,GTF2H1,CDK9,CDK7,RCC1,POLR2I,RANBP1,RANBP2,TAF6,GTF2F1,TAF11,TAF10,TAF13,TAF12,RAE1,ELL,SUPT…	DNER,DRD2,GRM3,CHRM5,IL12RB2,TNPO3,TNFRSF1A,ELTD1,RXRG,CHRM3,ITPR1,RARB,TAS2R1,MCC,HTR4,AGER,GPR126,GRM1,EGFR,CHRM2,GFRA2,PTPRD,PTCH1,NRP1,OPCML,LRP1,STAB2,CHRNA5,CHRNA3,IGF1R,ADRA1D,IGSF1,KLRD1,PTPRU,ROR1,PTGER3,MR1,ALK,IL5RA,GRM7,TGFBR2,PTPRG,ADRA2C,GABRB1,OSMR,GABRB2,BAI3,GRIK2,ROS1,IL22RA2,NPY,GRM8,VIPR2,PDGFRL,ADRA1A,SLC20A2,P2RY2,PTPRO,PRKD1,NRXN3,GPR139,ITGAX,MMD,MC4R,BCAM,PVRL2,GRIK1,FZD7…	CXCR4,CCR5,CD4
G_PROTEIN_COUPLED_RECEPTOR_ACTIVITY	CATION_CHANNEL_ACTIVITY	-0.00764386	0.729544	16	1	CEBPA,CREBBP,E2F4,ELF1,EP300,ERG,FLI1,GATA2,HNF4A,PPARG,RELA,BCL6,SPI1,BRCA1,TAL1,TCF3,TCF7L2,ZNF143,RUNX1,TCF12,BCOR,NCOR2,NCOR1,PBX1,ZNF76,NOTCH1,BACH2,PALB2,CBFB	CEBPA,ELF1,EP300,FLI1,HNF4A,PPARG,RELA,BCL6,SPI1,BRCA1,TCF7L2,ZNF143,TCF12,PBX1,NOTCH1,PALB2	DRD2,GRM3,CHRM5,ELTD1,CHRM3,TAS2R1,HTR4,GPR126,GRM1,CHRM2,OPCML,ADRA1D,PTGER3,GRM7,ADRA2C,BAI3,NPY,GRM8,VIPR2,PDGFRL,ADRA1A,GPR139,MC4R,PTGER4,HTR1A,DRD1,OPRM1,NMBR,LPHN2,PAX8,GRM2,ADRA1B,HTR7,MTNR1B,GALR1,TPRA1,MC3R,GNRHR,GABBR2,PTGFR,CXCR2,CNR1,ADRB1,OR2C1,TMEM11,FPR3,SSTR4,XCR1,PTH2R,TRHR,MTNR1A,ADRB2,FSHR,OXTR,HTR2A,F2R,AVPR1A,GPR116,GPR110,EMR3,SSTR1,ADRA2A,HTR1B,HTR5A,CMKLR1,NMUR2,GRM4,GRM5…	KCNQ5,CHRNA3,KCNJ6,KCNE2,KCNH1,RYR2,KCNS3,KCNMB2,CACNA2D1,TRPC4,ASIC2,KCND3,CACNG2,KCNA5,RYR3,KCNJ15,CACNA1E,KCNN3,KCNK5,CHRNB3,KCNB2,CACNB2,KCNJ1,KCNMB4,KCNJ4,KCNN2,TRPC5,KCNA4,KCNK10,KCNQ1,KCNQ3,KCNC4,CACNA1C,KCNJ5,KCNA10,KCNA2,KCNJ3,KCNH3,P2RX7,SCN2A,KCNK17,KCNK1,CHRNA1,SCN7A,CACNA1D,KCNA1,KCNH2,CACNA1B,SCN9A,NOX5,TRPC3,SCN5A,CACNA1G,KCNE1,CHRNA6,KCNK3,CHRNA7,CACNG4,SCN4A,KCNG2,HTR3B,HTR3A,TRP…	HTR3B
BIOPOLYMER_CATABOLIC_PROCESS	ION_CHANNEL_ACTIVITY	-0.0126615	0.729244	16	0	CEBPA,ELF1,EP300,ERG,FLI1,GATA2,MYC,ATF3,RELA,BCL6,SPI1,BRCA1,TAL1,TCF7L2,USF1,ZNF143,RUNX1,TCF12,NCOR2,BACH2,CBFB	CEBPA,ELF1,EP300,ERG,FLI1,HNF4A,PPARG,RELA,BCL6,SPI1,BRCA1,TAL1,TCF7L2,ZNF143,RUNX1,TCF12,NCOR2,PBX1,ZNF76,NOTCH1,PALB2,CBFB	EDEM1,HNRNPD,AUH,BTRC,TPD52L1,PARK2,BNIP3,ERCC4,UFD1L,CYCS,ANAPC4,UBE2G2,UBE2E1,RNF144B,SMURF1,ERCC3,UBR5,ARIH1,KIAA0368,UBE2H,UHRF2,UBE2L3,SQSTM1,UBE3A,PSMD14,SMG6,UBE4B,UBR3,SIAH1,CHIT1,UBE2D3,GSPT1,POP1,PRKCG,TSG101,PABPC4,PYGB,CDKN2A,ERCC5,CPA2,RNASET2,RNF217,MTOR,UBE2N,VIMP,ISG20,FAF1,UPF2,EGLN2,HSPA1B,UBE2V2,PPT1,NTHL1,INS,RNASEH2A,FBXO7,MGAM,NPLOC4,GAA,FOXL2,ERCC2,UBB,BAX,SOD1,ERCC1,PSMC5,…	CLCA1,KCNQ5,CHRNA3,KCNJ6,KCNE2,KCNH1,RYR2,KCNS3,KCNMB2,CACNA2D1,TRPC4,ASIC2,KCND3,CACNG2,CLCA4,KCNA5,RYR3,KCNJ15,CACNA1E,CNGB1,KCNN3,KCNK5,CFTR,CHRNB3,KCNB2,CACNB2,KCNJ1,KCNMB4,KCNJ4,BSND,KCNN2,TRPC5,KCNA4,CLCNKA,KCNK10,KCNQ1,KCNQ3,KCNC4,CACNA1C,GLRA2,KCNJ5,KCNA10,KCNA2,KCNJ3,CLCN1,KCNH3,NMUR2,TRPM5,P2RX7,SCN2A,GLRA1,KCNK17,KCNK1,CHRNA1,SCN7A,BEST1,CACNA1D,KCNA1,KCNH2,CACNA1B,SCN9A,GLRB,CLCN3,NOX…
REACTOME_OLFACTORY_SIGNALING_PATHWAY	NUCLEOBASENUCLEOSIDENUCLEOTIDE_AND_NUCLEIC_ACID_METABOLIC_PROCESS	-0.0645776	0.728518	47	0	CDX2,CEBPA,CTCF,CREBBP,E2F7,E2F1,E2F4,ELF1,EP300,ERG,FOXM1,FLI1,FOS,GATA2,HNF4A,JUN,JUND,SMAD1,MYC,POU5F1,PPARG,RELA,BCL6,SP1,SP2,SPI1,BRCA1,TAF1,TAL1,TCF3,TCF7L2,NKX2-1,USF1,YY1,ZNF143,NANOG,RUNX1,RAD21,TCF12,BCOR,NCOR2,NCOR1,VEZF1,PBX1,LMO2,ZNF76,NOTCH1,IKZF1,RB1,ETV1,SOX2,BACH2,SPDEF,PALB2,CBFB,RFX2,GMEB2,DLX1	CDX2,CEBPA,CREBBP,E2F7,E2F1,E2F4,E2F6,EGR1,ELF1,EP300,ERG,FOXM1,FLI1,GATA2,HNF4A,MAX,MYC,MYCN,ATF1,LEF1,POU5F1,PPARG,RELA,BCL6,SP2,SPI1,BRCA1,TAL1,TCF3,TCF7L2,NKX2-1,TP53,USF1,YY1,ZNF143,RUNX1,TCF12,CTBP2,SUZ12,ZNF263,MEIS1,NCOR2,NCOR1,ASCL1,VEZF1,PBX1,LMO2,ZNF76,NOTCH1,IKZF1,RB1,ETV1,SOX2,BACH2,SPDEF,PALB2,CBFB,NIPBL,GMEB2,TFDP1,AEBP2,DLX1,MNT,TEAD2	OR6X1,OR2K2,OR51A2,OR4K2,OR4K13,OR6N2,OR51I2,OR7G1,OR2T33,OR2T12,GNB1,OR52L1,OR51E1,OR51L1,OR52B6,OR2C1,OR1E2,OR4L1,OR2A5,OR2G2,OR2A25,OR1F1,OR2L13,OR2M2,OR10J1,OR9G1,OR10J5,OR10H5,OR10H1,OR1L8,GNGT1,OR10A2,OR10A4,OR51I1,OR51B4,OR51B6,OR8B4,OR51M1,OR51A7,OR51G2,OR2H1,OR52M1,OR11G2,OR10A6,OR10G3,OR9Q2,OR2V2,OR5D18,OR5L2,OR1D5,OR9G9,OR1C1,OR9Q1,OR52H1,OR2Y1,OR1J1,GNAL,OR2T11,OR2T35,OR52I1,OR4Q3,OR7…	HMGA2,HLF,NFKB1,RPS6KA4,TNFRSF1A,RAD51B,IRF8,IKZF3,SPIB,FOXF1,PBX1,IVNS1ABP,TSN,PAX3,HDAC4,RARB,FHIT,DCK,HNRNPD,INTS12,GEMIN5,SOX30,HSF2,TRPS1,GLIS3,AUH,GATA3,NOVA1,SNRPN,MAF,ADRA1D,DNMT3B,IGSF1,HNRNPR,POU4F1,ELAVL4,GLIS1,PTGER3,BCL10,SYCP1,EPAS1,GLI2,MSTN,RYBP,GATA2,EREG,AIMP1,CCNH,GMDS,ATXN1,E2F3,NUDT3,SRPK1,TFAP2B,PRIM2,TPD52L1,RBAK,CREB5,INHBA,SRPK2,GRM8,DPYSL2,HNF4G,ABRA,SMARCA2,MTAP,ELAVL2,…
REACTOME_REGULATION_OF_SIGNALING_BY_CBL	CELLULAR_MACROMOLECULE_CATABOLIC_PROCESS	-0.00412066	0.727937	7	0	ELF1,FLI1,GATA2,SPI1,TAL1,RUNX1,TCF12	ELF1,ERG,FLI1,GATA2,RELA,BCL6,SPI1,BRCA1,TAL1,TCF7L2,RUNX1,TCF12,BACH2	SYK,YES1,PIK3R1,RAPGEF1,FYN,VAV1,GRB2,LYN,CBL,PIK3CA,BLNK,PIK3CB,PIK3CD,PIK3R2,PIK3R3,CRK,CRKL,HCK	EDEM1,HNRNPD,AUH,BTRC,PARK2,UFD1L,ANAPC4,UBE2G2,GUSB,UBE2E1,RNF144B,SMURF1,PFKL,UBR5,ARIH1,KIAA0368,UBE2H,UHRF2,UBE2L3,SQSTM1,HK1,GBA3,UBE3A,PSMD14,SMG6,UBE4B,UBR3,CHIT1,UBE2D3,GSPT1,POP1,TSG101,PABPC4,PYGB,CPA2,RNASET2,RNF217,VIMP,ISG20,ALDOB,GNPDA1,UPF2,HSPA1B,TREH,TKTL1,RNASEH2A,FBXO7,MGAM,NPLOC4,GAA,PFKM,GNS,UBB,PGD,PSMC5,VCP,ZFP36,FBXO22,ANAPC2,ANAPC5,UBE2C,UBE2K,AMFR,SYVN1,ANAPC10,STUB1,UBE…
RNA_METABOLIC_PROCESS	TRANSMEMBRANE_RECEPTOR_ACTIVITY	-0.050359	0.727053	34	5	CDX2,CEBPA,CTCF,CREBBP,E2F7,E2F4,EGR1,ELF1,EP300,ERG,FOXM1,FLI1,GATA2,HNF4A,MYC,POU2F1,POU5F1,PPARG,RELA,BCL6,SPI1,BRCA1,STAT1,TAL1,TCF7L2,NKX2-1,TP53,YY1,ZNF143,RUNX1,TCF12,CTBP2,SUZ12,ZNF263,NCOR2,NCOR1,ELF5,PBX1,LMO2,ZNF76,NOTCH1,IKZF1,RB1,ETV1,SOX2,BACH2,SPDEF,PALB2,CBFB,GMEB1,GMEB2,AEBP2,DLX1	CDX2,CEBPA,CREBBP,E2F4,ELF1,EP300,ERG,FLI1,GATA2,HNF4A,NFYA,POU5F1,PPARG,RELA,BCL6,SP2,SPI1,BRCA1,TAL1,TCF3,TCF7L2,YY1,ZNF143,RUNX1,TCF12,NCOR2,NCOR1,VEZF1,PBX1,ZNF76,NOTCH1,RB1,ETV1,BACH2,PALB2,CBFB,GMEB2,DLX1	HMGA2,HLF,NFKB1,RPS6KA4,TNFRSF1A,IRF8,IKZF3,SPIB,FOXF1,PBX1,IVNS1ABP,PAX3,HDAC4,RARB,HNRNPD,INTS12,GEMIN5,SOX30,HSF2,TRPS1,GLIS3,AUH,GATA3,NOVA1,SNRPN,MAF,HNRNPR,POU4F1,ELAVL4,GLIS1,PTGER3,BCL10,EPAS1,GLI2,RYBP,GATA2,EREG,AIMP1,CCNH,E2F3,SRPK1,TFAP2B,PRIM2,RBAK,CREB5,INHBA,SRPK2,HNF4G,SMARCA2,ELAVL2,KLF4,LMX1B,MED27,ARNTL,CWC15,SOX5,MNAT1,FOS,FOXN3,MEIS2,ZFHX3,HNF1B,NFE2L1,NFATC1,BMP2,NRIP1,RUNX1…	DNER,DRD2,GRM3,CHRM5,IL12RB2,TNFRSF1A,ELTD1,CHRM3,TAS2R1,HTR4,AGER,GPR126,GRM1,EGFR,CHRM2,GFRA2,PTPRD,NRP1,OPCML,STAB2,CHRNA5,CHRNA3,IGF1R,ADRA1D,KLRD1,PTPRU,ROR1,PTGER3,MR1,ALK,IL5RA,GRM7,TGFBR2,PTPRG,ADRA2C,GABRB1,OSMR,GABRB2,BAI3,GRIK2,IL22RA2,NPY,GRM8,VIPR2,PDGFRL,ADRA1A,PTPRO,GPR139,MC4R,BCAM,GRIK1,FZD7,PTGER4,HTR1A,COLEC12,GRIK3,DRD1,OPRM1,GRIK4,SORL1,NMBR,LPHN2,DDR2,PAX8,GRM2,UNC5C,ADRA1B,…	TNFRSF1A,PTGER3,PAX8,TRIM27,INTS6
INTRACELLULAR_TRANSPORT	RHODOPSIN_LIKE_RECEPTOR_ACTIVITY	-0.00801393	0.726591	20	2	CEBPA,CTCF,ELF1,EP300,ERG,FLI1,HNF4A,SMAD1,PPARG,RELA,BCL6,SPI1,BRCA1,TAL1,TCF3,TCF7L2,USF1,ZNF143,NCOR2,NCOR1,PBX1,NOTCH1,PALB2,XBP1	CDX2,CEBPA,CREB1,E2F4,ELF1,EP300,ERG,FLI1,GATA2,HNF4A,PPARG,RELA,BCL6,SPI1,BRCA1,TAL1,TCF3,TCF7L2,ZNF143,RUNX1,TCF12,NCOR2,NCOR1,PBX1,ZNF76,NOTCH1,ETV1,BACH2,PALB2,CBFB	ARSB,SCAMP1,OPA1,FYB,TRPS1,ZW10,KIF1B,ATG4C,RAB3GAP2,MTX2,NLGN1,ATXN1,GLI3,SEC23IP,BNIP3,NUP160,EXOC5,TMED10,LMAN1,AP3D1,COG2,SNAP23,ATG4D,TLK1,SMAD3,LRPPRC,BET1,BCL2,HPS4,YKT6,KIF1A,ABCA1,AGXT,STX18,ERGIC1,NEFL,EEA1,SCG5,MYO1E,NF1,GOSR2,PEX10,NFKBIE,KIF5A,APOE,ADRB2,COG3,APPBP2,ANP32A,NLRP3,F2R,RPGR,ZFYVE9,DYNC1I1,NPM1,NUDT4,STAP1,SQSTM1,SCAMP2,RAB2A,ABCG1,MYH6,BARD1,SMG6,CLEC4M,SRSF12,XPO6,PEX7…	DRD2,CHRM5,CHRM3,TAS2R1,HTR4,CHRM2,OPCML,ADRA1D,PTGER3,ADRA2C,PDGFRL,ADRA1A,GPR139,MC4R,PTGER4,HTR1A,DRD1,OPRM1,NMBR,PAX8,ADRA1B,HTR7,MTNR1B,GALR1,MC3R,GNRHR,PTGFR,CXCR2,CNR1,ADRB1,OR2C1,FPR3,SSTR4,XCR1,TRHR,MTNR1A,ADRB2,FSHR,OXTR,HTR2A,F2R,AVPR1A,SSTR1,ADRA2A,HTR1B,HTR5A,CMKLR1,NMUR2,HRH2,NMUR1,HTR1F,GRPR,TACR3,TACR2,CHRM1,MAS1,NPBWR1,OPRK1,OPRD1,TACR1,HCRTR2,TAS1R1,BDKRB1,HPGD,TSHR,HTR1D,HTR1E,…	ADRB2,F2R
REACTOME_SIGNALING_BY_GPCR	NUCLEOBASENUCLEOSIDENUCLEOTIDE_AND_NUCLEIC_ACID_METABOLIC_PROCESS	-0.0965754	0.726447	49	14	CDX2,CEBPA,CTCF,CREBBP,E2F7,E2F1,E2F4,ELF1,EP300,ERG,FOXM1,FLI1,GATA2,GATA4,HNF4A,SMAD1,MAX,MYC,NFYA,NFYB,POU5F1,PPARG,RELA,BCL6,SP2,SPI1,BRCA1,TAF1,TAL1,TCF3,TCF7L2,NKX2-1,YY1,ZNF143,NANOG,RUNX1,SIX5,TCF12,GABPA,ZNF263,MEIS1,BCOR,NCOR2,NCOR1,VEZF1,PBX1,ZNF76,NOTCH1,RB1,ETV1,BACH2,SPDEF,PALB2,XBP1,CBFB,NIPBL,RFX2,GMEB2,TFDP1,ZNF407,DLX1,E2F8,TEAD2	CDX2,CEBPA,CREBBP,E2F7,E2F1,E2F4,E2F6,EGR1,ELF1,EP300,ERG,FOXM1,FLI1,GATA2,HNF4A,MAX,MYC,MYCN,ATF1,LEF1,POU5F1,PPARG,RELA,BCL6,SP2,SPI1,BRCA1,TAL1,TCF3,TCF7L2,NKX2-1,TP53,USF1,YY1,ZNF143,RUNX1,TCF12,CTBP2,SUZ12,ZNF263,MEIS1,NCOR2,NCOR1,ASCL1,VEZF1,PBX1,LMO2,ZNF76,NOTCH1,IKZF1,RB1,ETV1,SOX2,BACH2,SPDEF,PALB2,CBFB,NIPBL,GMEB2,TFDP1,AEBP2,DLX1,MNT,TEAD2	DRD2,GRM3,OR6X1,CHRM5,CXCR5,PDE4B,CHRM3,HTR4,GRM1,RPS6KA2,EGFR,CHRM2,ADCY8,PTCH1,LPAR1,ADCYAP1,ADRA1D,RGS18,OR2K2,WNT4,PTGER3,RGS8,PLA2G4A,WNT9A,ADCY3,POMC,SOS1,NMS,GRM7,CCK,ARHGEF3,KALRN,DGKG,CXCL1,PPBP,PPP3CA,PIK3R1,TRPC7,VIP,RGS17,PDE10A,NPY,GNAI1,TAC1,GRM8,DGKI,VIPR2,ADRA1A,ANXA1,PRKCQ,OR51A2,PDE2A,P2RY2,FGD4,OR4K2,OR4K13,PDE8A,AKAP13,ADCY9,MC4R,S1PR5,GIPR,PLCB4,GNAS,RPS6KA3,FZD7,PTGER4,HTR1A…	HMGA2,HLF,NFKB1,RPS6KA4,TNFRSF1A,RAD51B,IRF8,IKZF3,SPIB,FOXF1,PBX1,IVNS1ABP,TSN,PAX3,HDAC4,RARB,FHIT,DCK,HNRNPD,INTS12,GEMIN5,SOX30,HSF2,TRPS1,GLIS3,AUH,GATA3,NOVA1,SNRPN,MAF,ADRA1D,DNMT3B,IGSF1,HNRNPR,POU4F1,ELAVL4,GLIS1,PTGER3,BCL10,SYCP1,EPAS1,GLI2,MSTN,RYBP,GATA2,EREG,AIMP1,CCNH,GMDS,ATXN1,E2F3,NUDT3,SRPK1,TFAP2B,PRIM2,TPD52L1,RBAK,CREB5,INHBA,SRPK2,GRM8,DPYSL2,HNF4G,ABRA,SMARCA2,MTAP,ELAVL2,…	ADRA1D,PTGER3,GRM8,PRKCQ,PTHLH,ADM,OXER1,PRKCG,PTH,PRKAR1A,ADCY7,ADORA2A,CALCA,ARHGEF11
REACTOME_MRNA_PROCESSING	REACTOME_SIGNALING_BY_GPCR	-0.0372507	0.725589	42	0	CDX2,CEBPA,CREBBP,E2F7,E2F4,E2F6,ELF1,EP300,FOXM1,GATA4,HNF4A,SMAD1,MAX,MYC,NFATC1,ZBTB7B,POU5F1,PPARG,RELA,BCL6,SP2,SPI1,BRCA1,TAF1,TCF3,TCF7L2,NKX2-1,USF1,YY1,ZNF143,GABPA,CTCFL,NRF1,NCOR2,NCOR1,VEZF1,PBX1,ZNF76,NOTCH1,RB1,ETV1,SPDEF,PALB2,CBFB,NIPBL,GMEB2,TFDP1,DLX1	CDX2,CEBPA,CTCF,CREBBP,E2F7,E2F1,E2F4,ELF1,EP300,ERG,FOXM1,FLI1,GATA2,GATA4,HNF4A,SMAD1,MAX,MYC,NFYA,NFYB,POU5F1,PPARG,RELA,BCL6,SP2,SPI1,BRCA1,TAF1,TAL1,TCF3,TCF7L2,NKX2-1,YY1,ZNF143,NANOG,RUNX1,SIX5,TCF12,GABPA,ZNF263,MEIS1,BCOR,NCOR2,NCOR1,VEZF1,PBX1,ZNF76,NOTCH1,RB1,ETV1,BACH2,SPDEF,PALB2,XBP1,CBFB,NIPBL,RFX2,GMEB2,TFDP1,ZNF407,DLX1,E2F8,TEAD2	HNRNPD,ADARB1,HNRNPR,CCNH,MNAT1,NUP93,HNRNPA3,NUP153,NUP85,NUP50,SNRPD2P1,ADAR,ERCC3,CPSF2,SUGP1,RNGTT,CSTF2,HNRNPC,RNPS1,SRSF1,GTF2F2,SNRPB2,NUP37,POLR2A,SF3B5,U2AF1,NUP35,A1CF,SF3B4,CSTF1,SRSF3,MAGOH,NUP210,LSM11,HNRNPU,NFX1,EIF4E,APOBEC1,RBM5,NUP62,SF3B1,METTL3,NUP205,POLR2K,PAPOLA,PABPN1,PRPF8,SNRNP200,AAAS,ERCC2,NUP214,RBM8A,FUS,GTF2H3,GTF2H2,DHX38,DHX9,DDX23,EFTUD2,SLBP,CPSF1,CLP1,GTF2H1,CD…	DRD2,GRM3,OR6X1,CHRM5,CXCR5,PDE4B,CHRM3,HTR4,GRM1,RPS6KA2,EGFR,CHRM2,ADCY8,PTCH1,LPAR1,ADCYAP1,ADRA1D,RGS18,OR2K2,WNT4,PTGER3,RGS8,PLA2G4A,WNT9A,ADCY3,POMC,SOS1,NMS,GRM7,CCK,ARHGEF3,KALRN,DGKG,CXCL1,PPBP,PPP3CA,PIK3R1,TRPC7,VIP,RGS17,PDE10A,NPY,GNAI1,TAC1,GRM8,DGKI,VIPR2,ADRA1A,ANXA1,PRKCQ,OR51A2,PDE2A,P2RY2,FGD4,OR4K2,OR4K13,PDE8A,AKAP13,ADCY9,MC4R,S1PR5,GIPR,PLCB4,GNAS,RPS6KA3,FZD7,PTGER4,HTR1A…
MRNA_PROCESSING_GO_0006397	RHODOPSIN_LIKE_RECEPTOR_ACTIVITY	-0.00942194	0.724735	22	0	CEBPA,CREBBP,E2F4,ELF1,EP300,ERG,FOXM1,FLI1,HNF4A,POU5F1,PPARG,BCL6,SP2,SPI1,BRCA1,TAL1,TCF7L2,YY1,ZNF143,NCOR2,NCOR1,PBX1,ZNF76,NOTCH1,RB1,ETV1,PALB2,CBFB,GMEB2	CDX2,CEBPA,CREB1,E2F4,ELF1,EP300,ERG,FLI1,GATA2,HNF4A,PPARG,RELA,BCL6,SPI1,BRCA1,TAL1,TCF3,TCF7L2,ZNF143,RUNX1,TCF12,NCOR2,NCOR1,PBX1,ZNF76,NOTCH1,ETV1,BACH2,PALB2,CBFB	GEMIN5,HNRNPR,ELAVL4,SRPK1,SRPK2,CWC15,CPSF6,SFPQ,PPARGC1A,DHX15,DDX20,KIN,RNGTT,CSTF2,LSM5,CRNKL1,SRSF12,SRSF1,PRPF31,TRA2B,SFSWAP,CSTF1,GEMIN8,SPOP,LSM1,TRA2A,PRPF18,SF1,LSM3,PABPC1,DHX38,EFTUD2,DDX39A,GRSF1,SLBP,SLU7,CPSF1,CDK11A,CDK11B,SRSF10,SF3B3,SF3A3,SMNDC1,SRSF4,KHSRP,SCAF11,GEMIN2,TXNL4A,NONO,KHDRBS1,RNMT,PTBP1,CELF1,HNRNPA0,NCBP1,SNRPD1,CSTF3,NUDT21,SNW1,PHF5A,SRSF11,USP39,SF3A2,SF3A1,…	DRD2,CHRM5,CHRM3,TAS2R1,HTR4,CHRM2,OPCML,ADRA1D,PTGER3,ADRA2C,PDGFRL,ADRA1A,GPR139,MC4R,PTGER4,HTR1A,DRD1,OPRM1,NMBR,PAX8,ADRA1B,HTR7,MTNR1B,GALR1,MC3R,GNRHR,PTGFR,CXCR2,CNR1,ADRB1,OR2C1,FPR3,SSTR4,XCR1,TRHR,MTNR1A,ADRB2,FSHR,OXTR,HTR2A,F2R,AVPR1A,SSTR1,ADRA2A,HTR1B,HTR5A,CMKLR1,NMUR2,HRH2,NMUR1,HTR1F,GRPR,TACR3,TACR2,CHRM1,MAS1,NPBWR1,OPRK1,OPRD1,TACR1,HCRTR2,TAS1R1,BDKRB1,HPGD,TSHR,HTR1D,HTR1E,…
MRNA_METABOLIC_PROCESS	RHODOPSIN_LIKE_RECEPTOR_ACTIVITY	-0.0101122	0.724735	22	0	CREBBP,E2F4,ELF1,EP300,ERG,FLI1,GATA2,HNF4A,NFATC1,POU5F1,PPARG,BCL6,SP2,SPI1,BRCA1,TAL1,TCF7L2,YY1,ZNF143,NCOR2,NCOR1,PBX1,ZNF76,NOTCH1,RB1,ETV1,PALB2,CBFB,GMEB2	CDX2,CEBPA,CREB1,E2F4,ELF1,EP300,ERG,FLI1,GATA2,HNF4A,PPARG,RELA,BCL6,SPI1,BRCA1,TAL1,TCF3,TCF7L2,ZNF143,RUNX1,TCF12,NCOR2,NCOR1,PBX1,ZNF76,NOTCH1,ETV1,BACH2,PALB2,CBFB	GEMIN5,AUH,HNRNPR,ELAVL4,SRPK1,SRPK2,CWC15,CPSF6,SFPQ,PPARGC1A,DHX15,DDX20,KIN,RNGTT,CSTF2,LSM5,CRNKL1,PAIP1,SMG6,SRSF12,SRSF1,PRPF31,TRA2B,GSPT1,SFSWAP,CSTF1,GEMIN8,SPOP,LSM1,TRA2A,PRPF18,UPF2,HSPA1B,SF1,LSM3,PABPC1,DHX38,EFTUD2,DDX39A,ZFP36,GRSF1,SSB,SLBP,SLU7,CPSF1,CDK11A,CDK11B,SMG1,SRSF10,SF3B3,SF3A3,SMNDC1,SRSF4,KHSRP,SCAF11,GEMIN2,TXNL4A,NONO,KHDRBS1,RNMT,PTBP1,CELF1,HNRNPA0,NCBP1,SNRPD1,C…	DRD2,CHRM5,CHRM3,TAS2R1,HTR4,CHRM2,OPCML,ADRA1D,PTGER3,ADRA2C,PDGFRL,ADRA1A,GPR139,MC4R,PTGER4,HTR1A,DRD1,OPRM1,NMBR,PAX8,ADRA1B,HTR7,MTNR1B,GALR1,MC3R,GNRHR,PTGFR,CXCR2,CNR1,ADRB1,OR2C1,FPR3,SSTR4,XCR1,TRHR,MTNR1A,ADRB2,FSHR,OXTR,HTR2A,F2R,AVPR1A,SSTR1,ADRA2A,HTR1B,HTR5A,CMKLR1,NMUR2,HRH2,NMUR1,HTR1F,GRPR,TACR3,TACR2,CHRM1,MAS1,NPBWR1,OPRK1,OPRD1,TACR1,HCRTR2,TAS1R1,BDKRB1,HPGD,TSHR,HTR1D,HTR1E,…
REACTOME_RNA_POL_II_TRANSCRIPTION	MULTICELLULAR_ORGANISMAL_DEVELOPMENT	-0.0228096	0.724589	25	3	CREBBP,E2F4,ELF1,EP300,ERG,FOXM1,FLI1,HNF4A,MAX,MYC,NFATC1,ZBTB7B,PPARG,RELA,BCL6,BRCA1,TCF7L2,YY1,ZNF143,RUNX1,NCOR2,NCOR1,PBX1,ZNF76,NOTCH1,RB1,ETV1,PALB2,CBFB,GMEB2,DLX1	CEBPA,CREB1,CREBBP,E2F4,ELF1,EP300,ERG,FOXM1,HNF4A,MYC,PPARG,RELA,BCL6,SPI1,BRCA1,TCF3,TCF7L2,TFAP2A,YY1,ZNF143,RUNX1,CTBP2,SUZ12,NCOR2,NCOR1,VEZF1,PBX1,ZNF76,NOTCH1,RB1,BACH2,PALB2,MED1,CBFB,TFDP1,DLX1	TCEB1P3,CCNH,MNAT1,NELFCD,TAF9,ERCC3,CPSF2,RNGTT,CSTF2,GTF2A1,CTDP1,RNPS1,SRSF1,TAF4,GTF2F2,POLR2A,U2AF1,CSTF1,SRSF3,MAGOH,NELFE,LSM11,NFX1,TCEA1,CCNT1,GTF2B,POLR2K,PAPOLA,PABPN1,ERCC2,RBM8A,TBP,GTF2H3,GTF2H2,DHX38,SLBP,CPSF1,CLP1,TAF1,TAF5,GTF2H1,CDK9,CDK7,POLR2I,TAF6,GTF2F1,TAF11,TAF10,TAF13,TAF12,SRSF4,SRRM1,ELL,SUPT16H,SUPT4H1,SUPT5H,RNMT,POLR2E,POLR2L,POLR2J,POLR2D,NCBP1,CSTF3,NUDT21,TAF4B,G…	DNER,HDAC9,DRD2,S100A7,NA,EFNA5,IKZF1,ETS1,SCN8A,HMGA2,CDH13,HLF,IKZF3,PBX1,TGFB2,CHRM3,DDX1,FEZ2,PAX3,HDAC4,TLL1,COL1A2,IFRD1,ANKRD7,CHRM2,TRPS1,SH3GL2,SYK,PTCH1,DFNB31,NRP1,PARD3,JRKL,SPRY2,MYO16,SIX6,ADRA1D,EYA2,DSCAM,EN1,HES1,POSTN,POU4F1,AGRN,LEPR,BCL10,NTNG1,KCNH1,SOX11,ALK,GLI2,MSTN,CNTN4,RYBP,KALRN,MBNL1,NLGN1,KCNMB2,FGF12,CXCL1,EPGN,EREG,EMCN,UGT8,SEMA5A,GDNF,MEF2C,ST8SIA4,SPOCK1,PCDHA11…	ERCC3,ERCC2,NELFA
ESTABLISHMENT_OF_CELLULAR_LOCALIZATION	GATED_CHANNEL_ACTIVITY	-0.00526386	0.724294	14	3	E2F4,ELF1,EP300,ERG,FLI1,PPARG,RELA,BCL6,RXRA,SPI1,BRCA1,TCF7L2,USF1,ZNF143,PBX1,NOTCH1,PALB2,XBP1	CEBPA,ELF1,EP300,ERG,FLI1,HNF4A,MYC,PPARG,RELA,BCL6,SPI1,BRCA1,TCF7L2,ZNF143,TCF12,NCOR2,PBX1,NOTCH1,PALB2,CBFB	ARSB,SCAMP1,OPA1,FYB,RIMS1,TRPS1,ZWINT,ZW10,CADM1,SYT1,KIF1B,ATG4C,RAB3GAP2,MTX2,NLGN1,ATXN1,GLI3,SEC23IP,BNIP3,NUP160,EXOC5,TMED10,LMAN1,AP3D1,COG2,SNAP23,ATG4D,TLK1,LIN7A,SMAD3,LRPPRC,BET1,BCL2,SYN3,HPS4,YKT6,KIF1A,ABCA1,AGXT,CADPS,STX18,ERGIC1,NEFL,KCNMB4,EEA1,SCG5,MYO1E,NF1,GOSR2,SEPT5,PEX10,NFKBIE,KIF5A,LRMP,APOE,SYTL4,ADRB2,SCG2,COG3,APPBP2,ANP32A,NLRP3,F2R,RPGR,ZFYVE9,DYNC1I1,CARTPT,NPM1,S…	KCNQ5,CHRNA3,KCNJ6,KCNE2,KCNH1,RYR2,KCNS3,KCNMB2,CACNA2D1,TRPC4,ASIC2,KCND3,CACNG2,KCNA5,RYR3,KCNJ15,CACNA1E,CNGB1,KCNN3,CFTR,CHRNB3,KCNB2,CACNB2,KCNJ1,KCNMB4,KCNJ4,KCNN2,TRPC5,KCNA4,CLCNKA,KCNQ1,KCNQ3,KCNC4,CACNA1C,GLRA2,KCNJ5,KCNA10,KCNA2,KCNJ3,CLCN1,KCNH3,NMUR2,P2RX7,SCN2A,GLRA1,KCNK1,CHRNA1,SCN7A,CACNA1D,KCNA1,KCNH2,CACNA1B,SCN9A,GLRB,CLCN3,TRPC3,SCN5A,CACNA1G,KCNE1,CHRNA6,CHRNA7,CACNG4,SCN4A…	KCNMB4,NMUR2,SHROOM2
REACTOME_DESTABILIZATION_OF_MRNA_BY_AUF1_HNRNP_D0	REACTOME_TCA_CYCLE_AND_RESPIRATORY_ELECTRON_TRANSPORT	-0.00766962	0.724294	14	0	EP300,ESRRA,HNF4A,MYC,NFE2L2,NFKB2,PPARG,BCL6,SPI1,BRCA1,YY1,ZNF143,NCOR2,ZNF76,NOTCH1,RB1,BACH2,PALB2	CEBPA,EP300,ESRRA,HNF4A,MYC,PPARG,BCL6,BRCA1,YY1,ZNF143,NRF1,NCOR2,NCOR1,PBX1,ZNF76,NOTCH1,RB1,PALB2,NIPBL,TEAD2	HNRNPD,PSMA4,PSMB1,RPS27AP11,PSMD9,PSMF1,PSMD14,PSMD6,PSMD7,PSMA8,PSMB2,HSPB1,PSMB9,HSPA8,PSMA2,PSMD3,PSMC1,PSMA6,HSPA1B,PSMD1,PSMB8,PSMB10,PSMA5,PABPC1,EIF4G1,PSMC6,PSMC5,PSMC4,PSMA7,PSMA1,PSMC3,UBA52,RPS27A,PSME4,PSMA3,PSMB3,PSMB4,PSMB5,PSMB6,PSMB7,PSMC2,PSMD2,PSMD4,PSMD5,PSMD8,PSMD10,PSMD11,PSMD12,PSMD13,PSME1,PSME2	UQCRFS1,PDK1,NDUFA4,CYCS,L2HGDH,SUCLG2,SUCLA2,DLD,ETFA,FH,ATP5F1,COX5A,NDUFA10,NNT,PDHA1,NDUFA8,NDUFB6,NDUFS7,CS,ATP5A1,COX7C,NDUFB10,NDUFS4,PDHX,COX6A1,IDH3A,SUCLA2P1,LDHA,COX6B1,IDH2,D2HGDH,SLC16A1,NDUFA12,NDUFA2,NDUFA9,NDUFS3,NDUFS8,SDHA,UCP3,UCP1,IDH3B,SDHB,SDHC,NDUFA13,IDH1,SDHD,NDUFA1,NDUFA11,NDUFAB1,NDUFB4,NDUFS1,NDUFS2,NDUFS6,NDUFV1,ATP5B,ATP5C1,ATP5D,ATP5E,ATP5H,ATP5I,OGDH,SUCLG1,COX7A2L…
REACTOME_CDT1_ASSOCIATION_WITH_THE_CDC6_ORC_ORIGIN_COMPLEX	REACTOME_TCA_CYCLE_AND_RESPIRATORY_ELECTRON_TRANSPORT	-0.00797202	0.724294	14	0	CEBPA,EP300,HNF4A,NFE2L2,PPARG,BCL6,BRCA1,YY1,ZNF143,SIN3A,NCOR2,NCOR1,ZNF76,NOTCH1,IKZF1,RB1,BACH2,PALB2	CEBPA,EP300,ESRRA,HNF4A,MYC,PPARG,BCL6,BRCA1,YY1,ZNF143,NRF1,NCOR2,NCOR1,PBX1,ZNF76,NOTCH1,RB1,PALB2,NIPBL,TEAD2	PSMA4,PSMB1,ORC5,ORC4,RPS27AP11,PSMD9,PSMF1,PSMD14,CDT1,PSMD6,PSMD7,PSMA8,PSMB2,PSMB9,PSMA2,PSMD3,PSMC1,PSMA6,GMNN,MCM8,PSMD1,ORC3,PSMB8,PSMB10,PSMA5,PSMC6,PSMC5,PSMC4,CDC6,PSMA7,PSMA1,PSMC3,ORC2,ORC1,UBA52,RPS27A,ORC6,PSME4,PSMA3,PSMB3,PSMB4,PSMB5,PSMB6,PSMB7,PSMC2,PSMD2,PSMD4,PSMD5,PSMD8,PSMD10,PSMD11,PSMD12,PSMD13,PSME1,PSME2	UQCRFS1,PDK1,NDUFA4,CYCS,L2HGDH,SUCLG2,SUCLA2,DLD,ETFA,FH,ATP5F1,COX5A,NDUFA10,NNT,PDHA1,NDUFA8,NDUFB6,NDUFS7,CS,ATP5A1,COX7C,NDUFB10,NDUFS4,PDHX,COX6A1,IDH3A,SUCLA2P1,LDHA,COX6B1,IDH2,D2HGDH,SLC16A1,NDUFA12,NDUFA2,NDUFA9,NDUFS3,NDUFS8,SDHA,UCP3,UCP1,IDH3B,SDHB,SDHC,NDUFA13,IDH1,SDHD,NDUFA1,NDUFA11,NDUFAB1,NDUFB4,NDUFS1,NDUFS2,NDUFS6,NDUFV1,ATP5B,ATP5C1,ATP5D,ATP5E,ATP5H,ATP5I,OGDH,SUCLG1,COX7A2L…
REACTOME_G_ALPHA_I_SIGNALLING_EVENTS	MRNA_METABOLIC_PROCESS	-0.0122167	0.723547	20	0	CDX2,CREBBP,E2F4,ELF1,ERG,FLI1,GATA2,HNF4A,PPARG,REL,BCL6,BRCA1,TAL1,TCF7L2,ZNF143,RUNX1,TCF12,NCOR1,PBX1,ZNF76,NOTCH1,ETV1,BACH2,PALB2,CBFB	CREBBP,E2F4,ELF1,EP300,ERG,FLI1,GATA2,HNF4A,NFATC1,POU5F1,PPARG,BCL6,SP2,SPI1,BRCA1,TAL1,TCF7L2,YY1,ZNF143,NCOR2,NCOR1,PBX1,ZNF76,NOTCH1,RB1,ETV1,PALB2,CBFB,GMEB2	DRD2,CXCR5,CHRM2,ADCY8,LPAR1,RGS18,PTGER3,RGS8,ADCY3,POMC,NMS,CXCL1,PPBP,NPY,GNAI1,ANXA1,ADCY9,S1PR5,GNAS,HTR1A,OPRM1,CXCL12,RGS6,RGS9,RGS7,ADCY2,MTNR1B,CXCL16,GALR1,GNB1,GABBR2,CXCR2,CCL20,CNR1,FPR3,CXCR6,CCR3,SSTR4,CXCR1,RGS21,RGS1,CCR4,CCR1,CCR2,CXCL13,CCR6,CCL21,MTNR1A,C3,SSTR1,LPAR3,ADORA3,ADRA2A,HTR1B,CXCR4,NPY2R,HTR5A,CXCL9,NMUR2,S1PR1,NMUR1,PDYN,NMU,CCL27,APLNR,HTR1F,CCL19,ADORA1,GNGT1,GN…	GEMIN5,AUH,HNRNPR,ELAVL4,SRPK1,SRPK2,CWC15,CPSF6,SFPQ,PPARGC1A,DHX15,DDX20,KIN,RNGTT,CSTF2,LSM5,CRNKL1,PAIP1,SMG6,SRSF12,SRSF1,PRPF31,TRA2B,GSPT1,SFSWAP,CSTF1,GEMIN8,SPOP,LSM1,TRA2A,PRPF18,UPF2,HSPA1B,SF1,LSM3,PABPC1,DHX38,EFTUD2,DDX39A,ZFP36,GRSF1,SSB,SLBP,SLU7,CPSF1,CDK11A,CDK11B,SMG1,SRSF10,SF3B3,SF3A3,SMNDC1,SRSF4,KHSRP,SCAF11,GEMIN2,TXNL4A,NONO,KHDRBS1,RNMT,PTBP1,CELF1,HNRNPA0,NCBP1,SNRPD1,C…
REACTOME_GPCR_LIGAND_BINDING	BIOPOLYMER_METABOLIC_PROCESS	-0.072537	0.72337	39	10	CDX2,CEBPA,CREB1,CREBBP,E2F4,ELF1,EP300,ERG,ESR1,FOXM1,FLI1,GATA2,HNF4A,MYC,NFYA,POU5F1,PPARG,RELA,BCL6,SP2,SPI1,BRCA1,TAL1,TCF7L2,YY1,ZNF143,RUNX1,TCF12,BCOR,NCOR2,NCOR1,VEZF1,PBX1,ZNF76,NOTCH1,RB1,ETV1,BACH2,SPDEF,PALB2,CBFB,RFX2,GMEB2,DLX1	CDX2,CEBPA,CEBPB,CTCF,CREBBP,E2F7,E2F1,E2F4,EGR1,ELF1,EP300,ERG,FOXM1,FLI1,GATA2,HNF4A,JUND,MYB,MYC,MYCN,NFYA,POU5F1,PPARG,RELA,BCL6,SP2,SPI1,BRCA1,TAL1,TCF3,TCF7L2,NKX2-1,TP53,USF1,YY1,ZNF143,RUNX1,TCF12,CTBP2,SUZ12,ZNF263,NCOR2,NCOR1,PBX1,LMO2,ZNF76,NOTCH1,IKZF1,RB1,ETV1,SOX2,BACH2,SPDEF,PALB2,CBFB,NIPBL,GMEB2,AEBP2,DLX1,ZNF83	DRD2,GRM3,CHRM5,CXCR5,CHRM3,HTR4,GRM1,CHRM2,PTCH1,LPAR1,ADCYAP1,ADRA1D,WNT4,PTGER3,WNT9A,POMC,NMS,GRM7,CCK,CXCL1,PPBP,VIP,NPY,TAC1,GRM8,VIPR2,ADRA1A,ANXA1,P2RY2,MC4R,S1PR5,GIPR,GNAS,FZD7,PTGER4,HTR1A,DRD1,OPRM1,CXCL12,NPS,NMBR,GRM2,ADRA1B,HTR7,MTNR1B,PTHLH,CXCL16,GALR1,MC3R,GNB1,GNRHR,WNT2,GABBR2,RXFP2,PTGFR,PROK1,CXCR2,CCL20,WNT7A,EDN1,CNR1,FZD1,ADRB1,ADM,FPR3,FZD10,CXCR6,CCR3,SSTR4,CXCR1,CCR4,X…	FRK,HMGA2,HLF,RPN2,IL12A,NFKB1,RPS6KA4,TNFRSF1A,RAD51B,IRF8,IKZF3,SPIB,FOXF1,MAST2,PKN2,PBX1,IVNS1ABP,CHRM3,TSN,PAX3,HDAC4,EDEM1,RARB,HNRNPD,INTS12,FYB,GEMIN5,SOX30,AGER,FUT9,HSF2,SGK1,EGFR,DUSP4,TRPS1,GLIS3,PTPRD,AUH,PTCH1,GATA3,BTRC,DYRK2,NOVA1,SNRPN,IGF1R,MMP15,MAF,YES1,ADRA1D,DNMT3B,PHEX,HNRNPR,POU4F1,PTPRU,ELAVL4,GLIS1,PTGER3,BCL10,SYCP1,ABL2,MARK1,ALK,EPAS1,VRK2,GLI2,RYBP,KALRN,GATA2,TM4SF4…	CHRM3,PTCH1,ADRA1D,PTGER3,ANXA1,F2R,CHRM1,F2,CCL2,CCL11
REACTOME_CLASS_I_MHC_MEDIATED_ANTIGEN_PROCESSING_PRESENTATION	ION_CHANNEL_ACTIVITY	-0.012654	0.723317	17	1	CEBPA,ELF1,ERG,FLI1,HNF4A,IRF1,RELA,RFX5,BCL6,SPI1,BRCA1,TAL1,TCF7L2,YY1,ZNF143,TCF12,GABPA,NCOR2,NCOR1,ZNF76,BACH2,PALB2,XBP1,CBFB	CEBPA,ELF1,EP300,ERG,FLI1,HNF4A,PPARG,RELA,BCL6,SPI1,BRCA1,TAL1,TCF7L2,ZNF143,RUNX1,TCF12,NCOR2,PBX1,ZNF76,NOTCH1,PALB2,CBFB	ASB1,TCEB1P3,BTRC,PSMA4,PSMB1,RNF220,UBE2U,PARK2,FBXO17,FBXO27,ASB3,SEC23A,UBE2J2,ANAPC4,GAN,UBE2G2,SPSB1,ZBTB16,UBE2E2,UBA6,UBE2E1,ANAPC13,RNF4,ERAP1,RNF144B,HLA-C,HLA-B,TPP2,ASB7,SMURF1,UBE2E3,RCHY1,RNF182,HLA-G,FBXW8,TRIM36,RPS27AP11,KLHL13,UBE2H,UBE2L3,ASB5,PSMD9,ASB2,PSMF1,TMEM189-UBE2V1,UBE3A,PSMD14,TRIM9,UBE2Z,UBE3C,RNF6,PSMD6,UBR4,PSMD7,SOCS3,HERC2,UBA5,PSMA8,FBXW7,UBE2F,SPSB4,UBE2D3,WSB1…	CLCA1,KCNQ5,CHRNA3,KCNJ6,KCNE2,KCNH1,RYR2,KCNS3,KCNMB2,CACNA2D1,TRPC4,ASIC2,KCND3,CACNG2,CLCA4,KCNA5,RYR3,KCNJ15,CACNA1E,CNGB1,KCNN3,KCNK5,CFTR,CHRNB3,KCNB2,CACNB2,KCNJ1,KCNMB4,KCNJ4,BSND,KCNN2,TRPC5,KCNA4,CLCNKA,KCNK10,KCNQ1,KCNQ3,KCNC4,CACNA1C,GLRA2,KCNJ5,KCNA10,KCNA2,KCNJ3,CLCN1,KCNH3,NMUR2,TRPM5,P2RX7,SCN2A,GLRA1,KCNK17,KCNK1,CHRNA1,SCN7A,BEST1,CACNA1D,KCNA1,KCNH2,CACNA1B,SCN9A,GLRB,CLCN3,NOX…	CUL5
REACTOME_G_ALPHA_I_SIGNALLING_EVENTS	RNA_PROCESSING	-0.0175553	0.723276	22	0	CDX2,CREBBP,E2F4,ELF1,ERG,FLI1,GATA2,HNF4A,PPARG,REL,BCL6,BRCA1,TAL1,TCF7L2,ZNF143,RUNX1,TCF12,NCOR1,PBX1,ZNF76,NOTCH1,ETV1,BACH2,PALB2,CBFB	CEBPA,CREBBP,E2F7,E2F4,ELF1,EP300,ERG,FLI1,GATA2,HNF4A,MYC,POU5F1,PPARG,RELA,BCL6,SP2,SPI1,BRCA1,TAL1,TCF7L2,YY1,ZNF143,RUNX1,TCF12,NCOR2,NCOR1,PBX1,ZNF76,NOTCH1,RB1,ETV1,SPDEF,PALB2,CBFB,GMEB2	DRD2,CXCR5,CHRM2,ADCY8,LPAR1,RGS18,PTGER3,RGS8,ADCY3,POMC,NMS,CXCL1,PPBP,NPY,GNAI1,ANXA1,ADCY9,S1PR5,GNAS,HTR1A,OPRM1,CXCL12,RGS6,RGS9,RGS7,ADCY2,MTNR1B,CXCL16,GALR1,GNB1,GABBR2,CXCR2,CCL20,CNR1,FPR3,CXCR6,CCR3,SSTR4,CXCR1,RGS21,RGS1,CCR4,CCR1,CCR2,CXCL13,CCR6,CCL21,MTNR1A,C3,SSTR1,LPAR3,ADORA3,ADRA2A,HTR1B,CXCR4,NPY2R,HTR5A,CXCL9,NMUR2,S1PR1,NMUR1,PDYN,NMU,CCL27,APLNR,HTR1F,CCL19,ADORA1,GNGT1,GN…	IVNS1ABP,HNRNPD,INTS12,GEMIN5,NOVA1,SNRPN,HNRNPR,ELAVL4,SRPK1,SRPK2,CWC15,CPSF6,INTS4,SNRPC,SFPQ,NHP2,PRPF4B,BICD1,PPARGC1A,DHX15,LSM6,INTS9,DDX20,KIN,RNGTT,CSTF2,FARS2,LSM5,EXOSC2,HNRNPC,RNPS1,CRNKL1,RBPMS,SRSF12,INTS7,RBMS1,EXOSC3,SRSF1,DGCR8,SNRPB2,PRPF31,TRA2B,U2AF1,SETX,SFSWAP,SF3B4,RP9,PABPC4,POP4,CSTF1,NUFIP1,GEMIN8,SPOP,LSM1,DHX16,METTL1,NSUN2,TRA2A,PRPF18,RBMS2,RBM6,RBM5,INTS10,INTS3,NOL…
REACTOME_RNA_POL_II_TRANSCRIPTION	RECEPTOR_ACTIVITY	-0.023666	0.723119	27	0	CREBBP,E2F4,ELF1,EP300,ERG,FOXM1,FLI1,HNF4A,MAX,MYC,NFATC1,ZBTB7B,PPARG,RELA,BCL6,BRCA1,TCF7L2,YY1,ZNF143,RUNX1,NCOR2,NCOR1,PBX1,ZNF76,NOTCH1,RB1,ETV1,PALB2,CBFB,GMEB2,DLX1	CDX2,CEBPA,CREBBP,E2F4,ELF1,EP300,ERG,FLI1,GATA2,GATA4,HNF4A,MYC,NFYA,NFYB,POU5F1,PPARG,RELA,BCL6,SP2,SPI1,BRCA1,TAL1,TCF7L2,YY1,ZNF143,RUNX1,TCF12,NCOR2,NCOR1,VEZF1,PBX1,ZNF76,NOTCH1,RB1,ETV1,BACH2,PALB2,CBFB,RFX2,GMEB2,ZNF407,DLX1	TCEB1P3,CCNH,MNAT1,NELFCD,TAF9,ERCC3,CPSF2,RNGTT,CSTF2,GTF2A1,CTDP1,RNPS1,SRSF1,TAF4,GTF2F2,POLR2A,U2AF1,CSTF1,SRSF3,MAGOH,NELFE,LSM11,NFX1,TCEA1,CCNT1,GTF2B,POLR2K,PAPOLA,PABPN1,ERCC2,RBM8A,TBP,GTF2H3,GTF2H2,DHX38,SLBP,CPSF1,CLP1,TAF1,TAF5,GTF2H1,CDK9,CDK7,POLR2I,TAF6,GTF2F1,TAF11,TAF10,TAF13,TAF12,SRSF4,SRRM1,ELL,SUPT16H,SUPT4H1,SUPT5H,RNMT,POLR2E,POLR2L,POLR2J,POLR2D,NCBP1,CSTF3,NUDT21,TAF4B,G…	DNER,DRD2,GRM3,CHRM5,IL12RB2,TNPO3,TNFRSF1A,ELTD1,RXRG,CHRM3,ITPR1,RARB,TAS2R1,MCC,HTR4,AGER,GPR126,GRM1,EGFR,CHRM2,GFRA2,PTPRD,PTCH1,NRP1,OPCML,LRP1,STAB2,CHRNA5,CHRNA3,IGF1R,ADRA1D,IGSF1,KLRD1,PTPRU,ROR1,PTGER3,MR1,ALK,IL5RA,GRM7,TGFBR2,PTPRG,ADRA2C,GABRB1,OSMR,GABRB2,BAI3,GRIK2,ROS1,IL22RA2,NPY,GRM8,VIPR2,PDGFRL,ADRA1A,SLC20A2,P2RY2,PTPRO,PRKD1,NRXN3,GPR139,ITGAX,MMD,MC4R,BCAM,PVRL2,GRIK1,FZD7…
TRANSFERASE_ACTIVITY_TRANSFERRING_PHOSPHORUS_CONTAINING_GROUPS	LIGASE_ACTIVITY	-0.0196425	0.722468	8	0	ELF1,EPAS1,ERG,FLI1,GATA2,SPI1,TAL1,RUNX1,TCF12,CBFB	ELF1,EP300,ERG,FLI1,GATA2,BCL6,BRCA1,TAL1,RUNX1,TCF12,BACH2,CBFB	FRK,DLG1,DCK,SGK1,RPS6KA2,EGFR,NRP1,DYRK2,IGF1R,ROR1,MARK1,ALK,VRK2,PDK1,TGFBR2,KALRN,DGKG,EPGN,CSNK1A1,ITK,BRD2,SRPK1,PRIM2,MAP3K7,SRPK2,DGKI,PDGFRL,RIPK2,TRIB1,PFKP,PRKD1,PIK3C3,RPS6KA3,TLK1,DLG2,CDKL1,UAP1,DDR2,TRIB2,MAP3K2,GCK,GNE,PRKCZ,MAP3K9,HUNK,MAPKAPK2,PIK3CG,ROR2,SGMS1,HIPK3,TYRO3,CSNK1E,AK1,ERBB4,CDK1,PRKCH,PRKCB,PFKL,MAP4K3,PIKFYVE,KDR,MAPK14,POLB,TJP2,MUSK,ADK,SNRK,MAPK13,RNGTT,STK38…	HLCS,SLC27A6,PARK2,ACACA,ANAPC4,UBE2E1,BTD,RNF144B,SUCLA2,LIG4,SMURF1,MYLIP,UBR5,ARIH1,BRAP,GCLC,CPS1,FARS2,UBE2H,PCCB,UHRF2,PCCA,UBE2L3,FARSB,UBE3C,ADSS,UBR3,ACSL1,ASNS,SLC27A2,UBE2D3,NARS,HUWE1,CTPS1,FBXO3,XRCC4,RNF217,DARS,WWP2,RNF14,PAICS,DDB2,PC,MTHFD1,CTPS2,CBL,FBXL2,FBXO7,ERCC8,RNF139,GARS,YARS,KARS,GMPS,ACSL4,FPGS,TRIM23,DZIP3,GSS,WWP1,FBXO22,ANAPC2,ANAPC5,UBE2C,UBE2K,UBE2M,MDM2,FBXL6,AMF…
REACTOME_ANTIGEN_PROCESSING_UBIQUITINATION_PROTEASOME_DEGRADATION	RHODOPSIN_LIKE_RECEPTOR_ACTIVITY	-0.0156506	0.72157	19	0	ELF1,ERG,FLI1,HNF4A,IRF1,RELA,BCL6,SPI1,BRCA1,TAL1,TCF7L2,YY1,ZNF143,TCF12,NCOR2,NCOR1,ZNF76,NOTCH1,BACH2,PALB2,CBFB,E2F8	CDX2,CEBPA,CREB1,E2F4,ELF1,EP300,ERG,FLI1,GATA2,HNF4A,PPARG,RELA,BCL6,SPI1,BRCA1,TAL1,TCF3,TCF7L2,ZNF143,RUNX1,TCF12,NCOR2,NCOR1,PBX1,ZNF76,NOTCH1,ETV1,BACH2,PALB2,CBFB	ASB1,TCEB1P3,BTRC,PSMA4,PSMB1,RNF220,UBE2U,PARK2,FBXO17,FBXO27,ASB3,UBE2J2,ANAPC4,GAN,UBE2G2,SPSB1,ZBTB16,UBE2E2,UBA6,UBE2E1,ANAPC13,RNF4,RNF144B,TPP2,ASB7,SMURF1,UBE2E3,RCHY1,RNF182,FBXW8,TRIM36,RPS27AP11,KLHL13,UBE2H,UBE2L3,ASB5,PSMD9,ASB2,PSMF1,TMEM189-UBE2V1,UBE3A,PSMD14,TRIM9,UBE2Z,UBE3C,RNF6,PSMD6,UBR4,PSMD7,SOCS3,HERC2,UBA5,PSMA8,FBXW7,UBE2F,SPSB4,UBE2D3,WSB1,ASB9,PSMB2,CBLB,SOCS1,NEDD4,HU…	DRD2,CHRM5,CHRM3,TAS2R1,HTR4,CHRM2,OPCML,ADRA1D,PTGER3,ADRA2C,PDGFRL,ADRA1A,GPR139,MC4R,PTGER4,HTR1A,DRD1,OPRM1,NMBR,PAX8,ADRA1B,HTR7,MTNR1B,GALR1,MC3R,GNRHR,PTGFR,CXCR2,CNR1,ADRB1,OR2C1,FPR3,SSTR4,XCR1,TRHR,MTNR1A,ADRB2,FSHR,OXTR,HTR2A,F2R,AVPR1A,SSTR1,ADRA2A,HTR1B,HTR5A,CMKLR1,NMUR2,HRH2,NMUR1,HTR1F,GRPR,TACR3,TACR2,CHRM1,MAS1,NPBWR1,OPRK1,OPRD1,TACR1,HCRTR2,TAS1R1,BDKRB1,HPGD,TSHR,HTR1D,HTR1E,…
REACTOME_NEURONAL_SYSTEM	RHODOPSIN_LIKE_RECEPTOR_ACTIVITY	-0.0185003	0.72157	19	0	CEBPA,E2F4,ELF1,EP300,ERG,FLI1,HNF4A,MYC,PPARG,RELA,REST,BCL6,SPI1,BRCA1,TAL1,TCF7L2,ZNF143,TCF12,ZNF76,NOTCH1,PALB2,GMEB2	CDX2,CEBPA,CREB1,E2F4,ELF1,EP300,ERG,FLI1,GATA2,HNF4A,PPARG,RELA,BCL6,SPI1,BRCA1,TAL1,TCF3,TCF7L2,ZNF143,RUNX1,TCF12,NCOR2,NCOR1,PBX1,ZNF76,NOTCH1,ETV1,BACH2,PALB2,CBFB	SLC38A1,KCNH7,DLG1,RIMS1,KCNQ5,RPS6KA2,ADCY8,SLC18A2,SYT1,CHRNA5,CHRNA3,KCNJ6,KCNF1,KCNJ9,KCNH1,KCNS3,ADCY3,KCNMB2,GABRB1,CAMK2D,SLC1A3,GABRB2,GRIK2,SLC22A2,GNAI1,KCND2,GAD2,ADCY9,GRIK1,RPS6KA3,GRIK3,KCND3,CACNA2D3,GRIK4,CACNG2,ADCY2,PANX1,KCNA5,GRIN2B,KCNH5,GABRB3,KCNJ15,SYN3,GNB1,GABRR1,GABRR2,GABBR2,KCNN3,KCNK2,ACTN2,KCNH8,SLC6A3,CAMK4,GABRA6,NEFL,CHRNB3,KCNB2,NCALD,KCNV1,CACNB2,KCNJ1,KCNMB4,G…	DRD2,CHRM5,CHRM3,TAS2R1,HTR4,CHRM2,OPCML,ADRA1D,PTGER3,ADRA2C,PDGFRL,ADRA1A,GPR139,MC4R,PTGER4,HTR1A,DRD1,OPRM1,NMBR,PAX8,ADRA1B,HTR7,MTNR1B,GALR1,MC3R,GNRHR,PTGFR,CXCR2,CNR1,ADRB1,OR2C1,FPR3,SSTR4,XCR1,TRHR,MTNR1A,ADRB2,FSHR,OXTR,HTR2A,F2R,AVPR1A,SSTR1,ADRA2A,HTR1B,HTR5A,CMKLR1,NMUR2,HRH2,NMUR1,HTR1F,GRPR,TACR3,TACR2,CHRM1,MAS1,NPBWR1,OPRK1,OPRD1,TACR1,HCRTR2,TAS1R1,BDKRB1,HPGD,TSHR,HTR1D,HTR1E,…
CELLULAR_MACROMOLECULE_METABOLIC_PROCESS	ION_CHANNEL_ACTIVITY	-0.0413466	0.721104	18	0	CDX2,CEBPA,CEBPG,EGR1,ELF1,EP300,ERG,ETS2,FLI1,GATA2,MYC,PPARG,RELA,BCL6,SPI1,BRCA1,TAF1,TAL1,TCF7L2,ZNF143,RUNX1,TCF12,NCOR2,NCOR1,PALB2,CBFB,DLX1	CEBPA,ELF1,EP300,ERG,FLI1,HNF4A,PPARG,RELA,BCL6,SPI1,BRCA1,TAL1,TCF7L2,ZNF143,RUNX1,TCF12,NCOR2,PBX1,ZNF76,NOTCH1,PALB2,CBFB	FRK,MSRB3,RPN2,IL12A,RPS6KA4,RPL3,MAST2,PKN2,CHRM3,PDIA6,HS6ST1,EDEM1,FYB,APC,AGER,FUT9,SGK1,EGFR,DUSP4,EIF3H,PTPRD,PTCH1,TLR4,BTRC,DYRK2,IGF1R,MMP15,YES1,PHEX,AGRN,PTPRU,ATG4C,BCL10,ABL2,MARK1,ALK,VRK2,NCK2,INHBB,KALRN,TM4SF4,EREG,AIMP1,PCSK1,ST8SIA4,CSNK1A1,SRPK1,CCND3,IL22RA2,PARK2,ANLN,INHBA,SRPK2,MTMR7,FUT10,EXT1,TRIB1,ANXA1,PCSK5,PITRM1,SEPHS1,IDE,ERC1,PTPRO,WASF3,MTIF3,MRPL52,PRKD1,CCDC88C…	CLCA1,KCNQ5,CHRNA3,KCNJ6,KCNE2,KCNH1,RYR2,KCNS3,KCNMB2,CACNA2D1,TRPC4,ASIC2,KCND3,CACNG2,CLCA4,KCNA5,RYR3,KCNJ15,CACNA1E,CNGB1,KCNN3,KCNK5,CFTR,CHRNB3,KCNB2,CACNB2,KCNJ1,KCNMB4,KCNJ4,BSND,KCNN2,TRPC5,KCNA4,CLCNKA,KCNK10,KCNQ1,KCNQ3,KCNC4,CACNA1C,GLRA2,KCNJ5,KCNA10,KCNA2,KCNJ3,CLCN1,KCNH3,NMUR2,TRPM5,P2RX7,SCN2A,GLRA1,KCNK17,KCNK1,CHRNA1,SCN7A,BEST1,CACNA1D,KCNA1,KCNH2,CACNA1B,SCN9A,GLRB,CLCN3,NOX…
REACTOME_CLASS_A1_RHODOPSIN_LIKE_RECEPTORS	MRNA_PROCESSING_GO_0006397	-0.0142163	0.720859	26	0	CDX2,CREB1,CREBBP,E2F4,ELF1,EP300,ERG,ESR1,FOXM1,FLI1,GATA2,HNF4A,NFKB1,POU5F1,PPARG,REL,RELA,BCL6,SPI1,BRCA1,TAF1,TAL1,TCF7L2,ZNF143,RUNX1,TCF12,BCOR,NCOR2,NCOR1,VEZF1,PBX1,ZNF76,NOTCH1,RB1,ETV1,BACH2,SPDEF,PALB2,CBFB,RFX2,GMEB2,DLX1	CEBPA,CREBBP,E2F4,ELF1,EP300,ERG,FOXM1,FLI1,HNF4A,POU5F1,PPARG,BCL6,SP2,SPI1,BRCA1,TAL1,TCF7L2,YY1,ZNF143,NCOR2,NCOR1,PBX1,ZNF76,NOTCH1,RB1,ETV1,PALB2,CBFB,GMEB2	DRD2,CHRM5,CXCR5,CHRM3,HTR4,CHRM2,LPAR1,ADRA1D,PTGER3,POMC,NMS,CCK,CXCL1,PPBP,NPY,TAC1,ADRA1A,ANXA1,P2RY2,MC4R,S1PR5,PTGER4,HTR1A,DRD1,OPRM1,CXCL12,NPS,NMBR,ADRA1B,HTR7,MTNR1B,CXCL16,GALR1,MC3R,GNRHR,RXFP2,PTGFR,PROK1,CXCR2,CCL20,EDN1,CNR1,ADRB1,FPR3,CXCR6,CCR3,SSTR4,CXCR1,CCR4,XCR1,CCR1,CCR2,CXCL13,CCR6,CCL21,TRHR,HTR2C,MTNR1A,ADRB2,FSHR,OXTR,HTR2A,C3,EDN3,F2R,RLN2,LHCGR,AVPR1A,SSTR1,LPAR3,NTSR1…	GEMIN5,HNRNPR,ELAVL4,SRPK1,SRPK2,CWC15,CPSF6,SFPQ,PPARGC1A,DHX15,DDX20,KIN,RNGTT,CSTF2,LSM5,CRNKL1,SRSF12,SRSF1,PRPF31,TRA2B,SFSWAP,CSTF1,GEMIN8,SPOP,LSM1,TRA2A,PRPF18,SF1,LSM3,PABPC1,DHX38,EFTUD2,DDX39A,GRSF1,SLBP,SLU7,CPSF1,CDK11A,CDK11B,SRSF10,SF3B3,SF3A3,SMNDC1,SRSF4,KHSRP,SCAF11,GEMIN2,TXNL4A,NONO,KHDRBS1,RNMT,PTBP1,CELF1,HNRNPA0,NCBP1,SNRPD1,CSTF3,NUDT21,SNW1,PHF5A,SRSF11,USP39,SF3A2,SF3A1,…
REACTOME_CLASS_A1_RHODOPSIN_LIKE_RECEPTORS	MRNA_METABOLIC_PROCESS	-0.0152578	0.720859	26	0	CDX2,CREB1,CREBBP,E2F4,ELF1,EP300,ERG,ESR1,FOXM1,FLI1,GATA2,HNF4A,NFKB1,POU5F1,PPARG,REL,RELA,BCL6,SPI1,BRCA1,TAF1,TAL1,TCF7L2,ZNF143,RUNX1,TCF12,BCOR,NCOR2,NCOR1,VEZF1,PBX1,ZNF76,NOTCH1,RB1,ETV1,BACH2,SPDEF,PALB2,CBFB,RFX2,GMEB2,DLX1	CREBBP,E2F4,ELF1,EP300,ERG,FLI1,GATA2,HNF4A,NFATC1,POU5F1,PPARG,BCL6,SP2,SPI1,BRCA1,TAL1,TCF7L2,YY1,ZNF143,NCOR2,NCOR1,PBX1,ZNF76,NOTCH1,RB1,ETV1,PALB2,CBFB,GMEB2	DRD2,CHRM5,CXCR5,CHRM3,HTR4,CHRM2,LPAR1,ADRA1D,PTGER3,POMC,NMS,CCK,CXCL1,PPBP,NPY,TAC1,ADRA1A,ANXA1,P2RY2,MC4R,S1PR5,PTGER4,HTR1A,DRD1,OPRM1,CXCL12,NPS,NMBR,ADRA1B,HTR7,MTNR1B,CXCL16,GALR1,MC3R,GNRHR,RXFP2,PTGFR,PROK1,CXCR2,CCL20,EDN1,CNR1,ADRB1,FPR3,CXCR6,CCR3,SSTR4,CXCR1,CCR4,XCR1,CCR1,CCR2,CXCL13,CCR6,CCL21,TRHR,HTR2C,MTNR1A,ADRB2,FSHR,OXTR,HTR2A,C3,EDN3,F2R,RLN2,LHCGR,AVPR1A,SSTR1,LPAR3,NTSR1…	GEMIN5,AUH,HNRNPR,ELAVL4,SRPK1,SRPK2,CWC15,CPSF6,SFPQ,PPARGC1A,DHX15,DDX20,KIN,RNGTT,CSTF2,LSM5,CRNKL1,PAIP1,SMG6,SRSF12,SRSF1,PRPF31,TRA2B,GSPT1,SFSWAP,CSTF1,GEMIN8,SPOP,LSM1,TRA2A,PRPF18,UPF2,HSPA1B,SF1,LSM3,PABPC1,DHX38,EFTUD2,DDX39A,ZFP36,GRSF1,SSB,SLBP,SLU7,CPSF1,CDK11A,CDK11B,SMG1,SRSF10,SF3B3,SF3A3,SMNDC1,SRSF4,KHSRP,SCAF11,GEMIN2,TXNL4A,NONO,KHDRBS1,RNMT,PTBP1,CELF1,HNRNPA0,NCBP1,SNRPD1,C…
MULTICELLULAR_ORGANISMAL_DEVELOPMENT	G_PROTEIN_COUPLED_RECEPTOR_ACTIVITY	-0.00411066	0.719572	24	17	CEBPA,CREB1,CREBBP,E2F4,ELF1,EP300,ERG,FOXM1,HNF4A,MYC,PPARG,RELA,BCL6,SPI1,BRCA1,TCF3,TCF7L2,TFAP2A,YY1,ZNF143,RUNX1,CTBP2,SUZ12,NCOR2,NCOR1,VEZF1,PBX1,ZNF76,NOTCH1,RB1,BACH2,PALB2,MED1,CBFB,TFDP1,DLX1	CEBPA,CREBBP,E2F4,ELF1,EP300,ERG,FLI1,GATA2,HNF4A,PPARG,RELA,BCL6,SPI1,BRCA1,TAL1,TCF3,TCF7L2,ZNF143,RUNX1,TCF12,BCOR,NCOR2,NCOR1,PBX1,ZNF76,NOTCH1,BACH2,PALB2,CBFB	DNER,HDAC9,DRD2,S100A7,NA,EFNA5,IKZF1,ETS1,SCN8A,HMGA2,CDH13,HLF,IKZF3,PBX1,TGFB2,CHRM3,DDX1,FEZ2,PAX3,HDAC4,TLL1,COL1A2,IFRD1,ANKRD7,CHRM2,TRPS1,SH3GL2,SYK,PTCH1,DFNB31,NRP1,PARD3,JRKL,SPRY2,MYO16,SIX6,ADRA1D,EYA2,DSCAM,EN1,HES1,POSTN,POU4F1,AGRN,LEPR,BCL10,NTNG1,KCNH1,SOX11,ALK,GLI2,MSTN,CNTN4,RYBP,KALRN,MBNL1,NLGN1,KCNMB2,FGF12,CXCL1,EPGN,EREG,EMCN,UGT8,SEMA5A,GDNF,MEF2C,ST8SIA4,SPOCK1,PCDHA11…	DRD2,GRM3,CHRM5,ELTD1,CHRM3,TAS2R1,HTR4,GPR126,GRM1,CHRM2,OPCML,ADRA1D,PTGER3,GRM7,ADRA2C,BAI3,NPY,GRM8,VIPR2,PDGFRL,ADRA1A,GPR139,MC4R,PTGER4,HTR1A,DRD1,OPRM1,NMBR,LPHN2,PAX8,GRM2,ADRA1B,HTR7,MTNR1B,GALR1,TPRA1,MC3R,GNRHR,GABBR2,PTGFR,CXCR2,CNR1,ADRB1,OR2C1,TMEM11,FPR3,SSTR4,XCR1,PTH2R,TRHR,MTNR1A,ADRB2,FSHR,OXTR,HTR2A,F2R,AVPR1A,GPR116,GPR110,EMR3,SSTR1,ADRA2A,HTR1B,HTR5A,CMKLR1,NMUR2,GRM4,GRM5…	DRD2,CHRM3,CHRM2,ADRA1D,ADRA1B,GNRHR,FSHR,F2R,CMKLR1,NMUR2,CHRM1,BAI1,GALR2,GHSR,GHRHR,GPR56,PTH1R
REACTOME_NEURONAL_SYSTEM	NERVOUS_SYSTEM_DEVELOPMENT	-0.00328312	0.718812	15	9	CEBPA,E2F4,ELF1,EP300,ERG,FLI1,HNF4A,MYC,PPARG,RELA,REST,BCL6,SPI1,BRCA1,TAL1,TCF7L2,ZNF143,TCF12,ZNF76,NOTCH1,PALB2,GMEB2	CEBPA,E2F4,ELF1,EP300,ERG,HNF4A,PPARG,RELA,BCL6,SPI1,BRCA1,TAL1,TCF7L2,RUNX1,CTBP2,SUZ12,NOTCH1,PALB2,CBFB	SLC38A1,KCNH7,DLG1,RIMS1,KCNQ5,RPS6KA2,ADCY8,SLC18A2,SYT1,CHRNA5,CHRNA3,KCNJ6,KCNF1,KCNJ9,KCNH1,KCNS3,ADCY3,KCNMB2,GABRB1,CAMK2D,SLC1A3,GABRB2,GRIK2,SLC22A2,GNAI1,KCND2,GAD2,ADCY9,GRIK1,RPS6KA3,GRIK3,KCND3,CACNA2D3,GRIK4,CACNG2,ADCY2,PANX1,KCNA5,GRIN2B,KCNH5,GABRB3,KCNJ15,SYN3,GNB1,GABRR1,GABRR2,GABBR2,KCNN3,KCNK2,ACTN2,KCNH8,SLC6A3,CAMK4,GABRA6,NEFL,CHRNB3,KCNB2,NCALD,KCNV1,CACNB2,KCNJ1,KCNMB4,G…	DNER,DRD2,NA,EFNA5,SCN8A,PBX1,TGFB2,CHRM3,FEZ2,HDAC4,CHRM2,SH3GL2,NRP1,PARD3,JRKL,MYO16,DSCAM,HES1,POU4F1,AGRN,BCL10,NTNG1,SOX11,ALK,GLI2,CNTN4,KALRN,MBNL1,NLGN1,FGF12,CXCL1,UGT8,SEMA5A,GDNF,MEF2C,ST8SIA4,SPOCK1,PCDHA11,PCDHA10,PCDHA8,PCDHA7,PCDHA6,PCDHA5,PCDHA4,PCDHA3,PCDHA2,PCDHA1,PCDHAC1,PCDHAC2,PCDHB2,PCDHB3,SLIT3,NRSN1,TFAP2B,PARK2,PTN,DPYSL2,LMX1B,NELL1,BDNF,PAX6,FGF19,NRXN3,CYFIP1,ASIC2,GR…	GRIK1,RPS6KA3,KCNN3,PICK1,ACHE,KCNQ2,CHRNA4,ALDH5A1,RPS6KA6
REACTOME_GPCR_LIGAND_BINDING	REACTOME_MRNA_SPLICING	-0.0200469	0.718094	31	0	CDX2,CEBPA,CREB1,CREBBP,E2F4,ELF1,EP300,ERG,ESR1,FOXM1,FLI1,GATA2,HNF4A,MYC,NFYA,POU5F1,PPARG,RELA,BCL6,SP2,SPI1,BRCA1,TAL1,TCF7L2,YY1,ZNF143,RUNX1,TCF12,BCOR,NCOR2,NCOR1,VEZF1,PBX1,ZNF76,NOTCH1,RB1,ETV1,BACH2,SPDEF,PALB2,CBFB,RFX2,GMEB2,DLX1	CDX2,CEBPA,CREBBP,E2F7,E2F4,ELF1,EP300,FOXM1,HNF4A,MAX,MYC,NFATC1,ZBTB7B,PPARG,RELA,RFX1,BCL6,SP2,SPI1,BRCA1,TAF1,TCF7L2,NKX2-1,YY1,ZNF143,NCOR2,NCOR1,VEZF1,PBX1,ZNF76,NOTCH1,IKZF1,RB1,ETV1,SPDEF,PALB2,CBFB,GMEB2,DLX1	DRD2,GRM3,CHRM5,CXCR5,CHRM3,HTR4,GRM1,CHRM2,PTCH1,LPAR1,ADCYAP1,ADRA1D,WNT4,PTGER3,WNT9A,POMC,NMS,GRM7,CCK,CXCL1,PPBP,VIP,NPY,TAC1,GRM8,VIPR2,ADRA1A,ANXA1,P2RY2,MC4R,S1PR5,GIPR,GNAS,FZD7,PTGER4,HTR1A,DRD1,OPRM1,CXCL12,NPS,NMBR,GRM2,ADRA1B,HTR7,MTNR1B,PTHLH,CXCL16,GALR1,MC3R,GNB1,GNRHR,WNT2,GABBR2,RXFP2,PTGFR,PROK1,CXCR2,CCL20,WNT7A,EDN1,CNR1,FZD1,ADRB1,ADM,FPR3,FZD10,CXCR6,CCR3,SSTR4,CXCR1,CCR4,X…	HNRNPD,HNRNPR,HNRNPA3,SNRPD2P1,CPSF2,SUGP1,CSTF2,HNRNPC,RNPS1,SRSF1,GTF2F2,SNRPB2,POLR2A,SF3B5,U2AF1,SF3B4,CSTF1,SRSF3,MAGOH,HNRNPU,NFX1,RBM5,SF3B1,POLR2K,PAPOLA,PABPN1,PRPF8,SNRNP200,RBM8A,FUS,DHX38,DHX9,DDX23,EFTUD2,CPSF1,CLP1,POLR2I,GTF2F1,SF3B3,SF3A3,SNRNP40,SRSF4,SRRM1,TXNL4A,YBX1,PCBP1,HNRNPA2B1,HNRNPA1,POLR2E,POLR2L,POLR2J,POLR2D,HNRNPK,HNRNPF,PTBP1,NHP2L1,HNRNPH2,HNRNPH1,HNRNPA0,SNRNP70,N…
NUCLEOBASENUCLEOSIDENUCLEOTIDE_AND_NUCLEIC_ACID_METABOLIC_PROCESS	TRANSMEMBRANE_RECEPTOR_ACTIVITY	-0.0525717	0.717634	37	14	CDX2,CEBPA,CREBBP,E2F7,E2F1,E2F4,E2F6,EGR1,ELF1,EP300,ERG,FOXM1,FLI1,GATA2,HNF4A,MAX,MYC,MYCN,ATF1,LEF1,POU5F1,PPARG,RELA,BCL6,SP2,SPI1,BRCA1,TAL1,TCF3,TCF7L2,NKX2-1,TP53,USF1,YY1,ZNF143,RUNX1,TCF12,CTBP2,SUZ12,ZNF263,MEIS1,NCOR2,NCOR1,ASCL1,VEZF1,PBX1,LMO2,ZNF76,NOTCH1,IKZF1,RB1,ETV1,SOX2,BACH2,SPDEF,PALB2,CBFB,NIPBL,GMEB2,TFDP1,AEBP2,DLX1,MNT,TEAD2	CDX2,CEBPA,CREBBP,E2F4,ELF1,EP300,ERG,FLI1,GATA2,HNF4A,NFYA,POU5F1,PPARG,RELA,BCL6,SP2,SPI1,BRCA1,TAL1,TCF3,TCF7L2,YY1,ZNF143,RUNX1,TCF12,NCOR2,NCOR1,VEZF1,PBX1,ZNF76,NOTCH1,RB1,ETV1,BACH2,PALB2,CBFB,GMEB2,DLX1	HMGA2,HLF,NFKB1,RPS6KA4,TNFRSF1A,RAD51B,IRF8,IKZF3,SPIB,FOXF1,PBX1,IVNS1ABP,TSN,PAX3,HDAC4,RARB,FHIT,DCK,HNRNPD,INTS12,GEMIN5,SOX30,HSF2,TRPS1,GLIS3,AUH,GATA3,NOVA1,SNRPN,MAF,ADRA1D,DNMT3B,IGSF1,HNRNPR,POU4F1,ELAVL4,GLIS1,PTGER3,BCL10,SYCP1,EPAS1,GLI2,MSTN,RYBP,GATA2,EREG,AIMP1,CCNH,GMDS,ATXN1,E2F3,NUDT3,SRPK1,TFAP2B,PRIM2,TPD52L1,RBAK,CREB5,INHBA,SRPK2,GRM8,DPYSL2,HNF4G,ABRA,SMARCA2,MTAP,ELAVL2,…	DNER,DRD2,GRM3,CHRM5,IL12RB2,TNFRSF1A,ELTD1,CHRM3,TAS2R1,HTR4,AGER,GPR126,GRM1,EGFR,CHRM2,GFRA2,PTPRD,NRP1,OPCML,STAB2,CHRNA5,CHRNA3,IGF1R,ADRA1D,KLRD1,PTPRU,ROR1,PTGER3,MR1,ALK,IL5RA,GRM7,TGFBR2,PTPRG,ADRA2C,GABRB1,OSMR,GABRB2,BAI3,GRIK2,IL22RA2,NPY,GRM8,VIPR2,PDGFRL,ADRA1A,PTPRO,GPR139,MC4R,BCAM,GRIK1,FZD7,PTGER4,HTR1A,COLEC12,GRIK3,DRD1,OPRM1,GRIK4,SORL1,NMBR,LPHN2,DDR2,PAX8,GRM2,UNC5C,ADRA1B,…	TNFRSF1A,ADRA1D,PTGER3,GRM8,PAX8,IL7R,ACVRL1,NFAM1,ACVR1,TRIM27,TGFBR1,ACVR2B,ACVR1B,INTS6
MRNA_PROCESSING_GO_0006397	SUBSTRATE_SPECIFIC_CHANNEL_ACTIVITY	-0.0102154	0.716997	19	0	CEBPA,CREBBP,E2F4,ELF1,EP300,ERG,FOXM1,FLI1,HNF4A,POU5F1,PPARG,BCL6,SP2,SPI1,BRCA1,TAL1,TCF7L2,YY1,ZNF143,NCOR2,NCOR1,PBX1,ZNF76,NOTCH1,RB1,ETV1,PALB2,CBFB,GMEB2	CDX2,CEBPA,ELF1,EP300,ERG,FLI1,HNF4A,PPARG,RELA,BCL6,SPI1,BRCA1,TAL1,TCF7L2,ZNF143,RUNX1,TCF12,NCOR2,PBX1,ZNF76,NOTCH1,PALB2,CBFB	GEMIN5,HNRNPR,ELAVL4,SRPK1,SRPK2,CWC15,CPSF6,SFPQ,PPARGC1A,DHX15,DDX20,KIN,RNGTT,CSTF2,LSM5,CRNKL1,SRSF12,SRSF1,PRPF31,TRA2B,SFSWAP,CSTF1,GEMIN8,SPOP,LSM1,TRA2A,PRPF18,SF1,LSM3,PABPC1,DHX38,EFTUD2,DDX39A,GRSF1,SLBP,SLU7,CPSF1,CDK11A,CDK11B,SRSF10,SF3B3,SF3A3,SMNDC1,SRSF4,KHSRP,SCAF11,GEMIN2,TXNL4A,NONO,KHDRBS1,RNMT,PTBP1,CELF1,HNRNPA0,NCBP1,SNRPD1,CSTF3,NUDT21,SNW1,PHF5A,SRSF11,USP39,SF3A2,SF3A1,…	CLCA1,KCNQ5,CHRNA3,KCNJ6,KCNE2,KCNH1,RYR2,KCNS3,KCNMB2,CACNA2D1,TRPC4,ASIC2,KCND3,CACNG2,CLCA4,KCNA5,RYR3,KCNJ15,CACNA1E,CNGB1,KCNN3,KCNK5,CFTR,CHRNB3,KCNB2,CACNB2,KCNJ1,KCNMB4,AQP9,KCNJ4,BSND,KCNN2,TRPC5,KCNA4,CLCNKA,KCNK10,KCNQ1,KCNQ3,KCNC4,CACNA1C,GLRA2,KCNJ5,KCNA10,KCNA2,KCNJ3,CLCN1,KCNH3,NMUR2,TRPM5,P2RX7,SCN2A,GLRA1,KCNK17,KCNK1,CHRNA1,SCN7A,BEST1,CACNA1D,KCNA1,KCNH2,CACNA1B,SCN9A,GLRB,CLCN…
REACTOME_PEPTIDE_LIGAND_BINDING_RECEPTORS	SUBSTRATE_SPECIFIC_CHANNEL_ACTIVITY	-0.0103058	0.716997	19	1	CDX2,CREBBP,E2F4,ELF1,ERG,ESR1,FLI1,GATA2,HNF4A,NFKB1,PPARG,REL,BCL6,SPI1,BRCA1,TAL1,ZNF143,RUNX1,TCF12,BCOR,NCOR2,NCOR1,PBX1,ZNF76,NOTCH1,BACH2,SPDEF,PALB2,CBFB	CDX2,CEBPA,ELF1,EP300,ERG,FLI1,HNF4A,PPARG,RELA,BCL6,SPI1,BRCA1,TAL1,TCF7L2,ZNF143,RUNX1,TCF12,NCOR2,PBX1,ZNF76,NOTCH1,PALB2,CBFB	CXCR5,POMC,NMS,CCK,CXCL1,PPBP,NPY,TAC1,ANXA1,MC4R,OPRM1,CXCL12,NPS,NMBR,CXCL16,GALR1,MC3R,RXFP2,PROK1,CXCR2,CCL20,EDN1,FPR3,CXCR6,CCR3,SSTR4,CXCR1,CCR4,XCR1,CCR1,CCR2,CXCL13,CCR6,CCL21,TRHR,OXTR,C3,EDN3,F2R,RLN2,AVPR1A,SSTR1,NTSR1,CX3CR1,QRFPR,CCL4,CXCR4,NPY2R,CXCL9,NMUR2,MLN,NMUR1,PDYN,UTS2B,NMU,EDNRB,CCL22,CCL27,APLNR,CCL19,GRPR,TACR3,TACR2,UTS2,GHRL,NPBWR1,OPRK1,PMCH,OPRD1,TACR1,KNG1,APP,ACKR3…	CLCA1,KCNQ5,CHRNA3,KCNJ6,KCNE2,KCNH1,RYR2,KCNS3,KCNMB2,CACNA2D1,TRPC4,ASIC2,KCND3,CACNG2,CLCA4,KCNA5,RYR3,KCNJ15,CACNA1E,CNGB1,KCNN3,KCNK5,CFTR,CHRNB3,KCNB2,CACNB2,KCNJ1,KCNMB4,AQP9,KCNJ4,BSND,KCNN2,TRPC5,KCNA4,CLCNKA,KCNK10,KCNQ1,KCNQ3,KCNC4,CACNA1C,GLRA2,KCNJ5,KCNA10,KCNA2,KCNJ3,CLCN1,KCNH3,NMUR2,TRPM5,P2RX7,SCN2A,GLRA1,KCNK17,KCNK1,CHRNA1,SCN7A,BEST1,CACNA1D,KCNA1,KCNH2,CACNA1B,SCN9A,GLRB,CLCN…	NMUR2
REACTOME_SIGNALING_BY_THE_B_CELL_RECEPTOR_BCR	G_PROTEIN_COUPLED_RECEPTOR_ACTIVITY	-0.0145326	0.716997	19	0	CDX2,CEBPA,ELF1,EP300,ERG,FLI1,HNF4A,NFKB1,RELA,BCL6,SPI1,BRCA1,YY1,ZNF143,RUNX1,TCF12,NCOR2,PBX1,ZNF76,NOTCH1,BACH2,PALB2,E2F8	CEBPA,CREBBP,E2F4,ELF1,EP300,ERG,FLI1,GATA2,HNF4A,PPARG,RELA,BCL6,SPI1,BRCA1,TAL1,TCF3,TCF7L2,ZNF143,RUNX1,TCF12,BCOR,NCOR2,NCOR1,PBX1,ZNF76,NOTCH1,BACH2,PALB2,CBFB	SYK,BTRC,PSMA4,PSMB1,LOC646626,BCL10,SOS1,PIK3R1,MAP3K7,AKT3,ITPR3,RASGRP3,FOXO3,CARD11,RASGRP1,FOXO1,REL,NFKBIE,BLK,PRKCB,PTEN,STIM1,RPS27AP11,MAPKAP1,ITPR2,PSMD9,CREB1,PSMF1,PSMD14,FYN,PLCG2,SH3KBP1,PSMD6,NFKBIA,PHLPP1,PSMD7,CALM1,PSMA8,VAV1,PSMB2,CBLB,BAD,RICTOR,CDKN1A,KRAS,GRB2,MTOR,NRAS,PSMB9,LYN,PSMA2,PSMD3,CALM2,PSMC1,PSMA6,PSMD1,TSC2,PSMB8,CBL,PSMB10,PSMA5,THEM4,TRIB3,AKT2,HRAS,IKBKG,AKT1…	DRD2,GRM3,CHRM5,ELTD1,CHRM3,TAS2R1,HTR4,GPR126,GRM1,CHRM2,OPCML,ADRA1D,PTGER3,GRM7,ADRA2C,BAI3,NPY,GRM8,VIPR2,PDGFRL,ADRA1A,GPR139,MC4R,PTGER4,HTR1A,DRD1,OPRM1,NMBR,LPHN2,PAX8,GRM2,ADRA1B,HTR7,MTNR1B,GALR1,TPRA1,MC3R,GNRHR,GABBR2,PTGFR,CXCR2,CNR1,ADRB1,OR2C1,TMEM11,FPR3,SSTR4,XCR1,PTH2R,TRHR,MTNR1A,ADRB2,FSHR,OXTR,HTR2A,F2R,AVPR1A,GPR116,GPR110,EMR3,SSTR1,ADRA2A,HTR1B,HTR5A,CMKLR1,NMUR2,GRM4,GRM5…
ORGANELLE_ORGANIZATION_AND_BIOGENESIS	G_PROTEIN_COUPLED_RECEPTOR_ACTIVITY	-0.0223237	0.716997	19	2	CEBPA,E2F1,E2F4,ELF1,EP300,ERG,FLI1,HNF4A,RELA,BCL6,BRCA1,TCF3,TCF7L2,TEF,USF1,ZNF143,RUNX1,TCF12,ZNF76,NOTCH1,BACH2,CBFB,TFDP1	CEBPA,CREBBP,E2F4,ELF1,EP300,ERG,FLI1,GATA2,HNF4A,PPARG,RELA,BCL6,SPI1,BRCA1,TAL1,TCF3,TCF7L2,ZNF143,RUNX1,TCF12,BCOR,NCOR2,NCOR1,PBX1,ZNF76,NOTCH1,BACH2,PALB2,CBFB	ARSB,HMGA2,ELMO1,HDAC4,PBRM1,ATXN7,OPA1,DLG1,APC,ZWINT,ZW10,KIF1B,ATG4C,SYCP1,MARK1,NCK2,RND3,MTX2,NLGN1,CXCL1,DST,TPD52L1,ANLN,SEC23IP,BNIP3,FGD4,WASF3,RHOJ,TMED10,ERCC4,DMD,AMOT,COG2,CYCS,SNAP23,ATG4D,TLK1,CXCL12,LRPPRC,CCDC88A,PAPD7,NHP2,BCL2,HPS4,YKT6,KIF1A,ABCA1,AGXT,PPARGC1A,ARHGAP10,DTNBP1,SYNE1,PCLO,DNAJB6,SORBS3,NEFL,PEX2,PRKG1,PRMT8,RND1,MYO1E,PML,NF1,SAFB,PREX1,VCX,SEPT5,PEX10,FSCN1,KI…	DRD2,GRM3,CHRM5,ELTD1,CHRM3,TAS2R1,HTR4,GPR126,GRM1,CHRM2,OPCML,ADRA1D,PTGER3,GRM7,ADRA2C,BAI3,NPY,GRM8,VIPR2,PDGFRL,ADRA1A,GPR139,MC4R,PTGER4,HTR1A,DRD1,OPRM1,NMBR,LPHN2,PAX8,GRM2,ADRA1B,HTR7,MTNR1B,GALR1,TPRA1,MC3R,GNRHR,GABBR2,PTGFR,CXCR2,CNR1,ADRB1,OR2C1,TMEM11,FPR3,SSTR4,XCR1,PTH2R,TRHR,MTNR1A,ADRB2,FSHR,OXTR,HTR2A,F2R,AVPR1A,GPR116,GPR110,EMR3,SSTR1,ADRA2A,HTR1B,HTR5A,CMKLR1,NMUR2,GRM4,GRM5…	ADRA2A,GHSR
CELLULAR_MACROMOLECULE_METABOLIC_PROCESS	RHODOPSIN_LIKE_RECEPTOR_ACTIVITY	-0.0225323	0.716967	21	6	CDX2,CEBPA,CEBPG,EGR1,ELF1,EP300,ERG,ETS2,FLI1,GATA2,MYC,PPARG,RELA,BCL6,SPI1,BRCA1,TAF1,TAL1,TCF7L2,ZNF143,RUNX1,TCF12,NCOR2,NCOR1,PALB2,CBFB,DLX1	CDX2,CEBPA,CREB1,E2F4,ELF1,EP300,ERG,FLI1,GATA2,HNF4A,PPARG,RELA,BCL6,SPI1,BRCA1,TAL1,TCF3,TCF7L2,ZNF143,RUNX1,TCF12,NCOR2,NCOR1,PBX1,ZNF76,NOTCH1,ETV1,BACH2,PALB2,CBFB	FRK,MSRB3,RPN2,IL12A,RPS6KA4,RPL3,MAST2,PKN2,CHRM3,PDIA6,HS6ST1,EDEM1,FYB,APC,AGER,FUT9,SGK1,EGFR,DUSP4,EIF3H,PTPRD,PTCH1,TLR4,BTRC,DYRK2,IGF1R,MMP15,YES1,PHEX,AGRN,PTPRU,ATG4C,BCL10,ABL2,MARK1,ALK,VRK2,NCK2,INHBB,KALRN,TM4SF4,EREG,AIMP1,PCSK1,ST8SIA4,CSNK1A1,SRPK1,CCND3,IL22RA2,PARK2,ANLN,INHBA,SRPK2,MTMR7,FUT10,EXT1,TRIB1,ANXA1,PCSK5,PITRM1,SEPHS1,IDE,ERC1,PTPRO,WASF3,MTIF3,MRPL52,PRKD1,CCDC88C…	DRD2,CHRM5,CHRM3,TAS2R1,HTR4,CHRM2,OPCML,ADRA1D,PTGER3,ADRA2C,PDGFRL,ADRA1A,GPR139,MC4R,PTGER4,HTR1A,DRD1,OPRM1,NMBR,PAX8,ADRA1B,HTR7,MTNR1B,GALR1,MC3R,GNRHR,PTGFR,CXCR2,CNR1,ADRB1,OR2C1,FPR3,SSTR4,XCR1,TRHR,MTNR1A,ADRB2,FSHR,OXTR,HTR2A,F2R,AVPR1A,SSTR1,ADRA2A,HTR1B,HTR5A,CMKLR1,NMUR2,HRH2,NMUR1,HTR1F,GRPR,TACR3,TACR2,CHRM1,MAS1,NPBWR1,OPRK1,OPRD1,TACR1,HCRTR2,TAS1R1,BDKRB1,HPGD,TSHR,HTR1D,HTR1E,…	CHRM3,ADRB2,F2R,CHRM1,GRK1,GHSR
BIOPOLYMER_CATABOLIC_PROCESS	GATED_CHANNEL_ACTIVITY	-0.0114422	0.716824	15	0	CEBPA,ELF1,EP300,ERG,FLI1,GATA2,MYC,ATF3,RELA,BCL6,SPI1,BRCA1,TAL1,TCF7L2,USF1,ZNF143,RUNX1,TCF12,NCOR2,BACH2,CBFB	CEBPA,ELF1,EP300,ERG,FLI1,HNF4A,MYC,PPARG,RELA,BCL6,SPI1,BRCA1,TCF7L2,ZNF143,TCF12,NCOR2,PBX1,NOTCH1,PALB2,CBFB	EDEM1,HNRNPD,AUH,BTRC,TPD52L1,PARK2,BNIP3,ERCC4,UFD1L,CYCS,ANAPC4,UBE2G2,UBE2E1,RNF144B,SMURF1,ERCC3,UBR5,ARIH1,KIAA0368,UBE2H,UHRF2,UBE2L3,SQSTM1,UBE3A,PSMD14,SMG6,UBE4B,UBR3,SIAH1,CHIT1,UBE2D3,GSPT1,POP1,PRKCG,TSG101,PABPC4,PYGB,CDKN2A,ERCC5,CPA2,RNASET2,RNF217,MTOR,UBE2N,VIMP,ISG20,FAF1,UPF2,EGLN2,HSPA1B,UBE2V2,PPT1,NTHL1,INS,RNASEH2A,FBXO7,MGAM,NPLOC4,GAA,FOXL2,ERCC2,UBB,BAX,SOD1,ERCC1,PSMC5,…	KCNQ5,CHRNA3,KCNJ6,KCNE2,KCNH1,RYR2,KCNS3,KCNMB2,CACNA2D1,TRPC4,ASIC2,KCND3,CACNG2,KCNA5,RYR3,KCNJ15,CACNA1E,CNGB1,KCNN3,CFTR,CHRNB3,KCNB2,CACNB2,KCNJ1,KCNMB4,KCNJ4,KCNN2,TRPC5,KCNA4,CLCNKA,KCNQ1,KCNQ3,KCNC4,CACNA1C,GLRA2,KCNJ5,KCNA10,KCNA2,KCNJ3,CLCN1,KCNH3,NMUR2,P2RX7,SCN2A,GLRA1,KCNK1,CHRNA1,SCN7A,CACNA1D,KCNA1,KCNH2,CACNA1B,SCN9A,GLRB,CLCN3,TRPC3,SCN5A,CACNA1G,KCNE1,CHRNA6,CHRNA7,CACNG4,SCN4A…
REACTOME_SIGNALING_BY_FGFR1_FUSION_MUTANTS	REACTOME_DOWNREGULATION_OF_SMAD2_3_SMAD4_TRANSCRIPTIONAL_ACTIVITY	-0.00175416	0.716713	5	0	ELF1,ERG,FLI1,GATA2,TAL1,RUNX1,TCF12,BCOR	ELF1,FLI1,SPI1,TAL1,RUNX1,TCF12	PIK3R1,CPSF6,GAB2,CUX1,BCR,STAT3,GRB2,TRIM24,FGFR1OP,PIK3CA,PLCG1,STAT1,STAT5A,STAT5B,CNTRL,MYO18A,FGFR1OP2,ZMYM2	SMAD3,TGIF1,RPS27AP11,SMAD4,NCOR2,SMAD2,UBE2D3,TRIM33,PPM1A,SKIL,PARP1,SKI,HDAC1,SMURF2,USP9X,NCOR1,UBE2D1,UBA52,RPS27A,TGIF2
REACTOME_SIGNALLING_BY_NGF	POTASSIUM_ION_TRANSPORT	-0.0106359	0.716713	5	0	CDX2,ELF1,FLI1,GATA2,RELA,SPI1,RUNX1,TCF12	CEBPA,ELF1,RELA,SPI1,RUNX1,TCF12	RPS6KA2,DUSP4,ADCY8,SH3GL2,ADCYAP1,ADCY3,SOS1,BCL2L11,ARHGEF3,KALRN,PIK3R1,MEF2C,RALA,RIPK2,PCSK5,RAPGEF1,FGD4,IRS2,MAP2K5,AKAP13,ADCY9,RIT2,RPS6KA3,NTRK2,SOS2,NCSTN,AKT3,ADCY2,ITPR3,FGD3,MCF2,RAP1A,MAPKAPK2,CAMK4,FOXO3,PREX1,TIAM1,FOXO1,IRS1,CDK1,MAPK14,PTEN,PRKCA,MAPK13,PRKACB,RAF1,RPS27AP11,MAPKAP1,ITPR2,CASP3,SORCS3,FRS2,CREB1,SQSTM1,TIAM2,TRIO,RAC1,ADAM17,RASGRF1,MAPK1,MEF2A,MAGED1,NFKBIA,PH…	KCNJ6,KCNF1,KCNE2,KCNH1,KCNS3,KCNMB2,KCND3,KCNA5,KCNJ15,KCNN3,KCNK5,KCNB2,KCNV1,KCNJ1,KCNMB4,KCNJ4,KCNA4,KCNQ1,KCNQ3,KCNC4,KCNJ5,KCNA10,KCNA2,KCNJ3,KCNH3,ABCC9,KCNJ2,KCNK17,KCNK1,KCNA1,KCNAB1,KCNH2,KCNE1,KCNK3,KCNJ11,KCNG2,KCNA3,KCNMB1,ATP1A4,KCNQ4,ABCC8,KCNJ10,KCNQ2,KCNC3,KCNIP2,KCNK7,KCNK6,KCNMB3,KCNK4,KCNJ12,KCNH4,KCNC1,KCNA6,KCNS1,KCNN4,KCNAB3,CHP1,KCNN1
RHODOPSIN_LIKE_RECEPTOR_ACTIVITY	CATION_CHANNEL_ACTIVITY	-0.00401134	0.716271	16	1	CDX2,CEBPA,CREB1,E2F4,ELF1,EP300,ERG,FLI1,GATA2,HNF4A,PPARG,RELA,BCL6,SPI1,BRCA1,TAL1,TCF3,TCF7L2,ZNF143,RUNX1,TCF12,NCOR2,NCOR1,PBX1,ZNF76,NOTCH1,ETV1,BACH2,PALB2,CBFB	CEBPA,ELF1,EP300,FLI1,HNF4A,PPARG,RELA,BCL6,SPI1,BRCA1,TCF7L2,ZNF143,TCF12,PBX1,NOTCH1,PALB2	DRD2,CHRM5,CHRM3,TAS2R1,HTR4,CHRM2,OPCML,ADRA1D,PTGER3,ADRA2C,PDGFRL,ADRA1A,GPR139,MC4R,PTGER4,HTR1A,DRD1,OPRM1,NMBR,PAX8,ADRA1B,HTR7,MTNR1B,GALR1,MC3R,GNRHR,PTGFR,CXCR2,CNR1,ADRB1,OR2C1,FPR3,SSTR4,XCR1,TRHR,MTNR1A,ADRB2,FSHR,OXTR,HTR2A,F2R,AVPR1A,SSTR1,ADRA2A,HTR1B,HTR5A,CMKLR1,NMUR2,HRH2,NMUR1,HTR1F,GRPR,TACR3,TACR2,CHRM1,MAS1,NPBWR1,OPRK1,OPRD1,TACR1,HCRTR2,TAS1R1,BDKRB1,HPGD,TSHR,HTR1D,HTR1E,…	KCNQ5,CHRNA3,KCNJ6,KCNE2,KCNH1,RYR2,KCNS3,KCNMB2,CACNA2D1,TRPC4,ASIC2,KCND3,CACNG2,KCNA5,RYR3,KCNJ15,CACNA1E,KCNN3,KCNK5,CHRNB3,KCNB2,CACNB2,KCNJ1,KCNMB4,KCNJ4,KCNN2,TRPC5,KCNA4,KCNK10,KCNQ1,KCNQ3,KCNC4,CACNA1C,KCNJ5,KCNA10,KCNA2,KCNJ3,KCNH3,P2RX7,SCN2A,KCNK17,KCNK1,CHRNA1,SCN7A,CACNA1D,KCNA1,KCNH2,CACNA1B,SCN9A,NOX5,TRPC3,SCN5A,CACNA1G,KCNE1,CHRNA6,KCNK3,CHRNA7,CACNG4,SCN4A,KCNG2,HTR3B,HTR3A,TRP…	HTR3B
REACTOME_SIGNALING_BY_THE_B_CELL_RECEPTOR_BCR	CATION_CHANNEL_ACTIVITY	-0.00306335	0.716247	14	1	CDX2,CEBPA,ELF1,EP300,ERG,FLI1,HNF4A,NFKB1,RELA,BCL6,SPI1,BRCA1,YY1,ZNF143,RUNX1,TCF12,NCOR2,PBX1,ZNF76,NOTCH1,BACH2,PALB2,E2F8	CEBPA,ELF1,EP300,FLI1,HNF4A,PPARG,RELA,BCL6,SPI1,BRCA1,TCF7L2,ZNF143,TCF12,PBX1,NOTCH1,PALB2	SYK,BTRC,PSMA4,PSMB1,LOC646626,BCL10,SOS1,PIK3R1,MAP3K7,AKT3,ITPR3,RASGRP3,FOXO3,CARD11,RASGRP1,FOXO1,REL,NFKBIE,BLK,PRKCB,PTEN,STIM1,RPS27AP11,MAPKAP1,ITPR2,PSMD9,CREB1,PSMF1,PSMD14,FYN,PLCG2,SH3KBP1,PSMD6,NFKBIA,PHLPP1,PSMD7,CALM1,PSMA8,VAV1,PSMB2,CBLB,BAD,RICTOR,CDKN1A,KRAS,GRB2,MTOR,NRAS,PSMB9,LYN,PSMA2,PSMD3,CALM2,PSMC1,PSMA6,PSMD1,TSC2,PSMB8,CBL,PSMB10,PSMA5,THEM4,TRIB3,AKT2,HRAS,IKBKG,AKT1…	KCNQ5,CHRNA3,KCNJ6,KCNE2,KCNH1,RYR2,KCNS3,KCNMB2,CACNA2D1,TRPC4,ASIC2,KCND3,CACNG2,KCNA5,RYR3,KCNJ15,CACNA1E,KCNN3,KCNK5,CHRNB3,KCNB2,CACNB2,KCNJ1,KCNMB4,KCNJ4,KCNN2,TRPC5,KCNA4,KCNK10,KCNQ1,KCNQ3,KCNC4,CACNA1C,KCNJ5,KCNA10,KCNA2,KCNJ3,KCNH3,P2RX7,SCN2A,KCNK17,KCNK1,CHRNA1,SCN7A,CACNA1D,KCNA1,KCNH2,CACNA1B,SCN9A,NOX5,TRPC3,SCN5A,CACNA1G,KCNE1,CHRNA6,KCNK3,CHRNA7,CACNG4,SCN4A,KCNG2,HTR3B,HTR3A,TRP…	ORAI1
REGULATION_OF_I_KAPPAB_KINASE_NF_KAPPAB_CASCADE	SENSORY_PERCEPTION	-0.0127578	0.716245	9	0	ELF1,ERG,FLI1,GATA2,NFKB1,RELA,BCL6,SPI1,TAL1,RUNX1,CBFB	CEBPA,E2F4,EP300,ERG,FLI1,GATA2,RELA,BCL6,SPI1,TAL1,ZNF143,RUNX1,PBX1,CBFB	TNFRSF1A,FASLG,BCL10,TNFSF10,NDFIP1,TNFAIP3,RIPK2,VAPA,PLEKHG5,TRAF3IP2,TAB2,BUD31,CARD9,REL,CD40,NDFIP2,APOL3,F2R,TLR6,ZDHHC13,WLS,TRAF5,SQSTM1,GJA1,TBK1,LITAF,FKBP1A,RHOH,LTBR,MAVS,NEK6,MAP3K3,PLK2,PPM1A,UBE2N,CXXC5,NOD1,NOD2,NUP62,NLRP12,TSPAN6,CFLAR,TNFRSF10B,CARD8,TRIM38,TFG,ECM1,FLNA,ATP2C1,CASP8,MYD88,RHOA,RELA,BIRC2,SLC20A1,RHOC,SLC44A2,TRAF6,MALT1,HTR2B,LGALS9,ZDHHC17,PPP5C,RIPK1,IKBKE,H…	PAX3,ATXN7,OPA1,DFNB31,SIX6,CHML,TGFBI,GRM8,RDH10,PAX6,GNAS,CRYGA,TULP1,OPRM1,CDH23,USH2A,SIX3,PROK2,EYA4,PDE6C,CNGB1,COL11A1,EFEMP1,ATP2B2,POU6F2,RP1,EYA1,DHRS3,COL4A3,PCDH15,DFNA5,ALDH7A1,ATP6V0A4,KCNQ1,RPGR,IMPG1,ABCA4,ABLIM1,GPR98,PAX2,OAT,WDR1,NDP,TYR,UBR3,SLIT2,GUCY2D,BEST1,SLC26A5,WFS1,OPRK1,KIFC3,SFRP5,POU3F4,TECTA,TRPC3,TBL1X,SCN10A,POU4F3,KCNE1,TAS1R1,GJA8,CNGB3,GJB6,PDC,CABP4,TIMM8B,GJ…
REACTOME_SIGNALING_BY_GPCR	RNA_PROCESSING	-0.0392724	0.714831	35	0	CDX2,CEBPA,CTCF,CREBBP,E2F7,E2F1,E2F4,ELF1,EP300,ERG,FOXM1,FLI1,GATA2,GATA4,HNF4A,SMAD1,MAX,MYC,NFYA,NFYB,POU5F1,PPARG,RELA,BCL6,SP2,SPI1,BRCA1,TAF1,TAL1,TCF3,TCF7L2,NKX2-1,YY1,ZNF143,NANOG,RUNX1,SIX5,TCF12,GABPA,ZNF263,MEIS1,BCOR,NCOR2,NCOR1,VEZF1,PBX1,ZNF76,NOTCH1,RB1,ETV1,BACH2,SPDEF,PALB2,XBP1,CBFB,NIPBL,RFX2,GMEB2,TFDP1,ZNF407,DLX1,E2F8,TEAD2	CEBPA,CREBBP,E2F7,E2F4,ELF1,EP300,ERG,FLI1,GATA2,HNF4A,MYC,POU5F1,PPARG,RELA,BCL6,SP2,SPI1,BRCA1,TAL1,TCF7L2,YY1,ZNF143,RUNX1,TCF12,NCOR2,NCOR1,PBX1,ZNF76,NOTCH1,RB1,ETV1,SPDEF,PALB2,CBFB,GMEB2	DRD2,GRM3,OR6X1,CHRM5,CXCR5,PDE4B,CHRM3,HTR4,GRM1,RPS6KA2,EGFR,CHRM2,ADCY8,PTCH1,LPAR1,ADCYAP1,ADRA1D,RGS18,OR2K2,WNT4,PTGER3,RGS8,PLA2G4A,WNT9A,ADCY3,POMC,SOS1,NMS,GRM7,CCK,ARHGEF3,KALRN,DGKG,CXCL1,PPBP,PPP3CA,PIK3R1,TRPC7,VIP,RGS17,PDE10A,NPY,GNAI1,TAC1,GRM8,DGKI,VIPR2,ADRA1A,ANXA1,PRKCQ,OR51A2,PDE2A,P2RY2,FGD4,OR4K2,OR4K13,PDE8A,AKAP13,ADCY9,MC4R,S1PR5,GIPR,PLCB4,GNAS,RPS6KA3,FZD7,PTGER4,HTR1A…	IVNS1ABP,HNRNPD,INTS12,GEMIN5,NOVA1,SNRPN,HNRNPR,ELAVL4,SRPK1,SRPK2,CWC15,CPSF6,INTS4,SNRPC,SFPQ,NHP2,PRPF4B,BICD1,PPARGC1A,DHX15,LSM6,INTS9,DDX20,KIN,RNGTT,CSTF2,FARS2,LSM5,EXOSC2,HNRNPC,RNPS1,CRNKL1,RBPMS,SRSF12,INTS7,RBMS1,EXOSC3,SRSF1,DGCR8,SNRPB2,PRPF31,TRA2B,U2AF1,SETX,SFSWAP,SF3B4,RP9,PABPC4,POP4,CSTF1,NUFIP1,GEMIN8,SPOP,LSM1,DHX16,METTL1,NSUN2,TRA2A,PRPF18,RBMS2,RBM6,RBM5,INTS10,INTS3,NOL…
CELLULAR_MACROMOLECULE_METABOLIC_PROCESS	GATED_CHANNEL_ACTIVITY	-0.037365	0.714826	17	0	CDX2,CEBPA,CEBPG,EGR1,ELF1,EP300,ERG,ETS2,FLI1,GATA2,MYC,PPARG,RELA,BCL6,SPI1,BRCA1,TAF1,TAL1,TCF7L2,ZNF143,RUNX1,TCF12,NCOR2,NCOR1,PALB2,CBFB,DLX1	CEBPA,ELF1,EP300,ERG,FLI1,HNF4A,MYC,PPARG,RELA,BCL6,SPI1,BRCA1,TCF7L2,ZNF143,TCF12,NCOR2,PBX1,NOTCH1,PALB2,CBFB	FRK,MSRB3,RPN2,IL12A,RPS6KA4,RPL3,MAST2,PKN2,CHRM3,PDIA6,HS6ST1,EDEM1,FYB,APC,AGER,FUT9,SGK1,EGFR,DUSP4,EIF3H,PTPRD,PTCH1,TLR4,BTRC,DYRK2,IGF1R,MMP15,YES1,PHEX,AGRN,PTPRU,ATG4C,BCL10,ABL2,MARK1,ALK,VRK2,NCK2,INHBB,KALRN,TM4SF4,EREG,AIMP1,PCSK1,ST8SIA4,CSNK1A1,SRPK1,CCND3,IL22RA2,PARK2,ANLN,INHBA,SRPK2,MTMR7,FUT10,EXT1,TRIB1,ANXA1,PCSK5,PITRM1,SEPHS1,IDE,ERC1,PTPRO,WASF3,MTIF3,MRPL52,PRKD1,CCDC88C…	KCNQ5,CHRNA3,KCNJ6,KCNE2,KCNH1,RYR2,KCNS3,KCNMB2,CACNA2D1,TRPC4,ASIC2,KCND3,CACNG2,KCNA5,RYR3,KCNJ15,CACNA1E,CNGB1,KCNN3,CFTR,CHRNB3,KCNB2,CACNB2,KCNJ1,KCNMB4,KCNJ4,KCNN2,TRPC5,KCNA4,CLCNKA,KCNQ1,KCNQ3,KCNC4,CACNA1C,GLRA2,KCNJ5,KCNA10,KCNA2,KCNJ3,CLCN1,KCNH3,NMUR2,P2RX7,SCN2A,GLRA1,KCNK1,CHRNA1,SCN7A,CACNA1D,KCNA1,KCNH2,CACNA1B,SCN9A,GLRB,CLCN3,TRPC3,SCN5A,CACNA1G,KCNE1,CHRNA6,CHRNA7,CACNG4,SCN4A…
REACTOME_OLFACTORY_SIGNALING_PATHWAY	CELL_SURFACE_RECEPTOR_LINKED_SIGNAL_TRANSDUCTION_GO_0007166	-0.0356339	0.714823	32	5	CDX2,CEBPA,CTCF,CREBBP,E2F7,E2F1,E2F4,ELF1,EP300,ERG,FOXM1,FLI1,FOS,GATA2,HNF4A,JUN,JUND,SMAD1,MYC,POU5F1,PPARG,RELA,BCL6,SP1,SP2,SPI1,BRCA1,TAF1,TAL1,TCF3,TCF7L2,NKX2-1,USF1,YY1,ZNF143,NANOG,RUNX1,RAD21,TCF12,BCOR,NCOR2,NCOR1,VEZF1,PBX1,LMO2,ZNF76,NOTCH1,IKZF1,RB1,ETV1,SOX2,BACH2,SPDEF,PALB2,CBFB,RFX2,GMEB2,DLX1	CEBPA,CREBBP,E2F4,ELF1,EP300,ERG,FLI1,HNF4A,MYC,PPARG,BCL6,BRCA1,TAF1,TAL1,YY1,ZNF143,RUNX1,RAD21,TCF12,NCOR2,NCOR1,PBX1,ZNF76,NOTCH1,RB1,BACH2,SPDEF,PALB2,CBFB,RFX2,GMEB2,DLX1	OR6X1,OR2K2,OR51A2,OR4K2,OR4K13,OR6N2,OR51I2,OR7G1,OR2T33,OR2T12,GNB1,OR52L1,OR51E1,OR51L1,OR52B6,OR2C1,OR1E2,OR4L1,OR2A5,OR2G2,OR2A25,OR1F1,OR2L13,OR2M2,OR10J1,OR9G1,OR10J5,OR10H5,OR10H1,OR1L8,GNGT1,OR10A2,OR10A4,OR51I1,OR51B4,OR51B6,OR8B4,OR51M1,OR51A7,OR51G2,OR2H1,OR52M1,OR11G2,OR10A6,OR10G3,OR9Q2,OR2V2,OR5D18,OR5L2,OR1D5,OR9G9,OR1C1,OR9Q1,OR52H1,OR2Y1,OR1J1,GNAL,OR2T11,OR2T35,OR52I1,OR4Q3,OR7…	DRD2,GRM3,CHRM5,CDH13,IL12RB2,TNFRSF1A,CXCR5,CHRM3,TAS2R1,HTR4,AGER,GRM1,EGFR,CHRM2,GFRA2,PTPRD,PTCH1,PARD3,IGF1R,ADCYAP1,ADRA1D,KLRD1,AGRN,PTPRU,ROR1,LEPR,PTGER3,NCK2,GLI2,GRM7,PTPRG,CD47,ADRA2C,CXCL1,EPGN,EREG,GRID2,OSMR,PIK3R1,GABRB2,MAP3K7,GRIK2,VIP,NPY,INHBA,GRB10,GRM8,PTN,STC1,ADRA1A,ANXA1,RAPGEF1,DOCK1,P2RY2,IFNG,GPR12,GPR176,MC4R,GIPR,GNAS,GRIK1,PTGER4,HTR1A,GRIK3,DRD1,OPRM1,IL6,NTRK2,CXC…	GNB1,OR10J1,OR1D5,OR1D2,OR1D4
REACTOME_OLFACTORY_SIGNALING_PATHWAY	G_PROTEIN_COUPLED_RECEPTOR_PROTEIN_SIGNALING_PATHWAY	-0.019793	0.713325	33	5	CDX2,CEBPA,CTCF,CREBBP,E2F7,E2F1,E2F4,ELF1,EP300,ERG,FOXM1,FLI1,FOS,GATA2,HNF4A,JUN,JUND,SMAD1,MYC,POU5F1,PPARG,RELA,BCL6,SP1,SP2,SPI1,BRCA1,TAF1,TAL1,TCF3,TCF7L2,NKX2-1,USF1,YY1,ZNF143,NANOG,RUNX1,RAD21,TCF12,BCOR,NCOR2,NCOR1,VEZF1,PBX1,LMO2,ZNF76,NOTCH1,IKZF1,RB1,ETV1,SOX2,BACH2,SPDEF,PALB2,CBFB,RFX2,GMEB2,DLX1	CEBPA,CREBBP,E2F4,ELF1,EP300,ERG,FLI1,GATA2,HNF4A,MYC,PPARG,RELA,REST,BCL6,SPI1,BRCA1,TAF1,TAL1,TCF7L2,ZNF143,RUNX1,TCF12,BCOR,NCOR2,NCOR1,VEZF1,PBX1,ZNF76,NOTCH1,RB1,BACH2,SPDEF,PALB2,CBFB	OR6X1,OR2K2,OR51A2,OR4K2,OR4K13,OR6N2,OR51I2,OR7G1,OR2T33,OR2T12,GNB1,OR52L1,OR51E1,OR51L1,OR52B6,OR2C1,OR1E2,OR4L1,OR2A5,OR2G2,OR2A25,OR1F1,OR2L13,OR2M2,OR10J1,OR9G1,OR10J5,OR10H5,OR10H1,OR1L8,GNGT1,OR10A2,OR10A4,OR51I1,OR51B4,OR51B6,OR8B4,OR51M1,OR51A7,OR51G2,OR2H1,OR52M1,OR11G2,OR10A6,OR10G3,OR9Q2,OR2V2,OR5D18,OR5L2,OR1D5,OR9G9,OR1C1,OR9Q1,OR52H1,OR2Y1,OR1J1,GNAL,OR2T11,OR2T35,OR52I1,OR4Q3,OR7…	DRD2,GRM3,CHRM5,CXCR5,CHRM3,TAS2R1,HTR4,GRM1,EGFR,CHRM2,PARD3,ADCYAP1,ADRA1D,AGRN,PTGER3,GRM7,ADRA2C,CXCL1,GABRB2,VIP,NPY,GRM8,ADRA1A,P2RY2,GPR12,GPR176,MC4R,GIPR,GNAS,PTGER4,HTR1A,DRD1,OPRM1,CXCL12,RGS9,NMBR,GRM2,ADRA1B,HTR7,MTNR1B,PTHLH,GALR1,MC3R,GNB1,GNRHR,GABRR1,GABBR2,ABCA1,PTGFR,RGS2,CXCR2,GAP43,CNR1,BUD31,PIK3CG,PLCE1,ADRB1,LGR5,NF1,CXCR6,CCR3,SSTR4,GPR35,GNA12,RGS1,XCR1,CCR1,CCR2,TRHR,AP…	GNB1,OR10J1,OR1D5,OR1D2,OR1D4
REACTOME_HIV_LIFE_CYCLE	TRANSMEMBRANE_RECEPTOR_ACTIVITY	-0.0162962	0.713174	27	1	CREBBP,E2F4,EGR1,ELF1,EP300,ERG,FLI1,HNF4A,MAX,MYC,ATF1,POU5F1,PPARG,RELA,BCL6,BRCA1,TAL1,TCF7L2,NKX2-1,YY1,ZNF143,CTCFL,NCOR2,NCOR1,ZNF76,NOTCH1,RB1,ETV1,BACH2,PALB2,CBFB,GMEB2,ZNF407,DLX1,E2F8	CDX2,CEBPA,CREBBP,E2F4,ELF1,EP300,ERG,FLI1,GATA2,HNF4A,NFYA,POU5F1,PPARG,RELA,BCL6,SP2,SPI1,BRCA1,TAL1,TCF3,TCF7L2,YY1,ZNF143,RUNX1,TCF12,NCOR2,NCOR1,VEZF1,PBX1,ZNF76,NOTCH1,RB1,ETV1,BACH2,PALB2,CBFB,GMEB2,DLX1	TCEB1P3,CCNH,MNAT1,NUP93,NELFCD,NUP153,NUP85,NUP50,VPS37A,LIG4,TAF9,ERCC3,RNGTT,RPS27AP11,GTF2A1,CTDP1,CXCR4,TAF4,PPIAP22,GTF2F2,NUP37,POLR2A,NUP35,HMGA1,TSG101,XPO1,XRCC5,XRCC4,NUP210,NELFE,TCEA1,RAN,CCNT1,NUP62,GTF2B,FEN1,CCR5,NUP205,POLR2K,AAAS,ERCC2,NUP214,TBP,GTF2H3,GTF2H2,XRCC6,TAF1,TAF5,RANGAP1,CD4,GTF2H1,CDK9,CDK7,RCC1,POLR2I,RANBP1,RANBP2,TAF6,GTF2F1,TAF11,TAF10,TAF13,TAF12,RAE1,ELL,SUPT…	DNER,DRD2,GRM3,CHRM5,IL12RB2,TNFRSF1A,ELTD1,CHRM3,TAS2R1,HTR4,AGER,GPR126,GRM1,EGFR,CHRM2,GFRA2,PTPRD,NRP1,OPCML,STAB2,CHRNA5,CHRNA3,IGF1R,ADRA1D,KLRD1,PTPRU,ROR1,PTGER3,MR1,ALK,IL5RA,GRM7,TGFBR2,PTPRG,ADRA2C,GABRB1,OSMR,GABRB2,BAI3,GRIK2,IL22RA2,NPY,GRM8,VIPR2,PDGFRL,ADRA1A,PTPRO,GPR139,MC4R,BCAM,GRIK1,FZD7,PTGER4,HTR1A,COLEC12,GRIK3,DRD1,OPRM1,GRIK4,SORL1,NMBR,LPHN2,DDR2,PAX8,GRM2,UNC5C,ADRA1B,…	CD4
RNA_SPLICING	CELL_SURFACE_RECEPTOR_LINKED_SIGNAL_TRANSDUCTION_GO_0007166	-0.0236394	0.712708	22	0	CEBPA,CREBBP,E2F4,ELF1,EP300,ERG,HNF4A,MYC,LEF1,POU5F1,PPARG,RELA,BCL6,SP2,BRCA1,TCF7L2,YY1,ZNF143,NCOR2,NCOR1,PBX1,ZNF76,NOTCH1,RB1,ETV1,SPDEF,PALB2,GMEB2	CEBPA,CREBBP,E2F4,ELF1,EP300,ERG,FLI1,HNF4A,MYC,PPARG,BCL6,BRCA1,TAF1,TAL1,YY1,ZNF143,RUNX1,RAD21,TCF12,NCOR2,NCOR1,PBX1,ZNF76,NOTCH1,RB1,BACH2,SPDEF,PALB2,CBFB,RFX2,GMEB2,DLX1	IVNS1ABP,GEMIN5,NOVA1,SNRPN,SRPK1,SRPK2,CWC15,SNRPC,SFPQ,PRPF4B,PPARGC1A,LSM6,DDX20,HNRNPC,RNPS1,CRNKL1,SRSF12,SRSF1,SNRPB2,PRPF31,TRA2B,U2AF1,SFSWAP,SF3B4,RP9,GEMIN8,LSM1,DHX16,TRA2A,PRPF18,NOL3,SF1,PRPF8,PRPF3,SNRNP200,DHX38,DHX8,DDX23,EFTUD2,DDX39A,SLU7,PPIG,SRSF10,BCAS2,SF3B3,SF3A3,SMNDC1,SNRNP40,SRSF4,KHSRP,SRRM1,SCAF11,GEMIN2,TXNL4A,DBR1,NONO,HNRNPF,SYNCRIP,ZNF638,PTBP1,CELF1,SNRNP70,NCBP1,…	DRD2,GRM3,CHRM5,CDH13,IL12RB2,TNFRSF1A,CXCR5,CHRM3,TAS2R1,HTR4,AGER,GRM1,EGFR,CHRM2,GFRA2,PTPRD,PTCH1,PARD3,IGF1R,ADCYAP1,ADRA1D,KLRD1,AGRN,PTPRU,ROR1,LEPR,PTGER3,NCK2,GLI2,GRM7,PTPRG,CD47,ADRA2C,CXCL1,EPGN,EREG,GRID2,OSMR,PIK3R1,GABRB2,MAP3K7,GRIK2,VIP,NPY,INHBA,GRB10,GRM8,PTN,STC1,ADRA1A,ANXA1,RAPGEF1,DOCK1,P2RY2,IFNG,GPR12,GPR176,MC4R,GIPR,GNAS,GRIK1,PTGER4,HTR1A,GRIK3,DRD1,OPRM1,IL6,NTRK2,CXC…
REACTOME_OLFACTORY_SIGNALING_PATHWAY	SYSTEM_PROCESS	-0.0346489	0.712622	35	3	CDX2,CEBPA,CTCF,CREBBP,E2F7,E2F1,E2F4,ELF1,EP300,ERG,FOXM1,FLI1,FOS,GATA2,HNF4A,JUN,JUND,SMAD1,MYC,POU5F1,PPARG,RELA,BCL6,SP1,SP2,SPI1,BRCA1,TAF1,TAL1,TCF3,TCF7L2,NKX2-1,USF1,YY1,ZNF143,NANOG,RUNX1,RAD21,TCF12,BCOR,NCOR2,NCOR1,VEZF1,PBX1,LMO2,ZNF76,NOTCH1,IKZF1,RB1,ETV1,SOX2,BACH2,SPDEF,PALB2,CBFB,RFX2,GMEB2,DLX1	CDX2,CEBPA,CREB1,CREBBP,E2F4,ELF1,EP300,ERG,FLI1,GATA2,HNF4A,SMAD1,MYC,PPARG,RELA,REST,BCL6,SPI1,BRCA1,TAF1,TAL1,TCF3,TCF7L2,TEF,ZNF143,RUNX1,TCF12,NCOR2,NCOR1,PBX1,ZNF76,NOTCH1,IKZF1,RB1,ETV1,SPDEF,PALB2,CBFB	OR6X1,OR2K2,OR51A2,OR4K2,OR4K13,OR6N2,OR51I2,OR7G1,OR2T33,OR2T12,GNB1,OR52L1,OR51E1,OR51L1,OR52B6,OR2C1,OR1E2,OR4L1,OR2A5,OR2G2,OR2A25,OR1F1,OR2L13,OR2M2,OR10J1,OR9G1,OR10J5,OR10H5,OR10H1,OR1L8,GNGT1,OR10A2,OR10A4,OR51I1,OR51B4,OR51B6,OR8B4,OR51M1,OR51A7,OR51G2,OR2H1,OR52M1,OR11G2,OR10A6,OR10G3,OR9Q2,OR2V2,OR5D18,OR5L2,OR1D5,OR9G9,OR1C1,OR9Q1,OR52H1,OR2Y1,OR1J1,GNAL,OR2T11,OR2T35,OR52I1,OR4Q3,OR7…	SLC8A1,DRD2,GRM3,TGFB2,PAX3,ATXN7,OPA1,RIMS1,KCNQ5,GRM1,CHRM2,DFNB31,SYT1,NOVA1,SIX6,CHRNA5,KCNE2,KIF1B,RYR2,CHML,CNTN4,GRM7,NLGN1,KCNMB2,SLC1A3,GDNF,TGFBI,PCDHB2,PCDHB3,GABRB2,GRIK2,NPY,SRI,KCND2,GRM8,ADRA1A,RDH10,GAD2,KCNMA1,PAX6,GPR176,ASIC2,DTNA,RIT2,GNAS,GRIK1,CRYGA,AQP4,DRD1,TULP1,OPRM1,SYPL1,CXCL12,CDH23,GRIK4,USH2A,SIX3,GRM2,PROK2,EYA4,SNTB1,HTR7,PDE6C,MTNR1B,GRIN2B,SLC6A2,MBP,SYN3,CACNA1…	OR1D5,OR1D2,OR52A1
BIOPOLYMER_CATABOLIC_PROCESS	SUBSTRATE_SPECIFIC_CHANNEL_ACTIVITY	-0.0129599	0.711562	16	0	CEBPA,ELF1,EP300,ERG,FLI1,GATA2,MYC,ATF3,RELA,BCL6,SPI1,BRCA1,TAL1,TCF7L2,USF1,ZNF143,RUNX1,TCF12,NCOR2,BACH2,CBFB	CDX2,CEBPA,ELF1,EP300,ERG,FLI1,HNF4A,PPARG,RELA,BCL6,SPI1,BRCA1,TAL1,TCF7L2,ZNF143,RUNX1,TCF12,NCOR2,PBX1,ZNF76,NOTCH1,PALB2,CBFB	EDEM1,HNRNPD,AUH,BTRC,TPD52L1,PARK2,BNIP3,ERCC4,UFD1L,CYCS,ANAPC4,UBE2G2,UBE2E1,RNF144B,SMURF1,ERCC3,UBR5,ARIH1,KIAA0368,UBE2H,UHRF2,UBE2L3,SQSTM1,UBE3A,PSMD14,SMG6,UBE4B,UBR3,SIAH1,CHIT1,UBE2D3,GSPT1,POP1,PRKCG,TSG101,PABPC4,PYGB,CDKN2A,ERCC5,CPA2,RNASET2,RNF217,MTOR,UBE2N,VIMP,ISG20,FAF1,UPF2,EGLN2,HSPA1B,UBE2V2,PPT1,NTHL1,INS,RNASEH2A,FBXO7,MGAM,NPLOC4,GAA,FOXL2,ERCC2,UBB,BAX,SOD1,ERCC1,PSMC5,…	CLCA1,KCNQ5,CHRNA3,KCNJ6,KCNE2,KCNH1,RYR2,KCNS3,KCNMB2,CACNA2D1,TRPC4,ASIC2,KCND3,CACNG2,CLCA4,KCNA5,RYR3,KCNJ15,CACNA1E,CNGB1,KCNN3,KCNK5,CFTR,CHRNB3,KCNB2,CACNB2,KCNJ1,KCNMB4,AQP9,KCNJ4,BSND,KCNN2,TRPC5,KCNA4,CLCNKA,KCNK10,KCNQ1,KCNQ3,KCNC4,CACNA1C,GLRA2,KCNJ5,KCNA10,KCNA2,KCNJ3,CLCN1,KCNH3,NMUR2,TRPM5,P2RX7,SCN2A,GLRA1,KCNK17,KCNK1,CHRNA1,SCN7A,BEST1,CACNA1D,KCNA1,KCNH2,CACNA1B,SCN9A,GLRB,CLCN…
REACTOME_SIGNALING_BY_THE_B_CELL_RECEPTOR_BCR	ION_TRANSMEMBRANE_TRANSPORTER_ACTIVITY	-0.00102878	0.711556	12	3	CDX2,CEBPA,ELF1,EP300,ERG,FLI1,HNF4A,NFKB1,RELA,BCL6,SPI1,BRCA1,YY1,ZNF143,RUNX1,TCF12,NCOR2,PBX1,ZNF76,NOTCH1,BACH2,PALB2,E2F8	CEBPA,ELF1,EP300,HNF4A,BCL6,SPI1,BRCA1,ZNF143,NCOR2,PBX1,NOTCH1,PALB2	SYK,BTRC,PSMA4,PSMB1,LOC646626,BCL10,SOS1,PIK3R1,MAP3K7,AKT3,ITPR3,RASGRP3,FOXO3,CARD11,RASGRP1,FOXO1,REL,NFKBIE,BLK,PRKCB,PTEN,STIM1,RPS27AP11,MAPKAP1,ITPR2,PSMD9,CREB1,PSMF1,PSMD14,FYN,PLCG2,SH3KBP1,PSMD6,NFKBIA,PHLPP1,PSMD7,CALM1,PSMA8,VAV1,PSMB2,CBLB,BAD,RICTOR,CDKN1A,KRAS,GRB2,MTOR,NRAS,PSMB9,LYN,PSMA2,PSMD3,CALM2,PSMC1,PSMA6,PSMD1,TSC2,PSMB8,CBL,PSMB10,PSMA5,THEM4,TRIB3,AKT2,HRAS,IKBKG,AKT1…	SLC8A1,CLCA1,ITPR1,SLC4A4,KCNQ5,CHRNA3,KCNJ6,KCNE2,ATP1B1,KCNH1,RYR2,KCNS3,SLC6A6,KCNMB2,SLC22A2,SLC22A3,CACNA2D1,SLC20A2,TRPC4,SLC10A2,ASIC2,KCND3,ABCC5,ATP6V1C1,ASNA1,CACNG2,CLCA4,SLC34A2,ABCB11,ITPR3,KCNA5,RYR3,SLC6A2,KCNJ15,CACNA1E,CNGB1,KCNN3,KCNK5,CFTR,CHRNB3,KCNB2,CACNB2,KCNJ1,KCNMB4,ATP2B1,SLC4A1,ADAMTS8,KCNJ4,ATP4B,SLC9A3,BSND,CLDN16,KCNN2,SLC22A4,SLC22A1,SLCO1B3,TRPC5,KCNA4,CLCNKA,ITPR2…	ITPR3,ITPR2,ORAI1
REACTOME_DOWNSTREAM_SIGNALING_EVENTS_OF_B_CELL_RECEPTOR_BCR	ION_TRANSMEMBRANE_TRANSPORTER_ACTIVITY	-0.0154136	0.711556	12	0	CDX2,CEBPA,ELF1,EP300,ETS2,FLI1,HNF4A,MYC,NFE2L2,RELA,BCL6,SPI1,BRCA1,YY1,ZNF143,GABPA,NCOR2,PBX1,ZNF76,NOTCH1,BACH2,PALB2,E2F8	CEBPA,ELF1,EP300,HNF4A,BCL6,SPI1,BRCA1,ZNF143,NCOR2,PBX1,NOTCH1,PALB2	BTRC,PSMA4,PSMB1,LOC646626,BCL10,MAP3K7,AKT3,RASGRP3,FOXO3,CARD11,RASGRP1,FOXO1,REL,NFKBIE,PRKCB,PTEN,RPS27AP11,MAPKAP1,PSMD9,CREB1,PSMF1,PSMD14,PSMD6,NFKBIA,PHLPP1,PSMD7,PSMA8,PSMB2,BAD,RICTOR,CDKN1A,KRAS,MTOR,NRAS,PSMB9,PSMA2,PSMD3,PSMC1,PSMA6,PSMD1,TSC2,PSMB8,PSMB10,PSMA5,THEM4,TRIB3,AKT2,HRAS,IKBKG,AKT1,RELA,CASP9,CDKN1B,PSMC6,PSMC5,PSMC4,MDM2,MALT1,PDPK1,RPS6KB2,CHUK,PSMA7,IKBKB,PSMA1,NFKBIB…	SLC8A1,CLCA1,ITPR1,SLC4A4,KCNQ5,CHRNA3,KCNJ6,KCNE2,ATP1B1,KCNH1,RYR2,KCNS3,SLC6A6,KCNMB2,SLC22A2,SLC22A3,CACNA2D1,SLC20A2,TRPC4,SLC10A2,ASIC2,KCND3,ABCC5,ATP6V1C1,ASNA1,CACNG2,CLCA4,SLC34A2,ABCB11,ITPR3,KCNA5,RYR3,SLC6A2,KCNJ15,CACNA1E,CNGB1,KCNN3,KCNK5,CFTR,CHRNB3,KCNB2,CACNB2,KCNJ1,KCNMB4,ATP2B1,SLC4A1,ADAMTS8,KCNJ4,ATP4B,SLC9A3,BSND,CLDN16,KCNN2,SLC22A4,SLC22A1,SLCO1B3,TRPC5,KCNA4,CLCNKA,ITPR2…
BIOPOLYMER_CATABOLIC_PROCESS	G_PROTEIN_COUPLED_RECEPTOR_ACTIVITY	-0.0142876	0.711494	18	0	CEBPA,ELF1,EP300,ERG,FLI1,GATA2,MYC,ATF3,RELA,BCL6,SPI1,BRCA1,TAL1,TCF7L2,USF1,ZNF143,RUNX1,TCF12,NCOR2,BACH2,CBFB	CEBPA,CREBBP,E2F4,ELF1,EP300,ERG,FLI1,GATA2,HNF4A,PPARG,RELA,BCL6,SPI1,BRCA1,TAL1,TCF3,TCF7L2,ZNF143,RUNX1,TCF12,BCOR,NCOR2,NCOR1,PBX1,ZNF76,NOTCH1,BACH2,PALB2,CBFB	EDEM1,HNRNPD,AUH,BTRC,TPD52L1,PARK2,BNIP3,ERCC4,UFD1L,CYCS,ANAPC4,UBE2G2,UBE2E1,RNF144B,SMURF1,ERCC3,UBR5,ARIH1,KIAA0368,UBE2H,UHRF2,UBE2L3,SQSTM1,UBE3A,PSMD14,SMG6,UBE4B,UBR3,SIAH1,CHIT1,UBE2D3,GSPT1,POP1,PRKCG,TSG101,PABPC4,PYGB,CDKN2A,ERCC5,CPA2,RNASET2,RNF217,MTOR,UBE2N,VIMP,ISG20,FAF1,UPF2,EGLN2,HSPA1B,UBE2V2,PPT1,NTHL1,INS,RNASEH2A,FBXO7,MGAM,NPLOC4,GAA,FOXL2,ERCC2,UBB,BAX,SOD1,ERCC1,PSMC5,…	DRD2,GRM3,CHRM5,ELTD1,CHRM3,TAS2R1,HTR4,GPR126,GRM1,CHRM2,OPCML,ADRA1D,PTGER3,GRM7,ADRA2C,BAI3,NPY,GRM8,VIPR2,PDGFRL,ADRA1A,GPR139,MC4R,PTGER4,HTR1A,DRD1,OPRM1,NMBR,LPHN2,PAX8,GRM2,ADRA1B,HTR7,MTNR1B,GALR1,TPRA1,MC3R,GNRHR,GABBR2,PTGFR,CXCR2,CNR1,ADRB1,OR2C1,TMEM11,FPR3,SSTR4,XCR1,PTH2R,TRHR,MTNR1A,ADRB2,FSHR,OXTR,HTR2A,F2R,AVPR1A,GPR116,GPR110,EMR3,SSTR1,ADRA2A,HTR1B,HTR5A,CMKLR1,NMUR2,GRM4,GRM5…
NEUROLOGICAL_SYSTEM_PROCESS	MRNA_PROCESSING_GO_0006397	-0.016096	0.711227	22	0	CDX2,CEBPA,CREBBP,E2F4,ELF1,EP300,ERG,FLI1,GATA2,HNF4A,SMAD1,PPARG,RELA,REST,BCL6,SPI1,BRCA1,TAL1,TCF7L2,ZNF143,RUNX1,TCF12,PBX1,ZNF76,NOTCH1,IKZF1,RB1,ETV1,PALB2,CBFB,RFX2	CEBPA,CREBBP,E2F4,ELF1,EP300,ERG,FOXM1,FLI1,HNF4A,POU5F1,PPARG,BCL6,SP2,SPI1,BRCA1,TAL1,TCF7L2,YY1,ZNF143,NCOR2,NCOR1,PBX1,ZNF76,NOTCH1,RB1,ETV1,PALB2,CBFB,GMEB2	DRD2,GRM3,TGFB2,PAX3,ATXN7,OPA1,RIMS1,KCNQ5,GRM1,DFNB31,SYT1,NOVA1,SIX6,CHRNA5,KIF1B,CHML,CNTN4,GRM7,NLGN1,KCNMB2,SLC1A3,GDNF,TGFBI,PCDHB2,PCDHB3,GABRB2,GRIK2,NPY,SRI,KCND2,GRM8,RDH10,GAD2,KCNMA1,PAX6,GPR176,ASIC2,DTNA,RIT2,GNAS,GRIK1,CRYGA,DRD1,TULP1,OPRM1,SYPL1,CDH23,GRIK4,USH2A,SIX3,GRM2,PROK2,EYA4,HTR7,PDE6C,MTNR1B,GRIN2B,SLC6A2,MBP,SYN3,CACNA1E,GABRR1,GABRR2,GABBR2,CNGB1,COL11A1,KCNN3,EFEMP1…	GEMIN5,HNRNPR,ELAVL4,SRPK1,SRPK2,CWC15,CPSF6,SFPQ,PPARGC1A,DHX15,DDX20,KIN,RNGTT,CSTF2,LSM5,CRNKL1,SRSF12,SRSF1,PRPF31,TRA2B,SFSWAP,CSTF1,GEMIN8,SPOP,LSM1,TRA2A,PRPF18,SF1,LSM3,PABPC1,DHX38,EFTUD2,DDX39A,GRSF1,SLBP,SLU7,CPSF1,CDK11A,CDK11B,SRSF10,SF3B3,SF3A3,SMNDC1,SRSF4,KHSRP,SCAF11,GEMIN2,TXNL4A,NONO,KHDRBS1,RNMT,PTBP1,CELF1,HNRNPA0,NCBP1,SNRPD1,CSTF3,NUDT21,SNW1,PHF5A,SRSF11,USP39,SF3A2,SF3A1,…
MRNA_METABOLIC_PROCESS	NEUROLOGICAL_SYSTEM_PROCESS	-0.0172752	0.711227	22	0	CREBBP,E2F4,ELF1,EP300,ERG,FLI1,GATA2,HNF4A,NFATC1,POU5F1,PPARG,BCL6,SP2,SPI1,BRCA1,TAL1,TCF7L2,YY1,ZNF143,NCOR2,NCOR1,PBX1,ZNF76,NOTCH1,RB1,ETV1,PALB2,CBFB,GMEB2	CDX2,CEBPA,CREBBP,E2F4,ELF1,EP300,ERG,FLI1,GATA2,HNF4A,SMAD1,PPARG,RELA,REST,BCL6,SPI1,BRCA1,TAL1,TCF7L2,ZNF143,RUNX1,TCF12,PBX1,ZNF76,NOTCH1,IKZF1,RB1,ETV1,PALB2,CBFB,RFX2	GEMIN5,AUH,HNRNPR,ELAVL4,SRPK1,SRPK2,CWC15,CPSF6,SFPQ,PPARGC1A,DHX15,DDX20,KIN,RNGTT,CSTF2,LSM5,CRNKL1,PAIP1,SMG6,SRSF12,SRSF1,PRPF31,TRA2B,GSPT1,SFSWAP,CSTF1,GEMIN8,SPOP,LSM1,TRA2A,PRPF18,UPF2,HSPA1B,SF1,LSM3,PABPC1,DHX38,EFTUD2,DDX39A,ZFP36,GRSF1,SSB,SLBP,SLU7,CPSF1,CDK11A,CDK11B,SMG1,SRSF10,SF3B3,SF3A3,SMNDC1,SRSF4,KHSRP,SCAF11,GEMIN2,TXNL4A,NONO,KHDRBS1,RNMT,PTBP1,CELF1,HNRNPA0,NCBP1,SNRPD1,C…	DRD2,GRM3,TGFB2,PAX3,ATXN7,OPA1,RIMS1,KCNQ5,GRM1,DFNB31,SYT1,NOVA1,SIX6,CHRNA5,KIF1B,CHML,CNTN4,GRM7,NLGN1,KCNMB2,SLC1A3,GDNF,TGFBI,PCDHB2,PCDHB3,GABRB2,GRIK2,NPY,SRI,KCND2,GRM8,RDH10,GAD2,KCNMA1,PAX6,GPR176,ASIC2,DTNA,RIT2,GNAS,GRIK1,CRYGA,DRD1,TULP1,OPRM1,SYPL1,CDH23,GRIK4,USH2A,SIX3,GRM2,PROK2,EYA4,HTR7,PDE6C,MTNR1B,GRIN2B,SLC6A2,MBP,SYN3,CACNA1E,GABRR1,GABRR2,GABBR2,CNGB1,COL11A1,KCNN3,EFEMP1…
REACTOME_REGULATION_OF_SIGNALING_BY_CBL	REACTOME_TGF_BETA_RECEPTOR_SIGNALING_ACTIVATES_SMADS	-0.00197197	0.711095	6	0	ELF1,FLI1,GATA2,SPI1,TAL1,RUNX1,TCF12	ELF1,FLI1,FOS,GATA2,JUN,SMAD3,TAL1,RUNX1,TCF12,PBX1	SYK,YES1,PIK3R1,RAPGEF1,FYN,VAV1,GRB2,LYN,CBL,PIK3CA,BLNK,PIK3CB,PIK3CD,PIK3R2,PIK3R3,CRK,CRKL,HCK	TGFBR2,SMAD3,UCHL5,PPP1CB,SMAD7,SMURF1,RPS27AP11,ZFYVE9,SMAD4,PMEPA1,SMAD2,FKBP1A,XPO1,MTMR4,TGFBR1,TGFB1,PPP1CA,STUB1,SMURF2,FURIN,PPP1R15A,UBA52,RPS27A,PPP1CC,STRAP
G_PROTEIN_COUPLED_RECEPTOR_PROTEIN_SIGNALING_PATHWAY	MRNA_PROCESSING_GO_0006397	-0.0152163	0.708862	23	0	CEBPA,CREBBP,E2F4,ELF1,EP300,ERG,FLI1,GATA2,HNF4A,MYC,PPARG,RELA,REST,BCL6,SPI1,BRCA1,TAF1,TAL1,TCF7L2,ZNF143,RUNX1,TCF12,BCOR,NCOR2,NCOR1,VEZF1,PBX1,ZNF76,NOTCH1,RB1,BACH2,SPDEF,PALB2,CBFB	CEBPA,CREBBP,E2F4,ELF1,EP300,ERG,FOXM1,FLI1,HNF4A,POU5F1,PPARG,BCL6,SP2,SPI1,BRCA1,TAL1,TCF7L2,YY1,ZNF143,NCOR2,NCOR1,PBX1,ZNF76,NOTCH1,RB1,ETV1,PALB2,CBFB,GMEB2	DRD2,GRM3,CHRM5,CXCR5,CHRM3,TAS2R1,HTR4,GRM1,EGFR,CHRM2,PARD3,ADCYAP1,ADRA1D,AGRN,PTGER3,GRM7,ADRA2C,CXCL1,GABRB2,VIP,NPY,GRM8,ADRA1A,P2RY2,GPR12,GPR176,MC4R,GIPR,GNAS,PTGER4,HTR1A,DRD1,OPRM1,CXCL12,RGS9,NMBR,GRM2,ADRA1B,HTR7,MTNR1B,PTHLH,GALR1,MC3R,GNB1,GNRHR,GABRR1,GABBR2,ABCA1,PTGFR,RGS2,CXCR2,GAP43,CNR1,BUD31,PIK3CG,PLCE1,ADRB1,LGR5,NF1,CXCR6,CCR3,SSTR4,GPR35,GNA12,RGS1,XCR1,CCR1,CCR2,TRHR,AP…	GEMIN5,HNRNPR,ELAVL4,SRPK1,SRPK2,CWC15,CPSF6,SFPQ,PPARGC1A,DHX15,DDX20,KIN,RNGTT,CSTF2,LSM5,CRNKL1,SRSF12,SRSF1,PRPF31,TRA2B,SFSWAP,CSTF1,GEMIN8,SPOP,LSM1,TRA2A,PRPF18,SF1,LSM3,PABPC1,DHX38,EFTUD2,DDX39A,GRSF1,SLBP,SLU7,CPSF1,CDK11A,CDK11B,SRSF10,SF3B3,SF3A3,SMNDC1,SRSF4,KHSRP,SCAF11,GEMIN2,TXNL4A,NONO,KHDRBS1,RNMT,PTBP1,CELF1,HNRNPA0,NCBP1,SNRPD1,CSTF3,NUDT21,SNW1,PHF5A,SRSF11,USP39,SF3A2,SF3A1,…
G_PROTEIN_COUPLED_RECEPTOR_PROTEIN_SIGNALING_PATHWAY	MRNA_METABOLIC_PROCESS	-0.016331	0.708862	23	0	CEBPA,CREBBP,E2F4,ELF1,EP300,ERG,FLI1,GATA2,HNF4A,MYC,PPARG,RELA,REST,BCL6,SPI1,BRCA1,TAF1,TAL1,TCF7L2,ZNF143,RUNX1,TCF12,BCOR,NCOR2,NCOR1,VEZF1,PBX1,ZNF76,NOTCH1,RB1,BACH2,SPDEF,PALB2,CBFB	CREBBP,E2F4,ELF1,EP300,ERG,FLI1,GATA2,HNF4A,NFATC1,POU5F1,PPARG,BCL6,SP2,SPI1,BRCA1,TAL1,TCF7L2,YY1,ZNF143,NCOR2,NCOR1,PBX1,ZNF76,NOTCH1,RB1,ETV1,PALB2,CBFB,GMEB2	DRD2,GRM3,CHRM5,CXCR5,CHRM3,TAS2R1,HTR4,GRM1,EGFR,CHRM2,PARD3,ADCYAP1,ADRA1D,AGRN,PTGER3,GRM7,ADRA2C,CXCL1,GABRB2,VIP,NPY,GRM8,ADRA1A,P2RY2,GPR12,GPR176,MC4R,GIPR,GNAS,PTGER4,HTR1A,DRD1,OPRM1,CXCL12,RGS9,NMBR,GRM2,ADRA1B,HTR7,MTNR1B,PTHLH,GALR1,MC3R,GNB1,GNRHR,GABRR1,GABBR2,ABCA1,PTGFR,RGS2,CXCR2,GAP43,CNR1,BUD31,PIK3CG,PLCE1,ADRB1,LGR5,NF1,CXCR6,CCR3,SSTR4,GPR35,GNA12,RGS1,XCR1,CCR1,CCR2,TRHR,AP…	GEMIN5,AUH,HNRNPR,ELAVL4,SRPK1,SRPK2,CWC15,CPSF6,SFPQ,PPARGC1A,DHX15,DDX20,KIN,RNGTT,CSTF2,LSM5,CRNKL1,PAIP1,SMG6,SRSF12,SRSF1,PRPF31,TRA2B,GSPT1,SFSWAP,CSTF1,GEMIN8,SPOP,LSM1,TRA2A,PRPF18,UPF2,HSPA1B,SF1,LSM3,PABPC1,DHX38,EFTUD2,DDX39A,ZFP36,GRSF1,SSB,SLBP,SLU7,CPSF1,CDK11A,CDK11B,SMG1,SRSF10,SF3B3,SF3A3,SMNDC1,SRSF4,KHSRP,SCAF11,GEMIN2,TXNL4A,NONO,KHDRBS1,RNMT,PTBP1,CELF1,HNRNPA0,NCBP1,SNRPD1,C…
REACTOME_SIGNALING_BY_FGFR1_FUSION_MUTANTS	LIGASE_ACTIVITY	-0.00397824	0.707349	7	0	ELF1,ERG,FLI1,GATA2,TAL1,RUNX1,TCF12,BCOR	ELF1,EP300,ERG,FLI1,GATA2,BCL6,BRCA1,TAL1,RUNX1,TCF12,BACH2,CBFB	PIK3R1,CPSF6,GAB2,CUX1,BCR,STAT3,GRB2,TRIM24,FGFR1OP,PIK3CA,PLCG1,STAT1,STAT5A,STAT5B,CNTRL,MYO18A,FGFR1OP2,ZMYM2	HLCS,SLC27A6,PARK2,ACACA,ANAPC4,UBE2E1,BTD,RNF144B,SUCLA2,LIG4,SMURF1,MYLIP,UBR5,ARIH1,BRAP,GCLC,CPS1,FARS2,UBE2H,PCCB,UHRF2,PCCA,UBE2L3,FARSB,UBE3C,ADSS,UBR3,ACSL1,ASNS,SLC27A2,UBE2D3,NARS,HUWE1,CTPS1,FBXO3,XRCC4,RNF217,DARS,WWP2,RNF14,PAICS,DDB2,PC,MTHFD1,CTPS2,CBL,FBXL2,FBXO7,ERCC8,RNF139,GARS,YARS,KARS,GMPS,ACSL4,FPGS,TRIM23,DZIP3,GSS,WWP1,FBXO22,ANAPC2,ANAPC5,UBE2C,UBE2K,UBE2M,MDM2,FBXL6,AMF…
REACTOME_ENDOSOMAL_SORTING_COMPLEX_REQUIRED_FOR_TRANSPORT_ESCRT	LIGASE_ACTIVITY	-0.00478307	0.707349	7	0	ELF1,EP300,ERG,FLI1,BCL6,SPI1,BRCA1,TCF12	ELF1,EP300,ERG,FLI1,GATA2,BCL6,BRCA1,TAL1,RUNX1,TCF12,BACH2,CBFB	STAM2,VPS37A,CHMP6,RPS27AP11,CHMP2B,TSG101,SNF8,CHMP5,VTA1,VPS4A,CHMP4B,VPS4B,STAM,HGS,UBA52,RPS27A,VPS37D,CHMP2A,CHMP4A,VPS36,VPS28,CHMP3,VPS37C,VPS37B,VPS25,CHMP7,CHMP4C	HLCS,SLC27A6,PARK2,ACACA,ANAPC4,UBE2E1,BTD,RNF144B,SUCLA2,LIG4,SMURF1,MYLIP,UBR5,ARIH1,BRAP,GCLC,CPS1,FARS2,UBE2H,PCCB,UHRF2,PCCA,UBE2L3,FARSB,UBE3C,ADSS,UBR3,ACSL1,ASNS,SLC27A2,UBE2D3,NARS,HUWE1,CTPS1,FBXO3,XRCC4,RNF217,DARS,WWP2,RNF14,PAICS,DDB2,PC,MTHFD1,CTPS2,CBL,FBXL2,FBXO7,ERCC8,RNF139,GARS,YARS,KARS,GMPS,ACSL4,FPGS,TRIM23,DZIP3,GSS,WWP1,FBXO22,ANAPC2,ANAPC5,UBE2C,UBE2K,UBE2M,MDM2,FBXL6,AMF…
REACTOME_G_ALPHA_I_SIGNALLING_EVENTS	ION_CHANNEL_ACTIVITY	-0.0103274	0.707087	17	1	CDX2,CREBBP,E2F4,ELF1,ERG,FLI1,GATA2,HNF4A,PPARG,REL,BCL6,BRCA1,TAL1,TCF7L2,ZNF143,RUNX1,TCF12,NCOR1,PBX1,ZNF76,NOTCH1,ETV1,BACH2,PALB2,CBFB	CEBPA,ELF1,EP300,ERG,FLI1,HNF4A,PPARG,RELA,BCL6,SPI1,BRCA1,TAL1,TCF7L2,ZNF143,RUNX1,TCF12,NCOR2,PBX1,ZNF76,NOTCH1,PALB2,CBFB	DRD2,CXCR5,CHRM2,ADCY8,LPAR1,RGS18,PTGER3,RGS8,ADCY3,POMC,NMS,CXCL1,PPBP,NPY,GNAI1,ANXA1,ADCY9,S1PR5,GNAS,HTR1A,OPRM1,CXCL12,RGS6,RGS9,RGS7,ADCY2,MTNR1B,CXCL16,GALR1,GNB1,GABBR2,CXCR2,CCL20,CNR1,FPR3,CXCR6,CCR3,SSTR4,CXCR1,RGS21,RGS1,CCR4,CCR1,CCR2,CXCL13,CCR6,CCL21,MTNR1A,C3,SSTR1,LPAR3,ADORA3,ADRA2A,HTR1B,CXCR4,NPY2R,HTR5A,CXCL9,NMUR2,S1PR1,NMUR1,PDYN,NMU,CCL27,APLNR,HTR1F,CCL19,ADORA1,GNGT1,GN…	CLCA1,KCNQ5,CHRNA3,KCNJ6,KCNE2,KCNH1,RYR2,KCNS3,KCNMB2,CACNA2D1,TRPC4,ASIC2,KCND3,CACNG2,CLCA4,KCNA5,RYR3,KCNJ15,CACNA1E,CNGB1,KCNN3,KCNK5,CFTR,CHRNB3,KCNB2,CACNB2,KCNJ1,KCNMB4,KCNJ4,BSND,KCNN2,TRPC5,KCNA4,CLCNKA,KCNK10,KCNQ1,KCNQ3,KCNC4,CACNA1C,GLRA2,KCNJ5,KCNA10,KCNA2,KCNJ3,CLCN1,KCNH3,NMUR2,TRPM5,P2RX7,SCN2A,GLRA1,KCNK17,KCNK1,CHRNA1,SCN7A,BEST1,CACNA1D,KCNA1,KCNH2,CACNA1B,SCN9A,GLRB,CLCN3,NOX…	NMUR2
REACTOME_HIV_INFECTION	REACTOME_GPCR_LIGAND_BINDING	-0.0195294	0.707024	31	2	CEBPA,CREBBP,E2F4,EGR1,ELF1,EP300,ERG,FLI1,HNF4A,MAX,MYC,ATF1,POU5F1,PPARG,RELA,BCL6,SPI1,BRCA1,TCF7L2,NKX2-1,YY1,ZNF143,TCF12,GABPA,GTF2B,NCOR2,NCOR1,PBX1,ZNF76,NOTCH1,RB1,ETV1,BACH2,PALB2,CBFB,GMEB2,ZNF407,DLX1,E2F8,ZNF280D	CDX2,CEBPA,CREB1,CREBBP,E2F4,ELF1,EP300,ERG,ESR1,FOXM1,FLI1,GATA2,HNF4A,MYC,NFYA,POU5F1,PPARG,RELA,BCL6,SP2,SPI1,BRCA1,TAL1,TCF7L2,YY1,ZNF143,RUNX1,TCF12,BCOR,NCOR2,NCOR1,VEZF1,PBX1,ZNF76,NOTCH1,RB1,ETV1,BACH2,SPDEF,PALB2,CBFB,RFX2,GMEB2,DLX1	ELMO1,TCEB1P3,BTRC,PSMA4,PSMB1,CCNH,MNAT1,NUP93,NELFCD,NUP153,NUP85,NUP50,VPS37A,LIG4,TAF9,CD247,ERCC3,RNGTT,RPS27AP11,GTF2A1,PSMD9,NPM1,CTDP1,PSMF1,CXCR4,RAC1,PSMD14,FYN,PAK2,AP1S2,PSMD6,DOCK2,TAF4,PPIAP22,GTF2F2,PSMD7,NUP37,POLR2A,PSMA8,NUP35,HMGA1,PSMB2,TSG101,XPO1,XRCC5,XRCC4,NUP210,NELFE,KPNB1,PSMB9,CD28,AP1M1,PSMA2,PSMD3,TCEA1,RAN,PSMC1,PSMA6,CCNT1,SLC25A4,NUP62,GTF2B,PSMD1,FEN1,PSMB8,PSMB1…	DRD2,GRM3,CHRM5,CXCR5,CHRM3,HTR4,GRM1,CHRM2,PTCH1,LPAR1,ADCYAP1,ADRA1D,WNT4,PTGER3,WNT9A,POMC,NMS,GRM7,CCK,CXCL1,PPBP,VIP,NPY,TAC1,GRM8,VIPR2,ADRA1A,ANXA1,P2RY2,MC4R,S1PR5,GIPR,GNAS,FZD7,PTGER4,HTR1A,DRD1,OPRM1,CXCL12,NPS,NMBR,GRM2,ADRA1B,HTR7,MTNR1B,PTHLH,CXCL16,GALR1,MC3R,GNB1,GNRHR,WNT2,GABBR2,RXFP2,PTGFR,PROK1,CXCR2,CCL20,WNT7A,EDN1,CNR1,FZD1,ADRB1,ADM,FPR3,FZD10,CXCR6,CCR3,SSTR4,CXCR1,CCR4,X…	CXCR4,CCR5
CELLULAR_PROTEIN_METABOLIC_PROCESS	ION_CHANNEL_ACTIVITY	-0.0410586	0.706635	18	0	CDX2,CEBPA,CEBPG,EGR1,ELF1,EP300,ERG,ETS2,FLI1,GATA2,MYC,PPARG,RELA,BCL6,SPI1,BRCA1,TAF1,TAL1,TCF7L2,ZNF143,RUNX1,TCF12,NCOR2,NCOR1,PALB2,CBFB,GMEB2,DLX1	CEBPA,ELF1,EP300,ERG,FLI1,HNF4A,PPARG,RELA,BCL6,SPI1,BRCA1,TAL1,TCF7L2,ZNF143,RUNX1,TCF12,NCOR2,PBX1,ZNF76,NOTCH1,PALB2,CBFB	FRK,MSRB3,RPN2,IL12A,RPS6KA4,RPL3,MAST2,PKN2,CHRM3,PDIA6,HS6ST1,EDEM1,FYB,APC,AGER,FUT9,SGK1,EGFR,DUSP4,EIF3H,PTPRD,PTCH1,TLR4,BTRC,DYRK2,IGF1R,MMP15,YES1,PHEX,AGRN,PTPRU,ATG4C,BCL10,ABL2,MARK1,ALK,VRK2,NCK2,INHBB,KALRN,TM4SF4,EREG,AIMP1,PCSK1,ST8SIA4,CSNK1A1,SRPK1,CCND3,IL22RA2,PARK2,ANLN,INHBA,SRPK2,MTMR7,FUT10,EXT1,TRIB1,ANXA1,PCSK5,PITRM1,SEPHS1,IDE,ERC1,PTPRO,WASF3,MTIF3,MRPL52,PRKD1,CCDC88C…	CLCA1,KCNQ5,CHRNA3,KCNJ6,KCNE2,KCNH1,RYR2,KCNS3,KCNMB2,CACNA2D1,TRPC4,ASIC2,KCND3,CACNG2,CLCA4,KCNA5,RYR3,KCNJ15,CACNA1E,CNGB1,KCNN3,KCNK5,CFTR,CHRNB3,KCNB2,CACNB2,KCNJ1,KCNMB4,KCNJ4,BSND,KCNN2,TRPC5,KCNA4,CLCNKA,KCNK10,KCNQ1,KCNQ3,KCNC4,CACNA1C,GLRA2,KCNJ5,KCNA10,KCNA2,KCNJ3,CLCN1,KCNH3,NMUR2,TRPM5,P2RX7,SCN2A,GLRA1,KCNK17,KCNK1,CHRNA1,SCN7A,BEST1,CACNA1D,KCNA1,KCNH2,CACNA1B,SCN9A,GLRB,CLCN3,NOX…
RNA_METABOLIC_PROCESS	RECEPTOR_ACTIVITY	-0.0353087	0.706433	35	23	CDX2,CEBPA,CTCF,CREBBP,E2F7,E2F4,EGR1,ELF1,EP300,ERG,FOXM1,FLI1,GATA2,HNF4A,MYC,POU2F1,POU5F1,PPARG,RELA,BCL6,SPI1,BRCA1,STAT1,TAL1,TCF7L2,NKX2-1,TP53,YY1,ZNF143,RUNX1,TCF12,CTBP2,SUZ12,ZNF263,NCOR2,NCOR1,ELF5,PBX1,LMO2,ZNF76,NOTCH1,IKZF1,RB1,ETV1,SOX2,BACH2,SPDEF,PALB2,CBFB,GMEB1,GMEB2,AEBP2,DLX1	CDX2,CEBPA,CREBBP,E2F4,ELF1,EP300,ERG,FLI1,GATA2,GATA4,HNF4A,MYC,NFYA,NFYB,POU5F1,PPARG,RELA,BCL6,SP2,SPI1,BRCA1,TAL1,TCF7L2,YY1,ZNF143,RUNX1,TCF12,NCOR2,NCOR1,VEZF1,PBX1,ZNF76,NOTCH1,RB1,ETV1,BACH2,PALB2,CBFB,RFX2,GMEB2,ZNF407,DLX1	HMGA2,HLF,NFKB1,RPS6KA4,TNFRSF1A,IRF8,IKZF3,SPIB,FOXF1,PBX1,IVNS1ABP,PAX3,HDAC4,RARB,HNRNPD,INTS12,GEMIN5,SOX30,HSF2,TRPS1,GLIS3,AUH,GATA3,NOVA1,SNRPN,MAF,HNRNPR,POU4F1,ELAVL4,GLIS1,PTGER3,BCL10,EPAS1,GLI2,RYBP,GATA2,EREG,AIMP1,CCNH,E2F3,SRPK1,TFAP2B,PRIM2,RBAK,CREB5,INHBA,SRPK2,HNF4G,SMARCA2,ELAVL2,KLF4,LMX1B,MED27,ARNTL,CWC15,SOX5,MNAT1,FOS,FOXN3,MEIS2,ZFHX3,HNF1B,NFE2L1,NFATC1,BMP2,NRIP1,RUNX1…	DNER,DRD2,GRM3,CHRM5,IL12RB2,TNPO3,TNFRSF1A,ELTD1,RXRG,CHRM3,ITPR1,RARB,TAS2R1,MCC,HTR4,AGER,GPR126,GRM1,EGFR,CHRM2,GFRA2,PTPRD,PTCH1,NRP1,OPCML,LRP1,STAB2,CHRNA5,CHRNA3,IGF1R,ADRA1D,IGSF1,KLRD1,PTPRU,ROR1,PTGER3,MR1,ALK,IL5RA,GRM7,TGFBR2,PTPRG,ADRA2C,GABRB1,OSMR,GABRB2,BAI3,GRIK2,ROS1,IL22RA2,NPY,GRM8,VIPR2,PDGFRL,ADRA1A,SLC20A2,P2RY2,PTPRO,PRKD1,NRXN3,GPR139,ITGAX,MMD,MC4R,BCAM,PVRL2,GRIK1,FZD7…	TNFRSF1A,RARB,PTGER3,PAX8,MED30,ESR2,AHR,PPARD,RXRA,NR3C1,TRIM27,MED12,BRD8,MED24,MED14,MED13,MED4,MED17,THRAP3,MED1,THRA,MED16,INTS6
RNA_DEPENDENT_ATPASE_ACTIVITY	Pheno_blood pressure	-0.000340864	0.706183	1	1	BRCA1	BRCA1,NOTCH1	DDX18,DDX20,DDX56,SKIV2L,DDX21,DDX17,DHX38,DHX8,DHX9,EIF4A3,UPF1,DDX23,DDX25,DDX39A,DDX3X,DDX43,DDX54,G3BP1	DKK2,RPL17P25,FAM46A,ATG5,AIM1,HDAC9,E2F7,NAV3,TNFSF11,FAT1P1,RPS11P1,SPANXN4,FAM216B,SPANXN3,ZNF717,PMCHL1,PRDM9,CDH10,MSNP1,ARSB,EFNA5,RPL9P19,RPS19P6,RPS20P25,RPL15P15,BUD13,TRNAE39P,DIAPH3,AVEN,CHRM5,CDH11,CDH13,CDH5,IL12RB2,NAB1,KAZN,RPL29P6,PDE4B,KRT8P21,ELTD1,FASLG,RPS3AP9,BRINP3,RPS26P13,TFDP1P,CHRM3,MRPL50P1,CDC42EP3,RMDN2,DNMT3AP1,ETAA1,SUCLA2P2,LRRTM4,TMEM182,RPL23AP27,DPP10,CNTNAP5,LI…	DDX18
ESTABLISHMENT_OF_ORGANELLE_LOCALIZATION	Pheno_blood pressure	-0.000340864	0.706183	1	1	NOTCH1	BRCA1,NOTCH1	NLGN1,TMED10,SNAP23,YKT6,SEPT5,LRMP,PAFAH1B1,CENPF,CENPE,STX5,SHROOM2,CDC23,BIRC5,SUN2,CDCA5,NUSAP1,AP1M2,SNAP29	DKK2,RPL17P25,FAM46A,ATG5,AIM1,HDAC9,E2F7,NAV3,TNFSF11,FAT1P1,RPS11P1,SPANXN4,FAM216B,SPANXN3,ZNF717,PMCHL1,PRDM9,CDH10,MSNP1,ARSB,EFNA5,RPL9P19,RPS19P6,RPS20P25,RPL15P15,BUD13,TRNAE39P,DIAPH3,AVEN,CHRM5,CDH11,CDH13,CDH5,IL12RB2,NAB1,KAZN,RPL29P6,PDE4B,KRT8P21,ELTD1,FASLG,RPS3AP9,BRINP3,RPS26P13,TFDP1P,CHRM3,MRPL50P1,CDC42EP3,RMDN2,DNMT3AP1,ETAA1,SUCLA2P2,LRRTM4,TMEM182,RPL23AP27,DPP10,CNTNAP5,LI…	2015-09-05
REACTOME_FORMATION_OF_THE_HIV1_EARLY_ELONGATION_COMPLEX	Pheno_triglycerides	-0.0003819	0.706183	1	1	BRCA1,NCOR1	BRCA1	CCNH,MNAT1,NELFCD,ERCC3,CTDP1,GTF2F2,POLR2A,NELFE,POLR2K,ERCC2,GTF2H3,GTF2H2,GTF2H1,CDK7,POLR2I,GTF2F1,SUPT4H1,SUPT5H,POLR2E,POLR2L,POLR2J,POLR2D,NCBP1,GTF2H4,POLR2B,NCBP2,POLR2G,POLR2F,POLR2C,POLR2H,NELFA,GTF2H2B,NELFB	THUMPD2,SLC8A1,RPL26P19,MAP3K1,DPP4,DTHD1,PMCHL1,PRDM9,MAGI2,RPL15P15,BUD13,DDX6P2,LIN28AP2,SCFD1,AVEN,CDH11,CDH5,NAB1,PLCL2,CAPSL,IRF8,FOXF1,GOT2P1,NUF2,PBX1,FASLG,BRINP3,RPS26P13,TFDP1P,MRPL50P1,VIT,DNMT3AP1,DPP10,TSN,CNTNAP5,SGCEP,RPL6P5,XIRP2,HDAC4,ITPR1,MRPS35P1,C3orf58,MRPL51P1,SRIP1,RPL17P19,ANKRD50,MARCH1,VEGFC,FBXL7,RHOBTB3,CASC15,MICB,SOBP,CCDC71L,DOCK4,LUZP6,CHRM2,CSMD1,LZTS1,GFRA2,TRP…	POLR2A
POSITIVE_REGULATION_OF_EPITHELIAL_CELL_PROLIFERATION	Disease: osteosarcoma	-0.000518947	0.706183	1	0	MYB,TP53	TP53	EGFR,LAMA1,EPGN,FGF10,LAMB1,NME1,LAMC1,TGFA,ERBB2,NME2	RB1,CHEK2,TP53
APOPTOTIC_MITOCHONDRIAL_CHANGES	Disease: osteosarcoma	-0.000544302	0.706183	1	0	STAT6,TP53	TP53	IFI6,DNM1L,BAK1,CDKN2A,PMAIP1,BBC3,BAX,GPX1,BCL2L1,SFN,BID	RB1,CHEK2,TP53
Disease: ventricular septal defect	Disease: hypothyroidism	-0.000614026	0.706183	1	0	CTBP2,SUZ12	SUZ12	NKX2-6,TBX1,GATA6,NKX2-5,CFC1,GDF1	TPO,PAX8,THRB,FOXE1,DUOX2,SLC5A5,DUOXA2
Disease: double outlet right ventricle	Disease: hypothyroidism	-0.000614026	0.706183	1	0	CTBP2,SUZ12	SUZ12	NKX2-6,TBX1,GATA6,NKX2-5,CFC1,GDF1	TPO,PAX8,THRB,FOXE1,DUOX2,SLC5A5,DUOXA2
PharmGKB_PA2025_Etoposide_Pathway_Pharmacokinetics/Pharmacodynamics	Disease: osteosarcoma	-0.000635728	0.706183	1	0	SP1,TP53	TP53	VDR,PTGS2,UGT1A1,TOP2B,ABCC3,GSTP1,PTGS1,ABCB1,ABCC1,CYP3A5,MPO,CYP3A4,GSTT1,NR1I2,TOP2A	RB1,CHEK2,TP53
REGULATION_OF_MEMBRANE_POTENTIAL	Disease: osteosarcoma	-0.000635728	0.706183	1	0	STAT5A,TP53	TP53	KCNMB2,BNIP3,BCL2,KCNMB4,IFI6,GLRA1,CHRNA1,BAK1,GRK1,BAX,SOD1,NDUFS1,BCL2L1,KCNMB3,AIFM3	RB1,CHEK2,TP53
Disease: thyroid gland disease	Disease: ventricular septal defect	-0.000656453	0.706183	1	0	SUZ12	CTBP2,SUZ12	TPO,PAX8,DICER1,THRB,FOXE1,DUOX2,SLC5A5,DUOXA2	NKX2-6,TBX1,GATA6,NKX2-5,CFC1,GDF1
Disease: double outlet right ventricle	Disease: thyroid gland disease	-0.000656453	0.706183	1	0	CTBP2,SUZ12	SUZ12	NKX2-6,TBX1,GATA6,NKX2-5,CFC1,GDF1	TPO,PAX8,DICER1,THRB,FOXE1,DUOX2,SLC5A5,DUOXA2
VACUOLE_ORGANIZATION_AND_BIOGENESIS	PharmGKB_PA165958541_Theophylline_Pathway_Pharmacokinetics	-0.000656515	0.706183	1	0	USF1,USF2	USF1	ARSB,HPS4,ABCA1,NDP,HPS1,PPT1,CLN3,CLN5,CLN6,GAA,MYO7A,NAGPA	CYP1A2,XDH,CYP2E1,CYP3A4
CATION_HOMEOSTASIS	Pheno_cholesterol, ldl	-0.000729715	0.706183	1	4	CREB1,ZNF143	ZNF143	SRI,TAC1,STC1,DRD1,CXCL12,PROK2,FTH1,BCL2,HFE,BUD31,PLCE1,CCR3,CCR4,XCR1,CCR1,CCR2,CXCL13,CCR6,CLDN16,TFR2,MYC,AVPR1A,CACNA1C,LPAR3,ATP1A1,CD55,CXCR4,ATOX1,NMUR2,CCL19,GHRL,KNG1,APP,CLCN3,TRPV4,CCL2,CCL1,GNA15,BDKRB1,CHRNA7,MTL5,PTPRC,CASR,THY1,ATP1A4,PPT1,CCR7,CCL7,EDNRA,CCR5,SAA1,CP,CLN3,CLN5,CLN6,SLC40A1,ATP7A,ATP7B,CCL3,CCL11,SLC4A11,TMPRSS3,ATP2C1,ATP1A2,CALR,AGTR1,CACNA1A,FXN,SOD1,CCKBR,SLC…	CDK4PS,SLC8A1,RPL26P19,RPL17P25,FAM46A,NAV3,B3GALTL,RPL13AP25,FAT1P1,ZNF717,EFNA5,FRK,COBL,POM121L12,MAGI2,PVT1,RPS19P6,RPS20P25,ASTN2,RPL15P15,BUD13,DIAPH3,LIN28AP2,CDH11,STXBP4,GSDMC,CDH5,NUF2,PBX1,LMX1A,RPS3AP9,BRINP3,LYPLAL1,YWHAQ,DDX1,ETAA1,INSIG2,CNTNAP5,OSBPL6,LIN28AP1,ZNF804A,SGOL1,VENTXP7,FHIT,C3orf58,MRPL51P1,GNPDA2,GABRG1,RPS23P3,CENPC,HNRNPD,TSPAN5,RPL6P14,CYCSP14,PABPC4L,SPCS3,VEGFC,…	TAC1,HFE,CXCL13,CLDN16
PharmGKB_PA165292177_Doxorubicin_Pathway_Pharmacokinetics	Disease: osteosarcoma	-0.000770161	0.706183	1	0	TP53,WT1	TP53	ABCG2,SLC22A16,CAT,NDUFS7,NOS2,AKR1C3,XDH,RALBP1,CBR1,NOS1,ABCB1,ABCC1,ABCC2,NDUFS3,POR,NOS3,SOD1,NQO1,NDUFS2,GPX1,AKR1A1,CBR3	RB1,CHEK2,TP53
AGING	Disease: ventricular septal defect	-0.00080414	0.706183	1	0	CTBP2	CTBP2,SUZ12	TPRA1,TBX3,MORF4,NPM1,NOX4,LOXL2,CDKN2A,TBX2,TP53,SOD1,KL,PDCD4,LIMS1	NKX2-6,TBX1,GATA6,NKX2-5,CFC1,GDF1
AGING	Disease: double outlet right ventricle	-0.00080414	0.706183	1	0	CTBP2	CTBP2,SUZ12	TPRA1,TBX3,MORF4,NPM1,NOX4,LOXL2,CDKN2A,TBX2,TP53,SOD1,KL,PDCD4,LIMS1	NKX2-6,TBX1,GATA6,NKX2-5,CFC1,GDF1
Disease: heart septal defect	Disease: hypothyroidism	-0.000831593	0.706183	1	0	CTBP2,SUZ12	SUZ12	TLL1,NKX2-6,TBX20,ACTC1,TBX1,GJA1,GATA6,GATA4,NKX2-5,CFC1,GDF1	TPO,PAX8,THRB,FOXE1,DUOX2,SLC5A5,DUOXA2
SENSORY_ORGAN_DEVELOPMENT	Disease: ventricular septal defect	-0.000868652	0.706183	1	0	CTBP2	CTBP2,SUZ12	TGFB2,DFNB31,MAFB,RORB,NF1,JAG2,THY1,GAA,CEP290,FOXL2,BAX,SOD1,SHROOM2,ZIC1	NKX2-6,TBX1,GATA6,NKX2-5,CFC1,GDF1
SENSORY_ORGAN_DEVELOPMENT	Disease: double outlet right ventricle	-0.000868652	0.706183	1	0	CTBP2	CTBP2,SUZ12	TGFB2,DFNB31,MAFB,RORB,NF1,JAG2,THY1,GAA,CEP290,FOXL2,BAX,SOD1,SHROOM2,ZIC1	NKX2-6,TBX1,GATA6,NKX2-5,CFC1,GDF1
PharmGKB_PA2039_Methotrexate_Pathway_(Cancer_Cell)_Pharmacodynamics	Disease: osteosarcoma	-0.000884532	0.706183	1	0	E2F1,TP53	TP53	MTRR,ABCC4,SLC19A1,ADA,MTHFR,MTHFS,ABCG2,ADORA3,SLC22A8,SLC22A6,ADORA1,ADORA2B,CBS,ATIC,ABCC3,MTR,GART,ABCB1,ABCC1,MTHFD1,SLC22A11,ABCC2,ADORA2A,DHFR,FPGS,GGH,PPAT,SHMT1,TYMS	RB1,CHEK2,TP53
Disease: thyroid gland disease	Disease: heart septal defect	-0.000889052	0.706183	1	0	SUZ12	CTBP2,SUZ12	TPO,PAX8,DICER1,THRB,FOXE1,DUOX2,SLC5A5,DUOXA2	TLL1,NKX2-6,TBX20,ACTC1,TBX1,GJA1,GATA6,GATA4,NKX2-5,CFC1,GDF1
Disease: congenital heart disease	Disease: hypothyroidism	-0.000904122	0.706183	1	0	CTBP2,SUZ12	SUZ12	TLL1,NKX2-6,TBX20,ACTC1,JAG1,TBX1,GJA1,ZFPM2,GATA6,GATA4,NKX2-5,CFC1,GDF1,TAPVR1	TPO,PAX8,THRB,FOXE1,DUOX2,SLC5A5,DUOXA2
ENDODEOXYRIBONUCLEASE_ACTIVITY	Disease: Diamond-Blackfan anemia	-0.000943027	0.706183	1	0	DLX1	TAF1,DLX1	ERCC4,RAD50,MRE11A,ERCC5,EXO1,FEN1,OGG1,ERCC1,APEX1,DNASE2,MBD4	RPS24,RPS26,RPL5,RPS19,RPS17,RPL35A,RPL11,RPS7,RPS10
REACTOME_VEGF_LIGAND_RECEPTOR_INTERACTIONS	OXIDOREDUCTASE_ACTIVITY_GO_0016706	-0.000947777	0.706183	1	0	EPAS1	EPAS1,HIF1A	VEGFC,NRP1,VEGFA,KDR,FLT1,PDGFC,FLT4,NRP2,VEGFB,FIGF	P4HA2,BBOX1,ASPH,PLOD2,EGLN2,KDM4A,EGLN1,P4HA1,PLOD3,P4HB
REACTOME_GABA_SYNTHESIS_RELEASE_REUPTAKE_AND_DEGRADATION	Disease: ventricular septal defect	-0.000957345	0.706183	1	0	CTBP2	CTBP2,SUZ12	RIMS1,SYT1,GAD2,SLC6A11,SLC6A1,HSPA8,SNAP25,GAD1,ABAT,STXBP1,SLC32A1,SLC6A12,STX1A,VAMP2,ALDH5A1,RAB3A,DNAJC5	NKX2-6,TBX1,GATA6,NKX2-5,CFC1,GDF1
REACTOME_GABA_SYNTHESIS_RELEASE_REUPTAKE_AND_DEGRADATION	Disease: double outlet right ventricle	-0.000957345	0.706183	1	0	CTBP2	CTBP2,SUZ12	RIMS1,SYT1,GAD2,SLC6A11,SLC6A1,HSPA8,SNAP25,GAD1,ABAT,STXBP1,SLC32A1,SLC6A12,STX1A,VAMP2,ALDH5A1,RAB3A,DNAJC5	NKX2-6,TBX1,GATA6,NKX2-5,CFC1,GDF1
Disease: thyroid gland disease	Disease: congenital heart disease	-0.000966593	0.706183	1	0	SUZ12	CTBP2,SUZ12	TPO,PAX8,DICER1,THRB,FOXE1,DUOX2,SLC5A5,DUOXA2	TLL1,NKX2-6,TBX20,ACTC1,JAG1,TBX1,GJA1,ZFPM2,GATA6,GATA4,NKX2-5,CFC1,GDF1,TAPVR1
REACTOME_MRNA_DECAY_BY_3_TO_5_EXORIBONUCLEASE	MANNOSYLTRANSFERASE_ACTIVITY	-0.000994084	0.706183	1	0	BRCA1,TCF7L2	BRCA1	EXOSC2,EXOSC3,DIS3,EXOSC7,EXOSC8,EXOSC6,EXOSC1,EXOSC9,EXOSC4,EXOSC5,DCPS	DPM3,ALG3,DPM1,ALG8,ALG2,PIGB,PIGZ,PIGV,SDF2,DPM2
MITOTIC_SPINDLE_ORGANIZATION_AND_BIOGENESIS	HISTONE_METHYLTRANSFERASE_ACTIVITY	-0.000994084	0.706183	1	0	E2F4,FOXM1	E2F4	PRC1,KIF11,RAN,TTK,RCC1,SUN2,KIF23,STMN1,SMC3,SMC1A	PRMT8,PRMT7,EHMT1,NSD1,FBXO11,WHSC1L1,EZH2,SUZ12,SUV39H1,EED,SUV39H2
REACTOME_RECRUITMENT_OF_NUMA_TO_MITOTIC_CENTROSOMES	HISTONE_METHYLTRANSFERASE_ACTIVITY	-0.000994084	0.706183	1	0	E2F4,TFDP1	E2F4	CDK1,NEDD1,TUBGCP6,TUBGCP3,TUBG1,TUBGCP5,NUMA1,TUBG2,TUBGCP2,CCNB1	PRMT8,PRMT7,EHMT1,NSD1,FBXO11,WHSC1L1,EZH2,SUZ12,SUV39H1,EED,SUV39H2
EMBRYONIC_MORPHOGENESIS	Disease: hypothyroidism	-0.0010341	0.706183	1	0	CTBP2,SUZ12	SUZ12	PTCH1,BCL10,GLI2,MBNL1,FTO,TBX5,TINAG,DSCAML1,TBX3,LMO4,TBX1,SHH,CELSR1,CEP290,SOD1,ZIC1,VANGL2	TPO,PAX8,THRB,FOXE1,DUOX2,SLC5A5,DUOXA2
POSITIVE_REGULATION_OF_EPITHELIAL_CELL_PROLIFERATION	Disease: prostate cancer	-0.00103834	0.706183	1	0	MYB,TP53	TP53	EGFR,LAMA1,EPGN,FGF10,LAMB1,NME1,LAMC1,TGFA,ERBB2,NME2	KLF6,ZFHX3,PTEN,AR,MSR1,HIP1,MAD1L1,CHEK2,MXI1,CD82,CDH1,BRCA2,PCAP
ENDODEOXYRIBONUCLEASE_ACTIVITY	Disease: congenital hypoplastic anemia	-0.00104265	0.706183	1	0	DLX1	TAF1,DLX1	ERCC4,RAD50,MRE11A,ERCC5,EXO1,FEN1,OGG1,ERCC1,APEX1,DNASE2,MBD4	RPS24,RPS26,RPL5,FANCC,FANCA,RPS19,RPS17,RPL35A,RPL11,RPS7,RPS10
SPINDLE_ORGANIZATION_AND_BIOGENESIS	HISTONE_METHYLTRANSFERASE_ACTIVITY	-0.00104265	0.706183	1	0	E2F4,FOXM1	E2F4	PRC1,KIF11,TUBG1,RAN,TTK,RCC1,SUN2,KIF23,STMN1,SMC3,SMC1A	PRMT8,PRMT7,EHMT1,NSD1,FBXO11,WHSC1L1,EZH2,SUZ12,SUV39H1,EED,SUV39H2
REACTOME_MRNA_DECAY_BY_3_TO_5_EXORIBONUCLEASE	ENDONUCLEASE_ACTIVITY_GO_0016893	-0.00104265	0.706183	1	0	BRCA1,TCF7L2	BRCA1	EXOSC2,EXOSC3,DIS3,EXOSC7,EXOSC8,EXOSC6,EXOSC1,EXOSC9,EXOSC4,EXOSC5,DCPS	RPP30,DICER1,POP1,POP4,RPP40,EXO1,FEN1,APEX1,RPP38,POP7,DBR1
REACTOME_THE_NLRP3_INFLAMMASOME	VESICLE_LOCALIZATION	-0.00104265	0.706183	1	0	SMAD1,BCL3	BCL3	PANX1,NLRP3,P2RX7,APP,TXN,MEFV,HSP90AB1,PYCARD,CASP1,PSTPIP1,TXNIP	NLGN1,TMED10,SNAP23,YKT6,SEPT5,LRMP,MYO1A,STX5,SHROOM2,AP1M2,SNAP29
REACTOME_N_GLYCAN_TRIMMING_IN_THE_ER_AND_CALNEXIN_CALRETICULIN_CYCLE	UNFOLDED_PROTEIN_RESPONSE	-0.00108079	0.706183	1	0	RELA,XBP1	XBP1	EDEM1,EDEM3,EDEM2,MOGS,PRKCSH,CALR,MAN1B1,PDIA3,CANX,UGGT1,UGGT2,GANAB,MLEC	ATF6,VAPB,ERN1,DERL3,VIMP,EIF2AK3,VCP,AMFR,DERL1,DERL2
DNA_DAMAGE_RESPONSESIGNAL_TRANSDUCTION_BY_P53_CLASS_MEDIATOR	POSITIVE_REGULATION_OF_EPITHELIAL_CELL_PROLIFERATION	-0.00108079	0.706183	1	0	TP53	MYB,TP53	DYRK2,PML,BCL3,NBN,TRIAP1,IFI16,EEF1E1,MYO6,TP53,BRCA1,PCBP4,GML,CDIP1	EGFR,LAMA1,EPGN,FGF10,LAMB1,NME1,LAMC1,TGFA,ERBB2,NME2
AGING	Disease: heart septal defect	-0.00108907	0.706183	1	0	CTBP2	CTBP2,SUZ12	TPRA1,TBX3,MORF4,NPM1,NOX4,LOXL2,CDKN2A,TBX2,TP53,SOD1,KL,PDCD4,LIMS1	TLL1,NKX2-6,TBX20,ACTC1,TBX1,GJA1,GATA6,GATA4,NKX2-5,CFC1,GDF1
REACTOME_MRNA_DECAY_BY_3_TO_5_EXORIBONUCLEASE	RIBONUCLEOPROTEIN_BINDING	-0.00108907	0.706183	1	0	BRCA1,TCF7L2	BRCA1	EXOSC2,EXOSC3,DIS3,EXOSC7,EXOSC8,EXOSC6,EXOSC1,EXOSC9,EXOSC4,EXOSC5,DCPS	MTIF3,PRPF31,NAA10,EIF2A,NAA16,NAA15,TIMM50,RPS21,ETF1,SRPR,MTIF2,SRP9
MITOCHONDRIAL_MEMBRANE_ORGANIZATION_AND_BIOGENESIS	Disease: prostate cancer	-0.00108907	0.706183	1	0	STAT5A,TP53	TP53	OPA1,BNIP3,BCL2,DNM1L,BAK1,MFN2,COX18,TAZ,TP53,BCL2L1,TIMM50	KLF6,ZFHX3,PTEN,AR,MSR1,HIP1,MAD1L1,CHEK2,MXI1,CD82,CDH1,BRCA2,PCAP
APOPTOTIC_MITOCHONDRIAL_CHANGES	Disease: prostate cancer	-0.00108907	0.706183	1	0	STAT6,TP53	TP53	IFI6,DNM1L,BAK1,CDKN2A,PMAIP1,BBC3,BAX,GPX1,BCL2L1,SFN,BID	KLF6,ZFHX3,PTEN,AR,MSR1,HIP1,MAD1L1,CHEK2,MXI1,CD82,CDH1,BRCA2,PCAP
VACUOLE_ORGANIZATION_AND_BIOGENESIS	CATION_TRANSPORTING_ATPASE_ACTIVITY	-0.00108907	0.706183	1	0	USF1,USF2	USF2	ARSB,HPS4,ABCA1,NDP,HPS1,PPT1,CLN3,CLN5,CLN6,GAA,MYO7A,NAGPA	ATP6V1C1,ATP2B1,ATP2B4,ATP6V1B2,ATP2A3,ATP2A2,ATP2C1,ATP2A1,ATP2B3,ATP6V0C,ATP6V0E1
REACTOME_BILE_ACID_AND_BILE_SALT_METABOLISM	PharmGKB_PA164713428_Losartan_Pathway_Pharmacokinetics	-0.00110185	0.706183	1	0	HNF1A,NR1H4	HNF1A	SLC10A2,ABCB11,CH25H,HSD17B4,AKR1C4,SLCO1B3,CYP7A1,CYP7B1,SLC27A2,FABP6,SLCO1B1,ABCC3,SLC10A1,ALB,AKR1D1,SLCO1A2,HSD3B7,AMACR,CYP27A1,SCP2,CYP39A1,CYP8B1,SLC27A5,ACOT8,CYP46A1,ACOX2,BAAT	UGT1A1,CYP2C9,AGTR1,CYP3A4,UGT2B7
EMBRYONIC_MORPHOGENESIS	Disease: thyroid gland disease	-0.00110555	0.706183	1	0	CTBP2,SUZ12	SUZ12	PTCH1,BCL10,GLI2,MBNL1,FTO,TBX5,TINAG,DSCAML1,TBX3,LMO4,TBX1,SHH,CELSR1,CEP290,SOD1,ZIC1,VANGL2	TPO,PAX8,DICER1,THRB,FOXE1,DUOX2,SLC5A5,DUOXA2
POSITIVE_REGULATION_OF_EPITHELIAL_CELL_PROLIFERATION	NEGATIVE_REGULATION_OF_HYDROLASE_ACTIVITY	-0.00112164	0.706183	1	0	MYB,TP53	TP53	EGFR,LAMA1,EPGN,FGF10,LAMB1,NME1,LAMC1,TGFA,ERBB2,NME2	CDKN2D,DNAJB6,IFI6,ANGPTL4,TNNT2,GPX1,ANGPTL3,PPP2R4,BIRC5,APOA2,ATPIF1,DHCR24,SFN,LAMTOR5
CATION_TRANSPORTING_ATPASE_ACTIVITY	Disease: sphingolipidosis	-0.00113359	0.706183	1	0	USF2	NFE2,USF2	ATP6V1C1,ATP2B1,ATP2B4,ATP6V1B2,ATP2A3,ATP2A2,ATP2C1,ATP2A1,ATP2B3,ATP6V0C,ATP6V0E1	GALC,SUMF1,GLB1,APOE,SMPD1,ARSA,NPC1,GLA,GM2A,HEXA,GBA,NPC2,HEXB
NEGATIVE_REGULATION_OF_DNA_REPLICATION	HISTONE_METHYLTRANSFERASE_ACTIVITY	-0.00113359	0.706183	1	0	E2F4,RB1	E2F4	CDT1,GMNN,S100A11,NF2,ATR,GTPBP4,RAD9A,CDC6,ENPP7,TSPYL2,CDC45,RAD17,TIPIN	PRMT8,PRMT7,EHMT1,NSD1,FBXO11,WHSC1L1,EZH2,SUZ12,SUV39H1,EED,SUV39H2
REACTOME_MRNA_DECAY_BY_3_TO_5_EXORIBONUCLEASE	ENDORIBONUCLEASE_ACTIVITY	-0.00113359	0.706183	1	0	BRCA1,TCF7L2	BRCA1	EXOSC2,EXOSC3,DIS3,EXOSC7,EXOSC8,EXOSC6,EXOSC1,EXOSC9,EXOSC4,EXOSC5,DCPS	RPP30,DICER1,POP1,POP4,RPP40,EXO1,FEN1,APEX1,RPP38,POP7,RNASE8,DBR1,RNASE1
DNA_DAMAGE_RESPONSESIGNAL_TRANSDUCTION_BY_P53_CLASS_MEDIATOR	APOPTOTIC_MITOCHONDRIAL_CHANGES	-0.00113359	0.706183	1	0	TP53	STAT6,TP53	DYRK2,PML,BCL3,NBN,TRIAP1,IFI16,EEF1E1,MYO6,TP53,BRCA1,PCBP4,GML,CDIP1	IFI6,DNM1L,BAK1,CDKN2A,PMAIP1,BBC3,BAX,GPX1,BCL2L1,SFN,BID
REACTOME_P75NTR_SIGNALS_VIA_NFKB	CERAMIDE_METABOLIC_PROCESS	-0.00113359	0.706183	1	0	ELF1,RUNX1	ELF1	RIPK2,RPS27AP11,SQSTM1,NFKBIA,NGF,NGFR,MYD88,PRKCI,RELA,TRAF6,IRAK1,IKBKB,UBA52,RPS27A	ASAH2,SGPL1,UGCG,CLN3,CLN6,ASAH1,CERS5,CERS1,CERK,NSMAF,NEU3
REACTOME_HORMONE_LIGAND_BINDING_RECEPTORS	REACTOME_GRB2_SOS_PROVIDES_LINKAGE_TO_MAPK_SIGNALING_FOR_INTERGRINS_	-0.00116106	0.706183	1	0	CREB1,NFIC	NFIC	GNRHR,FSHR,LHCGR,TSHR,CGA,GNRH1,GNRH2,TSHB,LHB,FSHB	SOS1,VWF,ITGB3,RAP1A,APBB1IP,FGB,FGA,FGG,PTK2,FN1,RAP1B,GRB2,TLN1,ITGA2B,SRC
RRNA_PROCESSING	MANNOSYLTRANSFERASE_ACTIVITY	-0.00116106	0.706183	1	0	MYC,BRCA1	BRCA1	NHP2,EXOSC2,EXOSC3,POP4,RRP9,DKC1,DIS3,EXOSC7,RPS14,NOP56,NOP14,FBL,NOP58,NOLC1,GEMIN4	DPM3,ALG3,DPM1,ALG8,ALG2,PIGB,PIGZ,PIGV,SDF2,DPM2
POSITIVE_REGULATION_OF_EPITHELIAL_CELL_PROLIFERATION	Disease: male reproductive organ cancer	-0.00116106	0.706183	1	0	MYB,TP53	TP53	EGFR,LAMA1,EPGN,FGF10,LAMB1,NME1,LAMC1,TGFA,ERBB2,NME2	KLF6,ZFHX3,PTEN,AR,MSR1,HIP1,STK11,KIT,MAD1L1,CHEK2,MXI1,CD82,CDH1,FGFR3,BRCA2,PCAP
REACTOME_GAMMA_CARBOXYLATION_TRANSPORT_AND_AMINO_TERMINAL_CLEAVAGE_OF_PROTEINS	REACTOME_SYNTHESIS_OF_BILE_ACIDS_AND_BILE_SALTS_VIA_7ALPHA_HYDROXYCHOLESTEROL	-0.00116106	0.706183	1	0	HNF4A,SP1	HNF4A	PROC,F7,F9,F2,GGCX,VKORC1,F10,PROS1,PROZ,FURIN	ABCB11,HSD17B4,AKR1C4,CYP7A1,SLC27A2,AKR1D1,HSD3B7,AMACR,CYP27A1,SCP2,CYP8B1,SLC27A5,ACOT8,ACOX2,BAAT
SENSORY_ORGAN_DEVELOPMENT	Disease: heart septal defect	-0.00117644	0.706183	1	0	CTBP2	CTBP2,SUZ12	TGFB2,DFNB31,MAFB,RORB,NF1,JAG2,THY1,GAA,CEP290,FOXL2,BAX,SOD1,SHROOM2,ZIC1	TLL1,NKX2-6,TBX20,ACTC1,TBX1,GJA1,GATA6,GATA4,NKX2-5,CFC1,GDF1
DNA_DIRECTED_DNA_POLYMERASE_ACTIVITY	HISTONE_METHYLTRANSFERASE_ACTIVITY	-0.00117644	0.706183	1	0	E2F4,EP300	E2F4	POLB,POLA1,POLG,POLI,REV3L,POLH,POLQ,POLG2,POLE4,POLE2,POLE3,POLE,POLD4,POLD1	PRMT8,PRMT7,EHMT1,NSD1,FBXO11,WHSC1L1,EZH2,SUZ12,SUV39H1,EED,SUV39H2
PROTEIN_STABILIZATION	DNA_DIRECTED_DNA_POLYMERASE_ACTIVITY	-0.00117644	0.706183	1	0	EP300	E2F4,EP300	HPS4,PPARGC1A,COG3,A1CF,APOA1,COG7,STX12,GTPBP4,PEX6,MDM4,TBRG1	POLB,POLA1,POLG,POLI,REV3L,POLH,POLQ,POLG2,POLE4,POLE2,POLE3,POLE,POLD4,POLD1
MITOCHONDRIAL_MEMBRANE_ORGANIZATION_AND_BIOGENESIS	NEGATIVE_REGULATION_OF_HYDROLASE_ACTIVITY	-0.00117644	0.706183	1	0	STAT5A,TP53	TP53	OPA1,BNIP3,BCL2,DNM1L,BAK1,MFN2,COX18,TAZ,TP53,BCL2L1,TIMM50	CDKN2D,DNAJB6,IFI6,ANGPTL4,TNNT2,GPX1,ANGPTL3,PPP2R4,BIRC5,APOA2,ATPIF1,DHCR24,SFN,LAMTOR5
AGING	Disease: congenital heart disease	-0.00118405	0.706183	1	0	CTBP2	CTBP2,SUZ12	TPRA1,TBX3,MORF4,NPM1,NOX4,LOXL2,CDKN2A,TBX2,TP53,SOD1,KL,PDCD4,LIMS1	TLL1,NKX2-6,TBX20,ACTC1,JAG1,TBX1,GJA1,ZFPM2,GATA6,GATA4,NKX2-5,CFC1,GDF1,TAPVR1
RRNA_METABOLIC_PROCESS	MANNOSYLTRANSFERASE_ACTIVITY	-0.0011992	0.706183	1	0	MYC,BRCA1	BRCA1	NHP2,EXOSC2,EXOSC3,POP4,RRP9,DKC1,ERN2,DIS3,EXOSC7,RPS14,NOP56,NOP14,FBL,NOP58,NOLC1,GEMIN4	DPM3,ALG3,DPM1,ALG8,ALG2,PIGB,PIGZ,PIGV,SDF2,DPM2
REACTOME_BILE_ACID_AND_BILE_SALT_METABOLISM	PharmGKB_PA165959537_Sorafenib_Pharmacokinetics	-0.00120707	0.706183	1	0	HNF1A,NR1H4	HNF1A	SLC10A2,ABCB11,CH25H,HSD17B4,AKR1C4,SLCO1B3,CYP7A1,CYP7B1,SLC27A2,FABP6,SLCO1B1,ABCC3,SLC10A1,ALB,AKR1D1,SLCO1A2,HSD3B7,AMACR,CYP27A1,SCP2,CYP39A1,CYP8B1,SLC27A5,ACOT8,CYP46A1,ACOX2,BAAT	CYP2C8,UGT1A9,UGT1A1,CYP2C9,CYP2B6,CYP3A4
REACTOME_BILE_ACID_AND_BILE_SALT_METABOLISM	PharmGKB_PA165378192_Artemisinin_and_Derivatives_Pathway_Pharmacokinetics	-0.00120707	0.706183	1	0	HNF1A,NR1H4	HNF1A	SLC10A2,ABCB11,CH25H,HSD17B4,AKR1C4,SLCO1B3,CYP7A1,CYP7B1,SLC27A2,FABP6,SLCO1B1,ABCC3,SLC10A1,ALB,AKR1D1,SLCO1A2,HSD3B7,AMACR,CYP27A1,SCP2,CYP39A1,CYP8B1,SLC27A5,ACOT8,CYP46A1,ACOX2,BAAT	UGT1A9,CYP2A6,CYP2B6,CYP3A5,CYP3A4,UGT2B7
MITOCHONDRIAL_MEMBRANE_ORGANIZATION_AND_BIOGENESIS	Disease: male reproductive organ cancer	-0.00121779	0.706183	1	0	STAT5A,TP53	TP53	OPA1,BNIP3,BCL2,DNM1L,BAK1,MFN2,COX18,TAZ,TP53,BCL2L1,TIMM50	KLF6,ZFHX3,PTEN,AR,MSR1,HIP1,STK11,KIT,MAD1L1,CHEK2,MXI1,CD82,CDH1,FGFR3,BRCA2,PCAP
APOPTOTIC_MITOCHONDRIAL_CHANGES	Disease: male reproductive organ cancer	-0.00121779	0.706183	1	0	STAT6,TP53	TP53	IFI6,DNM1L,BAK1,CDKN2A,PMAIP1,BBC3,BAX,GPX1,BCL2L1,SFN,BID	KLF6,ZFHX3,PTEN,AR,MSR1,HIP1,STK11,KIT,MAD1L1,CHEK2,MXI1,CD82,CDH1,FGFR3,BRCA2,PCAP
[truncated: 1,707 more rows]
