# Supplementary material for: Systematic target function annotation of human transcription factors
Source: BMC Biol. 2018 Jan 10;16:4. doi: 10.1186/s12915-017-0469-0 (PMC5795274; doi:10.1186/s12915-017-0469-0)
Supplement: Supplementary file 3 — The complete transcription factor annotation results. –Log10 (P value) are provided in parentheses following the target functions. (XLSX 153 kb) [file 12915_2017_469_MOESM3_ESM.xlsx]

## Sheet: Table S7 Instruction
Table S7. The complete TF annotation results. -Log10 (p-value) are provided in parentheses following the target functions.
Each rows is a transcription factor. Each column is a different type of function annotation. Multiple functional terms are separated by semicolons. Only TF-function associations with FDR <=0.05 are reported.
Columns	Description	Values in Parenthesis
Positive phenolos	Phenotypes for which the genetically linked genes are signfiicatly enriched for the target genes of the TF.	-Log 10(association p-values from Fisher's exact test)
Negative phenolos	Phenotypes for which the genetically linked genes are signfiicatly depleted for the target genes of the TF.	-Log 10(association p-values from Fisher's exact test)
Positive disease	Mendelian diseases for which the causal genes are signfiicatly enriched for the target genes of the TF.	-Log 10(association p-values from Fisher's exact test)
Negative disease	Mendelian diseases for which the causal genes are signfiicatly depleted for the target genes of the TF.	-Log 10(association p-values from Fisher's exact test)
Positive PGKB	Pharmcogenomics pathways (from PharmGKB) for which the member genes are signfiicatly enriched for the target genes of the TF.	-Log 10(association p-values from Fisher's exact test)
Negative PGKB	Pharmcogenomics pathways (from PharmGKB) for which the member genes are signfiicatly depleted for the target genes of the TF.	-Log 10(association p-values from Fisher's exact test)
Positive GO.MF	GO molecular functions for which the member genes are signfiicatly enriched for the target genes of the TF.	-Log 10(association p-values from Fisher's exact test)
Negative GO.MF	GO molecular functions for which the member genes target genes are signfiicatly depleted for the target genes of the TF.	-Log 10(association p-values from Fisher's exact test)
Positive GO.BP	GO biological processes for which the member genes are signfiicatly enriched for the target genes of the TF.	-Log 10(association p-values from Fisher's exact test)
Negative GO.BP	GO biological processes for which the member genes are signfiicatly depleted for the target genes of the TF.	-Log 10(association p-values from Fisher's exact test)
Positive reactome	Reactome pathways whose member genes are signfiicatly enriched for the target genes of the TF.	-Log 10(association p-values from Fisher's exact test)
Negative reactome	Reactome pathways whose member genes are signfiicatly depleted for the target genes of the TF.	-Log 10(association p-values from Fisher's exact test)

## Sheet: TF annotations
	Positive phenolos	Negative phenolos	Positive disease	Negative disease	Positive PGKB	Negative PGKB	Positive GO.MF	Negative GO.MF	Positive GO.BP	Negative GO.BP	Positive reactome	Negative reactome
ZBTB33							STRUCTURAL_CONSTITUENT_OF_RIBOSOME (9.95); STRUCTURAL_MOLECULE_ACTIVITY (6.9); RNA_BINDING (5.77)		TRANSLATION (3.61)		REACTOME_NONSENSE_MEDIATED_DECAY_ENHANCED_BY_THE_EXON_JUNCTION_COMPLEX (13.19); REACTOME_METABOLISM_OF_MRNA (12.5); REACTOME_INFLUENZA_VIRAL_RNA_TRANSCRIPTION_AND_REPLICATION (12.28); REACTOME_PEPTIDE_CHAIN_ELONGATION (12.12); REACTOME_METABOLISM_OF_RNA (11.88); REACTOME_INFLUENZA_LIFE_CYCLE (11.51); REACTOME_3_UTR_MEDIATED_TRANSLATIONAL_REGULATION (10.82); REACTOME_SRP_DEPENDENT_COTRANSLATIONAL_…
NR1H3									STEROID_METABOLIC_PROCESS (3.88)
PREB
CEBPZ
CDX1
CDX2							SINGLE_STRANDED_DNA_BINDING (4.29); RNA_BINDING (4.07)	RECEPTOR_ACTIVITY (7.23); TRANSMEMBRANE_RECEPTOR_ACTIVITY (5.08); RHODOPSIN_LIKE_RECEPTOR_ACTIVITY (4.8); SUBSTRATE_SPECIFIC_CHANNEL_ACTIVITY (4.04); G_PROTEIN_COUPLED_RECEPTOR_ACTIVITY (3.93)	NUCLEOBASENUCLEOSIDENUCLEOTIDE_AND_NUCLEIC_ACID_METABOLIC_PROCESS (8.96); BIOPOLYMER_METABOLIC_PROCESS (8.42); RNA_METABOLIC_PROCESS (6.23); REGULATION_OF_CELLULAR_METABOLIC_PROCESS (5.8); REGULATION_OF_METABOLIC_PROCESS (5.7); REGULATION_OF_NUCLEOBASENUCLEOSIDENUCLEOTIDE_AND_NUCLEIC_ACID_METABOLIC_PROCESS (5.66); TRANSCRIPTION (5.15); REGULATION_OF_GENE_EXPRESSION (5.01); REGULATION_OF_TRANSCRIP…	SYSTEM_PROCESS (8.63); NEUROLOGICAL_SYSTEM_PROCESS (7.49); CELL_CELL_SIGNALING (6.12); CYCLIC_NUCLEOTIDE_MEDIATED_SIGNALING (4.59); G_PROTEIN_SIGNALING_COUPLED_TO_CYCLIC_NUCLEOTIDE_SECOND_MESSENGER (4.5); SYNAPTIC_TRANSMISSION (4.02); SENSORY_PERCEPTION (3.96); TRANSMISSION_OF_NERVE_IMPULSE (3.93); SECOND_MESSENGER_MEDIATED_SIGNALING (3.93); ANATOMICAL_STRUCTURE_DEVELOPMENT (3.87)	REACTOME_NGF_SIGNALLING_VIA_TRKA_FROM_THE_PLASMA_MEMBRANE (6.87); REACTOME_SIGNALLING_BY_NGF (6.39); REACTOME_MRNA_SPLICING (5.54); REACTOME_SIGNALING_BY_THE_B_CELL_RECEPTOR_BCR (4.94); REACTOME_DOWNSTREAM_SIGNAL_TRANSDUCTION (4.82); REACTOME_CHOLESTEROL_BIOSYNTHESIS (4.78); REACTOME_DOWNSTREAM_SIGNALING_EVENTS_OF_B_CELL_RECEPTOR_BCR (4.74); REACTOME_PI3K_AKT_ACTIVATION (4.72); REACTOME_PIP3_ACTI…	REACTOME_GPCR_DOWNSTREAM_SIGNALING (16.54); REACTOME_OLFACTORY_SIGNALING_PATHWAY (14.6); REACTOME_SIGNALING_BY_GPCR (13.38); REACTOME_GPCR_LIGAND_BINDING (9.54); REACTOME_CLASS_A1_RHODOPSIN_LIKE_RECEPTORS (7.95); REACTOME_G_ALPHA_I_SIGNALLING_EVENTS (6.32); REACTOME_PEPTIDE_LIGAND_BINDING_RECEPTORS (5.95); REACTOME_POTASSIUM_CHANNELS (4.41); REACTOME_G_ALPHA_Q_SIGNALLING_EVENTS (4.24); REACTOME_G…
HOXB13
CEBPA							RNA_BINDING (14.78); STRUCTURAL_CONSTITUENT_OF_RIBOSOME (9.84); OXIDOREDUCTASE_ACTIVITY (6.28)	RECEPTOR_ACTIVITY (8.36); TRANSMEMBRANE_RECEPTOR_ACTIVITY (7.57); CATION_CHANNEL_ACTIVITY (6.77); METAL_ION_TRANSMEMBRANE_TRANSPORTER_ACTIVITY (6.38); CATION_TRANSMEMBRANE_TRANSPORTER_ACTIVITY (5.68); SUBSTRATE_SPECIFIC_CHANNEL_ACTIVITY (5.62); ION_CHANNEL_ACTIVITY (5.53); GATED_CHANNEL_ACTIVITY (5.27); NEUROTRANSMITTER_BINDING (5.27); RHODOPSIN_LIKE_RECEPTOR_ACTIVITY (5.18); ION_TRANSMEMBRANE_TR…	NUCLEOBASENUCLEOSIDENUCLEOTIDE_AND_NUCLEIC_ACID_METABOLIC_PROCESS (14.18); BIOPOLYMER_METABOLIC_PROCESS (11.44); TRANSLATION (10.57); CELLULAR_BIOSYNTHETIC_PROCESS (9.08); DNA_METABOLIC_PROCESS (8.77); RNA_METABOLIC_PROCESS (8.6); RNA_PROCESSING (8.33); BIOSYNTHETIC_PROCESS (6.89); REGULATION_OF_GENE_EXPRESSION (6); REGULATION_OF_METABOLIC_PROCESS (5.85); REGULATION_OF_CELLULAR_METABOLIC_PROCESS …	MULTICELLULAR_ORGANISMAL_DEVELOPMENT (9.67); SYSTEM_PROCESS (9.49); SYSTEM_DEVELOPMENT (9.32); ANATOMICAL_STRUCTURE_DEVELOPMENT (8.89); NEUROLOGICAL_SYSTEM_PROCESS (7.58); NERVOUS_SYSTEM_DEVELOPMENT (7.11); CELL_CELL_SIGNALING (5.47); SENSORY_PERCEPTION (5.2); CELL_SURFACE_RECEPTOR_LINKED_SIGNAL_TRANSDUCTION_GO_0007166 (4.72); G_PROTEIN_SIGNALING_COUPLED_TO_CYCLIC_NUCLEOTIDE_SECOND_MESSENGER (4.4…	REACTOME_METABOLISM_OF_RNA (17.67); REACTOME_METABOLISM_OF_MRNA (14.43); REACTOME_PEPTIDE_CHAIN_ELONGATION (11.78); REACTOME_3_UTR_MEDIATED_TRANSLATIONAL_REGULATION (11.06); REACTOME_NONSENSE_MEDIATED_DECAY_ENHANCED_BY_THE_EXON_JUNCTION_COMPLEX (10.83); REACTOME_INFLUENZA_LIFE_CYCLE (10.25); REACTOME_CELL_CYCLE (9.68); REACTOME_TRANSLATION (9.44); REACTOME_SRP_DEPENDENT_COTRANSLATIONAL_PROTEIN_TA…	REACTOME_OLFACTORY_SIGNALING_PATHWAY (27.05); REACTOME_GPCR_DOWNSTREAM_SIGNALING (23.99); REACTOME_SIGNALING_BY_GPCR (22.71); REACTOME_NEURONAL_SYSTEM (7.47); REACTOME_POTASSIUM_CHANNELS (6.06); REACTOME_GPCR_LIGAND_BINDING (5.46); REACTOME_TRANSMISSION_ACROSS_CHEMICAL_SYNAPSES (5.16); REACTOME_NEUROTRANSMITTER_RECEPTOR_BINDING_AND_DOWNSTREAM_TRANSMISSION_IN_THE_POSTSYNAPTIC_CELL (4.41); REACTOME…
CEBPB							CYTOKINE_ACTIVITY (4.88); ENZYME_BINDING (4.12); RECEPTOR_BINDING (4.11); G_PROTEIN_COUPLED_RECEPTOR_BINDING (3.6)		RESPONSE_TO_EXTERNAL_STIMULUS (11.13); INFLAMMATORY_RESPONSE (8.96); RESPONSE_TO_STRESS (8.72); RESPONSE_TO_WOUNDING (8.51); DEFENSE_RESPONSE (7.09); REGULATION_OF_PROTEIN_METABOLIC_PROCESS (6.21); REGULATION_OF_PROTEIN_MODIFICATION_PROCESS (6.19); APOPTOSIS_GO (6.01); PROGRAMMED_CELL_DEATH (5.99); REGULATION_OF_CELLULAR_PROTEIN_METABOLIC_PROCESS (5.91); LOCOMOTORY_BEHAVIOR (5.68); NEGATIVE_REGUL…		REACTOME_CYTOSOLIC_TRNA_AMINOACYLATION (4.83); REACTOME_ACTIVATION_OF_GENES_BY_ATF4 (3.69); REACTOME_PERK_REGULATED_GENE_EXPRESSION (3.44); REACTOME_TRNA_AMINOACYLATION (3.39); REACTOME_LIPOPROTEIN_METABOLISM (3.36)
CEBPD									CELL_PROLIFERATION_GO_0008283 (4.55); REGULATION_OF_BIOLOGICAL_QUALITY (4.19); REGULATION_OF_CELL_PROLIFERATION (3.99); NEGATIVE_REGULATION_OF_CYTOKINE_BIOSYNTHETIC_PROCESS (3.39); RESPIRATORY_GASEOUS_EXCHANGE (3.32); DEFENSE_RESPONSE (3.28)
CEBPE							OXIDOREDUCTASE_ACTIVITY_ACTING_ON_PEROXIDE_AS_ACCEPTOR (4.37); ANTIOXIDANT_ACTIVITY (4.01)
CEBPG									POSITIVE_REGULATION_OF_DNA_METABOLIC_PROCESS (5.23); B_CELL_DIFFERENTIATION (5.15); TRANSLATION (4.72); B_CELL_ACTIVATION (4.69); LYMPHOCYTE_DIFFERENTIATION (4.46); POSITIVE_REGULATION_OF_TRANSLATION (4.2); MYELOID_CELL_DIFFERENTIATION (4.15); LEUKOCYTE_DIFFERENTIATION (4.12); IMMUNE_EFFECTOR_PROCESS (4.12); CYTOKINE_BIOSYNTHETIC_PROCESS (4.06); CYTOKINE_METABOLIC_PROCESS (4.04); REGULATION_OF_DN…
CTCF									BIOPOLYMER_METABOLIC_PROCESS (4.77); INTRACELLULAR_TRANSPORT (3.84); SYNAPTOGENESIS (3.63); RNA_METABOLIC_PROCESS (3.4)		REACTOME_METABOLISM_OF_RNA (4.35); REACTOME_METABOLISM_OF_MRNA (3.22)	REACTOME_OLFACTORY_SIGNALING_PATHWAY (29.6); REACTOME_GPCR_DOWNSTREAM_SIGNALING (9.19); REACTOME_SIGNALING_BY_GPCR (8.63)
NFAT5											REACTOME_CHOLESTEROL_BIOSYNTHESIS (6)
KLF6
CREB1			Disease: disease (6.92)		PharmGKB_PA2042_Sympathetic_Nerve_Pathway_(Neuroeffector_Junction) (5.29); PharmGKB_PA2023_ACE_Inhibitor_Pathway_Pharmacodynamics (3.84); PharmGKB_PA165110622_Agents_Acting_on_the_Renin-Angiotensin_System_Pathway_Pharmacodynamics (3.84)		RECEPTOR_BINDING (7.33); HORMONE_ACTIVITY (6.89); RHODOPSIN_LIKE_RECEPTOR_ACTIVITY (4.04); AMINE_RECEPTOR_ACTIVITY (4.02); OXIDOREDUCTASE_ACTIVITY_GO_0016705 (3.84)		CELL_CELL_SIGNALING (9.63); REGULATION_OF_BIOLOGICAL_QUALITY (9.32); POSITIVE_REGULATION_OF_BIOLOGICAL_PROCESS (7); NEGATIVE_REGULATION_OF_BIOLOGICAL_PROCESS (5.8); MULTI_ORGANISM_PROCESS (5.57); POSITIVE_REGULATION_OF_CELLULAR_PROCESS (5.36); REGULATION_OF_CELL_PROLIFERATION (5.28); NEGATIVE_REGULATION_OF_CELLULAR_PROCESS (5.13); REGULATION_OF_BLOOD_PRESSURE (4.99); HEMOPOIETIC_OR_LYMPHOID_ORGAN…		REACTOME_AMINE_DERIVED_HORMONES (7.55); REACTOME_GPCR_LIGAND_BINDING (6.91); REACTOME_STEROID_HORMONES (5.64); REACTOME_CLASS_A1_RHODOPSIN_LIKE_RECEPTORS (5.46); REACTOME_HORMONE_LIGAND_BINDING_RECEPTORS (5.16); REACTOME_METABOLISM_OF_STEROID_HORMONES_AND_VITAMINS_A_AND_D (5.13); REACTOME_GASTRIN_CREB_SIGNALLING_PATHWAY_VIA_PKC_AND_MAPK (3.98); REACTOME_RESPONSE_TO_ELEVATED_PLATELET_CYTOSOLIC_CA2…
ATF2			Disease: Alzheimer's disease (5.01); Disease: dementia (5.01); Disease: tauopathy (5.01)		PharmGKB_PA2023_ACE_Inhibitor_Pathway_Pharmacodynamics (4.51); PharmGKB_PA165110622_Agents_Acting_on_the_Renin-Angiotensin_System_Pathway_Pharmacodynamics (4.51)		MONOOXYGENASE_ACTIVITY (3.97); RECEPTOR_BINDING (3.87); OXIDOREDUCTASE_ACTIVITY_GO_0016705 (3.7)		REGULATION_OF_BIOLOGICAL_QUALITY (5.44); REGULATION_OF_BLOOD_PRESSURE (4.39); REGULATION_OF_CELL_GROWTH (3.41)		REACTOME_ACTIVATION_OF_THE_AP1_FAMILY_OF_TRANSCRIPTION_FACTORS (5.48); REACTOME_STEROID_HORMONES (4.02); REACTOME_MAPK_TARGETS_NUCLEAR_EVENTS_MEDIATED_BY_MAP_KINASES (3.97); REACTOME_METABOLISM_OF_STEROID_HORMONES_AND_VITAMINS_A_AND_D (3.77); REACTOME_G1_PHASE (3.77); REACTOME_ENDOSOMAL_VACUOLAR_PATHWAY (3.58); REACTOME_S_PHASE (3.5); REACTOME_MAP_KINASE_ACTIVATION_IN_TLR_CASCADE (3.33); REACTOME…
CREBBP							RNA_BINDING (20.8); STRUCTURAL_CONSTITUENT_OF_RIBOSOME (14.34); STRUCTURAL_MOLECULE_ACTIVITY (5.21)	RECEPTOR_ACTIVITY (8.9); TRANSMEMBRANE_RECEPTOR_ACTIVITY (6.98); G_PROTEIN_COUPLED_RECEPTOR_ACTIVITY (5.56); RHODOPSIN_LIKE_RECEPTOR_ACTIVITY (3.9)	RNA_PROCESSING (10.85); NUCLEOBASENUCLEOSIDENUCLEOTIDE_AND_NUCLEIC_ACID_METABOLIC_PROCESS (10.05); TRANSLATION (7.89); RNA_METABOLIC_PROCESS (7.48); CELLULAR_BIOSYNTHETIC_PROCESS (7.44); RNA_SPLICING (7.27); RIBONUCLEOPROTEIN_COMPLEX_BIOGENESIS_AND_ASSEMBLY (7.05); PROTEIN_RNA_COMPLEX_ASSEMBLY (6.81); BIOSYNTHETIC_PROCESS (6.23); BIOPOLYMER_METABOLIC_PROCESS (5.69); MRNA_PROCESSING_GO_0006397 (5.…	SYSTEM_PROCESS (7.22); RESPONSE_TO_EXTERNAL_STIMULUS (5.89); MULTICELLULAR_ORGANISMAL_DEVELOPMENT (5.72); SYSTEM_DEVELOPMENT (5.36); G_PROTEIN_COUPLED_RECEPTOR_PROTEIN_SIGNALING_PATHWAY (5.15); CELL_SURFACE_RECEPTOR_LINKED_SIGNAL_TRANSDUCTION_GO_0007166 (4.86); NEUROLOGICAL_SYSTEM_PROCESS (4.82); CELL_CELL_SIGNALING (4.81); ANATOMICAL_STRUCTURE_DEVELOPMENT (4.55); BEHAVIOR (4.5); NERVOUS_SYSTEM_D…	REACTOME_INFLUENZA_LIFE_CYCLE (22.07); REACTOME_METABOLISM_OF_RNA (20.38); REACTOME_METABOLISM_OF_MRNA (17.62); REACTOME_PROCESSING_OF_CAPPED_INTRON_CONTAINING_PRE_MRNA (16.71); REACTOME_NONSENSE_MEDIATED_DECAY_ENHANCED_BY_THE_EXON_JUNCTION_COMPLEX (16.6); REACTOME_PEPTIDE_CHAIN_ELONGATION (16.33); REACTOME_MRNA_PROCESSING (16.01); REACTOME_3_UTR_MEDIATED_TRANSLATIONAL_REGULATION (14.99); REACTOM…	REACTOME_GPCR_DOWNSTREAM_SIGNALING (14.35); REACTOME_SIGNALING_BY_GPCR (12.7); REACTOME_GPCR_LIGAND_BINDING (10.4); REACTOME_OLFACTORY_SIGNALING_PATHWAY (9.51); REACTOME_CLASS_A1_RHODOPSIN_LIKE_RECEPTORS (7.47); REACTOME_PEPTIDE_LIGAND_BINDING_RECEPTORS (5.42); REACTOME_G_ALPHA_I_SIGNALLING_EVENTS (4.52); REACTOME_G_ALPHA_S_SIGNALLING_EVENTS (3.52)
CREM											REACTOME_ACTIVATION_OF_THE_AP1_FAMILY_OF_TRANSCRIPTION_FACTORS (3.91); REACTOME_PRE_NOTCH_TRANSCRIPTION_AND_TRANSLATION (3.03); REACTOME_IL_RECEPTOR_SHC_SIGNALING (3.03)
E2F7							SINGLE_STRANDED_DNA_BINDING (12.8); STRUCTURE_SPECIFIC_DNA_BINDING (11.43); DNA_BINDING (9.2); DAMAGED_DNA_BINDING (5.43); RNA_BINDING (5.22); DOUBLE_STRANDED_DNA_BINDING (3.95)		NUCLEOBASENUCLEOSIDENUCLEOTIDE_AND_NUCLEIC_ACID_METABOLIC_PROCESS (15.88); DNA_METABOLIC_PROCESS (15.51); DNA_REPLICATION (11.21); DNA_DEPENDENT_DNA_REPLICATION (9.29); BIOPOLYMER_METABOLIC_PROCESS (9.05); DNA_REPAIR (8.65); RESPONSE_TO_DNA_DAMAGE_STIMULUS (8.62); CELL_CYCLE_GO_0007049 (7.54); RESPONSE_TO_ENDOGENOUS_STIMULUS (6.79); NUCLEOTIDE_EXCISION_REPAIR (5.43); S_PHASE (5.32); CELL_CYCLE_PR…	CELL_SURFACE_RECEPTOR_LINKED_SIGNAL_TRANSDUCTION_GO_0007166 (3.72); G_PROTEIN_COUPLED_RECEPTOR_PROTEIN_SIGNALING_PATHWAY (3.49)	REACTOME_CELL_CYCLE (25.82); REACTOME_DNA_REPLICATION (18.75); REACTOME_CELL_CYCLE_MITOTIC (18.32); REACTOME_CHROMOSOME_MAINTENANCE (17.12); REACTOME_DNA_STRAND_ELONGATION (16.83); REACTOME_S_PHASE (15.47); REACTOME_ACTIVATION_OF_ATR_IN_RESPONSE_TO_REPLICATION_STRESS (15.32); REACTOME_MEIOTIC_RECOMBINATION (15.31); REACTOME_G2_M_CHECKPOINTS (15.21); REACTOME_MEIOSIS (15.03); REACTOME_TELOMERE_MAI…	REACTOME_GPCR_DOWNSTREAM_SIGNALING (8.36); REACTOME_SIGNALING_BY_GPCR (7.63); REACTOME_OLFACTORY_SIGNALING_PATHWAY (5.18)
NFAM1							CYTOKINE_ACTIVITY (9.89); HEMATOPOIETIN_INTERFERON_CLASSD200_DOMAIN_CYTOKINE_RECEPTOR_BINDING (9.64); GROWTH_FACTOR_ACTIVITY (8.48); RECEPTOR_BINDING (7.25)		LYMPHOCYTE_ACTIVATION (5.74); LEUKOCYTE_ACTIVATION (5.58); CELL_ACTIVATION (5.45); IMMUNE_SYSTEM_DEVELOPMENT (5.37); PRODUCTION_OF_MOLECULAR_MEDIATOR_OF_IMMUNE_RESPONSE (4.86); NEGATIVE_REGULATION_OF_APOPTOSIS (4.56); NEGATIVE_REGULATION_OF_PROGRAMMED_CELL_DEATH (4.55); B_CELL_ACTIVATION (4.47); ADAPTIVE_IMMUNE_RESPONSE_GO_0002460 (4.31); ADAPTIVE_IMMUNE_RESPONSE (4.27); LYMPHOCYTE_DIFFERENTIATIO…		REACTOME_IL_RECEPTOR_SHC_SIGNALING (6.83); REACTOME_IL_2_SIGNALING (6.27); REACTOME_IL_3_5_AND_GM_CSF_SIGNALING (6.2); REACTOME_SIGNALING_BY_ILS (5.01); REACTOME_CYTOKINE_SIGNALING_IN_IMMUNE_SYSTEM (3.83); REACTOME_IMMUNE_SYSTEM (3.61)
CUX1											REACTOME_KINESINS (4.31); REACTOME_MHC_CLASS_II_ANTIGEN_PRESENTATION (3.14)
DDIT3									POSITIVE_REGULATION_OF_BIOLOGICAL_PROCESS (3.57); ANGIOGENESIS (3.52); VASCULATURE_DEVELOPMENT (3.4); ANATOMICAL_STRUCTURE_FORMATION (3.39)		REACTOME_ACTIVATION_OF_GENES_BY_ATF4 (4.13); REACTOME_PERK_REGULATED_GENE_EXPRESSION (4.03); REACTOME_UNFOLDED_PROTEIN_RESPONSE (3.11)
ZNF384
E2F1			Disease: organ system cancer (5.52); Disease: cancer (5.31); Disease: disease of cellular proliferation (4.96)		PharmGKB_PA165291575_Antimetabolite_Pathway_-_Folate_Cycle_Pharmacodynamics (6.61); PharmGKB_PA2040_Thiopurine_Pathway_Pharmacokinetics/Pharmacodynamics (4.5); PharmGKB_PA2039_Methotrexate_Pathway_(Cancer_Cell)_Pharmacodynamics (3.9)		DNA_BINDING (8.09); DAMAGED_DNA_BINDING (5.06); NUCLEOTIDE_BINDING (4.89); ADENYL_NUCLEOTIDE_BINDING (4.81); ADENYL_RIBONUCLEOTIDE_BINDING (4.5); PURINE_NUCLEOTIDE_BINDING (4.35); ATP_BINDING (4.24); PURINE_RIBONUCLEOTIDE_BINDING (4.07); DOUBLE_STRANDED_DNA_BINDING (3.61)		DNA_METABOLIC_PROCESS (15.02); DNA_REPLICATION (14.68); DNA_REPAIR (13.27); NUCLEOBASENUCLEOSIDENUCLEOTIDE_AND_NUCLEIC_ACID_METABOLIC_PROCESS (12.84); CELL_CYCLE_GO_0007049 (11.71); BIOPOLYMER_METABOLIC_PROCESS (10.45); RESPONSE_TO_DNA_DAMAGE_STIMULUS (10.32); RESPONSE_TO_ENDOGENOUS_STIMULUS (8.76); DNA_DEPENDENT_DNA_REPLICATION (8.53); REGULATION_OF_CELL_CYCLE (6.47); CELL_CYCLE_PROCESS (6); BAS…		REACTOME_CELL_CYCLE (20.45); REACTOME_MITOTIC_G1_G1_S_PHASES (19.99); REACTOME_CELL_CYCLE_MITOTIC (18.89); REACTOME_G1_S_TRANSITION (15.05); REACTOME_S_PHASE (14.1); REACTOME_DNA_REPAIR (13.39); REACTOME_DNA_STRAND_ELONGATION (13.01); REACTOME_ACTIVATION_OF_THE_PRE_REPLICATIVE_COMPLEX (11.65); REACTOME_G1_S_SPECIFIC_TRANSCRIPTION (11.35); REACTOME_E2F_MEDIATED_REGULATION_OF_DNA_REPLICATION (10.95…	REACTOME_OLFACTORY_SIGNALING_PATHWAY (5.89); REACTOME_GPCR_DOWNSTREAM_SIGNALING (5.2); REACTOME_SIGNALING_BY_GPCR (4.33)
E2F2											REACTOME_CELL_CYCLE (6.63); REACTOME_MEIOTIC_RECOMBINATION (4.4); REACTOME_CELL_CYCLE_MITOTIC (4.05); REACTOME_MITOTIC_M_M_G1_PHASES (3.88); REACTOME_MEIOSIS (3.79); REACTOME_CHROMOSOME_MAINTENANCE (3.64); REACTOME_DNA_REPLICATION (3.61); REACTOME_MEIOTIC_SYNAPSIS (3.47); REACTOME_TELOMERE_MAINTENANCE (3.37); REACTOME_MITOTIC_PROMETAPHASE (3.15)
E2F3									DNA_DAMAGE_RESPONSESIGNAL_TRANSDUCTION (3.81); REGULATION_OF_NUCLEOBASENUCLEOSIDENUCLEOTIDE_AND_NUCLEIC_ACID_METABOLIC_PROCESS (3.41); CELL_CYCLE_CHECKPOINT_GO_0000075 (3.4); UBIQUITIN_CYCLE (3.4)		REACTOME_CELL_CYCLE (4.74); REACTOME_MITOTIC_G1_G1_S_PHASES (4.39); REACTOME_M_G1_TRANSITION (4.07); REACTOME_G1_PHASE (3.81); REACTOME_G1_S_TRANSITION (3.56); REACTOME_CELL_CYCLE_CHECKPOINTS (3.48); REACTOME_P53_INDEPENDENT_G1_S_DNA_DAMAGE_CHECKPOINT (3.4); REACTOME_VIF_MEDIATED_DEGRADATION_OF_APOBEC3G (3.37); REACTOME_HOST_INTERACTIONS_OF_HIV_FACTORS (3.35); REACTOME_ASSOCIATION_OF_LICENSING_FA…
E2F4			Disease: breast cancer (5.58); Disease: thoracic cancer (5.58)	Disease: disease of anatomical entity (5.33)	PharmGKB_PA165291575_Antimetabolite_Pathway_-_Folate_Cycle_Pharmacodynamics (4.57)		DNA_BINDING (9.85); CHROMATIN_BINDING (8.8); RNA_BINDING (6.54); STRUCTURE_SPECIFIC_DNA_BINDING (6.37); DNA_POLYMERASE_ACTIVITY (6.08); DNA_DIRECTED_DNA_POLYMERASE_ACTIVITY (5.31); DOUBLE_STRANDED_DNA_BINDING (5.26); TUBULIN_BINDING (4.9); SINGLE_STRANDED_DNA_BINDING (4.88); HISTONE_METHYLTRANSFERASE_ACTIVITY (4.18); ATPASE_ACTIVITY (4.13); NUCLEOTIDE_BINDING (4.04)	RECEPTOR_ACTIVITY (15.18); TRANSMEMBRANE_RECEPTOR_ACTIVITY (12.74); G_PROTEIN_COUPLED_RECEPTOR_ACTIVITY (7.83); RHODOPSIN_LIKE_RECEPTOR_ACTIVITY (5.03); RECEPTOR_BINDING (4.61); SUBSTRATE_SPECIFIC_CHANNEL_ACTIVITY (3.93)	CELL_CYCLE_GO_0007049 (34.52); CELL_CYCLE_PROCESS (33.38); DNA_METABOLIC_PROCESS (32.27); NUCLEOBASENUCLEOSIDENUCLEOTIDE_AND_NUCLEIC_ACID_METABOLIC_PROCESS (29.75); CELL_CYCLE_PHASE (28.35); MITOTIC_CELL_CYCLE (24.56); M_PHASE (24.08); DNA_REPLICATION (22.87); DNA_REPAIR (21.92); RESPONSE_TO_DNA_DAMAGE_STIMULUS (20.88); M_PHASE_OF_MITOTIC_CELL_CYCLE (20.66); BIOPOLYMER_METABOLIC_PROCESS (19.46); …	G_PROTEIN_COUPLED_RECEPTOR_PROTEIN_SIGNALING_PATHWAY (10.79); SYSTEM_DEVELOPMENT (10.28); CELL_CELL_SIGNALING (10.11); ANATOMICAL_STRUCTURE_DEVELOPMENT (9.98); SYSTEM_PROCESS (9.83); MULTICELLULAR_ORGANISMAL_DEVELOPMENT (9.36); CELL_SURFACE_RECEPTOR_LINKED_SIGNAL_TRANSDUCTION_GO_0007166 (8.08); NEUROLOGICAL_SYSTEM_PROCESS (7.87); NERVOUS_SYSTEM_DEVELOPMENT (6.94); ORGAN_DEVELOPMENT (6.27); DEFENS…	REACTOME_CELL_CYCLE (80); REACTOME_CELL_CYCLE_MITOTIC (70.48); REACTOME_DNA_REPLICATION (52.72); REACTOME_MITOTIC_M_M_G1_PHASES (42.56); REACTOME_G2_M_CHECKPOINTS (31.64); REACTOME_MITOTIC_PROMETAPHASE (28.65); REACTOME_ACTIVATION_OF_ATR_IN_RESPONSE_TO_REPLICATION_STRESS (26.22); REACTOME_MITOTIC_G1_G1_S_PHASES (25.48); REACTOME_DNA_STRAND_ELONGATION (23.59); REACTOME_CHROMOSOME_MAINTENANCE (22.2…	REACTOME_SIGNALING_BY_GPCR (35.6); REACTOME_GPCR_DOWNSTREAM_SIGNALING (32.91); REACTOME_OLFACTORY_SIGNALING_PATHWAY (17.76); REACTOME_GPCR_LIGAND_BINDING (17.69); REACTOME_CLASS_A1_RHODOPSIN_LIKE_RECEPTORS (13.52); REACTOME_PEPTIDE_LIGAND_BINDING_RECEPTORS (8.69); REACTOME_G_ALPHA_I_SIGNALLING_EVENTS (8.04); REACTOME_NEURONAL_SYSTEM (7.16); REACTOME_G_ALPHA_Q_SIGNALLING_EVENTS (6.45); REACTOME_GA…
E2F5
E2F6							DNA_BINDING (5.04); SINGLE_STRANDED_DNA_BINDING (3.6)		DNA_DEPENDENT_DNA_REPLICATION (6.49); DNA_METABOLIC_PROCESS (6.48); DNA_REPLICATION (5.96); RESPONSE_TO_DNA_DAMAGE_STIMULUS (5.48); RESPONSE_TO_ENDOGENOUS_STIMULUS (5.16); DNA_REPAIR (5.12); NUCLEOBASENUCLEOSIDENUCLEOTIDE_AND_NUCLEIC_ACID_METABOLIC_PROCESS (4.72)		REACTOME_HOST_INTERACTIONS_OF_HIV_FACTORS (4.43); REACTOME_G2_M_CHECKPOINTS (4.21); REACTOME_NEP_NS2_INTERACTS_WITH_THE_CELLULAR_EXPORT_MACHINERY (4.09); REACTOME_CELL_CYCLE_CHECKPOINTS (3.95); REACTOME_DNA_STRAND_ELONGATION (3.86); REACTOME_TRANSPORT_OF_MATURE_TRANSCRIPT_TO_CYTOPLASM (3.57); REACTOME_ACTIVATION_OF_ATR_IN_RESPONSE_TO_REPLICATION_STRESS (3.54); REACTOME_MRNA_PROCESSING (3.5); REAC…	REACTOME_GPCR_DOWNSTREAM_SIGNALING (3.31)
EGR1			Disease: organ system cancer (5.4); Disease: cancer (5.21); Disease: disease of cellular proliferation (4.9)		PharmGKB_PA162356267_EGFR_Inhibitor_Pathway_Pharmacodynamics (4.37)		ENZYME_REGULATOR_ACTIVITY (4.53)		REGULATION_OF_METABOLIC_PROCESS (5.36); POSITIVE_REGULATION_OF_BIOLOGICAL_PROCESS (5.32); REGULATION_OF_MOLECULAR_FUNCTION (4.94); CELL_DEVELOPMENT (4.91); REGULATION_OF_CELLULAR_METABOLIC_PROCESS (4.85); PROTEIN_METABOLIC_PROCESS (4.83); APOPTOSIS_GO (4.82); PROGRAMMED_CELL_DEATH (4.8); POSITIVE_REGULATION_OF_METABOLIC_PROCESS (4.75); POSITIVE_REGULATION_OF_CELLULAR_PROCESS (4.54); BIOPOLYMER_ME…		REACTOME_RESPONSE_TO_ELEVATED_PLATELET_CYTOSOLIC_CA2_ (5.88); REACTOME_PLATELET_ACTIVATION_SIGNALING_AND_AGGREGATION (4.81); REACTOME_SIGNALING_BY_TGF_BETA_RECEPTOR_COMPLEX (4); REACTOME_SIGNALING_BY_EGFR_IN_CANCER (3.95); REACTOME_HIV_INFECTION (3.93); REACTOME_HIV_LIFE_CYCLE (3.65); REACTOME_LATE_PHASE_OF_HIV_LIFE_CYCLE (3.52); REACTOME_SIGNALING_BY_PDGF (3.47); REACTOME_HOST_INTERACTIONS_OF_HI…	REACTOME_GPCR_DOWNSTREAM_SIGNALING (4.94); REACTOME_OLFACTORY_SIGNALING_PATHWAY (3.47)
EGR2			Disease: hypersensitivity reaction type IV disease (5.23); Disease: autoimmune lymphoproliferative syndrome (5.23)						POSITIVE_REGULATION_OF_DEVELOPMENTAL_PROCESS (4.28); REGULATION_OF_APOPTOSIS (3.53); REGULATION_OF_PROGRAMMED_CELL_DEATH (3.53)		REACTOME_EXTRINSIC_PATHWAY_FOR_APOPTOSIS (4.12)
AHR	Pheno_coffee (6.64); Pheno_caffeine (5.3)				PharmGKB_PA145011118_Estrogen_Metabolism_Pathway (7.33); PharmGKB_PA165815256_Amodiaquine_Pathway_Pharmacokinetics (6.09); PharmGKB_PA145011113_Warfarin_Pathway_Pharmacokinetics (5.12); PharmGKB_PA154426903_Erlotinib_Pathway_Pharmacokinetics (5.01); PharmGKB_PA145011115_Phenytoin_Pathway_Pharmacokinetics (4.29)		OXYGEN_BINDING (6.81)				REACTOME_BIOLOGICAL_OXIDATIONS (6.4); REACTOME_CYTOCHROME_P450_ARRANGED_BY_SUBSTRATE_TYPE (5.7); REACTOME_PHASE1_FUNCTIONALIZATION_OF_COMPOUNDS (5.28); REACTOME_XENOBIOTICS (4.55); REACTOME_PHASE_II_CONJUGATION (3.21)
EGR3
EGR4							CYTOKINE_ACTIVITY (3.95)		ANTI_APOPTOSIS (3.91); NEGATIVE_REGULATION_OF_APOPTOSIS (3.7); NEGATIVE_REGULATION_OF_PROGRAMMED_CELL_DEATH (3.69); NEGATIVE_REGULATION_OF_DEVELOPMENTAL_PROCESS (3.46)
DAND5									CELLULAR_RESPONSE_TO_EXTRACELLULAR_STIMULUS (4.93); CELLULAR_RESPONSE_TO_STIMULUS (4.51); INDUCTION_OF_APOPTOSIS_BY_INTRACELLULAR_SIGNALS (4.31); RESPONSE_TO_EXTRACELLULAR_STIMULUS (4.03); NEGATIVE_REGULATION_OF_GROWTH (3.86); REGULATION_OF_CELL_GROWTH (3.74); RESPONSE_TO_EXTERNAL_STIMULUS (3.62); REGULATION_OF_GROWTH (3.53); REGULATION_OF_APOPTOSIS (3.5); REGULATION_OF_PROGRAMMED_CELL_DEATH (3.4…		REACTOME_P53_DEPENDENT_G1_DNA_DAMAGE_RESPONSE (3.61)
ELF1		Pheno_hip (6.51)	Disease: endocrine gland cancer (5.26)				ACID_AMINO_ACID_LIGASE_ACTIVITY (10.21); LIGASE_ACTIVITY_FORMING_CARBON_NITROGEN_BONDS (9.93); SMALL_PROTEIN_CONJUGATING_ENZYME_ACTIVITY (9.88); UBIQUITIN_PROTEIN_LIGASE_ACTIVITY (9.86); LIGASE_ACTIVITY (9.8); SMALL_CONJUGATING_PROTEIN_LIGASE_ACTIVITY (9.33); TRANSFERASE_ACTIVITY_TRANSFERRING_PHOSPHORUS_CONTAINING_GROUPS (5.02); KINASE_ACTIVITY (4.15); PHOSPHOTRANSFERASE_ACTIVITY_ALCOHOL_GROUP_AS…	RECEPTOR_ACTIVITY (14.47); TRANSMEMBRANE_RECEPTOR_ACTIVITY (13.09); G_PROTEIN_COUPLED_RECEPTOR_ACTIVITY (11.01); RHODOPSIN_LIKE_RECEPTOR_ACTIVITY (9.7); SUBSTRATE_SPECIFIC_CHANNEL_ACTIVITY (6.89); ION_CHANNEL_ACTIVITY (6.45); GATED_CHANNEL_ACTIVITY (5.57); RECEPTOR_BINDING (5.39); CYTOKINE_ACTIVITY (5); CATION_CHANNEL_ACTIVITY (4.63); ION_TRANSMEMBRANE_TRANSPORTER_ACTIVITY (4.25); VOLTAGE_GATED_C…	BIOPOLYMER_METABOLIC_PROCESS (20.68); PROTEIN_METABOLIC_PROCESS (15.23); CELLULAR_MACROMOLECULE_METABOLIC_PROCESS (14.33); CELLULAR_PROTEIN_METABOLIC_PROCESS (13.96); PROTEIN_CATABOLIC_PROCESS (11.98); NUCLEOBASENUCLEOSIDENUCLEOTIDE_AND_NUCLEIC_ACID_METABOLIC_PROCESS (11.36); BIOPOLYMER_CATABOLIC_PROCESS (10.8); MACROMOLECULE_CATABOLIC_PROCESS (10.13); CELLULAR_PROTEIN_CATABOLIC_PROCESS (9.97); B…	G_PROTEIN_COUPLED_RECEPTOR_PROTEIN_SIGNALING_PATHWAY (12.07); CELL_CELL_SIGNALING (10.69); SYSTEM_PROCESS (9.87); ANATOMICAL_STRUCTURE_DEVELOPMENT (8.12); SYSTEM_DEVELOPMENT (7.64); CELL_SURFACE_RECEPTOR_LINKED_SIGNAL_TRANSDUCTION_GO_0007166 (7.48); NEUROLOGICAL_SYSTEM_PROCESS (7.46); SECOND_MESSENGER_MEDIATED_SIGNALING (6.7); MULTICELLULAR_ORGANISMAL_DEVELOPMENT (6.53); BEHAVIOR (5.26); NERVOUS_…	REACTOME_SIGNALING_BY_TGF_BETA_RECEPTOR_COMPLEX (9.49); REACTOME_DOWNREGULATION_OF_SMAD2_3_SMAD4_TRANSCRIPTIONAL_ACTIVITY (8.91); REACTOME_TGF_BETA_RECEPTOR_SIGNALING_ACTIVATES_SMADS (7.72); REACTOME_ENDOSOMAL_SORTING_COMPLEX_REQUIRED_FOR_TRANSPORT_ESCRT (6.99); REACTOME_DOWNREGULATION_OF_TGF_BETA_RECEPTOR_SIGNALING (6.81); REACTOME_LATE_PHASE_OF_HIV_LIFE_CYCLE (6.04); REACTOME_TRANSCRIPTIONAL_AC…	REACTOME_GPCR_DOWNSTREAM_SIGNALING (25.13); REACTOME_SIGNALING_BY_GPCR (24.06); REACTOME_OLFACTORY_SIGNALING_PATHWAY (21.85); REACTOME_GPCR_LIGAND_BINDING (20.04); REACTOME_CLASS_A1_RHODOPSIN_LIKE_RECEPTORS (17.43); REACTOME_PEPTIDE_LIGAND_BINDING_RECEPTORS (10.66); REACTOME_G_ALPHA_I_SIGNALLING_EVENTS (8.39); REACTOME_POTASSIUM_CHANNELS (4.88); REACTOME_G_ALPHA_S_SIGNALLING_EVENTS (4.69); REACTO…
ELK1					PharmGKB_PA162356267_EGFR_Inhibitor_Pathway_Pharmacodynamics (5.27)				BIOPOLYMER_MODIFICATION (4.08)		REACTOME_ACTIVATION_OF_THE_AP1_FAMILY_OF_TRANSCRIPTION_FACTORS (6.23); REACTOME_GRB2_EVENTS_IN_ERBB2_SIGNALING (5.13); REACTOME_GROWTH_HORMONE_RECEPTOR_SIGNALING (5.01); REACTOME_SIGNALING_BY_ERBB4 (4.82); REACTOME_MAPK_TARGETS_NUCLEAR_EVENTS_MEDIATED_BY_MAP_KINASES (4.71); REACTOME_SIGNALING_BY_PDGF (4.3); REACTOME_MAP_KINASE_ACTIVATION_IN_TLR_CASCADE (4.06); REACTOME_RAF_MAP_KINASE_CASCADE (3.8…
EP300				Disease: sensory system disease (6.19); Disease: disease of anatomical entity (6.13)			RNA_BINDING (24.34); STRUCTURAL_CONSTITUENT_OF_RIBOSOME (21.66); NUCLEOTIDYLTRANSFERASE_ACTIVITY (6.75); TRANSLATION_INITIATION_FACTOR_ACTIVITY (5.85); STRUCTURAL_MOLECULE_ACTIVITY (5.74); TRANSLATION_REGULATOR_ACTIVITY (5.5); TRANSLATION_FACTOR_ACTIVITY_NUCLEIC_ACID_BINDING (5.31); DNA_DIRECTED_DNA_POLYMERASE_ACTIVITY (5.25); UNFOLDED_PROTEIN_BINDING (4.66); DNA_POLYMERASE_ACTIVITY (4.5); DNA_BI…	TRANSMEMBRANE_RECEPTOR_ACTIVITY (13.86); RECEPTOR_ACTIVITY (12.58); G_PROTEIN_COUPLED_RECEPTOR_ACTIVITY (10.18); SUBSTRATE_SPECIFIC_CHANNEL_ACTIVITY (8.18); RHODOPSIN_LIKE_RECEPTOR_ACTIVITY (7.78); GATED_CHANNEL_ACTIVITY (7.66); ION_CHANNEL_ACTIVITY (7.61); TRANSMEMBRANE_TRANSPORTER_ACTIVITY (6.89); ION_TRANSMEMBRANE_TRANSPORTER_ACTIVITY (6.65); SUBSTRATE_SPECIFIC_TRANSMEMBRANE_TRANSPORTER_ACTIVI…	NUCLEOBASENUCLEOSIDENUCLEOTIDE_AND_NUCLEIC_ACID_METABOLIC_PROCESS (22.47); BIOPOLYMER_METABOLIC_PROCESS (21.47); RNA_PROCESSING (18.38); RNA_METABOLIC_PROCESS (17.82); TRANSLATION (13.44); INTRACELLULAR_TRANSPORT (11.68); CELLULAR_BIOSYNTHETIC_PROCESS (10.69); MRNA_METABOLIC_PROCESS (10.59); RNA_SPLICING (10.29); CELL_CYCLE_GO_0007049 (9.75); RIBONUCLEOPROTEIN_COMPLEX_BIOGENESIS_AND_ASSEMBLY (9.5…	MULTICELLULAR_ORGANISMAL_DEVELOPMENT (14.44); ANATOMICAL_STRUCTURE_DEVELOPMENT (14.21); SYSTEM_DEVELOPMENT (13.76); SYSTEM_PROCESS (13.26); NEUROLOGICAL_SYSTEM_PROCESS (12.37); NERVOUS_SYSTEM_DEVELOPMENT (12.06); CELL_CELL_SIGNALING (9.34); G_PROTEIN_COUPLED_RECEPTOR_PROTEIN_SIGNALING_PATHWAY (8.78); SYNAPTIC_TRANSMISSION (7.58); SENSORY_PERCEPTION (6.47); TRANSMISSION_OF_NERVE_IMPULSE (6.4); ION…	REACTOME_METABOLISM_OF_RNA (31.32); REACTOME_TRANSLATION (29.4); REACTOME_METABOLISM_OF_MRNA (26.61); REACTOME_TRANSCRIPTION (26.53); REACTOME_INFLUENZA_LIFE_CYCLE (25.25); REACTOME_3_UTR_MEDIATED_TRANSLATIONAL_REGULATION (24.64); REACTOME_NONSENSE_MEDIATED_DECAY_ENHANCED_BY_THE_EXON_JUNCTION_COMPLEX (24.26); REACTOME_SRP_DEPENDENT_COTRANSLATIONAL_PROTEIN_TARGETING_TO_MEMBRANE (23.51); REACTOME_P…	REACTOME_SIGNALING_BY_GPCR (31.35); REACTOME_OLFACTORY_SIGNALING_PATHWAY (30.9); REACTOME_GPCR_DOWNSTREAM_SIGNALING (30.53); REACTOME_GPCR_LIGAND_BINDING (10.77); REACTOME_CLASS_A1_RHODOPSIN_LIKE_RECEPTORS (7.89); REACTOME_NEURONAL_SYSTEM (7.38); REACTOME_EXTRACELLULAR_MATRIX_ORGANIZATION (6.34); REACTOME_TRANSMISSION_ACROSS_CHEMICAL_SYNAPSES (5.1); REACTOME_DEFENSINS (4.94); REACTOME_O_LINKED_GL…
EPAS1							OXIDOREDUCTASE_ACTIVITY_GO_0016706 (6.1); OXIDOREDUCTASE_ACTIVITY_GO_0016705 (4.97); TRANSFERASE_ACTIVITY_TRANSFERRING_PHOSPHORUS_CONTAINING_GROUPS (4.53); KINASE_ACTIVITY (4.46); PHOSPHOTRANSFERASE_ACTIVITY_ALCOHOL_GROUP_AS_ACCEPTOR (4.17); CARBOHYDRATE_KINASE_ACTIVITY (3.67)		RESPONSE_TO_HYPOXIA (7.13)		REACTOME_GLYCOLYSIS (8.88); REACTOME_GLUCOSE_METABOLISM (7.41); REACTOME_METABOLISM_OF_CARBOHYDRATES (6.44); REACTOME_REGULATION_OF_HYPOXIA_INDUCIBLE_FACTOR_HIF_BY_OXYGEN (6.05); REACTOME_VEGF_LIGAND_RECEPTOR_INTERACTIONS (4.24); REACTOME_GLUCONEOGENESIS (3.98); REACTOME_GAB1_SIGNALOSOME (3.72)
ERBB2
ERG							LIGASE_ACTIVITY (7.7); LIGASE_ACTIVITY_FORMING_CARBON_NITROGEN_BONDS (6.02); ACID_AMINO_ACID_LIGASE_ACTIVITY (5.27); SMALL_CONJUGATING_PROTEIN_LIGASE_ACTIVITY (4.38); TRANSFERASE_ACTIVITY_TRANSFERRING_PHOSPHORUS_CONTAINING_GROUPS (4.32); SMALL_PROTEIN_CONJUGATING_ENZYME_ACTIVITY (3.7); DNA_DIRECTED_DNA_POLYMERASE_ACTIVITY (3.63); NF_KAPPAB_BINDING (3.62); UBIQUITIN_PROTEIN_LIGASE_ACTIVITY (3.54)	TRANSMEMBRANE_RECEPTOR_ACTIVITY (11.48); G_PROTEIN_COUPLED_RECEPTOR_ACTIVITY (10.09); RECEPTOR_ACTIVITY (9.65); RHODOPSIN_LIKE_RECEPTOR_ACTIVITY (7.63); SUBSTRATE_SPECIFIC_CHANNEL_ACTIVITY (5.47); ION_CHANNEL_ACTIVITY (5.09); GATED_CHANNEL_ACTIVITY (5.03)	BIOPOLYMER_METABOLIC_PROCESS (18.55); NUCLEOBASENUCLEOSIDENUCLEOTIDE_AND_NUCLEIC_ACID_METABOLIC_PROCESS (11.05); RNA_PROCESSING (10.04); CELLULAR_PROTEIN_METABOLIC_PROCESS (9.34); PROTEIN_METABOLIC_PROCESS (9.29); CELLULAR_MACROMOLECULE_METABOLIC_PROCESS (9.25); RNA_METABOLIC_PROCESS (8.2); ORGANELLE_ORGANIZATION_AND_BIOGENESIS (7.1); MACROMOLECULE_CATABOLIC_PROCESS (7.07); PROTEIN_MODIFICATION_P…	SYSTEM_PROCESS (13.77); CELL_CELL_SIGNALING (12.15); SYSTEM_DEVELOPMENT (11.94); ANATOMICAL_STRUCTURE_DEVELOPMENT (11.32); MULTICELLULAR_ORGANISMAL_DEVELOPMENT (10.95); NEUROLOGICAL_SYSTEM_PROCESS (10.23); G_PROTEIN_COUPLED_RECEPTOR_PROTEIN_SIGNALING_PATHWAY (10.05); NERVOUS_SYSTEM_DEVELOPMENT (6.83); ORGAN_DEVELOPMENT (6.67); CELL_SURFACE_RECEPTOR_LINKED_SIGNAL_TRANSDUCTION_GO_0007166 (5.92); SY…	REACTOME_HIV_INFECTION (7.16); REACTOME_ANTIGEN_PROCESSING_UBIQUITINATION_PROTEASOME_DEGRADATION (6.2); REACTOME_ADAPTIVE_IMMUNE_SYSTEM (6.16); REACTOME_MEMBRANE_TRAFFICKING (5.35); REACTOME_RNA_POL_II_TRANSCRIPTION (5.17); REACTOME_SIGNALING_BY_ILS (5.13); REACTOME_CLASS_I_MHC_MEDIATED_ANTIGEN_PROCESSING_PRESENTATION (5.07); REACTOME_GLUCOSE_METABOLISM (4.88); REACTOME_GOLGI_ASSOCIATED_VESICLE_B…	REACTOME_GPCR_DOWNSTREAM_SIGNALING (26.01); REACTOME_SIGNALING_BY_GPCR (24.79); REACTOME_OLFACTORY_SIGNALING_PATHWAY (21.95); REACTOME_GPCR_LIGAND_BINDING (16.35); REACTOME_CLASS_A1_RHODOPSIN_LIKE_RECEPTORS (12.04); REACTOME_PEPTIDE_LIGAND_BINDING_RECEPTORS (8.74); REACTOME_G_ALPHA_I_SIGNALLING_EVENTS (8.37); REACTOME_NEURONAL_SYSTEM (5.8); REACTOME_G_ALPHA_S_SIGNALLING_EVENTS (4.2); REACTOME_CLA…
ESR1							RECEPTOR_BINDING (5.97); HORMONE_ACTIVITY (4.91)		NEGATIVE_REGULATION_OF_BIOLOGICAL_PROCESS (7.78); NEGATIVE_REGULATION_OF_CELLULAR_PROCESS (6.06); CELL_PROLIFERATION_GO_0008283 (5.7); REGULATION_OF_CELL_PROLIFERATION (4.93); REGULATION_OF_BIOLOGICAL_QUALITY (4.66); SIGNAL_TRANSDUCTION (4.59); MULTI_ORGANISM_PROCESS (4.14); CELL_DEVELOPMENT (3.84); NEGATIVE_REGULATION_OF_DEVELOPMENTAL_PROCESS (3.83); APOPTOSIS_GO (3.6); HOMEOSTATIC_PROCESS (3.6)…		REACTOME_PPARA_ACTIVATES_GENE_EXPRESSION (4.2); REACTOME_PEPTIDE_LIGAND_BINDING_RECEPTORS (4.17); REACTOME_FATTY_ACID_TRIACYLGLYCEROL_AND_KETONE_BODY_METABOLISM (4.03); REACTOME_NUCLEAR_RECEPTOR_TRANSCRIPTION_PATHWAY (3.78); REACTOME_AKT_PHOSPHORYLATES_TARGETS_IN_THE_CYTOSOL (3.77); REACTOME_CLASS_A1_RHODOPSIN_LIKE_RECEPTORS (3.68); REACTOME_SIGNALING_BY_ERBB4 (3.46); REACTOME_GPCR_LIGAND_BINDING…	REACTOME_OLFACTORY_SIGNALING_PATHWAY (3.64)
ESR2											REACTOME_PRE_NOTCH_TRANSCRIPTION_AND_TRANSLATION (4.66); REACTOME_PPARA_ACTIVATES_GENE_EXPRESSION (4.35); REACTOME_GENERIC_TRANSCRIPTION_PATHWAY (4.34); REACTOME_TRANSCRIPTIONAL_REGULATION_OF_WHITE_ADIPOCYTE_DIFFERENTIATION (4.08); REACTOME_DEVELOPMENTAL_BIOLOGY (3.89); REACTOME_PRE_NOTCH_EXPRESSION_AND_PROCESSING (3.89); REACTOME_NUCLEAR_RECEPTOR_TRANSCRIPTION_PATHWAY (3.69); REACTOME_CIRCADIAN_…
ESRRA									CELLULAR_RESPIRATION (6.89); ENERGY_DERIVATION_BY_OXIDATION_OF_ORGANIC_COMPOUNDS (5.36); AEROBIC_RESPIRATION (3.9); GENERATION_OF_PRECURSOR_METABOLITES_AND_ENERGY (3.77)		REACTOME_TCA_CYCLE_AND_RESPIRATORY_ELECTRON_TRANSPORT (14.35); REACTOME_RESPIRATORY_ELECTRON_TRANSPORT_ATP_SYNTHESIS_BY_CHEMIOSMOTIC_COUPLING_AND_HEAT_PRODUCTION_BY_UNCOUPLING_PROTEINS_ (12.06); REACTOME_MITOCHONDRIAL_PROTEIN_IMPORT (8.85); REACTOME_RESPIRATORY_ELECTRON_TRANSPORT (8.83); REACTOME_FORMATION_OF_ATP_BY_CHEMIOSMOTIC_COUPLING (3.9); REACTOME_PYRUVATE_METABOLISM_AND_CITRIC_ACID_TCA_CYC…
ETS1			Disease: organ system cancer (7.9); Disease: cancer (7.69); Disease: inherited blood coagulation disease (7.46); Disease: disease of cellular proliferation (7.32); Disease: blood coagulation disease (6.58); Disease: hemorrhagic disease (5.8); Disease: blood platelet disease (5.8); Disease: immune system disease (5.77); Disease: hematopoietic system disease (5.73); Disease: gastrointestinal system…		PharmGKB_PA154444041_Platelet_Aggregation_Inhibitor_Pathway_Pharmacodynamics (4.73); PharmGKB_PA165980050_Vemurafenib_Pathway_Pharmacodynamics (4.67); PharmGKB_PA165292163_Doxorubicin_Pathway_(Cancer_Cell)_Pharmacodynamics (4.3); PharmGKB_PA150981002_Vinka_Alkaloid_Pathway_Pharmacokinetics (4.22)		CYTOKINE_ACTIVITY (5.54); PEPTIDASE_ACTIVITY (4.68); ENDOPEPTIDASE_ACTIVITY (4.64); ENZYME_BINDING (4.03); IDENTICAL_PROTEIN_BINDING (3.89); METALLOPEPTIDASE_ACTIVITY (3.76)		REGULATION_OF_DEVELOPMENTAL_PROCESS (7.21); REGULATION_OF_APOPTOSIS (6.77); REGULATION_OF_PROGRAMMED_CELL_DEATH (6.75); NEGATIVE_REGULATION_OF_CELLULAR_PROCESS (6.25); NEGATIVE_REGULATION_OF_BIOLOGICAL_PROCESS (6.19); NEGATIVE_REGULATION_OF_DEVELOPMENTAL_PROCESS (5.95); APOPTOSIS_GO (5.84); PROGRAMMED_CELL_DEATH (5.82); NEGATIVE_REGULATION_OF_APOPTOSIS (5.53); NEGATIVE_REGULATION_OF_PROGRAMMED_CE…		REACTOME_AMYLOIDS (14.86); REACTOME_RNA_POL_I_PROMOTER_OPENING (13.73); REACTOME_MEIOTIC_RECOMBINATION (12.26); REACTOME_RNA_POL_I_TRANSCRIPTION (11.09); REACTOME_MEIOSIS (9.99); REACTOME_PACKAGING_OF_TELOMERE_ENDS (9.05); REACTOME_RNA_POL_I_RNA_POL_III_AND_MITOCHONDRIAL_TRANSCRIPTION (8.69); REACTOME_HEMOSTASIS (8.05); REACTOME_DEPOSITION_OF_NEW_CENPA_CONTAINING_NUCLEOSOMES_AT_THE_CENTROMERE (7.…	REACTOME_GPCR_DOWNSTREAM_SIGNALING (4.03); REACTOME_OLFACTORY_SIGNALING_PATHWAY (3.43)
ETS2							ZINC_ION_BINDING (4.35); TRANSITION_METAL_ION_BINDING (3.7)		CELLULAR_PROTEIN_METABOLIC_PROCESS (3.55); PROTEIN_METABOLIC_PROCESS (3.48); CELLULAR_MACROMOLECULE_METABOLIC_PROCESS (3.45); REGULATION_OF_APOPTOSIS (3.34); REGULATION_OF_PROGRAMMED_CELL_DEATH (3.33); APOPTOSIS_GO (3.27); PROGRAMMED_CELL_DEATH (3.26)		REACTOME_CELL_CYCLE (8.52); REACTOME_METABOLISM_OF_RNA (4.68); REACTOME_CELL_CYCLE_MITOTIC (4.37); REACTOME_IMMUNE_SYSTEM (3.64); REACTOME_IL_2_SIGNALING (3.52); REACTOME_CHROMOSOME_MAINTENANCE (3.49); REACTOME_HOST_INTERACTIONS_OF_HIV_FACTORS (3.44); REACTOME_DOWNSTREAM_SIGNALING_EVENTS_OF_B_CELL_RECEPTOR_BCR (3.42); REACTOME_IL_RECEPTOR_SHC_SIGNALING (3.23); REACTOME_METABOLISM_OF_NON_CODING_RN…
ETV4			Disease: cognitive disorder (4.92)		PharmGKB_PA152241951_Celecoxib_Pathway_Pharmacodynamics (5.09); PharmGKB_PA2023_ACE_Inhibitor_Pathway_Pharmacodynamics (3.94); PharmGKB_PA165110622_Agents_Acting_on_the_Renin-Angiotensin_System_Pathway_Pharmacodynamics (3.94)		METALLOENDOPEPTIDASE_ACTIVITY (6.8); METALLOPEPTIDASE_ACTIVITY (5.41); CYTOKINE_ACTIVITY (4.8); ENDOPEPTIDASE_ACTIVITY (4.71); ZINC_ION_BINDING (4.18); TRANSITION_METAL_ION_BINDING (3.75); PEPTIDASE_ACTIVITY (3.72)		REGULATION_OF_CELL_PROLIFERATION (5.77); CELL_PROLIFERATION_GO_0008283 (4.6); REGULATION_OF_BIOLOGICAL_QUALITY (4.6); MYELOID_CELL_DIFFERENTIATION (4.55); PROTEOLYSIS (4.49); HOMEOSTATIC_PROCESS (4.25); ORGAN_DEVELOPMENT (4.17); POSITIVE_REGULATION_OF_CELL_PROLIFERATION (4.12); HEMOPOIESIS (3.34); POSITIVE_REGULATION_OF_BIOLOGICAL_PROCESS (3.34); PROTEIN_METABOLIC_PROCESS (3.32); HEMOPOIETIC_OR_L…		REACTOME_DEGRADATION_OF_THE_EXTRACELLULAR_MATRIX (10.24); REACTOME_EXTRACELLULAR_MATRIX_ORGANIZATION (6.76)
EZH2
ATF6
FOXM1							RNA_BINDING (6.75)		CELL_CYCLE_PROCESS (13.32); MITOTIC_CELL_CYCLE (12.4); CELL_CYCLE_GO_0007049 (11.17); M_PHASE (9.1); M_PHASE_OF_MITOTIC_CELL_CYCLE (9.07); CELL_CYCLE_PHASE (9.03); MITOSIS (8.49); MICROTUBULE_CYTOSKELETON_ORGANIZATION_AND_BIOGENESIS (5.13); REGULATION_OF_CELL_CYCLE (4.84); BIOPOLYMER_METABOLIC_PROCESS (4.83); MITOTIC_SPINDLE_ORGANIZATION_AND_BIOGENESIS (4.64); SPINDLE_ORGANIZATION_AND_BIOGENESIS …	MULTICELLULAR_ORGANISMAL_DEVELOPMENT (4.38)	REACTOME_CELL_CYCLE (29.67); REACTOME_CELL_CYCLE_MITOTIC (19.73); REACTOME_CHROMOSOME_MAINTENANCE (14.72); REACTOME_DEPOSITION_OF_NEW_CENPA_CONTAINING_NUCLEOSOMES_AT_THE_CENTROMERE (11.69); REACTOME_MITOTIC_PROMETAPHASE (10.75); REACTOME_DNA_REPLICATION (10.03); REACTOME_TRANSCRIPTION (9.9); REACTOME_MITOTIC_M_M_G1_PHASES (9.85); REACTOME_MEIOTIC_SYNAPSIS (9.58); REACTOME_MITOTIC_G2_G2_M_PHASES (…	REACTOME_GPCR_DOWNSTREAM_SIGNALING (9.87); REACTOME_SIGNALING_BY_GPCR (9.23); REACTOME_GPCR_LIGAND_BINDING (6.04); REACTOME_OLFACTORY_SIGNALING_PATHWAY (5.86); REACTOME_CLASS_A1_RHODOPSIN_LIKE_RECEPTORS (4.29)
FOXO1											REACTOME_SIGNALING_BY_ERBB4 (3.4)
FOXO3									POSITIVE_REGULATION_OF_DEVELOPMENTAL_PROCESS (5.4); REGULATION_OF_APOPTOSIS (4.45); REGULATION_OF_PROGRAMMED_CELL_DEATH (4.44); APOPTOSIS_GO (3.96); PROGRAMMED_CELL_DEATH (3.96); REGULATION_OF_DEVELOPMENTAL_PROCESS (3.92); CELL_DEVELOPMENT (3.37)
FLI1		Pheno_echocardiography (5.39)					TRANSFERASE_ACTIVITY_TRANSFERRING_PHOSPHORUS_CONTAINING_GROUPS (6.19); LIGASE_ACTIVITY (5.64); KINASE_ACTIVITY (5.09); LIGASE_ACTIVITY_FORMING_CARBON_NITROGEN_BONDS (4.95); ACID_AMINO_ACID_LIGASE_ACTIVITY (4.73); PHOSPHOTRANSFERASE_ACTIVITY_ALCOHOL_GROUP_AS_ACCEPTOR (4.64); SMALL_CONJUGATING_PROTEIN_LIGASE_ACTIVITY (4.41); IDENTICAL_PROTEIN_BINDING (4.12); CYTOSKELETAL_PROTEIN_BINDING (4.08); SMA…	TRANSMEMBRANE_RECEPTOR_ACTIVITY (10.21); RECEPTOR_ACTIVITY (9.94); G_PROTEIN_COUPLED_RECEPTOR_ACTIVITY (8.98); RHODOPSIN_LIKE_RECEPTOR_ACTIVITY (6.52); SUBSTRATE_SPECIFIC_CHANNEL_ACTIVITY (6.16); ION_CHANNEL_ACTIVITY (5.76); RECEPTOR_BINDING (5.73); CYTOKINE_ACTIVITY (5.3); GATED_CHANNEL_ACTIVITY (4.99); CATION_CHANNEL_ACTIVITY (4.11)	BIOPOLYMER_METABOLIC_PROCESS (17.61); NUCLEOBASENUCLEOSIDENUCLEOTIDE_AND_NUCLEIC_ACID_METABOLIC_PROCESS (13.82); RNA_METABOLIC_PROCESS (11.78); REGULATION_OF_CELLULAR_METABOLIC_PROCESS (7.2); REGULATION_OF_METABOLIC_PROCESS (7.19); REGULATION_OF_I_KAPPAB_KINASE_NF_KAPPAB_CASCADE (7.18); REGULATION_OF_NUCLEOBASENUCLEOSIDENUCLEOTIDE_AND_NUCLEIC_ACID_METABOLIC_PROCESS (7.03); POSITIVE_REGULATION_OF_…	SYSTEM_PROCESS (10.13); G_PROTEIN_COUPLED_RECEPTOR_PROTEIN_SIGNALING_PATHWAY (9.95); CELL_CELL_SIGNALING (7.24); NEUROLOGICAL_SYSTEM_PROCESS (6.2); ANATOMICAL_STRUCTURE_DEVELOPMENT (5.45); SYSTEM_DEVELOPMENT (4.98); CELL_SURFACE_RECEPTOR_LINKED_SIGNAL_TRANSDUCTION_GO_0007166 (4.5); SENSORY_PERCEPTION (4.25); BEHAVIOR (4.05); POTASSIUM_ION_TRANSPORT (3.89)	REACTOME_SIGNALING_BY_SCF_KIT (6.82); REACTOME_SIGNALING_BY_TGF_BETA_RECEPTOR_COMPLEX (6.7); REACTOME_ADAPTIVE_IMMUNE_SYSTEM (5.78); REACTOME_REGULATION_OF_SIGNALING_BY_CBL (5.23); REACTOME_PHOSPHOLIPID_METABOLISM (5.11); REACTOME_ANTIGEN_PROCESSING_UBIQUITINATION_PROTEASOME_DEGRADATION (4.84); REACTOME_SIGNALING_BY_ILS (4.74); REACTOME_ACTIVATION_OF_CHAPERONE_GENES_BY_XBP1S (4.7); REACTOME_SIGNA…	REACTOME_OLFACTORY_SIGNALING_PATHWAY (21.82); REACTOME_GPCR_DOWNSTREAM_SIGNALING (17.73); REACTOME_SIGNALING_BY_GPCR (16.02); REACTOME_GPCR_LIGAND_BINDING (13.83); REACTOME_CLASS_A1_RHODOPSIN_LIKE_RECEPTORS (11.94); REACTOME_PEPTIDE_LIGAND_BINDING_RECEPTORS (7.78); REACTOME_G_ALPHA_I_SIGNALLING_EVENTS (6.75); REACTOME_NEURONAL_SYSTEM (4.44); REACTOME_CHEMOKINE_RECEPTORS_BIND_CHEMOKINES (3.69); RE…
FOS					PharmGKB_PA165292163_Doxorubicin_Pathway_(Cancer_Cell)_Pharmacodynamics (4.92); PharmGKB_PA150642262_Platinum_Pathway_Pharmacokinetics/Pharmacodynamics (4.52)			SUBSTRATE_SPECIFIC_TRANSPORTER_ACTIVITY (4.36); TRANSMEMBRANE_TRANSPORTER_ACTIVITY (4.13)	RESPONSE_TO_STRESS (6.42); NEGATIVE_REGULATION_OF_CELLULAR_PROCESS (5.01); NEGATIVE_REGULATION_OF_BIOLOGICAL_PROCESS (4.88); DNA_REPAIR (4.54); RESPONSE_TO_DNA_DAMAGE_STIMULUS (4.4); VIRAL_REPRODUCTIVE_PROCESS (3.98); REGULATION_OF_APOPTOSIS (3.76); REGULATION_OF_PROGRAMMED_CELL_DEATH (3.74); VIRAL_REPRODUCTION (3.61); NEGATIVE_REGULATION_OF_APOPTOSIS (3.61); NEGATIVE_REGULATION_OF_PROGRAMMED_CEL…		REACTOME_UNFOLDED_PROTEIN_RESPONSE (5.38); REACTOME_TGF_BETA_RECEPTOR_SIGNALING_ACTIVATES_SMADS (5.22); REACTOME_DIABETES_PATHWAYS (4.98); REACTOME_MEIOTIC_RECOMBINATION (4.34); REACTOME_CELL_CYCLE (4.28); REACTOME_SIGNALING_BY_TGF_BETA_RECEPTOR_COMPLEX (4.03); REACTOME_MEIOSIS (3.8); REACTOME_DOWNREGULATION_OF_TGF_BETA_RECEPTOR_SIGNALING (3.41); REACTOME_RNA_POL_I_PROMOTER_OPENING (3.34); REACTO…	REACTOME_OLFACTORY_SIGNALING_PATHWAY (4.5); REACTOME_GPCR_DOWNSTREAM_SIGNALING (3.82); REACTOME_SIGNALING_BY_GPCR (3.54)
FOSB									RESPONSE_TO_BIOTIC_STIMULUS (3.42)
FOSL2									REGULATION_OF_CELL_MIGRATION (3.55)
NR5A2
NR5A1
GATA1			Disease: acute porphyria (8.01); Disease: porphyria (7.47); Disease: hematopoietic system disease (4.91)						ION_HOMEOSTASIS (4.02); CELLULAR_HOMEOSTASIS (3.56); CHEMICAL_HOMEOSTASIS (3.37)		REACTOME_RNA_POL_I_PROMOTER_OPENING (15.94); REACTOME_RNA_POL_I_TRANSCRIPTION (14.45); REACTOME_AMYLOIDS (13.61); REACTOME_MEIOTIC_RECOMBINATION (13.33); REACTOME_PACKAGING_OF_TELOMERE_ENDS (11.91); REACTOME_RNA_POL_I_RNA_POL_III_AND_MITOCHONDRIAL_TRANSCRIPTION (11.8); REACTOME_MEIOSIS (11.14); REACTOME_DEPOSITION_OF_NEW_CENPA_CONTAINING_NUCLEOSOMES_AT_THE_CENTROMERE (10.37); REACTOME_MEIOTIC_SYN…
GATA2			Disease: leukemia (4.8)				SMALL_PROTEIN_CONJUGATING_ENZYME_ACTIVITY (4.77); LIGASE_ACTIVITY (4.72); LIGASE_ACTIVITY_FORMING_CARBON_NITROGEN_BONDS (4.71); UBIQUITIN_PROTEIN_LIGASE_ACTIVITY (4.08); TRANSFERASE_ACTIVITY_TRANSFERRING_PHOSPHORUS_CONTAINING_GROUPS (3.88); SMALL_CONJUGATING_PROTEIN_LIGASE_ACTIVITY (3.81)	TRANSMEMBRANE_RECEPTOR_ACTIVITY (10.79); RECEPTOR_ACTIVITY (9.65); G_PROTEIN_COUPLED_RECEPTOR_ACTIVITY (7.69); RHODOPSIN_LIKE_RECEPTOR_ACTIVITY (5.7)	BIOPOLYMER_METABOLIC_PROCESS (15.21); NUCLEOBASENUCLEOSIDENUCLEOTIDE_AND_NUCLEIC_ACID_METABOLIC_PROCESS (9.82); POST_TRANSLATIONAL_PROTEIN_MODIFICATION (7.84); RNA_METABOLIC_PROCESS (7.75); CELLULAR_MACROMOLECULE_METABOLIC_PROCESS (7.49); PROTEIN_METABOLIC_PROCESS (7.29); CELLULAR_PROTEIN_METABOLIC_PROCESS (7.2); BIOPOLYMER_MODIFICATION (7.06); PROTEIN_MODIFICATION_PROCESS (6.97); PROTEIN_KINASE_…	CELL_CELL_SIGNALING (6.99); G_PROTEIN_COUPLED_RECEPTOR_PROTEIN_SIGNALING_PATHWAY (6.54); SYSTEM_PROCESS (6.52); NEUROLOGICAL_SYSTEM_PROCESS (5.9); SENSORY_PERCEPTION (4.72); SYSTEM_DEVELOPMENT (3.65)	REACTOME_METABOLISM_OF_LIPIDS_AND_LIPOPROTEINS (4.69); REACTOME_PHOSPHOLIPID_METABOLISM (4.54); REACTOME_SIGNALLING_BY_NGF (4.38); REACTOME_SIGNALING_BY_TGF_BETA_RECEPTOR_COMPLEX (4.2); REACTOME_TGF_BETA_RECEPTOR_SIGNALING_ACTIVATES_SMADS (4.02); REACTOME_DOWNREGULATION_OF_TGF_BETA_RECEPTOR_SIGNALING (3.96); REACTOME_SIGNALING_BY_FGFR1_FUSION_MUTANTS (3.92); REACTOME_SIGNALING_BY_SCF_KIT (3.9); R…	REACTOME_OLFACTORY_SIGNALING_PATHWAY (22.52); REACTOME_GPCR_DOWNSTREAM_SIGNALING (18.73); REACTOME_SIGNALING_BY_GPCR (17.63); REACTOME_GPCR_LIGAND_BINDING (10.47); REACTOME_CLASS_A1_RHODOPSIN_LIKE_RECEPTORS (7.25); REACTOME_G_ALPHA_I_SIGNALLING_EVENTS (5.95); REACTOME_PEPTIDE_LIGAND_BINDING_RECEPTORS (5.45); REACTOME_G_ALPHA_S_SIGNALLING_EVENTS (3.64)
GATA3											REACTOME_IMMUNOREGULATORY_INTERACTIONS_BETWEEN_A_LYMPHOID_AND_A_NON_LYMPHOID_CELL (3.23)
GATA4							RNA_BINDING (3.73)	RECEPTOR_ACTIVITY (4.05)		MULTICELLULAR_ORGANISMAL_DEVELOPMENT (3.72)	REACTOME_RNA_POL_I_PROMOTER_OPENING (26.34); REACTOME_PACKAGING_OF_TELOMERE_ENDS (25.36); REACTOME_DEPOSITION_OF_NEW_CENPA_CONTAINING_NUCLEOSOMES_AT_THE_CENTROMERE (24.12); REACTOME_RNA_POL_I_RNA_POL_III_AND_MITOCHONDRIAL_TRANSCRIPTION (24.02); REACTOME_RNA_POL_I_TRANSCRIPTION (23.84); REACTOME_AMYLOIDS (22.92); REACTOME_MEIOTIC_SYNAPSIS (22.61); REACTOME_MEIOTIC_RECOMBINATION (22.51); REACTOME_M…	REACTOME_SIGNALING_BY_GPCR (6.4); REACTOME_GPCR_DOWNSTREAM_SIGNALING (5.58)
GATA6											REACTOME_CITRIC_ACID_CYCLE_TCA_CYCLE (3.64)
GC
GFI1									NEGATIVE_REGULATION_OF_CELLULAR_PROCESS (3.65); REGULATION_OF_GENE_EXPRESSION (3.59); NEGATIVE_REGULATION_OF_BIOLOGICAL_PROCESS (3.59); ION_HOMEOSTASIS (3.36); CELLULAR_HOMEOSTASIS (3.24)
FOXP1
GLI1
GLI2											REACTOME_CHOLESTEROL_BIOSYNTHESIS (3.22)
GLI3
NR3C1									APOPTOTIC_PROGRAM (3.5)		REACTOME_RNA_POL_I_PROMOTER_OPENING (22.8); REACTOME_PACKAGING_OF_TELOMERE_ENDS (22.14); REACTOME_RNA_POL_I_TRANSCRIPTION (20.2); REACTOME_AMYLOIDS (19.44); REACTOME_DEPOSITION_OF_NEW_CENPA_CONTAINING_NUCLEOSOMES_AT_THE_CENTROMERE (19.34); REACTOME_MEIOTIC_RECOMBINATION (19.03); REACTOME_MEIOTIC_SYNAPSIS (17.94); REACTOME_RNA_POL_I_RNA_POL_III_AND_MITOCHONDRIAL_TRANSCRIPTION (17.62); REACTOME_TEL…
HIF1A					PharmGKB_PA2027_Glucocorticoid_Pathway_(Peripheral_Tissue)_Pharmacodynamics (4.23)		OXIDOREDUCTASE_ACTIVITY_GO_0016705 (4.71); OXIDOREDUCTASE_ACTIVITY_GO_0016706 (4.08)		RESPONSE_TO_HYPOXIA (8.38); NEGATIVE_REGULATION_OF_BIOLOGICAL_PROCESS (5.68); REGULATION_OF_BIOLOGICAL_QUALITY (4.64); NEGATIVE_REGULATION_OF_CELLULAR_PROCESS (4.22); REGULATION_OF_PHOSPHORYLATION (4.11); GLUCOSE_METABOLIC_PROCESS (3.95); NEGATIVE_REGULATION_OF_CELLULAR_METABOLIC_PROCESS (3.95); NEGATIVE_REGULATION_OF_METABOLIC_PROCESS (3.9); NEGATIVE_REGULATION_OF_PHOSPHORYLATION (3.82); NEGATIV…		REACTOME_GLYCOLYSIS (10.18); REACTOME_REGULATION_OF_HYPOXIA_INDUCIBLE_FACTOR_HIF_BY_OXYGEN (7.37); REACTOME_GLUCOSE_METABOLISM (7); REACTOME_GLUCONEOGENESIS (6.53); REACTOME_BMAL1_CLOCK_NPAS2_ACTIVATES_CIRCADIAN_EXPRESSION (6.12); REACTOME_METABOLISM_OF_CARBOHYDRATES (5.86); REACTOME_CIRCADIAN_CLOCK (5.15); REACTOME_RESPONSE_TO_ELEVATED_PLATELET_CYTOSOLIC_CA2_ (4.04); REACTOME_PRE_NOTCH_TRANSCRIP…
HLF									BLOOD_COAGULATION (3.81); COAGULATION (3.79); HEMOSTASIS (3.72); WOUND_HEALING (3.61); REGULATION_OF_BODY_FLUID_LEVELS (3.56)		REACTOME_INTRINSIC_PATHWAY (4.61); REACTOME_FORMATION_OF_FIBRIN_CLOT_CLOTTING_CASCADE (4.05); REACTOME_NOTCH1_INTRACELLULAR_DOMAIN_REGULATES_TRANSCRIPTION (3.77); REACTOME_SIGNALING_BY_NOTCH1 (3.39); REACTOME_SIGNALING_BY_NOTCH (3.06)
FOXA1					PharmGKB_PA165111375_Benzodiazepine_Pathway_Pharmacokinetics (4.01)				NEGATIVE_REGULATION_OF_BIOLOGICAL_PROCESS (5.59); NEGATIVE_REGULATION_OF_DEVELOPMENTAL_PROCESS (4.61); NEGATIVE_REGULATION_OF_CELLULAR_PROCESS (4.43); NEGATIVE_REGULATION_OF_APOPTOSIS (4.14); NEGATIVE_REGULATION_OF_PROGRAMMED_CELL_DEATH (4.11); LIPID_METABOLIC_PROCESS (3.88); RESPONSE_TO_STRESS (3.63)		REACTOME_LIPOPROTEIN_METABOLISM (5.45); REACTOME_COMPLEMENT_CASCADE (5.34); REACTOME_RESPONSE_TO_ELEVATED_PLATELET_CYTOSOLIC_CA2_ (4.6); REACTOME_CHYLOMICRON_MEDIATED_LIPID_TRANSPORT (4.54); REACTOME_LIPID_DIGESTION_MOBILIZATION_AND_TRANSPORT (4.02); REACTOME_REGULATION_OF_COMPLEMENT_CASCADE (3.69); REACTOME_PPARA_ACTIVATES_GENE_EXPRESSION (3.67); REACTOME_PHASE_II_CONJUGATION (3.59); REACTOME_CO…	REACTOME_OLFACTORY_SIGNALING_PATHWAY (3.49)
FOXA2			Disease: disease of metabolism (5.4)		PharmGKB_PA165817070_Carbamazepine_Pathway_Pharmacokinetics (4.72); PharmGKB_PA145011115_Phenytoin_Pathway_Pharmacokinetics (4.2)		CARBON_CARBON_LYASE_ACTIVITY (4.44)		LIPID_METABOLIC_PROCESS (4.91); CELLULAR_LIPID_METABOLIC_PROCESS (4.24); WOUND_HEALING (3.79); BLOOD_COAGULATION (3.51); COAGULATION (3.45); RESPONSE_TO_STRESS (3.42); NEGATIVE_REGULATION_OF_MULTICELLULAR_ORGANISMAL_PROCESS (3.25)		REACTOME_FORMATION_OF_FIBRIN_CLOT_CLOTTING_CASCADE (8.97); REACTOME_COMPLEMENT_CASCADE (8.09); REACTOME_COMMON_PATHWAY (6.52); REACTOME_LIPOPROTEIN_METABOLISM (5.69); REACTOME_BIOLOGICAL_OXIDATIONS (5.66); REACTOME_REGULATION_OF_COMPLEMENT_CASCADE (5.23); REACTOME_RESPONSE_TO_ELEVATED_PLATELET_CYTOSOLIC_CA2_ (4.92); REACTOME_CHYLOMICRON_MEDIATED_LIPID_TRANSPORT (4.72); REACTOME_LIPID_DIGESTION_MO…
HNF4A		Pheno_hip (6.04)	Disease: mitochondrial metabolism disease (8.28); Disease: inherited metabolic disorder (6.9); Disease: disease of metabolism (6.05)	Disease: disease of anatomical entity (5.41)			STRUCTURAL_CONSTITUENT_OF_RIBOSOME (9.24); RNA_BINDING (8.7); OXIDOREDUCTASE_ACTIVITY (4.68)	RECEPTOR_ACTIVITY (14.98); TRANSMEMBRANE_RECEPTOR_ACTIVITY (13.11); RHODOPSIN_LIKE_RECEPTOR_ACTIVITY (10.33); G_PROTEIN_COUPLED_RECEPTOR_ACTIVITY (9.85); SUBSTRATE_SPECIFIC_CHANNEL_ACTIVITY (6.68); CATION_TRANSMEMBRANE_TRANSPORTER_ACTIVITY (6.33); ION_CHANNEL_ACTIVITY (6.19); ION_TRANSMEMBRANE_TRANSPORTER_ACTIVITY (5.53); METAL_ION_TRANSMEMBRANE_TRANSPORTER_ACTIVITY (5.44); CATION_CHANNEL_ACTIVIT…	NUCLEOBASENUCLEOSIDENUCLEOTIDE_AND_NUCLEIC_ACID_METABOLIC_PROCESS (11.93); RNA_PROCESSING (10.75); BIOPOLYMER_METABOLIC_PROCESS (8.01); RNA_METABOLIC_PROCESS (7.89); RNA_SPLICING (6.74); MRNA_METABOLIC_PROCESS (6.23); RESPONSE_TO_DNA_DAMAGE_STIMULUS (5.65); DNA_METABOLIC_PROCESS (5.58); RESPONSE_TO_ENDOGENOUS_STIMULUS (5.5); MRNA_PROCESSING_GO_0006397 (5.29); DNA_REPAIR (5.06); TRANSLATION (4.64)…	MULTICELLULAR_ORGANISMAL_DEVELOPMENT (18.74); SYSTEM_DEVELOPMENT (16.7); ANATOMICAL_STRUCTURE_DEVELOPMENT (15.43); NERVOUS_SYSTEM_DEVELOPMENT (12.67); SYSTEM_PROCESS (10.95); CELL_CELL_SIGNALING (9.43); NEUROLOGICAL_SYSTEM_PROCESS (8.91); TRANSMISSION_OF_NERVE_IMPULSE (8.33); SYNAPTIC_TRANSMISSION (7.97); ORGAN_DEVELOPMENT (7.71); G_PROTEIN_COUPLED_RECEPTOR_PROTEIN_SIGNALING_PATHWAY (7.19); CELL_…	REACTOME_METABOLISM_OF_RNA (17.53); REACTOME_METABOLISM_OF_MRNA (14.37); REACTOME_CELL_CYCLE (11.88); REACTOME_MRNA_PROCESSING (11.7); REACTOME_PROCESSING_OF_CAPPED_INTRON_CONTAINING_PRE_MRNA (11.48); REACTOME_NONSENSE_MEDIATED_DECAY_ENHANCED_BY_THE_EXON_JUNCTION_COMPLEX (10.99); REACTOME_MRNA_SPLICING (9.62); REACTOME_CELL_CYCLE_MITOTIC (9.59); REACTOME_INFLUENZA_LIFE_CYCLE (9.5); REACTOME_PEPTI…	REACTOME_GPCR_DOWNSTREAM_SIGNALING (33.73); REACTOME_SIGNALING_BY_GPCR (32.92); REACTOME_OLFACTORY_SIGNALING_PATHWAY (26.95); REACTOME_GPCR_LIGAND_BINDING (12.09); REACTOME_CLASS_A1_RHODOPSIN_LIKE_RECEPTORS (8.96); REACTOME_NEURONAL_SYSTEM (5.83); REACTOME_G_ALPHA_I_SIGNALLING_EVENTS (5.14); REACTOME_GASTRIN_CREB_SIGNALLING_PATHWAY_VIA_PKC_AND_MAPK (5.14); REACTOME_COLLAGEN_FORMATION (5.14); REAC…
HNF4G					PharmGKB_PA2031_Statin_Pathway_Pharmacodynamics (4.21)				LIPID_TRANSPORT (4.01); LIPID_HOMEOSTASIS (3.47); CHEMICAL_HOMEOSTASIS (3.37); RESPONSE_TO_STRESS (3.35); HOMEOSTATIC_PROCESS (3.33); LIPID_METABOLIC_PROCESS (3.25)		REACTOME_CHYLOMICRON_MEDIATED_LIPID_TRANSPORT (5.02); REACTOME_LIPOPROTEIN_METABOLISM (4.01); REACTOME_LIPID_DIGESTION_MOBILIZATION_AND_TRANSPORT (3.2)
HOXA1									TRNA_METABOLIC_PROCESS (3.39)
HOXA5					PharmGKB_PA165292163_Doxorubicin_Pathway_(Cancer_Cell)_Pharmacodynamics (4.24)		DOUBLE_STRANDED_DNA_BINDING (3.73); SINGLE_STRANDED_DNA_BINDING (3.68); PROTEIN_N_TERMINUS_BINDING (3.58)
HOXA9
HOXA10
HOXA11
HOXB3
HOXB4
HOXB7							GROWTH_FACTOR_ACTIVITY (4.1)		MAPKKK_CASCADE_GO_0000165 (3.54)
HOXC8
HOXD3											REACTOME_SIGNAL_TRANSDUCTION_BY_L1 (7.52); REACTOME_INTEGRIN_CELL_SURFACE_INTERACTIONS (6.39); REACTOME_CELL_SURFACE_INTERACTIONS_AT_THE_VASCULAR_WALL (6.31); REACTOME_L1CAM_INTERACTIONS (6.31); REACTOME_AXON_GUIDANCE (4.93); REACTOME_DEVELOPMENTAL_BIOLOGY (4.31); REACTOME_HEMOSTASIS (4.11)
HOXD9
HES1									SKELETAL_DEVELOPMENT (3.56)
HSF1					PharmGKB_PA2027_Glucocorticoid_Pathway_(Peripheral_Tissue)_Pharmacodynamics (5.17)		UNFOLDED_PROTEIN_BINDING (7.59)		PROTEIN_FOLDING (8.26); RESPONSE_TO_STRESS (5.02); RESPONSE_TO_BIOTIC_STIMULUS (4.86); RESPONSE_TO_CHEMICAL_STIMULUS (4.19)		REACTOME_FORMATION_OF_TUBULIN_FOLDING_INTERMEDIATES_BY_CCT_TRIC (5.71); REACTOME_ASSOCIATION_OF_TRIC_CCT_WITH_TARGET_PROTEINS_DURING_BIOSYNTHESIS (5.32); REACTOME_PREFOLDIN_MEDIATED_TRANSFER_OF_SUBSTRATE_TO_CCT_TRIC (5.25); REACTOME_PROTEIN_FOLDING (4.13)
IRF8
RBPJ
PDX1			Disease: maturity-onset diabetes of the young (5.53)		PharmGKB_PA153627758_Anti-diabetic_Drug_Potassium_Channel_Inhibitors_Pathway_Pharmacodynamics (4.69)				GENERATION_OF_PRECURSOR_METABOLITES_AND_ENERGY (3.4)		REACTOME_REGULATION_OF_GENE_EXPRESSION_IN_BETA_CELLS (4.99); REACTOME_REGULATION_OF_BETA_CELL_DEVELOPMENT (4.63)
IRF1							CYSTEINE_TYPE_ENDOPEPTIDASE_ACTIVITY (3.76)		APOPTOTIC_PROGRAM (3.24)		REACTOME_IMMUNE_SYSTEM (8.7); REACTOME_CLASS_I_MHC_MEDIATED_ANTIGEN_PROCESSING_PRESENTATION (8.09); REACTOME_ANTIGEN_PROCESSING_CROSS_PRESENTATION (7.47); REACTOME_ER_PHAGOSOME_PATHWAY (6.35); REACTOME_INTERFERON_ALPHA_BETA_SIGNALING (6.2); REACTOME_INTERFERON_SIGNALING (5.5); REACTOME_CYTOKINE_SIGNALING_IN_IMMUNE_SYSTEM (5.26); REACTOME_ADAPTIVE_IMMUNE_SYSTEM (5.22); REACTOME_ANTIGEN_PRESENTATIO…
IRF2							CYSTEINE_TYPE_ENDOPEPTIDASE_ACTIVITY (4.85); CYSTEINE_TYPE_PEPTIDASE_ACTIVITY (4.59); ENDOPEPTIDASE_ACTIVITY (3.91); PEPTIDASE_ACTIVITY (3.56)		PROTEOLYSIS (3.49)
AR											REACTOME_REGULATION_OF_INSULIN_LIKE_GROWTH_FACTOR_IGF_ACTIVITY_BY_INSULIN_LIKE_GROWTH_FACTOR_BINDING_PROTEINS_IGFBPS (3.29)
JUN							CYTOKINE_ACTIVITY (5.21); RECEPTOR_BINDING (4.08)		REGULATION_OF_APOPTOSIS (7.68); REGULATION_OF_PROGRAMMED_CELL_DEATH (7.64); APOPTOSIS_GO (7.12); PROGRAMMED_CELL_DEATH (7.09); REGULATION_OF_DEVELOPMENTAL_PROCESS (6.43); RESPONSE_TO_EXTERNAL_STIMULUS (6.29); CELL_DEVELOPMENT (5.81); NEGATIVE_REGULATION_OF_APOPTOSIS (5.77); NEGATIVE_REGULATION_OF_PROGRAMMED_CELL_DEATH (5.72); ANTI_APOPTOSIS (5.57); RESPONSE_TO_STRESS (5.25); NEGATIVE_REGULATION_O…		REACTOME_RNA_POL_I_PROMOTER_OPENING (11.66); REACTOME_AMYLOIDS (11.01); REACTOME_MEIOTIC_RECOMBINATION (10.67); REACTOME_MEIOSIS (8.91); REACTOME_RNA_POL_I_TRANSCRIPTION (8.81); REACTOME_PACKAGING_OF_TELOMERE_ENDS (8.11); REACTOME_DEPOSITION_OF_NEW_CENPA_CONTAINING_NUCLEOSOMES_AT_THE_CENTROMERE (7.43); REACTOME_RNA_POL_I_RNA_POL_III_AND_MITOCHONDRIAL_TRANSCRIPTION (7.01); REACTOME_MEIOTIC_SYNAPSI…	REACTOME_OLFACTORY_SIGNALING_PATHWAY (6.24)
JUNB									NEGATIVE_REGULATION_OF_CELLULAR_METABOLIC_PROCESS (6.08); NEGATIVE_REGULATION_OF_METABOLIC_PROCESS (6.04); REGULATION_OF_CELLULAR_METABOLIC_PROCESS (5.64); REGULATION_OF_METABOLIC_PROCESS (5.58); REGULATION_OF_CELLULAR_PROTEIN_METABOLIC_PROCESS (4.67); REGULATION_OF_PROTEIN_METABOLIC_PROCESS (4.53); REGULATION_OF_CELL_PROLIFERATION (4.41); NEGATIVE_REGULATION_OF_CELLULAR_PROCESS (4.4); REGULATION…
JUND									NEGATIVE_REGULATION_OF_CELLULAR_PROCESS (4.23); BIOPOLYMER_METABOLIC_PROCESS (4.13); NEGATIVE_REGULATION_OF_BIOLOGICAL_PROCESS (4.06); PROGRAMMED_CELL_DEATH (3.83); APOPTOSIS_GO (3.5); REGULATION_OF_CELL_MIGRATION (3.32)		REACTOME_RNA_POL_I_PROMOTER_OPENING (21.44); REACTOME_RNA_POL_I_TRANSCRIPTION (19.27); REACTOME_PACKAGING_OF_TELOMERE_ENDS (18.67); REACTOME_MEIOTIC_RECOMBINATION (18.28); REACTOME_DEPOSITION_OF_NEW_CENPA_CONTAINING_NUCLEOSOMES_AT_THE_CENTROMERE (18.21); REACTOME_MEIOSIS (17.64); REACTOME_AMYLOIDS (17.61); REACTOME_MEIOTIC_SYNAPSIS (16.6); REACTOME_RNA_POL_I_RNA_POL_III_AND_MITOCHONDRIAL_TRANSCRI…	REACTOME_OLFACTORY_SIGNALING_PATHWAY (5.36)
PHOX2A					PharmGKB_PA2042_Sympathetic_Nerve_Pathway_(Neuroeffector_Junction) (5.02)				SYNAPTIC_TRANSMISSION (3.57); TRANSMISSION_OF_NERVE_IMPULSE (3.5)
ARNT							LYASE_ACTIVITY (4.03)		RESPONSE_TO_HYPOXIA (7.43); REGULATION_OF_BIOLOGICAL_QUALITY (4.99); HOMEOSTATIC_PROCESS (4.13); CHEMICAL_HOMEOSTASIS (3.72); REGULATION_OF_GENE_EXPRESSION (3.4); NEGATIVE_REGULATION_OF_BIOLOGICAL_PROCESS (3.38)		REACTOME_REGULATION_OF_HYPOXIA_INDUCIBLE_FACTOR_HIF_BY_OXYGEN (9.93); REACTOME_GLYCOLYSIS (5.68); REACTOME_GLUCONEOGENESIS (5.43); REACTOME_IRON_UPTAKE_AND_TRANSPORT (5.16); REACTOME_RESPONSE_TO_ELEVATED_PLATELET_CYTOSOLIC_CA2_ (5.07); REACTOME_OXYGEN_DEPENDENT_PROLINE_HYDROXYLATION_OF_HYPOXIA_INDUCIBLE_FACTOR_ALPHA (4.67); REACTOME_CIRCADIAN_CLOCK (4.51); REACTOME_GLUCOSE_METABOLISM (4.16); REAC…
SMAD1									TRANSLATION (4.59); RNA_CATABOLIC_PROCESS (3.84); NUCLEOCYTOPLASMIC_TRANSPORT (3.82); INTRACELLULAR_TRANSPORT (3.75); NUCLEAR_TRANSPORT (3.74); INFLAMMATORY_RESPONSE (3.69); NUCLEAR_EXPORT (3.61)	NEUROLOGICAL_SYSTEM_PROCESS (5.59); SYSTEM_PROCESS (4.34)	REACTOME_METABOLISM_OF_RNA (11.2); REACTOME_IMMUNE_SYSTEM (8.63); REACTOME_METABOLISM_OF_MRNA (8.12); REACTOME_CELL_CYCLE (7.43); REACTOME_CYTOKINE_SIGNALING_IN_IMMUNE_SYSTEM (6.39); REACTOME_INFLUENZA_LIFE_CYCLE (6.19); REACTOME_RNA_POL_I_RNA_POL_III_AND_MITOCHONDRIAL_TRANSCRIPTION (5.99); REACTOME_DNA_REPLICATION (5.97); REACTOME_DEPOSITION_OF_NEW_CENPA_CONTAINING_NUCLEOSOMES_AT_THE_CENTROMERE …	REACTOME_OLFACTORY_SIGNALING_PATHWAY (16.28); REACTOME_GPCR_DOWNSTREAM_SIGNALING (11.51); REACTOME_SIGNALING_BY_GPCR (9.68)
SMAD2											REACTOME_ACTIVATION_OF_CHAPERONE_GENES_BY_ATF6_ALPHA (4.96); REACTOME_ACTIVATION_OF_CHAPERONES_BY_ATF6_ALPHA (4.67); REACTOME_CHOLESTEROL_BIOSYNTHESIS (3.72)
SMAD3									RESPONSE_TO_STRESS (3.54); EPITHELIAL_TO_MESENCHYMAL_TRANSITION (3.28)		REACTOME_DOWNREGULATION_OF_TGF_BETA_RECEPTOR_SIGNALING (4.3); REACTOME_SIGNALING_BY_TGF_BETA_RECEPTOR_COMPLEX (4.27); REACTOME_REGULATION_OF_HYPOXIA_INDUCIBLE_FACTOR_HIF_BY_OXYGEN (4.18); REACTOME_TGF_BETA_RECEPTOR_SIGNALING_ACTIVATES_SMADS (4.12); REACTOME_DEGRADATION_OF_THE_EXTRACELLULAR_MATRIX (3.87); REACTOME_RESPONSE_TO_ELEVATED_PLATELET_CYTOSOLIC_CA2_ (3.76); REACTOME_EXTRACELLULAR_MATRIX_O…
SMAD4									REGULATION_OF_BIOLOGICAL_QUALITY (4.59); NEGATIVE_REGULATION_OF_BIOLOGICAL_PROCESS (3.9); TRANSFORMING_GROWTH_FACTOR_BETA_RECEPTOR_SIGNALING_PATHWAY (3.77); REGULATION_OF_CELL_PROLIFERATION (3.55); RESPONSE_TO_EXTERNAL_STIMULUS (3.53); TRANSMEMBRANE_RECEPTOR_PROTEIN_SERINE_THREONINE_KINASE_SIGNALING_PATHWAY (3.43); EPITHELIAL_TO_MESENCHYMAL_TRANSITION (3.4); NEGATIVE_REGULATION_OF_CELLULAR_PROCES…		REACTOME_SIGNALING_BY_TGF_BETA_RECEPTOR_COMPLEX (4.52); REACTOME_SMAD2_SMAD3_SMAD4_HETEROTRIMER_REGULATES_TRANSCRIPTION (4.26); REACTOME_TRANSCRIPTIONAL_ACTIVITY_OF_SMAD2_SMAD3_SMAD4_HETEROTRIMER (3.77)
SMAD7			Disease: liver cancer (4.87); Disease: hepatocellular carcinoma (4.87); Disease: liver carcinoma (4.87)
MAF
MAX							RNA_BINDING (4.3)		NUCLEOBASENUCLEOSIDENUCLEOTIDE_AND_NUCLEIC_ACID_METABOLIC_PROCESS (6.02); DNA_METABOLIC_PROCESS (5.51); DNA_REPAIR (4.11); RESPONSE_TO_DNA_DAMAGE_STIMULUS (3.7); RESPONSE_TO_ENDOGENOUS_STIMULUS (3.39)		REACTOME_TRANSLATION (7.79); REACTOME_3_UTR_MEDIATED_TRANSLATIONAL_REGULATION (7.22); REACTOME_MRNA_PROCESSING (6.58); REACTOME_METABOLISM_OF_PROTEINS (6.21); REACTOME_HIV_LIFE_CYCLE (5.98); REACTOME_PROCESSING_OF_CAPPED_INTRON_CONTAINING_PRE_MRNA (5.81); REACTOME_LATE_PHASE_OF_HIV_LIFE_CYCLE (5.76); REACTOME_INFLUENZA_LIFE_CYCLE (5.11); REACTOME_HIV_INFECTION (4.7); REACTOME_SRP_DEPENDENT_COTRAN…	REACTOME_SIGNALING_BY_GPCR (6.62); REACTOME_GPCR_DOWNSTREAM_SIGNALING (6.59); REACTOME_GPCR_LIGAND_BINDING (3.91)
MAZ
MEF2A
MEOX2							PROTEIN_KINASE_INHIBITOR_ACTIVITY (5.31); KINASE_INHIBITOR_ACTIVITY (5.27); PROTEIN_KINASE_REGULATOR_ACTIVITY (4.88); KINASE_REGULATOR_ACTIVITY (4.73); ENZYME_INHIBITOR_ACTIVITY (3.91)		NEGATIVE_REGULATION_OF_PHOSPHORYLATION (5.93); G2_M_TRANSITION_OF_MITOTIC_CELL_CYCLE (5.85); NEGATIVE_REGULATION_OF_PHOSPHATE_METABOLIC_PROCESS (5.85); G1_S_TRANSITION_OF_MITOTIC_CELL_CYCLE (5.2); NEGATIVE_REGULATION_OF_GROWTH (4.85); REGULATION_OF_CELL_GROWTH (4.73); REGULATION_OF_PHOSPHORYLATION (4.68); REGULATION_OF_GROWTH (4.53); INTERPHASE_OF_MITOTIC_CELL_CYCLE (4.47); INTERPHASE (4.39); GRO…		REACTOME_G1_PHASE (4.97); REACTOME_MITOTIC_G1_G1_S_PHASES (3.82); REACTOME_CELL_CYCLE_MITOTIC (3.07)
MITF									G2_M_TRANSITION_OF_MITOTIC_CELL_CYCLE (5.38); INTERPHASE_OF_MITOTIC_CELL_CYCLE (3.99); INTERPHASE (3.91)		REACTOME_P53_DEPENDENT_G1_DNA_DAMAGE_RESPONSE (4.13); REACTOME_SCFSKP2_MEDIATED_DEGRADATION_OF_P27_P21 (4.13); REACTOME_CYCLIN_E_ASSOCIATED_EVENTS_DURING_G1_S_TRANSITION_ (3.99); REACTOME_ORC1_REMOVAL_FROM_CHROMATIN (3.95); REACTOME_SYNTHESIS_OF_DNA (3.67); REACTOME_G1_S_TRANSITION (3.53); REACTOME_S_PHASE (3.53); REACTOME_CELL_CYCLE_CHECKPOINTS (3.49); REACTOME_MITOTIC_G1_G1_S_PHASES (3.35); REA…
FOXO4									NEGATIVE_REGULATION_OF_GROWTH (3.86); REGULATION_OF_CELL_GROWTH (3.74); REGULATION_OF_PHOSPHORYLATION (3.68); REGULATION_OF_GROWTH (3.53); GROWTH (3.29)		REACTOME_G1_PHASE (6.48); REACTOME_MITOTIC_G1_G1_S_PHASES (4.75); REACTOME_CELL_CYCLE_MITOTIC (3.63); REACTOME_CELL_CYCLE (3.3)
MYB			Disease: organ system cancer (5.63); Disease: cancer (5.5); Disease: disease of cellular proliferation (5.26)				DNA_BINDING (4.25); PROTEIN_HETERODIMERIZATION_ACTIVITY (4.09); TRANSCRIPTION_FACTOR_ACTIVITY (4.08); IDENTICAL_PROTEIN_BINDING (3.59)		APOPTOSIS_GO (6.45); PROGRAMMED_CELL_DEATH (6.43); ANTI_APOPTOSIS (6.25); REGULATION_OF_APOPTOSIS (6.08); REGULATION_OF_PROGRAMMED_CELL_DEATH (6.06); NEGATIVE_REGULATION_OF_APOPTOSIS (6.05); NEGATIVE_REGULATION_OF_PROGRAMMED_CELL_DEATH (6.02); CELL_DEVELOPMENT (5.51); POSITIVE_REGULATION_OF_EPITHELIAL_CELL_PROLIFERATION (5.18); REGULATION_OF_DEVELOPMENTAL_PROCESS (5.1); NEGATIVE_REGULATION_OF_DEV…		REACTOME_G1_S_TRANSITION (5.77); REACTOME_CELL_CYCLE (5.11); REACTOME_MITOTIC_G1_G1_S_PHASES (4.97); REACTOME_CELL_CYCLE_MITOTIC (4.72); REACTOME_E2F_MEDIATED_REGULATION_OF_DNA_REPLICATION (4.12); REACTOME_REGULATION_OF_MITOTIC_CELL_CYCLE (4.09); REACTOME_APOPTOSIS (3.87); REACTOME_GRB2_EVENTS_IN_ERBB2_SIGNALING (3.7); REACTOME_S_PHASE (3.22); REACTOME_APOPTOSIS_INDUCED_DNA_FRAGMENTATION (3.19); …
MYBL1									REGULATION_OF_CELLULAR_PH (5.09); CELLULAR_MONOVALENT_INORGANIC_CATION_HOMEOSTASIS (5.01); REGULATION_OF_PH (4.86); MONOVALENT_INORGANIC_CATION_HOMEOSTASIS (4.79)
MYBL2											REACTOME_SMAD2_SMAD3_SMAD4_HETEROTRIMER_REGULATES_TRANSCRIPTION (5.03); REACTOME_TRANSCRIPTIONAL_ACTIVITY_OF_SMAD2_SMAD3_SMAD4_HETEROTRIMER (4.54); REACTOME_SIGNALING_BY_TGF_BETA_RECEPTOR_COMPLEX (3.87); REACTOME_G0_AND_EARLY_G1 (3.17)
MYC			Disease: organ system cancer (4.88)		PharmGKB_PA165291575_Antimetabolite_Pathway_-_Folate_Cycle_Pharmacodynamics (5.37); PharmGKB_PA2040_Thiopurine_Pathway_Pharmacokinetics/Pharmacodynamics (4.09)		STRUCTURAL_CONSTITUENT_OF_RIBOSOME (27.89); RNA_BINDING (25.66); STRUCTURAL_MOLECULE_ACTIVITY (9.77); TRANSLATION_INITIATION_FACTOR_ACTIVITY (7.51); TRANSLATION_FACTOR_ACTIVITY_NUCLEIC_ACID_BINDING (6.09); DNA_BINDING (5.84); TRANSLATION_REGULATOR_ACTIVITY (5.77); SINGLE_STRANDED_DNA_BINDING (5.32); STRUCTURE_SPECIFIC_DNA_BINDING (4.64); UNFOLDED_PROTEIN_BINDING (3.54)	GATED_CHANNEL_ACTIVITY (5.16); RECEPTOR_ACTIVITY (4.13)	NUCLEOBASENUCLEOSIDENUCLEOTIDE_AND_NUCLEIC_ACID_METABOLIC_PROCESS (21.79); TRANSLATION (17.55); RNA_METABOLIC_PROCESS (14.33); CELLULAR_BIOSYNTHETIC_PROCESS (13.39); BIOPOLYMER_METABOLIC_PROCESS (12.86); MACROMOLECULE_BIOSYNTHETIC_PROCESS (10.93); BIOSYNTHETIC_PROCESS (10.37); RIBONUCLEOPROTEIN_COMPLEX_BIOGENESIS_AND_ASSEMBLY (9.6); RNA_PROCESSING (8.06); CELL_CYCLE_GO_0007049 (7.86); DNA_METABOL…	CELL_SURFACE_RECEPTOR_LINKED_SIGNAL_TRANSDUCTION_GO_0007166 (7.43); MULTICELLULAR_ORGANISMAL_DEVELOPMENT (7.24); SIGNAL_TRANSDUCTION (6.91); ANATOMICAL_STRUCTURE_DEVELOPMENT (6.47); SYSTEM_DEVELOPMENT (6.23); SYSTEM_PROCESS (5.45); G_PROTEIN_COUPLED_RECEPTOR_PROTEIN_SIGNALING_PATHWAY (4.51); METAL_ION_TRANSPORT (3.83); ORGAN_DEVELOPMENT (3.64)	REACTOME_3_UTR_MEDIATED_TRANSLATIONAL_REGULATION (41.73); REACTOME_METABOLISM_OF_RNA (38.57); REACTOME_PEPTIDE_CHAIN_ELONGATION (38.4); REACTOME_TRANSLATION (38); REACTOME_INFLUENZA_LIFE_CYCLE (34.46); REACTOME_NONSENSE_MEDIATED_DECAY_ENHANCED_BY_THE_EXON_JUNCTION_COMPLEX (34.23); REACTOME_INFLUENZA_VIRAL_RNA_TRANSCRIPTION_AND_REPLICATION (32.44); REACTOME_METABOLISM_OF_MRNA (32.26); REACTOME_SRP…	REACTOME_GPCR_DOWNSTREAM_SIGNALING (16.16); REACTOME_SIGNALING_BY_GPCR (15.47); REACTOME_OLFACTORY_SIGNALING_PATHWAY (13.71); REACTOME_GPCR_LIGAND_BINDING (4.8); REACTOME_NEURONAL_SYSTEM (4.6); REACTOME_POTASSIUM_CHANNELS (4.14); REACTOME_CLASS_A1_RHODOPSIN_LIKE_RECEPTORS (3.37)
MYCN			Disease: disease of cellular proliferation (5.59); Disease: organ system cancer (4.79); Disease: cancer (4.71)				3_5_EXONUCLEASE_ACTIVITY (4.48); EXONUCLEASE_ACTIVITY (3.96); NUCLEASE_ACTIVITY (3.8); DEOXYRIBONUCLEASE_ACTIVITY (3.76)		DNA_METABOLIC_PROCESS (9.6); RESPONSE_TO_DNA_DAMAGE_STIMULUS (9.52); RESPONSE_TO_ENDOGENOUS_STIMULUS (8.53); DNA_REPAIR (8.07); BIOPOLYMER_METABOLIC_PROCESS (5.14); DNA_REPLICATION (4.98); RESPONSE_TO_STRESS (4.49); NUCLEOBASENUCLEOSIDENUCLEOTIDE_AND_NUCLEIC_ACID_METABOLIC_PROCESS (4.15)		REACTOME_UNWINDING_OF_DNA (13.76); REACTOME_ACTIVATION_OF_THE_PRE_REPLICATIVE_COMPLEX (10); REACTOME_DNA_STRAND_ELONGATION (10); REACTOME_CELL_CYCLE_CHECKPOINTS (9.84); REACTOME_ACTIVATION_OF_ATR_IN_RESPONSE_TO_REPLICATION_STRESS (9.49); REACTOME_G2_M_CHECKPOINTS (8.98); REACTOME_ASSEMBLY_OF_THE_PRE_REPLICATIVE_COMPLEX (7.62); REACTOME_ORC1_REMOVAL_FROM_CHROMATIN (7.53); REACTOME_M_G1_TRANSITION …
MYOD1			Disease: dilated cardiomyopathy (6.64); Disease: cardiomyopathy (6.3); Disease: intrinsic cardiomyopathy (6.3); Disease: heart disease (5.88); Disease: cardiovascular system disease (5.23)				STRUCTURAL_CONSTITUENT_OF_MUSCLE (4.03); STRUCTURAL_MOLECULE_ACTIVITY (3.94); STRUCTURAL_CONSTITUENT_OF_CYTOSKELETON (3.55)		REGULATION_OF_HEART_CONTRACTION (4.27)		REACTOME_STRIATED_MUSCLE_CONTRACTION (4.2); REACTOME_MUSCLE_CONTRACTION (3.74)
ATF1					PharmGKB_PA165374494_Busulfan_Pathway_Pharmacodynamics (4.19)				DNA_METABOLIC_PROCESS (5.66); REGULATION_OF_BLOOD_PRESSURE (5.28); NUCLEOBASENUCLEOSIDENUCLEOTIDE_AND_NUCLEIC_ACID_METABOLIC_PROCESS (3.92); REGULATION_OF_BIOLOGICAL_QUALITY (3.84); NEGATIVE_REGULATION_OF_CELLULAR_METABOLIC_PROCESS (3.56); SECRETION (3.54); NEGATIVE_REGULATION_OF_METABOLIC_PROCESS (3.52); RESPONSE_TO_VIRUS (3.5); NEGATIVE_REGULATION_OF_CELLULAR_BIOSYNTHETIC_PROCESS (3.43); RESPON…		REACTOME_LATE_PHASE_OF_HIV_LIFE_CYCLE (5.52); REACTOME_HIV_LIFE_CYCLE (5.08); REACTOME_CYTOKINE_SIGNALING_IN_IMMUNE_SYSTEM (4.78); REACTOME_HIV_INFECTION (4.72); REACTOME_DNA_REPAIR (4.46); REACTOME_PEPTIDE_HORMONE_BIOSYNTHESIS (3.25); REACTOME_RNA_POL_II_PRE_TRANSCRIPTION_EVENTS (3.19)
ATF3			Disease: lysosomal storage disease (8.41); Disease: lipid storage disease (4.92)						MACROMOLECULE_CATABOLIC_PROCESS (3.99); RESPONSE_TO_STRESS (3.78); DNA_METABOLIC_PROCESS (3.73); BIOPOLYMER_CATABOLIC_PROCESS (3.72); DNA_REPAIR (3.57); RESPONSE_TO_DNA_DAMAGE_STIMULUS (3.48); CELL_CYCLE_GO_0007049 (3.44); RESPONSE_TO_ENDOGENOUS_STIMULUS (3.43); LYSOSOME_ORGANIZATION_AND_BIOGENESIS (3.42); VACUOLE_ORGANIZATION_AND_BIOGENESIS (3.3)		REACTOME_TRANSFERRIN_ENDOCYTOSIS_AND_RECYCLING (7.53); REACTOME_IRON_UPTAKE_AND_TRANSPORT (6.34); REACTOME_INSULIN_RECEPTOR_RECYCLING (6.32); REACTOME_LATENT_INFECTION_OF_HOMO_SAPIENS_WITH_MYCOBACTERIUM_TUBERCULOSIS (5.49); REACTOME_DNA_REPAIR (3.27); REACTOME_SIGNALING_BY_INSULIN_RECEPTOR (3.25)
ATF4									REGULATION_OF_CELL_CYCLE (3.41)
NEUROD1
NFATC1							RNA_BINDING (11.21); STRUCTURAL_CONSTITUENT_OF_RIBOSOME (10.71); STRUCTURAL_MOLECULE_ACTIVITY (4.68); MRNA_BINDING (3.56); SINGLE_STRANDED_RNA_BINDING (3.56)		TRANSLATION (6.6); CELLULAR_BIOSYNTHETIC_PROCESS (6.51); PROTEIN_RNA_COMPLEX_ASSEMBLY (4.22); RIBONUCLEOPROTEIN_COMPLEX_BIOGENESIS_AND_ASSEMBLY (4.08); BIOSYNTHETIC_PROCESS (3.96); MACROMOLECULE_BIOSYNTHETIC_PROCESS (3.5); MRNA_METABOLIC_PROCESS (3.46)		REACTOME_INFLUENZA_LIFE_CYCLE (15.02); REACTOME_3_UTR_MEDIATED_TRANSLATIONAL_REGULATION (14.62); REACTOME_PEPTIDE_CHAIN_ELONGATION (14.52); REACTOME_INFLUENZA_VIRAL_RNA_TRANSCRIPTION_AND_REPLICATION (13.95); REACTOME_NONSENSE_MEDIATED_DECAY_ENHANCED_BY_THE_EXON_JUNCTION_COMPLEX (13.48); REACTOME_TRANSLATION (13.29); REACTOME_SRP_DEPENDENT_COTRANSLATIONAL_PROTEIN_TARGETING_TO_MEMBRANE (11.32); REA…	REACTOME_OLFACTORY_SIGNALING_PATHWAY (3.78)
NFATC2
NFIA									CELLULAR_RESPONSE_TO_EXTRACELLULAR_STIMULUS (4.19); CELLULAR_RESPONSE_TO_STIMULUS (3.78); INDUCTION_OF_APOPTOSIS_BY_INTRACELLULAR_SIGNALS (3.57); RESPONSE_TO_EXTRACELLULAR_STIMULUS (3.29)		REACTOME_RESPONSE_TO_ELEVATED_PLATELET_CYTOSOLIC_CA2_ (4.16); REACTOME_SIGNALING_BY_ERBB4 (4.07); REACTOME_NUCLEAR_SIGNALING_BY_ERBB4 (3.17); REACTOME_HEMOSTASIS (3.07)
NFE2			Disease: lysosomal storage disease (11.32); Disease: lipid storage disease (8.24); Disease: sphingolipidosis (5.94); Disease: disease of metabolism (4.93); Disease: inherited metabolic disorder (4.83)						DNA_REPAIR (3.84); DNA_METABOLIC_PROCESS (3.62); TRANSPORT (3.29)		REACTOME_TRANSFERRIN_ENDOCYTOSIS_AND_RECYCLING (9.79); REACTOME_IRON_UPTAKE_AND_TRANSPORT (8.57); REACTOME_INSULIN_RECEPTOR_RECYCLING (8.24); REACTOME_LATENT_INFECTION_OF_HOMO_SAPIENS_WITH_MYCOBACTERIUM_TUBERCULOSIS (7.39); REACTOME_GLYCOSPHINGOLIPID_METABOLISM (5.42); REACTOME_SIGNALING_BY_INSULIN_RECEPTOR (5.29); REACTOME_TRANSMEMBRANE_TRANSPORT_OF_SMALL_MOLECULES (4.21); REACTOME_SPHINGOLIPID_…
NFE2L2							ELECTRON_CARRIER_ACTIVITY (4.52); COENZYME_BINDING (3.63)		COFACTOR_BIOSYNTHETIC_PROCESS (4.74); COENZYME_BIOSYNTHETIC_PROCESS (4.28)		REACTOME_REGULATION_OF_ORNITHINE_DECARBOXYLASE_ODC (4.48); REACTOME_ACTIVATION_OF_NF_KAPPAB_IN_B_CELLS (3.98); REACTOME_SYNTHESIS_AND_INTERCONVERSION_OF_NUCLEOTIDE_DI_AND_TRIPHOSPHATES (3.4); REACTOME_CDK_MEDIATED_PHOSPHORYLATION_AND_REMOVAL_OF_CDC6 (3.37); REACTOME_CROSS_PRESENTATION_OF_SOLUBLE_EXOGENOUS_ANTIGENS_ENDOSOMES (3.33); REACTOME_AUTODEGRADATION_OF_THE_E3_UBIQUITIN_LIGASE_COP1 (3.33); …
NFIC			Disease: disease (5.22)				OXYGEN_BINDING (4.35); DNA_DIRECTED_DNA_POLYMERASE_ACTIVITY (3.58)		BLOOD_COAGULATION (7.01); COAGULATION (6.93); RESPONSE_TO_STRESS (6.84); RESPONSE_TO_EXTERNAL_STIMULUS (6.81); HEMOSTASIS (6.65); REGULATION_OF_BIOLOGICAL_QUALITY (6.61); WOUND_HEALING (6.28); REGULATION_OF_BODY_FLUID_LEVELS (6.12); RESPONSE_TO_WOUNDING (5.88); DNA_REPAIR (5.71); RESPONSE_TO_ENDOGENOUS_STIMULUS (4.85); RESPONSE_TO_DNA_DAMAGE_STIMULUS (4.78); DNA_METABOLIC_PROCESS (4.64); NEGATIVE…		REACTOME_HEMOSTASIS (6.86); REACTOME_GLUCOSE_METABOLISM (5.72); REACTOME_PHASE1_FUNCTIONALIZATION_OF_COMPOUNDS (5.49); REACTOME_GLYCOLYSIS (5.37); REACTOME_NUCLEOTIDE_EXCISION_REPAIR (5.31); REACTOME_GLUCONEOGENESIS (5.06); REACTOME_RESPONSE_TO_ELEVATED_PLATELET_CYTOSOLIC_CA2_ (5.02); REACTOME_FORMATION_OF_FIBRIN_CLOT_CLOTTING_CASCADE (4.99); REACTOME_GLOBAL_GENOMIC_NER_GG_NER (4.99); REACTOME_PL…
NFKB1	Pheno_arthritis, rheumatoid (8.4); Pheno_psoriasis (6.95); Pheno_colitis, ulcerative (6.29)		Disease: disease of cellular proliferation (7); Disease: organ system cancer (6.84); Disease: cancer (6.64); Disease: primary immunodeficiency disease (5.94); Disease: disease (5.24); Disease: intestinal disease (4.98); Disease: Alzheimer's disease (4.8); Disease: dementia (4.8); Disease: Human immunodeficiency virus infectious disease (4.8); Disease: acquired immunodeficiency syndrome (4.8); Dis…		PharmGKB_PA162356267_EGFR_Inhibitor_Pathway_Pharmacodynamics (6.13); PharmGKB_PA165292163_Doxorubicin_Pathway_(Cancer_Cell)_Pharmacodynamics (5.47)		CYTOKINE_ACTIVITY (14.33); RECEPTOR_BINDING (8.3); CHEMOKINE_ACTIVITY (7.22); G_PROTEIN_COUPLED_RECEPTOR_BINDING (7.13); CHEMOKINE_RECEPTOR_BINDING (7.11); HEMATOPOIETIN_INTERFERON_CLASSD200_DOMAIN_CYTOKINE_RECEPTOR_BINDING (5.25); GROWTH_FACTOR_ACTIVITY (5.1)		APOPTOSIS_GO (17.26); PROGRAMMED_CELL_DEATH (17.22); DEFENSE_RESPONSE (15.19); REGULATION_OF_APOPTOSIS (14.23); REGULATION_OF_PROGRAMMED_CELL_DEATH (14.19); RESPONSE_TO_EXTERNAL_STIMULUS (14); POSITIVE_REGULATION_OF_BIOLOGICAL_PROCESS (13.63); CELL_DEVELOPMENT (12.98); INFLAMMATORY_RESPONSE (12.07); REGULATION_OF_DEVELOPMENTAL_PROCESS (12.02); RESPONSE_TO_WOUNDING (11.92); NEGATIVE_REGULATION_OF_…		REACTOME_IMMUNE_SYSTEM (17.11); REACTOME_CYTOKINE_SIGNALING_IN_IMMUNE_SYSTEM (14.62); REACTOME_INTERFERON_GAMMA_SIGNALING (10.89); REACTOME_SIGNALING_BY_ILS (9.93); REACTOME_INTERFERON_ALPHA_BETA_SIGNALING (9.56); REACTOME_INNATE_IMMUNE_SYSTEM (9.15); REACTOME_INTERFERON_SIGNALING (8.03); REACTOME_RIG_I_MDA5_MEDIATED_INDUCTION_OF_IFN_ALPHA_BETA_PATHWAYS (7.66); REACTOME_HEMOSTASIS (7.55); REACTOM…	REACTOME_OLFACTORY_SIGNALING_PATHWAY (3.6)
NFKB2									NEGATIVE_REGULATION_OF_APOPTOSIS (3.48); NEGATIVE_REGULATION_OF_PROGRAMMED_CELL_DEATH (3.46)		REACTOME_METABOLISM_OF_RNA (7.33); REACTOME_METABOLISM_OF_MRNA (6.21); REACTOME_REGULATION_OF_MRNA_STABILITY_BY_PROTEINS_THAT_BIND_AU_RICH_ELEMENTS (3.84); REACTOME_AUTODEGRADATION_OF_THE_E3_UBIQUITIN_LIGASE_COP1 (3.69); REACTOME_P53_INDEPENDENT_G1_S_DNA_DAMAGE_CHECKPOINT (3.66); REACTOME_DESTABILIZATION_OF_MRNA_BY_AUF1_HNRNP_D0 (3.59); REACTOME_P53_DEPENDENT_G1_DNA_DAMAGE_RESPONSE (3.49); REACTO…
NFYA							SINGLE_STRANDED_DNA_BINDING (3.92)	RECEPTOR_ACTIVITY (4.93); TRANSMEMBRANE_RECEPTOR_ACTIVITY (4.35)	BIOPOLYMER_METABOLIC_PROCESS (3.71); HISTONE_MODIFICATION (3.7); COVALENT_CHROMATIN_MODIFICATION (3.61)		REACTOME_MEIOTIC_RECOMBINATION (8.27); REACTOME_RNA_POL_I_PROMOTER_OPENING (8.06); REACTOME_CELL_CYCLE (7.86); REACTOME_CHOLESTEROL_BIOSYNTHESIS (7.72); REACTOME_DEPOSITION_OF_NEW_CENPA_CONTAINING_NUCLEOSOMES_AT_THE_CENTROMERE (6.79); REACTOME_MEIOSIS (6.6); REACTOME_AMYLOIDS (6.58); REACTOME_RNA_POL_I_TRANSCRIPTION (6.34); REACTOME_RNA_POL_I_RNA_POL_III_AND_MITOCHONDRIAL_TRANSCRIPTION (6.31); RE…	REACTOME_GPCR_DOWNSTREAM_SIGNALING (6.08); REACTOME_SIGNALING_BY_GPCR (5.5); REACTOME_GPCR_LIGAND_BINDING (4.18)
NFYB							PYROPHOSPHATASE_ACTIVITY (4.78); HYDROLASE_ACTIVITY_ACTING_ON_ACID_ANHYDRIDES (4.73); SINGLE_STRANDED_DNA_BINDING (4.23); ATPASE_ACTIVITY (4); NUCLEOSIDE_TRIPHOSPHATASE_ACTIVITY (3.92)	RECEPTOR_ACTIVITY (5.37); TRANSMEMBRANE_RECEPTOR_ACTIVITY (3.82)			REACTOME_CELL_CYCLE_MITOTIC (7.73); REACTOME_CELL_CYCLE (7.35); REACTOME_DNA_REPLICATION (5.13); REACTOME_MITOTIC_M_M_G1_PHASES (5.04); REACTOME_UNFOLDED_PROTEIN_RESPONSE (3.76); REACTOME_MITOTIC_G2_G2_M_PHASES (3.72); REACTOME_PERK_REGULATED_GENE_EXPRESSION (3.71); REACTOME_RECRUITMENT_OF_MITOTIC_CENTROSOME_PROTEINS_AND_COMPLEXES (3.53); REACTOME_G1_S_TRANSITION (3.49); REACTOME_MITOTIC_G1_G1_S_…	REACTOME_GPCR_DOWNSTREAM_SIGNALING (6.13); REACTOME_SIGNALING_BY_GPCR (6.12); REACTOME_GPCR_LIGAND_BINDING (3.67)
YBX1					PharmGKB_PA154426903_Erlotinib_Pathway_Pharmacokinetics (5.19)				RESPONSE_TO_DRUG (4.38)
NR4A2
PAX1
PAX2			Disease: cell type cancer (5.32)
PAX3
PAX5									PROTEIN_AMINO_ACID_DEPHOSPHORYLATION (4.33); DEPHOSPHORYLATION (4.07)		REACTOME_REGULATION_OF_IFNG_SIGNALING (3.54); REACTOME_INTERFERON_ALPHA_BETA_SIGNALING (3.35)
PAX6											REACTOME_SIGNAL_TRANSDUCTION_BY_L1 (5.44); REACTOME_CELL_SURFACE_INTERACTIONS_AT_THE_VASCULAR_WALL (4.25); REACTOME_L1CAM_INTERACTIONS (4.25); REACTOME_BASIGIN_INTERACTIONS (3.66); REACTOME_DEVELOPMENTAL_BIOLOGY (3.51)
ZBTB7B			Disease: Bardet-Biedl syndrome (6.8); Disease: autosomal genetic disease (5)						MITOSIS (3.68); M_PHASE_OF_MITOTIC_CELL_CYCLE (3.58); M_PHASE (3.54); MITOTIC_CELL_CYCLE (3.34)		REACTOME_CELL_CYCLE_MITOTIC (4.87); REACTOME_MITOTIC_G2_G2_M_PHASES (4.71); REACTOME_MRNA_SPLICING_MINOR_PATHWAY (4.48); REACTOME_RECRUITMENT_OF_MITOTIC_CENTROSOME_PROTEINS_AND_COMPLEXES (4.41); REACTOME_CELL_CYCLE (4.05); REACTOME_MRNA_SPLICING (3.73); REACTOME_CLEAVAGE_OF_GROWING_TRANSCRIPT_IN_THE_TERMINATION_REGION_ (3.38); REACTOME_DNA_REPLICATION (3.31); REACTOME_MRNA_PROCESSING (3.3); REACT…	REACTOME_GPCR_DOWNSTREAM_SIGNALING (4.2); REACTOME_SIGNALING_BY_GPCR (3.3)
LEF1									RNA_SPLICING (3.72); NUCLEOBASENUCLEOSIDENUCLEOTIDE_AND_NUCLEIC_ACID_METABOLIC_PROCESS (3.54)
PGR									NEGATIVE_REGULATION_OF_APOPTOSIS (5.3); NEGATIVE_REGULATION_OF_PROGRAMMED_CELL_DEATH (5.29); NEGATIVE_REGULATION_OF_DEVELOPMENTAL_PROCESS (4.63); REGULATION_OF_APOPTOSIS (4.24); REGULATION_OF_PROGRAMMED_CELL_DEATH (4.23); APOPTOSIS_GO (3.6); PROGRAMMED_CELL_DEATH (3.6); REGULATION_OF_DEVELOPMENTAL_PROCESS (3.55); ANTI_APOPTOSIS (3.38); MITOCHONDRIAL_MEMBRANE_ORGANIZATION_AND_BIOGENESIS (3.32); NE…
PLAGL1
POLR2A
POU2F1							HEMATOPOIETIN_INTERFERON_CLASSD200_DOMAIN_CYTOKINE_RECEPTOR_BINDING (6.97); CYTOKINE_ACTIVITY (5.41); RECEPTOR_BINDING (4.94); GROWTH_FACTOR_ACTIVITY (4.07)		IMMUNE_SYSTEM_PROCESS (9.82); HEMOPOIESIS (6.78); HEMOPOIETIC_OR_LYMPHOID_ORGAN_DEVELOPMENT (6.69); IMMUNE_SYSTEM_DEVELOPMENT (6.52); NEGATIVE_REGULATION_OF_BIOLOGICAL_PROCESS (6.4); POSITIVE_REGULATION_OF_BIOLOGICAL_PROCESS (6.06); REGULATION_OF_PROTEIN_METABOLIC_PROCESS (5.84); REGULATION_OF_PHOSPHORYLATION (5.56); CELL_ACTIVATION (5.56); IMMUNE_RESPONSE (5.48); NEGATIVE_REGULATION_OF_CELLULAR_…		REACTOME_IL_3_5_AND_GM_CSF_SIGNALING (5.9); REACTOME_IL_RECEPTOR_SHC_SIGNALING (5.63); REACTOME_IL_2_SIGNALING (4.7); REACTOME_SIGNALING_BY_ILS (3.63); REACTOME_CYTOKINE_SIGNALING_IN_IMMUNE_SYSTEM (3.51)
POU2F2	Pheno_celiac disease (5.33)								HEMOPOIESIS (3.45); HEMOPOIETIC_OR_LYMPHOID_ORGAN_DEVELOPMENT (3.39); IMMUNE_SYSTEM_DEVELOPMENT (3.27)		REACTOME_RNA_POL_I_PROMOTER_OPENING (59.08); REACTOME_AMYLOIDS (54.18); REACTOME_RNA_POL_I_TRANSCRIPTION (53.06); REACTOME_MEIOTIC_RECOMBINATION (51.35); REACTOME_RNA_POL_I_RNA_POL_III_AND_MITOCHONDRIAL_TRANSCRIPTION (45.99); REACTOME_MEIOSIS (45.3); REACTOME_TRANSCRIPTION (41.31); REACTOME_PACKAGING_OF_TELOMERE_ENDS (39.25); REACTOME_DEPOSITION_OF_NEW_CENPA_CONTAINING_NUCLEOSOMES_AT_THE_CENTROME…
POU3F1											REACTOME_G_ALPHA_Q_SIGNALLING_EVENTS (3.07)
POU3F2									CELL_CELL_SIGNALING (3.67)
POU5F1								RECEPTOR_ACTIVITY (5.68); TRANSMEMBRANE_RECEPTOR_ACTIVITY (5.37)	NUCLEOBASENUCLEOSIDENUCLEOTIDE_AND_NUCLEIC_ACID_METABOLIC_PROCESS (8.05); RNA_METABOLIC_PROCESS (5.93); BIOPOLYMER_METABOLIC_PROCESS (5.46); RNA_PROCESSING (5.19); MRNA_PROCESSING_GO_0006397 (4.47); DNA_METABOLIC_PROCESS (4.38); DNA_REPAIR (3.87); MRNA_METABOLIC_PROCESS (3.85); RNA_SPLICING (3.52); BASE_EXCISION_REPAIR (3.48); RESPONSE_TO_ENDOGENOUS_STIMULUS (3.34)	SIGNAL_TRANSDUCTION (4.02); CELL_CELL_SIGNALING (3.72)	REACTOME_MRNA_PROCESSING (5.93); REACTOME_METABOLISM_OF_RNA (5.3); REACTOME_INFLUENZA_LIFE_CYCLE (5.06); REACTOME_PROCESSING_OF_CAPPED_INTRON_CONTAINING_PRE_MRNA (4.44); REACTOME_CELL_CYCLE_MITOTIC (4.24); REACTOME_CELL_CYCLE (4.08); REACTOME_HIV_INFECTION (3.97); REACTOME_METABOLISM_OF_MRNA (3.89); REACTOME_TRNA_AMINOACYLATION (3.61); REACTOME_RNA_POL_III_TRANSCRIPTION_INITIATION_FROM_TYPE_3_PRO…	REACTOME_GPCR_DOWNSTREAM_SIGNALING (9.93); REACTOME_SIGNALING_BY_GPCR (7.91); REACTOME_OLFACTORY_SIGNALING_PATHWAY (5.89); REACTOME_GPCR_LIGAND_BINDING (4.31); REACTOME_CLASS_A1_RHODOPSIN_LIKE_RECEPTORS (4.31)
PPARA					PharmGKB_PA2031_Statin_Pathway_Pharmacodynamics (7.41); PharmGKB_PA152241951_Celecoxib_Pathway_Pharmacodynamics (4.11)				LIPID_METABOLIC_PROCESS (7.44); LIPID_TRANSPORT (5.38); CELLULAR_LIPID_METABOLIC_PROCESS (5.22); LIPID_CATABOLIC_PROCESS (4.84); POSITIVE_REGULATION_OF_CELL_CYCLE (4.5); REGULATION_OF_CELL_CYCLE (4.12); RESPONSE_TO_STRESS (3.89); POSITIVE_REGULATION_OF_PHOSPHATE_METABOLIC_PROCESS (3.75); POSITIVE_REGULATION_OF_PROTEIN_MODIFICATION_PROCESS (3.7); REGULATION_OF_BIOLOGICAL_QUALITY (3.69); APOPTOSIS_…		REACTOME_PPARA_ACTIVATES_GENE_EXPRESSION (11.2); REACTOME_METABOLISM_OF_LIPIDS_AND_LIPOPROTEINS (9.84); REACTOME_FATTY_ACID_TRIACYLGLYCEROL_AND_KETONE_BODY_METABOLISM (9.12); REACTOME_TRANSCRIPTIONAL_REGULATION_OF_WHITE_ADIPOCYTE_DIFFERENTIATION (6.45); REACTOME_CHYLOMICRON_MEDIATED_LIPID_TRANSPORT (6.42); REACTOME_LIPOPROTEIN_METABOLISM (5.38); REACTOME_ALPHA_LINOLENIC_ACID_ALA_METABOLISM (5.03)…
PPARD					PharmGKB_PA2031_Statin_Pathway_Pharmacodynamics (4.7)				REGULATION_OF_MOLECULAR_FUNCTION (5.41); REGULATION_OF_PROTEIN_KINASE_ACTIVITY (4.76); REGULATION_OF_KINASE_ACTIVITY (4.73); REGULATION_OF_TRANSFERASE_ACTIVITY (4.68); REGULATION_OF_CATALYTIC_ACTIVITY (4.68); POSITIVE_REGULATION_OF_TRANSFERASE_ACTIVITY (4.49); NEGATIVE_REGULATION_OF_BIOLOGICAL_PROCESS (4.26); REGULATION_OF_CYCLIN_DEPENDENT_PROTEIN_KINASE_ACTIVITY (3.98); APOPTOSIS_GO (3.6); PROGR…		REACTOME_TRANSCRIPTIONAL_REGULATION_OF_WHITE_ADIPOCYTE_DIFFERENTIATION (4.8); REACTOME_LIPOPROTEIN_METABOLISM (4.54); REACTOME_LIPID_DIGESTION_MOBILIZATION_AND_TRANSPORT (3.92); REACTOME_METABOLISM_OF_LIPIDS_AND_LIPOPROTEINS (3.4); REACTOME_FATTY_ACID_TRIACYLGLYCEROL_AND_KETONE_BODY_METABOLISM (3.36); REACTOME_HDL_MEDIATED_LIPID_TRANSPORT (3.33); REACTOME_CHYLOMICRON_MEDIATED_LIPID_TRANSPORT (3.2…
PPARG			Disease: breast cancer (4.81); Disease: thoracic cancer (4.81)				RNA_BINDING (12.42); STRUCTURAL_CONSTITUENT_OF_RIBOSOME (11.04); TRANSITION_METAL_ION_BINDING (4.97); TRANSLATION_INITIATION_FACTOR_ACTIVITY (4.51); OXIDOREDUCTASE_ACTIVITY (4.21); ZINC_ION_BINDING (4.07); CARBON_CARBON_LYASE_ACTIVITY (3.9)	TRANSMEMBRANE_RECEPTOR_ACTIVITY (10.73); RECEPTOR_ACTIVITY (8.89); G_PROTEIN_COUPLED_RECEPTOR_ACTIVITY (7.89); RHODOPSIN_LIKE_RECEPTOR_ACTIVITY (6.38); GATED_CHANNEL_ACTIVITY (5.55); CATION_CHANNEL_ACTIVITY (5.33); METAL_ION_TRANSMEMBRANE_TRANSPORTER_ACTIVITY (4.96); ION_CHANNEL_ACTIVITY (4.58); SUBSTRATE_SPECIFIC_CHANNEL_ACTIVITY (4.54); CHEMOKINE_RECEPTOR_BINDING (4.07); CHEMOKINE_ACTIVITY (3.9…	BIOPOLYMER_METABOLIC_PROCESS (8.97); NUCLEOBASENUCLEOSIDENUCLEOTIDE_AND_NUCLEIC_ACID_METABOLIC_PROCESS (8.41); TRANSLATION (8.1); RNA_METABOLIC_PROCESS (7.47); PROTEIN_RNA_COMPLEX_ASSEMBLY (7.38); RIBONUCLEOPROTEIN_COMPLEX_BIOGENESIS_AND_ASSEMBLY (7.34); RNA_PROCESSING (6.97); CELLULAR_MACROMOLECULE_METABOLIC_PROCESS (6.79); CELLULAR_PROTEIN_METABOLIC_PROCESS (6.63); INTRACELLULAR_TRANSPORT (6.62…	MULTICELLULAR_ORGANISMAL_DEVELOPMENT (11.57); ANATOMICAL_STRUCTURE_DEVELOPMENT (10.31); SYSTEM_DEVELOPMENT (9.49); CELL_CELL_SIGNALING (7.97); CELL_SURFACE_RECEPTOR_LINKED_SIGNAL_TRANSDUCTION_GO_0007166 (7.37); NEUROLOGICAL_SYSTEM_PROCESS (7); SYSTEM_PROCESS (6.89); SYNAPTIC_TRANSMISSION (6.81); G_PROTEIN_COUPLED_RECEPTOR_PROTEIN_SIGNALING_PATHWAY (6.78); TRANSMISSION_OF_NERVE_IMPULSE (5.65); ORG…	REACTOME_METABOLISM_OF_RNA (23.06); REACTOME_TRANSLATION (18.86); REACTOME_NONSENSE_MEDIATED_DECAY_ENHANCED_BY_THE_EXON_JUNCTION_COMPLEX (18.11); REACTOME_METABOLISM_OF_MRNA (18.01); REACTOME_3_UTR_MEDIATED_TRANSLATIONAL_REGULATION (17.62); REACTOME_INFLUENZA_LIFE_CYCLE (17.13); REACTOME_PEPTIDE_CHAIN_ELONGATION (15.65); REACTOME_SRP_DEPENDENT_COTRANSLATIONAL_PROTEIN_TARGETING_TO_MEMBRANE (15.34)…	REACTOME_GPCR_DOWNSTREAM_SIGNALING (32.7); REACTOME_SIGNALING_BY_GPCR (29.18); REACTOME_OLFACTORY_SIGNALING_PATHWAY (28.94); REACTOME_GPCR_LIGAND_BINDING (12.69); REACTOME_CLASS_A1_RHODOPSIN_LIKE_RECEPTORS (12.03); REACTOME_PEPTIDE_LIGAND_BINDING_RECEPTORS (6.92); REACTOME_G_ALPHA_Q_SIGNALLING_EVENTS (6.64); REACTOME_GASTRIN_CREB_SIGNALLING_PATHWAY_VIA_PKC_AND_MAPK (5.45); REACTOME_NEURONAL_SYSTE…
RARA					PharmGKB_PA145011120_Aromatase_Inhibitor_Pathway_(Breast_Cell)_Pharmacodynamics (5.81); PharmGKB_PA162356267_EGFR_Inhibitor_Pathway_Pharmacodynamics (5.03)		RECEPTOR_BINDING (4.73); CYTOKINE_ACTIVITY (3.74)		NEGATIVE_REGULATION_OF_BIOLOGICAL_PROCESS (9.55); NEGATIVE_REGULATION_OF_CELLULAR_PROCESS (9.13); APOPTOSIS_GO (8.81); PROGRAMMED_CELL_DEATH (8.8); REGULATION_OF_DEVELOPMENTAL_PROCESS (8.67); REGULATION_OF_APOPTOSIS (8.56); REGULATION_OF_PROGRAMMED_CELL_DEATH (8.54); CELL_DEVELOPMENT (7.6); RESPONSE_TO_STRESS (6.2); REGULATION_OF_CELL_GROWTH (6); ORGAN_MORPHOGENESIS (5.98); NEGATIVE_REGULATION_OF…		REACTOME_TRANSCRIPTIONAL_REGULATION_OF_WHITE_ADIPOCYTE_DIFFERENTIATION (4.85); REACTOME_SIGNALING_BY_SCF_KIT (3.65); REACTOME_SIGNALING_BY_PDGF (3.64); REACTOME_RESPONSE_TO_ELEVATED_PLATELET_CYTOSOLIC_CA2_ (3.5); REACTOME_NUCLEAR_RECEPTOR_TRANSCRIPTION_PATHWAY (3.41); REACTOME_DEVELOPMENTAL_BIOLOGY (3.29); REACTOME_DOWNSTREAM_SIGNAL_TRANSDUCTION (3.26); REACTOME_METABOLISM_OF_LIPIDS_AND_LIPOPROTE…
RARB					PharmGKB_PA162356267_EGFR_Inhibitor_Pathway_Pharmacodynamics (4.03); PharmGKB_PA165980050_Vemurafenib_Pathway_Pharmacodynamics (4.03)				NEGATIVE_REGULATION_OF_APOPTOSIS (6.05); NEGATIVE_REGULATION_OF_PROGRAMMED_CELL_DEATH (6.03); NEGATIVE_REGULATION_OF_BIOLOGICAL_PROCESS (5.61); REGULATION_OF_APOPTOSIS (5.61); REGULATION_OF_PROGRAMMED_CELL_DEATH (5.6); ANTI_APOPTOSIS (5.45); NEGATIVE_REGULATION_OF_DEVELOPMENTAL_PROCESS (5.26); NEGATIVE_REGULATION_OF_CELLULAR_PROCESS (4.98); APOPTOSIS_GO (4.79); PROGRAMMED_CELL_DEATH (4.78); REGUL…		REACTOME_SIGNALING_BY_NOTCH (4.57); REACTOME_CIRCADIAN_REPRESSION_OF_EXPRESSION_BY_REV_ERBA (4.14); REACTOME_RORA_ACTIVATES_CIRCADIAN_EXPRESSION (4.08); REACTOME_YAP1_AND_WWTR1_TAZ_STIMULATED_GENE_EXPRESSION (4.08); REACTOME_PRE_NOTCH_TRANSCRIPTION_AND_TRANSLATION (3.93); REACTOME_TRANSCRIPTIONAL_REGULATION_OF_WHITE_ADIPOCYTE_DIFFERENTIATION (3.91); REACTOME_BMAL1_CLOCK_NPAS2_ACTIVATES_CIRCADIAN_…
RARG									NEGATIVE_REGULATION_OF_APOPTOSIS (4.31); NEGATIVE_REGULATION_OF_PROGRAMMED_CELL_DEATH (4.3); NEGATIVE_REGULATION_OF_DEVELOPMENTAL_PROCESS (3.75); REGULATION_OF_APOPTOSIS (3.56); REGULATION_OF_PROGRAMMED_CELL_DEATH (3.55); ANTI_APOPTOSIS (3.55); NEGATIVE_REGULATION_OF_BIOLOGICAL_PROCESS (3.46)		REACTOME_ACTIVATION_OF_THE_AP1_FAMILY_OF_TRANSCRIPTION_FACTORS (3.49)
REL							CYTOKINE_ACTIVITY (14.04); CHEMOKINE_ACTIVITY (8.73); CHEMOKINE_RECEPTOR_BINDING (8.66); RECEPTOR_BINDING (8.34); G_PROTEIN_COUPLED_RECEPTOR_BINDING (8.05); HEMATOPOIETIN_INTERFERON_CLASSD200_DOMAIN_CYTOKINE_RECEPTOR_BINDING (5.86)		APOPTOSIS_GO (10.11); PROGRAMMED_CELL_DEATH (10.1); INFLAMMATORY_RESPONSE (8.61); CELL_DEVELOPMENT (8.55); NEGATIVE_REGULATION_OF_APOPTOSIS (8.09); NEGATIVE_REGULATION_OF_PROGRAMMED_CELL_DEATH (8.06); REGULATION_OF_APOPTOSIS (7.58); REGULATION_OF_PROGRAMMED_CELL_DEATH (7.57); DEFENSE_RESPONSE (7.31); RESPONSE_TO_WOUNDING (7.3); NEGATIVE_REGULATION_OF_DEVELOPMENTAL_PROCESS (7.16); RESPONSE_TO_EXTE…		REACTOME_CHEMOKINE_RECEPTORS_BIND_CHEMOKINES (8); REACTOME_IMMUNE_SYSTEM (7.2); REACTOME_CYTOKINE_SIGNALING_IN_IMMUNE_SYSTEM (6.18); REACTOME_SIGNALING_BY_ILS (4.89); REACTOME_PEPTIDE_LIGAND_BINDING_RECEPTORS (4.88); REACTOME_IL_RECEPTOR_SHC_SIGNALING (4.19); REACTOME_CLASS_A1_RHODOPSIN_LIKE_RECEPTORS (3.71); REACTOME_G_ALPHA_I_SIGNALLING_EVENTS (3.65); REACTOME_IL_2_SIGNALING (3.65); REACTOME_IL…
RELA							TRANSCRIPTION_FACTOR_BINDING (7.28); RNA_BINDING (6.74); DNA_BINDING (6.49); DOUBLE_STRANDED_DNA_BINDING (5.95); STRUCTURE_SPECIFIC_DNA_BINDING (4.88); TRANSCRIPTION_COFACTOR_ACTIVITY (4.58); ENZYME_BINDING (4.39); TRANSCRIPTION_REPRESSOR_ACTIVITY (4.23); ACID_AMINO_ACID_LIGASE_ACTIVITY (4.06); HISTONE_ACETYLTRANSFERASE_ACTIVITY (3.63)	TRANSMEMBRANE_RECEPTOR_ACTIVITY (7.93); RECEPTOR_ACTIVITY (7.83); G_PROTEIN_COUPLED_RECEPTOR_ACTIVITY (6.99); RHODOPSIN_LIKE_RECEPTOR_ACTIVITY (5.71); CATION_CHANNEL_ACTIVITY (5.6); SUBSTRATE_SPECIFIC_CHANNEL_ACTIVITY (5.07); GATED_CHANNEL_ACTIVITY (5.02); ION_CHANNEL_ACTIVITY (4.68)	BIOPOLYMER_METABOLIC_PROCESS (18.38); NUCLEOBASENUCLEOSIDENUCLEOTIDE_AND_NUCLEIC_ACID_METABOLIC_PROCESS (16.12); RNA_METABOLIC_PROCESS (14.56); PROTEIN_METABOLIC_PROCESS (10.73); RNA_PROCESSING (10.31); CELLULAR_MACROMOLECULE_METABOLIC_PROCESS (9.95); CELLULAR_PROTEIN_METABOLIC_PROCESS (9.87); REGULATION_OF_CELLULAR_METABOLIC_PROCESS (8.85); REGULATION_OF_METABOLIC_PROCESS (8.54); TRANSCRIPTION (…	SYSTEM_PROCESS (10.18); NEUROLOGICAL_SYSTEM_PROCESS (7.98); MULTICELLULAR_ORGANISMAL_DEVELOPMENT (6.71); SENSORY_PERCEPTION (5.8); SYSTEM_DEVELOPMENT (5.44); CELL_CELL_SIGNALING (5.2); G_PROTEIN_COUPLED_RECEPTOR_PROTEIN_SIGNALING_PATHWAY (5.01); ANATOMICAL_STRUCTURE_DEVELOPMENT (4.9); NERVOUS_SYSTEM_DEVELOPMENT (4.68); POTASSIUM_ION_TRANSPORT (4.34)	REACTOME_IMMUNE_SYSTEM (9.44); REACTOME_MRNA_PROCESSING (9.41); REACTOME_PROCESSING_OF_CAPPED_INTRON_CONTAINING_PRE_MRNA (9.29); REACTOME_MRNA_SPLICING (7.38); REACTOME_CYTOKINE_SIGNALING_IN_IMMUNE_SYSTEM (6.99); REACTOME_ADAPTIVE_IMMUNE_SYSTEM (6.45); REACTOME_ANTIGEN_PROCESSING_UBIQUITINATION_PROTEASOME_DEGRADATION (6.3); REACTOME_SIGNALING_BY_SCF_KIT (5.88); REACTOME_CLASS_I_MHC_MEDIATED_ANTIG…	REACTOME_OLFACTORY_SIGNALING_PATHWAY (22.55); REACTOME_GPCR_DOWNSTREAM_SIGNALING (22.09); REACTOME_SIGNALING_BY_GPCR (17.24); REACTOME_GPCR_LIGAND_BINDING (7.61); REACTOME_CLASS_A1_RHODOPSIN_LIKE_RECEPTORS (5.46); REACTOME_POTASSIUM_CHANNELS (4.26); REACTOME_NEURONAL_SYSTEM (4.13)
RELB									RESPONSE_TO_EXTERNAL_STIMULUS (3.32)
REST					PharmGKB_PA2030_Sympathetic_Nerve_Pathway_(Pre-_and_Post-_Ganglionic_Junction) (4.15)		NEUROPEPTIDE_HORMONE_ACTIVITY (4.93); HORMONE_ACTIVITY (4.57)		NEUROLOGICAL_SYSTEM_PROCESS (6.01); TRANSMISSION_OF_NERVE_IMPULSE (5.81); SYNAPTIC_TRANSMISSION (5.71); SYSTEM_PROCESS (4.67); G_PROTEIN_COUPLED_RECEPTOR_PROTEIN_SIGNALING_PATHWAY (4.48); CELL_CELL_SIGNALING (3.72)		REACTOME_NEURONAL_SYSTEM (5.48); REACTOME_LIGAND_GATED_ION_CHANNEL_TRANSPORT (4.74); REACTOME_VOLTAGE_GATED_POTASSIUM_CHANNELS (3.75); REACTOME_INTERACTION_BETWEEN_L1_AND_ANKYRINS (3.61); REACTOME_CLASS_C_3_METABOTROPIC_GLUTAMATE_PHEROMONE_RECEPTORS (3.3)
RFX1											REACTOME_TELOMERE_MAINTENANCE (7.5); REACTOME_TRANSCRIPTION (7.43); REACTOME_PACKAGING_OF_TELOMERE_ENDS (6.87); REACTOME_CHROMOSOME_MAINTENANCE (6.56); REACTOME_DEPOSITION_OF_NEW_CENPA_CONTAINING_NUCLEOSOMES_AT_THE_CENTROMERE (5.98); REACTOME_MEIOTIC_SYNAPSIS (5.53); REACTOME_RNA_POL_I_PROMOTER_OPENING (5.05); REACTOME_CELL_CYCLE (4.95); REACTOME_RNA_POL_I_RNA_POL_III_AND_MITOCHONDRIAL_TRANSCRIPT…	REACTOME_GPCR_DOWNSTREAM_SIGNALING (3.48)
RFX5	Pheno_scleroderma, systemic (9.55); Pheno_leprosy (9.12); Pheno_diabetes mellitus, type 1 (8.72); Pheno_multiple sclerosis (7.63); Pheno_nasopharyngeal neoplasms (6.02); Pheno_lupus erythematosus, systemic (5.99); Pheno_psoriasis (5.31); Pheno_hepatitis b, chronic (5.08); Pheno_behcet syndrome (5.06)						SMALL_CONJUGATING_PROTEIN_SPECIFIC_PROTEASE_ACTIVITY (3.68)				REACTOME_ADAPTIVE_IMMUNE_SYSTEM (9.9); REACTOME_ER_PHAGOSOME_PATHWAY (8.72); REACTOME_ANTIGEN_PRESENTATION_FOLDING_ASSEMBLY_AND_PEPTIDE_LOADING_OF_CLASS_I_MHC (8.58); REACTOME_INTERFERON_GAMMA_SIGNALING (8.57); REACTOME_ENDOSOMAL_VACUOLAR_PATHWAY (7.83); REACTOME_ANTIGEN_PROCESSING_CROSS_PRESENTATION (7.77); REACTOME_MHC_CLASS_II_ANTIGEN_PRESENTATION (6.78); REACTOME_INTERFERON_SIGNALING (6.37); …
BCL3							STRUCTURAL_CONSTITUENT_OF_RIBOSOME (5.69); STRUCTURAL_MOLECULE_ACTIVITY (5)		TRANSLATION (4.25); CELLULAR_BIOSYNTHETIC_PROCESS (3.68); ESTABLISHMENT_OF_VESICLE_LOCALIZATION (3.49); VESICLE_LOCALIZATION (3.35)		REACTOME_RNA_POL_I_PROMOTER_OPENING (17.49); REACTOME_RNA_POL_I_TRANSCRIPTION (17.43); REACTOME_MEIOTIC_RECOMBINATION (16.17); REACTOME_RNA_POL_I_RNA_POL_III_AND_MITOCHONDRIAL_TRANSCRIPTION (15.75); REACTOME_AMYLOIDS (15.13); REACTOME_MEIOSIS (13.79); REACTOME_TRANSCRIPTION (12.99); REACTOME_PACKAGING_OF_TELOMERE_ENDS (11.64); REACTOME_DEPOSITION_OF_NEW_CENPA_CONTAINING_NUCLEOSOMES_AT_THE_CENTROM…
BCL6				Disease: sensory system disease (5.57); Disease: disease of anatomical entity (5.4)		PharmGKB_PA2033_Antiarrhythmic_Pathway_Pharmacodynamics (4.76); PharmGKB_PA2042_Sympathetic_Nerve_Pathway_(Neuroeffector_Junction) (4.22)	RNA_BINDING (11.26); DNA_BINDING (8.31); TRANSCRIPTION_FACTOR_BINDING (6.01); LIGASE_ACTIVITY (5.63); TRANSLATION_INITIATION_FACTOR_ACTIVITY (5.4); ACID_AMINO_ACID_LIGASE_ACTIVITY (4.99); LIGASE_ACTIVITY_FORMING_CARBON_NITROGEN_BONDS (4.93); NUCLEOTIDYLTRANSFERASE_ACTIVITY (4.36); SMALL_CONJUGATING_PROTEIN_LIGASE_ACTIVITY (4.09); KINASE_REGULATOR_ACTIVITY (4.03); TRANSLATION_REGULATOR_ACTIVITY (3…	TRANSMEMBRANE_RECEPTOR_ACTIVITY (21.24); RECEPTOR_ACTIVITY (20.17); G_PROTEIN_COUPLED_RECEPTOR_ACTIVITY (19.71); RHODOPSIN_LIKE_RECEPTOR_ACTIVITY (14.08); SUBSTRATE_SPECIFIC_CHANNEL_ACTIVITY (9.35); ION_CHANNEL_ACTIVITY (8.65); ION_TRANSMEMBRANE_TRANSPORTER_ACTIVITY (7.58); GATED_CHANNEL_ACTIVITY (7.3); TRANSMEMBRANE_TRANSPORTER_ACTIVITY (7.09); VOLTAGE_GATED_CHANNEL_ACTIVITY (6.83); PEPTIDE_RECE…	NUCLEOBASENUCLEOSIDENUCLEOTIDE_AND_NUCLEIC_ACID_METABOLIC_PROCESS (29.81); BIOPOLYMER_METABOLIC_PROCESS (29.42); RNA_METABOLIC_PROCESS (19.05); DNA_METABOLIC_PROCESS (11.28); ORGANELLE_ORGANIZATION_AND_BIOGENESIS (10.43); TRANSCRIPTION (10.1); PROTEIN_METABOLIC_PROCESS (9.85); RNA_PROCESSING (9.66); RNA_BIOSYNTHETIC_PROCESS (9.55); REGULATION_OF_CELLULAR_METABOLIC_PROCESS (9.54); RIBONUCLEOPROTEI…	SYSTEM_PROCESS (21.83); ANATOMICAL_STRUCTURE_DEVELOPMENT (14.67); G_PROTEIN_COUPLED_RECEPTOR_PROTEIN_SIGNALING_PATHWAY (14.14); MULTICELLULAR_ORGANISMAL_DEVELOPMENT (13.91); SYSTEM_DEVELOPMENT (12.55); CELL_SURFACE_RECEPTOR_LINKED_SIGNAL_TRANSDUCTION_GO_0007166 (12.38); CELL_CELL_SIGNALING (11.79); NEUROLOGICAL_SYSTEM_PROCESS (11.13); SECOND_MESSENGER_MEDIATED_SIGNALING (7.17); ANATOMICAL_STRUCTU…	REACTOME_CELL_CYCLE (23.02); REACTOME_CELL_CYCLE_MITOTIC (20.67); REACTOME_METABOLISM_OF_RNA (16.06); REACTOME_DNA_REPLICATION (15.03); REACTOME_MITOTIC_M_M_G1_PHASES (14.31); REACTOME_HIV_INFECTION (14.25); REACTOME_HOST_INTERACTIONS_OF_HIV_FACTORS (13.11); REACTOME_IMMUNE_SYSTEM (12.13); REACTOME_ANTIGEN_PROCESSING_UBIQUITINATION_PROTEASOME_DEGRADATION (12.03); REACTOME_PROCESSING_OF_CAPPED_INT…	REACTOME_GPCR_DOWNSTREAM_SIGNALING (51.68); REACTOME_SIGNALING_BY_GPCR (45.59); REACTOME_OLFACTORY_SIGNALING_PATHWAY (39.7); REACTOME_GPCR_LIGAND_BINDING (22.98); REACTOME_CLASS_A1_RHODOPSIN_LIKE_RECEPTORS (19.77); REACTOME_PEPTIDE_LIGAND_BINDING_RECEPTORS (13.9); REACTOME_G_ALPHA_I_SIGNALLING_EVENTS (8.03); REACTOME_G_ALPHA_Q_SIGNALLING_EVENTS (7.41); REACTOME_GASTRIN_CREB_SIGNALLING_PATHWAY_VIA…
RORA
RXRA					PharmGKB_PA2031_Statin_Pathway_Pharmacodynamics (7.27)		LIGAND_DEPENDENT_NUCLEAR_RECEPTOR_ACTIVITY (5.71); IDENTICAL_PROTEIN_BINDING (3.56)		LIPID_TRANSPORT (4.04); NEGATIVE_REGULATION_OF_BIOLOGICAL_PROCESS (3.73); ESTABLISHMENT_OF_CELLULAR_LOCALIZATION (3.68); REGULATION_OF_BIOLOGICAL_QUALITY (3.63); IMMUNE_EFFECTOR_PROCESS (3.52); LIPID_HOMEOSTASIS (3.5); CELLULAR_LOCALIZATION (3.49); RESPONSE_TO_CHEMICAL_STIMULUS (3.45); RESPONSE_TO_STRESS (3.44); BLOOD_COAGULATION (3.35); LIPID_METABOLIC_PROCESS (3.33); COAGULATION (3.31)		REACTOME_METABOLISM_OF_LIPIDS_AND_LIPOPROTEINS (5.65); REACTOME_NUCLEAR_RECEPTOR_TRANSCRIPTION_PATHWAY (5.55); REACTOME_PPARA_ACTIVATES_GENE_EXPRESSION (5.54); REACTOME_CHYLOMICRON_MEDIATED_LIPID_TRANSPORT (5.06); REACTOME_FATTY_ACID_TRIACYLGLYCEROL_AND_KETONE_BODY_METABOLISM (4.87); REACTOME_LIPOPROTEIN_METABOLISM (4.04); REACTOME_LIPID_DIGESTION_MOBILIZATION_AND_TRANSPORT (3.23)
RXRB							LIPID_TRANSPORTER_ACTIVITY (4.69)
SATB1											REACTOME_IMMUNOREGULATORY_INTERACTIONS_BETWEEN_A_LYMPHOID_AND_A_NON_LYMPHOID_CELL (4.44)
SNAI2
SNAI1
SOX10			Disease: Waardenburg's syndrome (8.69); Disease: autosomal dominant disease (6.68); Disease: Hirschsprung's disease (5.79); Disease: megacolon (5.79); Disease: colonic disease (5.79); Disease: autosomal genetic disease (5.24); Disease: monogenic disease (5.13); Disease: genetic disease (4.92); Disease: intestinal disease (4.68)
SP1			Disease: organ system cancer (4.97); Disease: disease of cellular proliferation (4.83); Disease: cancer (4.75)		PharmGKB_PA2031_Statin_Pathway_Pharmacodynamics (7.54); PharmGKB_PA150981002_Vinka_Alkaloid_Pathway_Pharmacokinetics (5.32); PharmGKB_PA2025_Etoposide_Pathway_Pharmacokinetics/Pharmacodynamics (5.18); PharmGKB_PA154426903_Erlotinib_Pathway_Pharmacokinetics (4.28); PharmGKB_PA162356267_EGFR_Inhibitor_Pathway_Pharmacodynamics (4.21)		OXYGEN_BINDING (9.55); MONOOXYGENASE_ACTIVITY (4.65)		NEGATIVE_REGULATION_OF_BIOLOGICAL_PROCESS (11.74); REGULATION_OF_APOPTOSIS (11.34); REGULATION_OF_PROGRAMMED_CELL_DEATH (11.29); NEGATIVE_REGULATION_OF_CELLULAR_PROCESS (10.28); REGULATION_OF_DEVELOPMENTAL_PROCESS (9.87); NEGATIVE_REGULATION_OF_APOPTOSIS (9.27); NEGATIVE_REGULATION_OF_PROGRAMMED_CELL_DEATH (9.19); APOPTOSIS_GO (8.86); PROGRAMMED_CELL_DEATH (8.83); ANTI_APOPTOSIS (7.68); REGULATIO…		REACTOME_PACKAGING_OF_TELOMERE_ENDS (14.99); REACTOME_AMYLOIDS (14.39); REACTOME_DEPOSITION_OF_NEW_CENPA_CONTAINING_NUCLEOSOMES_AT_THE_CENTROMERE (14.27); REACTOME_RNA_POL_I_PROMOTER_OPENING (13.77); REACTOME_TELOMERE_MAINTENANCE (12.14); REACTOME_MEIOTIC_RECOMBINATION (12.08); REACTOME_MEIOTIC_SYNAPSIS (11.78); REACTOME_CELL_CYCLE (10.64); REACTOME_BIOLOGICAL_OXIDATIONS (10.29); REACTOME_RNA_POL…	REACTOME_OLFACTORY_SIGNALING_PATHWAY (8.04)
SP2							RNA_BINDING (4.47); STRUCTURE_SPECIFIC_DNA_BINDING (3.66)	TRANSMEMBRANE_RECEPTOR_ACTIVITY (5.62); RECEPTOR_ACTIVITY (5.61)	BIOPOLYMER_METABOLIC_PROCESS (5.83); NUCLEOBASENUCLEOSIDENUCLEOTIDE_AND_NUCLEIC_ACID_METABOLIC_PROCESS (4.48); MRNA_PROCESSING_GO_0006397 (4.21); RNA_SPLICING (4.07); MRNA_METABOLIC_PROCESS (3.69); RNA_PROCESSING (3.67)	SIGNAL_TRANSDUCTION (4.51); CELL_CELL_SIGNALING (3.48)	REACTOME_MRNA_SPLICING (6.94); REACTOME_CELL_CYCLE_MITOTIC (6.23); REACTOME_CELL_CYCLE (5.92); REACTOME_TRANSLATION (5.8); REACTOME_METABOLISM_OF_RNA (5.59); REACTOME_PROCESSING_OF_CAPPED_INTRON_CONTAINING_PRE_MRNA (5.51); REACTOME_SRP_DEPENDENT_COTRANSLATIONAL_PROTEIN_TARGETING_TO_MEMBRANE (5.39); REACTOME_METABOLISM_OF_MRNA (5.29); REACTOME_MRNA_PROCESSING (4.77); REACTOME_METABOLISM_OF_PROTEIN…	REACTOME_GPCR_DOWNSTREAM_SIGNALING (6.53); REACTOME_SIGNALING_BY_GPCR (6.37); REACTOME_GPCR_LIGAND_BINDING (5.4); REACTOME_OLFACTORY_SIGNALING_PATHWAY (4.33); REACTOME_CLASS_A1_RHODOPSIN_LIKE_RECEPTORS (4.01)
SP3			Disease: disease (5.13); Disease: disease of cellular proliferation (4.88)				OXYGEN_BINDING (9.27); MONOOXYGENASE_ACTIVITY (4.14); OXIDOREDUCTASE_ACTIVITY_GO_0016705 (3.69)		NEGATIVE_REGULATION_OF_PHOSPHORYLATION (6.3); NEGATIVE_REGULATION_OF_PHOSPHATE_METABOLIC_PROCESS (6.1); PROTEIN_IMPORT_INTO_NUCLEUS_TRANSLOCATION (4.84); REGULATION_OF_PHOSPHORYLATION (4.09); REGULATION_OF_BIOLOGICAL_QUALITY (3.81); REGULATION_OF_APOPTOSIS (3.78); REGULATION_OF_PROGRAMMED_CELL_DEATH (3.77); REGULATION_OF_CELL_PROLIFERATION (3.71); REGULATION_OF_CYCLIN_DEPENDENT_PROTEIN_KINASE_ACT…		REACTOME_CYTOCHROME_P450_ARRANGED_BY_SUBSTRATE_TYPE (7.38); REACTOME_PHASE1_FUNCTIONALIZATION_OF_COMPOUNDS (7.2); REACTOME_BIOLOGICAL_OXIDATIONS (6.94); REACTOME_REGULATION_OF_INSULIN_LIKE_GROWTH_FACTOR_IGF_ACTIVITY_BY_INSULIN_LIKE_GROWTH_FACTOR_BINDING_PROTEINS_IGFBPS (5.58); REACTOME_XENOBIOTICS (4.25); REACTOME_ENDOGENOUS_STEROLS (4.25); REACTOME_HEMOSTASIS (3.9); REACTOME_G1_PHASE (3.81); REA…
SP4									REGULATION_OF_PHOSPHORYLATION (3.36)		REACTOME_G1_PHASE (3.65); REACTOME_PI3K_EVENTS_IN_ERBB4_SIGNALING (3.63); REACTOME_PI3K_EVENTS_IN_ERBB2_SIGNALING (3.49); REACTOME_ION_CHANNEL_TRANSPORT (3.28)
SPI1			Disease: organ system cancer (4.79)				TRANSFERASE_ACTIVITY_TRANSFERRING_PHOSPHORUS_CONTAINING_GROUPS (7.29); RNA_BINDING (5.69); KINASE_ACTIVITY (5.4); PHOSPHOTRANSFERASE_ACTIVITY_ALCOHOL_GROUP_AS_ACCEPTOR (5.2); PROTEIN_SERINE_THREONINE_KINASE_ACTIVITY (4.54); SMALL_GTPASE_REGULATOR_ACTIVITY (4.25); PROTEIN_KINASE_ACTIVITY (4.19); IDENTICAL_PROTEIN_BINDING (4.09); PYROPHOSPHATASE_ACTIVITY (3.95); NUCLEOSIDE_TRIPHOSPHATASE_ACTIVITY (…	ION_CHANNEL_ACTIVITY (8.24); SUBSTRATE_SPECIFIC_CHANNEL_ACTIVITY (8.12); TRANSMEMBRANE_RECEPTOR_ACTIVITY (8.08); G_PROTEIN_COUPLED_RECEPTOR_ACTIVITY (7.63); ION_TRANSMEMBRANE_TRANSPORTER_ACTIVITY (6.66); GATED_CHANNEL_ACTIVITY (6.63); CATION_CHANNEL_ACTIVITY (6.37); RHODOPSIN_LIKE_RECEPTOR_ACTIVITY (6.21); RECEPTOR_ACTIVITY (5.29); NEUROTRANSMITTER_RECEPTOR_ACTIVITY (5.2); METAL_ION_TRANSMEMBRANE…	BIOPOLYMER_METABOLIC_PROCESS (17.45); NUCLEOBASENUCLEOSIDENUCLEOTIDE_AND_NUCLEIC_ACID_METABOLIC_PROCESS (13.61); PROTEIN_METABOLIC_PROCESS (11.67); APOPTOSIS_GO (9.71); PROGRAMMED_CELL_DEATH (9.63); CELLULAR_PROTEIN_METABOLIC_PROCESS (9.47); CELLULAR_MACROMOLECULE_METABOLIC_PROCESS (9.38); RNA_METABOLIC_PROCESS (9.24); INTRACELLULAR_SIGNALING_CASCADE (8.73); REGULATION_OF_APOPTOSIS (8.44); REGULA…	SYSTEM_PROCESS (12.09); SYSTEM_DEVELOPMENT (10.31); NEUROLOGICAL_SYSTEM_PROCESS (9.37); ANATOMICAL_STRUCTURE_DEVELOPMENT (9.28); MULTICELLULAR_ORGANISMAL_DEVELOPMENT (8.9); CELL_CELL_SIGNALING (8.54); G_PROTEIN_COUPLED_RECEPTOR_PROTEIN_SIGNALING_PATHWAY (8.13); NERVOUS_SYSTEM_DEVELOPMENT (6.9); METAL_ION_TRANSPORT (5.54); ORGAN_DEVELOPMENT (5.37); TRANSMISSION_OF_NERVE_IMPULSE (5.13); CATION_TRAN…	REACTOME_IMMUNE_SYSTEM (16.67); REACTOME_ADAPTIVE_IMMUNE_SYSTEM (16.5); REACTOME_SIGNALING_BY_THE_B_CELL_RECEPTOR_BCR (10.51); REACTOME_METABOLISM_OF_MRNA (10.25); REACTOME_SIGNALING_BY_ILS (10.02); REACTOME_METABOLISM_OF_RNA (9.28); REACTOME_TOLL_RECEPTOR_CASCADES (9.08); REACTOME_ACTIVATED_TLR4_SIGNALLING (7.86); REACTOME_MYD88_MAL_CASCADE_INITIATED_ON_PLASMA_MEMBRANE (7.53); REACTOME_APOPTOSIS…	REACTOME_OLFACTORY_SIGNALING_PATHWAY (32.62); REACTOME_GPCR_DOWNSTREAM_SIGNALING (21.58); REACTOME_SIGNALING_BY_GPCR (18.67); REACTOME_GPCR_LIGAND_BINDING (9.01); REACTOME_PEPTIDE_LIGAND_BINDING_RECEPTORS (6.18); REACTOME_CLASS_A1_RHODOPSIN_LIKE_RECEPTORS (5.96); REACTOME_POTASSIUM_CHANNELS (4.63); REACTOME_NEURONAL_SYSTEM (4.42); REACTOME_CYTOCHROME_P450_ARRANGED_BY_SUBSTRATE_TYPE (3.27)
BRCA1		Pheno_blood pressure (9.1); Pheno_triglycerides (7.13); Pheno_echocardiography (7.1); Pheno_cholesterol, hdl (6.58); Pheno_body mass index (5.71); Pheno_hip (5.66); Pheno_body height (5.45)	Disease: mitochondrial metabolism disease (8.43)	Disease: disease of anatomical entity (7.28)			STRUCTURAL_CONSTITUENT_OF_RIBOSOME (34.08); RNA_BINDING (27.52); TRANSLATION_REGULATOR_ACTIVITY (7.69); STRUCTURAL_MOLECULE_ACTIVITY (7.66); TRANSLATION_FACTOR_ACTIVITY_NUCLEIC_ACID_BINDING (7.36); TRANSLATION_INITIATION_FACTOR_ACTIVITY (7.19); STRUCTURE_SPECIFIC_DNA_BINDING (6.98); LIGASE_ACTIVITY (6.22); ENDONUCLEASE_ACTIVITY_GO_0016893 (6.03); HELICASE_ACTIVITY (5.68); NUCLEASE_ACTIVITY (5.67)…	TRANSMEMBRANE_RECEPTOR_ACTIVITY (22.07); RECEPTOR_ACTIVITY (19.32); G_PROTEIN_COUPLED_RECEPTOR_ACTIVITY (11.14); RECEPTOR_BINDING (9.31); TRANSMEMBRANE_TRANSPORTER_ACTIVITY (8.68); SUBSTRATE_SPECIFIC_TRANSMEMBRANE_TRANSPORTER_ACTIVITY (7.74); RHODOPSIN_LIKE_RECEPTOR_ACTIVITY (7.52); SUBSTRATE_SPECIFIC_TRANSPORTER_ACTIVITY (7.04); SUBSTRATE_SPECIFIC_CHANNEL_ACTIVITY (6.91); GATED_CHANNEL_ACTIVITY …	RNA_PROCESSING (25.58); NUCLEOBASENUCLEOSIDENUCLEOTIDE_AND_NUCLEIC_ACID_METABOLIC_PROCESS (23.67); TRANSLATION (22.47); BIOPOLYMER_METABOLIC_PROCESS (22.45); RNA_METABOLIC_PROCESS (19.18); RIBONUCLEOPROTEIN_COMPLEX_BIOGENESIS_AND_ASSEMBLY (18.85); MACROMOLECULE_BIOSYNTHETIC_PROCESS (17.59); PROTEIN_RNA_COMPLEX_ASSEMBLY (15.36); MRNA_METABOLIC_PROCESS (14.29); RNA_SPLICING (14.25); CELLULAR_PROTEI…	ANATOMICAL_STRUCTURE_DEVELOPMENT (23.39); SYSTEM_DEVELOPMENT (22.57); MULTICELLULAR_ORGANISMAL_DEVELOPMENT (19.93); SIGNAL_TRANSDUCTION (17.37); G_PROTEIN_COUPLED_RECEPTOR_PROTEIN_SIGNALING_PATHWAY (17.25); SYSTEM_PROCESS (17.04); CELL_SURFACE_RECEPTOR_LINKED_SIGNAL_TRANSDUCTION_GO_0007166 (16.58); CELL_CELL_SIGNALING (14.69); ORGAN_DEVELOPMENT (14.31); RESPONSE_TO_EXTERNAL_STIMULUS (10.26); SYNA…	REACTOME_METABOLISM_OF_RNA (57.04); REACTOME_TRANSLATION (44.38); REACTOME_METABOLISM_OF_MRNA (43.57); REACTOME_INFLUENZA_LIFE_CYCLE (42.92); REACTOME_NONSENSE_MEDIATED_DECAY_ENHANCED_BY_THE_EXON_JUNCTION_COMPLEX (40.74); REACTOME_3_UTR_MEDIATED_TRANSLATIONAL_REGULATION (40.02); REACTOME_SRP_DEPENDENT_COTRANSLATIONAL_PROTEIN_TARGETING_TO_MEMBRANE (38.63); REACTOME_PEPTIDE_CHAIN_ELONGATION (36.51)…	REACTOME_SIGNALING_BY_GPCR (48.24); REACTOME_GPCR_DOWNSTREAM_SIGNALING (45.94); REACTOME_GPCR_LIGAND_BINDING (25.18); REACTOME_OLFACTORY_SIGNALING_PATHWAY (21.65); REACTOME_CLASS_A1_RHODOPSIN_LIKE_RECEPTORS (20.08); REACTOME_G_ALPHA_I_SIGNALLING_EVENTS (12.93); REACTOME_PEPTIDE_LIGAND_BINDING_RECEPTORS (12.32); REACTOME_TRANSMISSION_ACROSS_CHEMICAL_SYNAPSES (10.82); REACTOME_NEURONAL_SYSTEM (10.5…
SREBF1	Pheno_lipoproteins, ldl (5.66)				PharmGKB_PA2031_Statin_Pathway_Pharmacodynamics (7.18); PharmGKB_PA154423660_Bisphosphonate_Pathway_Pharmacodynamics (6.54)				LIPID_METABOLIC_PROCESS (8.49); CELLULAR_LIPID_METABOLIC_PROCESS (6.43); LIPID_BIOSYNTHETIC_PROCESS (5.66); STEROID_BIOSYNTHETIC_PROCESS (4.34); LIPID_TRANSPORT (3.99); LIPOPROTEIN_METABOLIC_PROCESS (3.7); LIPID_HOMEOSTASIS (3.45); STEROID_METABOLIC_PROCESS (3.39)		REACTOME_CHOLESTEROL_BIOSYNTHESIS (19.14); REACTOME_METABOLISM_OF_LIPIDS_AND_LIPOPROTEINS (15.53); REACTOME_FATTY_ACID_TRIACYLGLYCEROL_AND_KETONE_BODY_METABOLISM (6.58); REACTOME_FATTY_ACYL_COA_BIOSYNTHESIS (6.41); REACTOME_TRIGLYCERIDE_BIOSYNTHESIS (4.7); REACTOME_LIPOPROTEIN_METABOLISM (3.99); REACTOME_RNA_POL_I_PROMOTER_OPENING (3.76); REACTOME_PPARA_ACTIVATES_GENE_EXPRESSION (3.5); REACTOME_C…
SREBF2					PharmGKB_PA2031_Statin_Pathway_Pharmacodynamics (9.03); PharmGKB_PA154423660_Bisphosphonate_Pathway_Pharmacodynamics (8.08)				LIPID_METABOLIC_PROCESS (7.93); LIPID_BIOSYNTHETIC_PROCESS (4.18)		REACTOME_CHOLESTEROL_BIOSYNTHESIS (15.84); REACTOME_METABOLISM_OF_LIPIDS_AND_LIPOPROTEINS (9.05); REACTOME_FATTY_ACID_TRIACYLGLYCEROL_AND_KETONE_BODY_METABOLISM (3.07)
SRF							TRANSCRIPTION_FACTOR_BINDING (3.76); STRUCTURAL_CONSTITUENT_OF_MUSCLE (3.72)		PEROXISOME_ORGANIZATION_AND_BIOGENESIS (3.95)		REACTOME_MUSCLE_CONTRACTION (3.99); REACTOME_RAF_MAP_KINASE_CASCADE (3.31); REACTOME_SMOOTH_MUSCLE_CONTRACTION (3.3); REACTOME_METABOLISM_OF_MRNA (3.13); REACTOME_DOWNSTREAM_SIGNAL_TRANSDUCTION (3.12); REACTOME_DOWNSTREAM_SIGNALING_EVENTS_OF_B_CELL_RECEPTOR_BCR (3.09)	REACTOME_GPCR_DOWNSTREAM_SIGNALING (4.77)
STAT1					PharmGKB_PA162356267_EGFR_Inhibitor_Pathway_Pharmacodynamics (4.76)				IMMUNE_SYSTEM_PROCESS (6.64); IMMUNE_RESPONSE (6.26); APOPTOSIS_GO (5.92); PROGRAMMED_CELL_DEATH (5.9); REGULATION_OF_APOPTOSIS (5.82); REGULATION_OF_PROGRAMMED_CELL_DEATH (5.8); REGULATION_OF_DEVELOPMENTAL_PROCESS (5.22); JAK_STAT_CASCADE (4.92); INDUCTION_OF_APOPTOSIS_BY_INTRACELLULAR_SIGNALS (4.34); CELL_DEVELOPMENT (4.32); POSITIVE_REGULATION_OF_CELLULAR_PROCESS (4.16); POSITIVE_REGULATION_OF…		REACTOME_INTERFERON_SIGNALING (27.98); REACTOME_CYTOKINE_SIGNALING_IN_IMMUNE_SYSTEM (27.45); REACTOME_IMMUNE_SYSTEM (24.5); REACTOME_INTERFERON_ALPHA_BETA_SIGNALING (23.14); REACTOME_INTERFERON_GAMMA_SIGNALING (12); REACTOME_ANTIVIRAL_MECHANISM_BY_IFN_STIMULATED_GENES (7.96); REACTOME_INNATE_IMMUNE_SYSTEM (5.45); REACTOME_IL_6_SIGNALING (4.79); REACTOME_RIG_I_MDA5_MEDIATED_INDUCTION_OF_IFN_ALPHA_…
STAT2											REACTOME_INTERFERON_SIGNALING (31.11); REACTOME_INTERFERON_ALPHA_BETA_SIGNALING (29.9); REACTOME_CYTOKINE_SIGNALING_IN_IMMUNE_SYSTEM (26.27); REACTOME_IMMUNE_SYSTEM (18.42); REACTOME_INTERFERON_GAMMA_SIGNALING (10.15); REACTOME_ANTIVIRAL_MECHANISM_BY_IFN_STIMULATED_GENES (9.82); REACTOME_RIG_I_MDA5_MEDIATED_INDUCTION_OF_IFN_ALPHA_BETA_PATHWAYS (6.63); REACTOME_TRAF6_MEDIATED_IRF7_ACTIVATION (4.52…
STAT3			Disease: organ system cancer (5.31); Disease: cancer (5.15); Disease: disease of cellular proliferation (4.89)						REGULATION_OF_APOPTOSIS (5.92); REGULATION_OF_PROGRAMMED_CELL_DEATH (5.9); APOPTOSIS_GO (5.81); PROGRAMMED_CELL_DEATH (5.79); JAK_STAT_CASCADE (5.7); REGULATION_OF_DEVELOPMENTAL_PROCESS (5.65); RESPONSE_TO_STRESS (5.58); RESPONSE_TO_EXTERNAL_STIMULUS (5.4); INFLAMMATORY_RESPONSE (5); CELL_DEVELOPMENT (4.95); RESPONSE_TO_WOUNDING (4.6); NEGATIVE_REGULATION_OF_APOPTOSIS (4.34); NEGATIVE_REGULATION_…		REACTOME_INTERFERON_GAMMA_SIGNALING (6.59); REACTOME_IMMUNE_SYSTEM (6.41); REACTOME_INNATE_IMMUNE_SYSTEM (5.75); REACTOME_CYTOKINE_SIGNALING_IN_IMMUNE_SYSTEM (5.26); REACTOME_INTERFERON_SIGNALING (4.91); REACTOME_INTERFERON_ALPHA_BETA_SIGNALING (3.65); REACTOME_INFLAMMASOMES (3.63); REACTOME_COMPLEMENT_CASCADE (3.61); REACTOME_NUCLEOTIDE_BINDING_DOMAIN_LEUCINE_RICH_REPEAT_CONTAINING_RECEPTOR_NLR_…
STAT4			Disease: lymphoma (4.98)								REACTOME_CYTOKINE_SIGNALING_IN_IMMUNE_SYSTEM (3.1); REACTOME_INTERFERON_GAMMA_SIGNALING (3.06)
STAT5A			Disease: organ system cancer (5.98); Disease: cancer (5.91); Disease: disease of cellular proliferation (5.78)		PharmGKB_PA145011120_Aromatase_Inhibitor_Pathway_(Breast_Cell)_Pharmacodynamics (4.57)				NEGATIVE_REGULATION_OF_APOPTOSIS (4.83); NEGATIVE_REGULATION_OF_PROGRAMMED_CELL_DEATH (4.82); POSITIVE_REGULATION_OF_PHOSPHORYLATION (4.64); POSITIVE_REGULATION_OF_PHOSPHATE_METABOLIC_PROCESS (4.54); REGULATION_OF_PROTEIN_AMINO_ACID_PHOSPHORYLATION (4.45); HUMORAL_IMMUNE_RESPONSE (4.37); NEGATIVE_REGULATION_OF_DEVELOPMENTAL_PROCESS (4.26); REGULATION_OF_PROTEIN_MODIFICATION_PROCESS (3.95); IMMUNE…		REACTOME_IL_6_SIGNALING (3.69); REACTOME_INFLAMMASOMES (3.27)
STAT5B			Disease: organ system cancer (4.74); Disease: cancer (4.68)		PharmGKB_PA145011120_Aromatase_Inhibitor_Pathway_(Breast_Cell)_Pharmacodynamics (4.61)				POSITIVE_REGULATION_OF_BIOLOGICAL_PROCESS (4.26); PROTEIN_IMPORT_INTO_NUCLEUS_TRANSLOCATION (3.65)		REACTOME_NUCLEAR_RECEPTOR_TRANSCRIPTION_PATHWAY (5.62); REACTOME_TRANSCRIPTIONAL_REGULATION_OF_WHITE_ADIPOCYTE_DIFFERENTIATION (3.37)
STAT6									INFLAMMATORY_RESPONSE (4.46); RESPONSE_TO_EXTERNAL_STIMULUS (4.14); APOPTOTIC_MITOCHONDRIAL_CHANGES (3.93); NEGATIVE_REGULATION_OF_PHOSPHORYLATION (3.85); RESPONSE_TO_WOUNDING (3.82); NEGATIVE_REGULATION_OF_PHOSPHATE_METABOLIC_PROCESS (3.78)		REACTOME_INTERFERON_GAMMA_SIGNALING (4.03); REACTOME_INTERFERON_ALPHA_BETA_SIGNALING (3.99); REACTOME_REGULATION_OF_KIT_SIGNALING (3.59); REACTOME_CYTOKINE_SIGNALING_IN_IMMUNE_SYSTEM (3.26)
TAF1			Disease: Diamond-Blackfan anemia (6.7); Disease: congenital hypoplastic anemia (5.99); Disease: aplastic anemia (4.82)				STRUCTURAL_CONSTITUENT_OF_RIBOSOME (47.92); RNA_BINDING (23.57); STRUCTURAL_MOLECULE_ACTIVITY (23.17); UNFOLDED_PROTEIN_BINDING (3.87)		TRANSLATION (27.53); MACROMOLECULE_BIOSYNTHETIC_PROCESS (22.94); CELLULAR_BIOSYNTHETIC_PROCESS (22.21); BIOSYNTHETIC_PROCESS (18.08); PROTEIN_METABOLIC_PROCESS (9.98); CELLULAR_MACROMOLECULE_METABOLIC_PROCESS (9.24); CELLULAR_PROTEIN_METABOLIC_PROCESS (9.13); REGULATION_OF_APOPTOSIS (4.13); TRANSLATIONAL_INITIATION (4.11); REGULATION_OF_PROGRAMMED_CELL_DEATH (4.11); CELL_DEVELOPMENT (3.66); RIBON…	CELL_SURFACE_RECEPTOR_LINKED_SIGNAL_TRANSDUCTION_GO_0007166 (5.78); G_PROTEIN_COUPLED_RECEPTOR_PROTEIN_SIGNALING_PATHWAY (4.54); SYSTEM_PROCESS (4.14)	REACTOME_PEPTIDE_CHAIN_ELONGATION (61.22); REACTOME_3_UTR_MEDIATED_TRANSLATIONAL_REGULATION (55.09); REACTOME_INFLUENZA_VIRAL_RNA_TRANSCRIPTION_AND_REPLICATION (53.28); REACTOME_NONSENSE_MEDIATED_DECAY_ENHANCED_BY_THE_EXON_JUNCTION_COMPLEX (53.21); REACTOME_TRANSLATION (51.37); REACTOME_INFLUENZA_LIFE_CYCLE (50.99); REACTOME_SRP_DEPENDENT_COTRANSLATIONAL_PROTEIN_TARGETING_TO_MEMBRANE (49.56); REA…	REACTOME_GPCR_DOWNSTREAM_SIGNALING (8.82); REACTOME_SIGNALING_BY_GPCR (7.43); REACTOME_OLFACTORY_SIGNALING_PATHWAY (5.38); REACTOME_CLASS_A1_RHODOPSIN_LIKE_RECEPTORS (4.99); REACTOME_GPCR_LIGAND_BINDING (3.8)
TAL1			Disease: leukemia (6.24); Disease: myeloid leukemia (6); Disease: organ system cancer (5.9); Disease: cancer (5.47); Disease: acute myeloid leukemia (5.41); Disease: disease of cellular proliferation (5.09); Disease: immune system cancer (5.07); Disease: hematologic cancer (5.07)				TRANSFERASE_ACTIVITY_TRANSFERRING_PHOSPHORUS_CONTAINING_GROUPS (6.98); LIGASE_ACTIVITY (5.11); KINASE_ACTIVITY (4.99); LIGASE_ACTIVITY_FORMING_CARBON_NITROGEN_BONDS (4.8); PHOSPHOTRANSFERASE_ACTIVITY_ALCOHOL_GROUP_AS_ACCEPTOR (4.79); ACID_AMINO_ACID_LIGASE_ACTIVITY (4.23); CYTOSKELETAL_PROTEIN_BINDING (4.16); MRNA_BINDING (4.02)	TRANSMEMBRANE_RECEPTOR_ACTIVITY (9.51); RECEPTOR_ACTIVITY (8.46); G_PROTEIN_COUPLED_RECEPTOR_ACTIVITY (7.65); RHODOPSIN_LIKE_RECEPTOR_ACTIVITY (5.46); ION_CHANNEL_ACTIVITY (4.58); SUBSTRATE_SPECIFIC_CHANNEL_ACTIVITY (4.45); GROWTH_FACTOR_ACTIVITY (4.36); CYTOKINE_ACTIVITY (4.2); NEUROTRANSMITTER_BINDING (4.12)	BIOPOLYMER_METABOLIC_PROCESS (17.42); NUCLEOBASENUCLEOSIDENUCLEOTIDE_AND_NUCLEIC_ACID_METABOLIC_PROCESS (13.64); RNA_METABOLIC_PROCESS (9.26); PROTEIN_METABOLIC_PROCESS (7.84); CELLULAR_MACROMOLECULE_METABOLIC_PROCESS (7.46); CELLULAR_PROTEIN_METABOLIC_PROCESS (7.21); PROTEIN_MODIFICATION_PROCESS (5.76); BIOPOLYMER_MODIFICATION (5.6); TRANSCRIPTION (5.58); REGULATION_OF_NUCLEOBASENUCLEOSIDENUCLEO…	SYSTEM_PROCESS (9.59); G_PROTEIN_COUPLED_RECEPTOR_PROTEIN_SIGNALING_PATHWAY (9.44); CELL_CELL_SIGNALING (8.94); NEUROLOGICAL_SYSTEM_PROCESS (8.56); ANATOMICAL_STRUCTURE_DEVELOPMENT (5.79); SYSTEM_DEVELOPMENT (5.08); SENSORY_PERCEPTION (4.79); CELL_SURFACE_RECEPTOR_LINKED_SIGNAL_TRANSDUCTION_GO_0007166 (4.67); NERVOUS_SYSTEM_DEVELOPMENT (4.55); SYNAPTIC_TRANSMISSION (3.97); MULTICELLULAR_ORGANISMA…	REACTOME_RNA_POL_I_PROMOTER_OPENING (7.46); REACTOME_TRANSCRIPTION (7.1); REACTOME_SIGNALING_BY_FGFR1_FUSION_MUTANTS (5.52); REACTOME_AMYLOIDS (5.38); REACTOME_RNA_POL_I_TRANSCRIPTION (5.36); REACTOME_TGF_BETA_RECEPTOR_SIGNALING_ACTIVATES_SMADS (5.36); REACTOME_MEIOTIC_RECOMBINATION (5); REACTOME_SIGNALING_BY_SCF_KIT (4.9); REACTOME_SIGNALING_BY_TGF_BETA_RECEPTOR_COMPLEX (4.87); REACTOME_ANTIGEN_…	REACTOME_OLFACTORY_SIGNALING_PATHWAY (22.44); REACTOME_GPCR_DOWNSTREAM_SIGNALING (22.31); REACTOME_SIGNALING_BY_GPCR (21.72); REACTOME_GPCR_LIGAND_BINDING (14.86); REACTOME_CLASS_A1_RHODOPSIN_LIKE_RECEPTORS (10.49); REACTOME_PEPTIDE_LIGAND_BINDING_RECEPTORS (6.66); REACTOME_G_ALPHA_I_SIGNALLING_EVENTS (4.95); REACTOME_NEURONAL_SYSTEM (4.79); REACTOME_TRANSMISSION_ACROSS_CHEMICAL_SYNAPSES (4.03); …
TBP	Pheno_scleroderma, systemic (5.23)						STRUCTURAL_CONSTITUENT_OF_RIBOSOME (19.22); STRUCTURAL_MOLECULE_ACTIVITY (13.99); RNA_BINDING (10.85)		TRANSLATION (7.07); CELLULAR_BIOSYNTHETIC_PROCESS (6.82); MACROMOLECULE_BIOSYNTHETIC_PROCESS (4.56); BIOSYNTHETIC_PROCESS (4.41)	SIGNAL_TRANSDUCTION (4.73)	REACTOME_RNA_POL_I_PROMOTER_OPENING (59.07); REACTOME_AMYLOIDS (56.2); REACTOME_MEIOTIC_RECOMBINATION (49.7); REACTOME_RNA_POL_I_TRANSCRIPTION (49.39); REACTOME_PACKAGING_OF_TELOMERE_ENDS (43.75); REACTOME_RNA_POL_I_RNA_POL_III_AND_MITOCHONDRIAL_TRANSCRIPTION (42.96); REACTOME_MEIOSIS (42.64); REACTOME_DEPOSITION_OF_NEW_CENPA_CONTAINING_NUCLEOSOMES_AT_THE_CENTROMERE (41.89); REACTOME_TELOMERE_MAI…
HNF1A	Pheno_anemia, sickle cell (9.25); Pheno_dna (8.89); Pheno_bilirubin (5.42)		Disease: acquired metabolic disease (6.16); Disease: disease of metabolism (4.81)		PharmGKB_PA165964832_Mycophenolic_acid_Pathway_Pharmacokinetics (8.95); PharmGKB_PA165964265_Valproic_Acid_Pathway_Pharmacokinetics (8.44); PharmGKB_PA2029_Irinotecan_Pathway_Pharmacodynamics (7.17); PharmGKB_PA145011119_Tamoxifen_Pathway_Pharmacokinetics (6.69); PharmGKB_PA165378192_Artemisinin_and_Derivatives_Pathway_Pharmacokinetics (6.3); PharmGKB_PA165946349_Tramadol_Pharmacokinetics (6.06);…				XENOBIOTIC_METABOLIC_PROCESS (5.39); RESPONSE_TO_XENOBIOTIC_STIMULUS (5.26); LIPID_METABOLIC_PROCESS (4.37)		REACTOME_GLUCURONIDATION (8.81); REACTOME_BIOLOGICAL_OXIDATIONS (8.28); REACTOME_PHASE_II_CONJUGATION (7.31); REACTOME_REGULATION_OF_GENE_EXPRESSION_IN_BETA_CELLS (4.56); REACTOME_METABOLISM_OF_LIPIDS_AND_LIPOPROTEINS (4.22); REACTOME_BILE_ACID_AND_BILE_SALT_METABOLISM (4.15); REACTOME_LIPOPROTEIN_METABOLISM (4.1); REACTOME_REGULATION_OF_BETA_CELL_DEVELOPMENT (4.01); REACTOME_LIPID_DIGESTION_MOBI…
HNF1B					PharmGKB_PA165816349_Methotrexate_Pathway_Pharmacokinetics (4.86)
TCF3							SH3_SH2_ADAPTOR_ACTIVITY (3.68)	G_PROTEIN_COUPLED_RECEPTOR_ACTIVITY (5.51); TRANSMEMBRANE_RECEPTOR_ACTIVITY (5.42); RHODOPSIN_LIKE_RECEPTOR_ACTIVITY (4.06)	NUCLEOBASENUCLEOSIDENUCLEOTIDE_AND_NUCLEIC_ACID_METABOLIC_PROCESS (7.54); DNA_METABOLIC_PROCESS (6.32); DNA_REPLICATION (4.8); BIOPOLYMER_METABOLIC_PROCESS (4.67); CELL_CYCLE_CHECKPOINT_GO_0000075 (4.35); DNA_DEPENDENT_DNA_REPLICATION (4.18); RESPONSE_TO_ENDOGENOUS_STIMULUS (4.18); CELL_CYCLE_GO_0007049 (3.94); ORGANELLE_ORGANIZATION_AND_BIOGENESIS (3.92); DNA_REPAIR (3.73); NUCLEAR_EXPORT (3.61)…	SYSTEM_DEVELOPMENT (5.81); ANATOMICAL_STRUCTURE_DEVELOPMENT (4.83); MULTICELLULAR_ORGANISMAL_DEVELOPMENT (4.81); SYSTEM_PROCESS (4.3)	REACTOME_DNA_REPAIR (5.06); REACTOME_CELL_CYCLE (4.25); REACTOME_HOMOLOGOUS_RECOMBINATION_REPAIR_OF_REPLICATION_INDEPENDENT_DOUBLE_STRAND_BREAKS (4.2); REACTOME_CELL_CYCLE_MITOTIC (4.2); REACTOME_PROCESSING_OF_CAPPED_INTRON_CONTAINING_PRE_MRNA (4.16); REACTOME_BASE_FREE_SUGAR_PHOSPHATE_REMOVAL_VIA_THE_SINGLE_NUCLEOTIDE_REPLACEMENT_PATHWAY (3.82); REACTOME_CELL_CYCLE_CHECKPOINTS (3.64); REACTOME_M…	REACTOME_OLFACTORY_SIGNALING_PATHWAY (13.45); REACTOME_GPCR_DOWNSTREAM_SIGNALING (9.29); REACTOME_SIGNALING_BY_GPCR (8.14)
TCF7L2							RNA_BINDING (17.83); STRUCTURAL_CONSTITUENT_OF_RIBOSOME (15.41); NUCLEASE_ACTIVITY (7.26); RIBONUCLEASE_ACTIVITY (4.79); STRUCTURAL_MOLECULE_ACTIVITY (4.21); GTP_BINDING (4.05); GUANYL_NUCLEOTIDE_BINDING (3.93)	TRANSMEMBRANE_RECEPTOR_ACTIVITY (14.14); RECEPTOR_ACTIVITY (11.51); G_PROTEIN_COUPLED_RECEPTOR_ACTIVITY (9.69); RHODOPSIN_LIKE_RECEPTOR_ACTIVITY (6.51); SUBSTRATE_SPECIFIC_CHANNEL_ACTIVITY (5.84); ION_CHANNEL_ACTIVITY (5.48); GATED_CHANNEL_ACTIVITY (4.93); CATION_CHANNEL_ACTIVITY (4.77); METAL_ION_TRANSMEMBRANE_TRANSPORTER_ACTIVITY (3.99); VOLTAGE_GATED_CATION_CHANNEL_ACTIVITY (3.87)	RNA_PROCESSING (16.04); NUCLEOBASENUCLEOSIDENUCLEOTIDE_AND_NUCLEIC_ACID_METABOLIC_PROCESS (15.88); RNA_METABOLIC_PROCESS (15.72); BIOPOLYMER_METABOLIC_PROCESS (14.15); INTRACELLULAR_TRANSPORT (7.84); RNA_SPLICING (7.63); REGULATION_OF_CELL_CYCLE (6.94); ESTABLISHMENT_OF_CELLULAR_LOCALIZATION (6.9); CELL_CYCLE_GO_0007049 (6.34); BIOPOLYMER_CATABOLIC_PROCESS (6.3); CELLULAR_LOCALIZATION (6.27); TRA…	SYSTEM_DEVELOPMENT (10.32); ANATOMICAL_STRUCTURE_DEVELOPMENT (9.73); MULTICELLULAR_ORGANISMAL_DEVELOPMENT (8.92); SYSTEM_PROCESS (7.69); CELL_CELL_SIGNALING (6.9); G_PROTEIN_COUPLED_RECEPTOR_PROTEIN_SIGNALING_PATHWAY (5.8); NERVOUS_SYSTEM_DEVELOPMENT (5.65); NEUROLOGICAL_SYSTEM_PROCESS (5.54); ORGAN_DEVELOPMENT (5.45); SYNAPTIC_TRANSMISSION (4.03); CELL_SURFACE_RECEPTOR_LINKED_SIGNAL_TRANSDUCTION…	REACTOME_METABOLISM_OF_RNA (25.63); REACTOME_METABOLISM_OF_MRNA (21.34); REACTOME_NONSENSE_MEDIATED_DECAY_ENHANCED_BY_THE_EXON_JUNCTION_COMPLEX (17.73); REACTOME_CELL_CYCLE (17.09); REACTOME_TRANSLATION (16.97); REACTOME_INFLUENZA_LIFE_CYCLE (16.59); REACTOME_MRNA_PROCESSING (16.01); REACTOME_PEPTIDE_CHAIN_ELONGATION (15.91); REACTOME_3_UTR_MEDIATED_TRANSLATIONAL_REGULATION (15.58); REACTOME_PROC…	REACTOME_GPCR_DOWNSTREAM_SIGNALING (26.27); REACTOME_SIGNALING_BY_GPCR (25.84); REACTOME_OLFACTORY_SIGNALING_PATHWAY (15.98); REACTOME_GPCR_LIGAND_BINDING (12.55); REACTOME_CLASS_A1_RHODOPSIN_LIKE_RECEPTORS (8.38); REACTOME_G_ALPHA_Q_SIGNALLING_EVENTS (6.25); REACTOME_POTASSIUM_CHANNELS (5.75); REACTOME_GASTRIN_CREB_SIGNALLING_PATHWAY_VIA_PKC_AND_MAPK (5.2); REACTOME_NEURONAL_SYSTEM (5.17); REACT…
ZEB1											REACTOME_CELL_CELL_COMMUNICATION (4.05); REACTOME_GPVI_MEDIATED_ACTIVATION_CASCADE (3.03)
TEF							STRUCTURAL_MOLECULE_ACTIVITY (4.92); STRUCTURAL_CONSTITUENT_OF_MUSCLE (4.55); ATPASE_ACTIVITY_COUPLED (3.64)		MUSCLE_DEVELOPMENT (6.18); ACTIN_FILAMENT_BASED_PROCESS (5.9); ACTIN_FILAMENT_BASED_MOVEMENT (5.62); CYTOSKELETON_ORGANIZATION_AND_BIOGENESIS (5.12); REGULATION_OF_HEART_CONTRACTION (4.79); CYTOSKELETON_DEPENDENT_INTRACELLULAR_TRANSPORT (4.76); HEART_DEVELOPMENT (4.45); ORGANELLE_ORGANIZATION_AND_BIOGENESIS (4.05); SYSTEM_PROCESS (3.82); ORGAN_DEVELOPMENT (3.81); SYSTEM_DEVELOPMENT (3.27); ORGAN_…
TFAP2A					PharmGKB_PA152241951_Celecoxib_Pathway_Pharmacodynamics (6.46); PharmGKB_PA2042_Sympathetic_Nerve_Pathway_(Neuroeffector_Junction) (5.69); PharmGKB_PA162356267_EGFR_Inhibitor_Pathway_Pharmacodynamics (4.13)				REGULATION_OF_APOPTOSIS (7.37); REGULATION_OF_PROGRAMMED_CELL_DEATH (7.34); CELL_DEVELOPMENT (6.99); NEGATIVE_REGULATION_OF_APOPTOSIS (6.94); NEGATIVE_REGULATION_OF_PROGRAMMED_CELL_DEATH (6.9); APOPTOSIS_GO (6.7); PROGRAMMED_CELL_DEATH (6.68); REGULATION_OF_BIOLOGICAL_QUALITY (6.49); REGULATION_OF_DEVELOPMENTAL_PROCESS (6.01); CELL_PROLIFERATION_GO_0008283 (5.98); NEGATIVE_REGULATION_OF_DEVELOPME…		REACTOME_HEMOSTASIS (6.26); REACTOME_INTEGRIN_CELL_SURFACE_INTERACTIONS (4.3); REACTOME_RESPONSE_TO_ELEVATED_PLATELET_CYTOSOLIC_CA2_ (4.21); REACTOME_SIGNALING_BY_ERBB4 (3.94); REACTOME_GRB2_EVENTS_IN_ERBB2_SIGNALING (3.6); REACTOME_PLATELET_ACTIVATION_SIGNALING_AND_AGGREGATION (3.5); REACTOME_CELL_SURFACE_INTERACTIONS_AT_THE_VASCULAR_WALL (3.37); REACTOME_SHC1_EVENTS_IN_EGFR_SIGNALING (3.25); RE…	REACTOME_OLFACTORY_SIGNALING_PATHWAY (3.89)
TFAP2B
TFAP2C
TFCP2
NR2F1
NR2F2									FATTY_ACID_BETA_OXIDATION (4.56); FATTY_ACID_OXIDATION (4.12); LIPID_TRANSPORT (3.73); CELLULAR_LIPID_CATABOLIC_PROCESS (3.53); LIPID_CATABOLIC_PROCESS (3.46)		REACTOME_PPARA_ACTIVATES_GENE_EXPRESSION (4.3); REACTOME_CHYLOMICRON_MEDIATED_LIPID_TRANSPORT (4.22); REACTOME_LIPOPROTEIN_METABOLISM (3.73); REACTOME_FATTY_ACID_TRIACYLGLYCEROL_AND_KETONE_BODY_METABOLISM (3.68); REACTOME_METABOLISM_OF_LIPIDS_AND_LIPOPROTEINS (3.63); REACTOME_LIPID_DIGESTION_MOBILIZATION_AND_TRANSPORT (3.31)
THRA
THRB
NKX2-1							RNA_BINDING (4.03)		BIOPOLYMER_METABOLIC_PROCESS (4.54); NUCLEOBASENUCLEOSIDENUCLEOTIDE_AND_NUCLEIC_ACID_METABOLIC_PROCESS (4.17); RNA_METABOLIC_PROCESS (3.52); CHROMOSOME_CONDENSATION (3.48)	SYSTEM_PROCESS (4.12)	REACTOME_PROCESSING_OF_CAPPED_INTRON_CONTAINING_PRE_MRNA (6.87); REACTOME_MRNA_PROCESSING (5.94); REACTOME_MRNA_SPLICING (5.71); REACTOME_HIV_INFECTION (5.04); REACTOME_METABOLISM_OF_RNA (5.04); REACTOME_HIV_LIFE_CYCLE (4.75); REACTOME_LATE_PHASE_OF_HIV_LIFE_CYCLE (4.73); REACTOME_METABOLISM_OF_MRNA (3.97); REACTOME_P53_INDEPENDENT_G1_S_DNA_DAMAGE_CHECKPOINT (3.46); REACTOME_CELL_CYCLE (3.36); RE…	REACTOME_GPCR_DOWNSTREAM_SIGNALING (7.21); REACTOME_SIGNALING_BY_GPCR (5.65); REACTOME_OLFACTORY_SIGNALING_PATHWAY (5.37); REACTOME_GPCR_LIGAND_BINDING (3.79)
TP53			Disease: organ system cancer (18.83); Disease: cancer (18.44); Disease: disease of cellular proliferation (17.77); Disease: reproductive organ cancer (7.91); Disease: breast cancer (7.74); Disease: thoracic cancer (7.74); Disease: gastrointestinal system cancer (7.06); Disease: prostate cancer (7.05); Disease: disease (6.62); Disease: male reproductive organ cancer (6.34); Disease: osteosarcoma (…		PharmGKB_PA165292163_Doxorubicin_Pathway_(Cancer_Cell)_Pharmacodynamics (8.74); PharmGKB_PA165374494_Busulfan_Pathway_Pharmacodynamics (8.46); PharmGKB_PA162356267_EGFR_Inhibitor_Pathway_Pharmacodynamics (7.69); PharmGKB_PA2039_Methotrexate_Pathway_(Cancer_Cell)_Pharmacodynamics (5.62); PharmGKB_PA2025_Etoposide_Pathway_Pharmacokinetics/Pharmacodynamics (4.9); PharmGKB_PA165980050_Vemurafenib_Pat…		DNA_BINDING (7.52); IDENTICAL_PROTEIN_BINDING (7.24); PROTEIN_HETERODIMERIZATION_ACTIVITY (5.17); CYTOKINE_ACTIVITY (4.42); RECEPTOR_BINDING (4.05); ZINC_ION_BINDING (3.84); PROTEIN_TYROSINE_PHOSPHATASE_ACTIVITY (3.82); PROTEIN_DIMERIZATION_ACTIVITY (3.74); NUCLEASE_ACTIVITY (3.72)		APOPTOSIS_GO (28.46); PROGRAMMED_CELL_DEATH (28.41); REGULATION_OF_APOPTOSIS (27.91); REGULATION_OF_PROGRAMMED_CELL_DEATH (27.84); CELL_DEVELOPMENT (24.32); REGULATION_OF_DEVELOPMENTAL_PROCESS (23.48); POSITIVE_REGULATION_OF_CELLULAR_PROCESS (20.99); POSITIVE_REGULATION_OF_BIOLOGICAL_PROCESS (20.39); NEGATIVE_REGULATION_OF_CELLULAR_PROCESS (19.55); NEGATIVE_REGULATION_OF_BIOLOGICAL_PROCESS (19.29…		REACTOME_INTRINSIC_PATHWAY_FOR_APOPTOSIS (10.93); REACTOME_CELL_CYCLE (9.71); REACTOME_APOPTOSIS (9.57); REACTOME_DNA_REPAIR (8.12); REACTOME_G2_M_DNA_DAMAGE_CHECKPOINT (8.07); REACTOME_CYCLIN_A_B1_ASSOCIATED_EVENTS_DURING_G2_M_TRANSITION (7.89); REACTOME_MITOTIC_G1_G1_S_PHASES (7.61); REACTOME_RESOLUTION_OF_AP_SITES_VIA_THE_MULTIPLE_NUCLEOTIDE_PATCH_REPLACEMENT_PATHWAY (7.43); REACTOME_SIGNALING…
TP73											REACTOME_CELL_CYCLE (5.67); REACTOME_CELL_CYCLE_CHECKPOINTS (5.27); REACTOME_SIGNALING_BY_PDGF (5.16); REACTOME_CELL_CYCLE_MITOTIC (4.86); REACTOME_G2_M_DNA_DAMAGE_CHECKPOINT (4.37); REACTOME_SIGNALING_BY_SCF_KIT (4.14); REACTOME_AKT_PHOSPHORYLATES_TARGETS_IN_THE_CYTOSOL (4.11); REACTOME_SIGNALING_BY_ERBB4 (3.95); REACTOME_CYCLIN_A_B1_ASSOCIATED_EVENTS_DURING_G2_M_TRANSITION (3.91); REACTOME_DOWN…
NR2C2					PharmGKB_PA164713427_Imatinib_Pathway_Pharmacokinetics/Pharmacodynamics (3.93)						REACTOME_HOST_INTERACTIONS_OF_HIV_FACTORS (3.14); REACTOME_NEP_NS2_INTERACTS_WITH_THE_CELLULAR_EXPORT_MACHINERY (3.13); REACTOME_TRANSPORT_OF_RIBONUCLEOPROTEINS_INTO_THE_HOST_NUCLEUS (3.13); REACTOME_REGULATION_OF_GLUCOKINASE_BY_GLUCOKINASE_REGULATORY_PROTEIN (3.13)
USF1			Disease: disease of metabolism (9.9); Disease: inherited metabolic disorder (8.12); Disease: lysosomal storage disease (7.4); Disease: disease (6.59); Disease: lipid storage disease (5.38)		PharmGKB_PA165958541_Theophylline_Pathway_Pharmacokinetics (3.94)		NUCLEASE_ACTIVITY (5.21); OXYGEN_BINDING (4.38); DEOXYRIBONUCLEASE_ACTIVITY (4.38); DNA_BINDING (4.01); EXONUCLEASE_ACTIVITY (3.64); STRUCTURE_SPECIFIC_DNA_BINDING (3.57)		TRANSPORT (8.82); RESPONSE_TO_ENDOGENOUS_STIMULUS (7.98); ESTABLISHMENT_OF_LOCALIZATION (7.81); DNA_METABOLIC_PROCESS (7.64); POSITIVE_REGULATION_OF_METABOLIC_PROCESS (7.11); DNA_REPAIR (6.64); RESPONSE_TO_DNA_DAMAGE_STIMULUS (6.29); POSITIVE_REGULATION_OF_CELLULAR_METABOLIC_PROCESS (6.17); POSITIVE_REGULATION_OF_BIOLOGICAL_PROCESS (5.13); LYSOSOME_ORGANIZATION_AND_BIOGENESIS (4.95); POSITIVE_REG…		REACTOME_INSULIN_RECEPTOR_RECYCLING (6.59); REACTOME_TRANSFERRIN_ENDOCYTOSIS_AND_RECYCLING (6.27); REACTOME_IRON_UPTAKE_AND_TRANSPORT (5.97); REACTOME_SIGNALING_BY_INSULIN_RECEPTOR (4.68); REACTOME_LATENT_INFECTION_OF_HOMO_SAPIENS_WITH_MYCOBACTERIUM_TUBERCULOSIS (4.44); REACTOME_LIPOPROTEIN_METABOLISM (3.74); REACTOME_MRNA_PROCESSING (3.48); REACTOME_TRANSMEMBRANE_TRANSPORT_OF_SMALL_MOLECULES (3.…	REACTOME_OLFACTORY_SIGNALING_PATHWAY (4.47)
USF2			Disease: lysosomal storage disease (8.89); Disease: disease of metabolism (8.55); Disease: disease (6.77); Disease: lipid storage disease (6.34); Disease: inherited metabolic disorder (6.16); Disease: sphingolipidosis (5.23); Disease: leukemia (4.95)				CATION_TRANSPORTING_ATPASE_ACTIVITY (4.15); PROTEIN_DIMERIZATION_ACTIVITY (3.68)		DNA_METABOLIC_PROCESS (8.62); DNA_REPAIR (7.04); TRANSPORT (6.5); RESPONSE_TO_ENDOGENOUS_STIMULUS (6.36); ESTABLISHMENT_OF_LOCALIZATION (6.3); RESPONSE_TO_DNA_DAMAGE_STIMULUS (6.27); LYSOSOME_ORGANIZATION_AND_BIOGENESIS (5.66); VACUOLE_ORGANIZATION_AND_BIOGENESIS (5.43); POSITIVE_REGULATION_OF_BIOLOGICAL_PROCESS (4.35); NEGATIVE_REGULATION_OF_MULTICELLULAR_ORGANISMAL_PROCESS (4.27); POSITIVE_REGU…		REACTOME_INSULIN_RECEPTOR_RECYCLING (7.69); REACTOME_TRANSFERRIN_ENDOCYTOSIS_AND_RECYCLING (7.37); REACTOME_IRON_UPTAKE_AND_TRANSPORT (7.18); REACTOME_SIGNALING_BY_INSULIN_RECEPTOR (5.44); REACTOME_LATENT_INFECTION_OF_HOMO_SAPIENS_WITH_MYCOBACTERIUM_TUBERCULOSIS (5.37); REACTOME_GLYCOSPHINGOLIPID_METABOLISM (4.83); REACTOME_LIPOPROTEIN_METABOLISM (4.54); REACTOME_TRANSMEMBRANE_TRANSPORT_OF_SMALL_…
VDR									REGULATION_OF_PHOSPHORYLATION (3.5); NEGATIVE_REGULATION_OF_PHOSPHORYLATION (3.33); NEGATIVE_REGULATION_OF_PHOSPHATE_METABOLIC_PROCESS (3.25)		REACTOME_PACKAGING_OF_TELOMERE_ENDS (5.09); REACTOME_RNA_POL_I_RNA_POL_III_AND_MITOCHONDRIAL_TRANSCRIPTION (4.85); REACTOME_RNA_POL_I_PROMOTER_OPENING (4.73); REACTOME_DEPOSITION_OF_NEW_CENPA_CONTAINING_NUCLEOSOMES_AT_THE_CENTROMERE (4.64); REACTOME_MEIOTIC_SYNAPSIS (4.41); REACTOME_TELOMERE_MAINTENANCE (4.31); REACTOME_AMYLOIDS (4.22); REACTOME_MEIOTIC_RECOMBINATION (4.16); REACTOME_RNA_POL_I_TR…
WT1			Disease: organ system cancer (5.79); Disease: cancer (5.71); Disease: disease of cellular proliferation (5.55)		PharmGKB_PA165292163_Doxorubicin_Pathway_(Cancer_Cell)_Pharmacodynamics (6.38); PharmGKB_PA165292177_Doxorubicin_Pathway_Pharmacokinetics (4.2); PharmGKB_PA165980050_Vemurafenib_Pathway_Pharmacodynamics (4.03)		GROWTH_FACTOR_BINDING (3.7)		POSITIVE_REGULATION_OF_BIOLOGICAL_PROCESS (5.39); POSITIVE_REGULATION_OF_CELL_PROLIFERATION (4.87); POSITIVE_REGULATION_OF_CELLULAR_PROCESS (4.83); REGULATION_OF_DEVELOPMENTAL_PROCESS (4.71); REGULATION_OF_APOPTOSIS (4.64); REGULATION_OF_PROGRAMMED_CELL_DEATH (4.63); REGULATION_OF_GROWTH (4.28); NEGATIVE_REGULATION_OF_CELLULAR_PROCESS (4.18); REGULATION_OF_CELL_PROLIFERATION (4.01); NEGATIVE_REGU…		REACTOME_RESPONSE_TO_ELEVATED_PLATELET_CYTOSOLIC_CA2_ (3.71); REACTOME_PLATELET_ACTIVATION_SIGNALING_AND_AGGREGATION (3.17)
YY1							UNFOLDED_PROTEIN_BINDING (4.95); SINGLE_STRANDED_DNA_BINDING (4.77); STRUCTURE_SPECIFIC_DNA_BINDING (4.76); RNA_BINDING (4.45); LIGASE_ACTIVITY_FORMING_CARBON_OXYGEN_BONDS (4.11); STRUCTURAL_CONSTITUENT_OF_RIBOSOME (4.01); SMALL_CONJUGATING_PROTEIN_SPECIFIC_PROTEASE_ACTIVITY (3.58)	RECEPTOR_ACTIVITY (4.46); TRANSMEMBRANE_RECEPTOR_ACTIVITY (4.4)	NUCLEOBASENUCLEOSIDENUCLEOTIDE_AND_NUCLEIC_ACID_METABOLIC_PROCESS (6.95); RNA_PROCESSING (6.88); RNA_METABOLIC_PROCESS (6.52); BIOPOLYMER_METABOLIC_PROCESS (6.29); TRANSLATION (4.78); MRNA_METABOLIC_PROCESS (4.49); MRNA_PROCESSING_GO_0006397 (4.38); MACROMOLECULE_BIOSYNTHETIC_PROCESS (4.24); PROTEIN_METABOLIC_PROCESS (3.94); CELLULAR_BIOSYNTHETIC_PROCESS (3.85); BIOSYNTHETIC_PROCESS (3.66); RNA_S…	IMMUNE_SYSTEM_PROCESS (5.21); CELL_SURFACE_RECEPTOR_LINKED_SIGNAL_TRANSDUCTION_GO_0007166 (4.59); ANATOMICAL_STRUCTURE_DEVELOPMENT (4.36); MULTICELLULAR_ORGANISMAL_DEVELOPMENT (4.31); SIGNAL_TRANSDUCTION (3.89); IMMUNE_RESPONSE (3.67); SYSTEM_DEVELOPMENT (3.66)	REACTOME_PROCESSING_OF_CAPPED_INTRON_CONTAINING_PRE_MRNA (9.57); REACTOME_MRNA_PROCESSING (9.14); REACTOME_METABOLISM_OF_MRNA (8.37); REACTOME_MRNA_SPLICING (8.36); REACTOME_METABOLISM_OF_RNA (8.32); REACTOME_MITOTIC_M_M_G1_PHASES (7.07); REACTOME_DESTABILIZATION_OF_MRNA_BY_AUF1_HNRNP_D0 (6.99); REACTOME_HIV_INFECTION (6.64); REACTOME_AUTODEGRADATION_OF_THE_E3_UBIQUITIN_LIGASE_COP1 (6.34); REACTO…	REACTOME_GPCR_DOWNSTREAM_SIGNALING (11.19); REACTOME_SIGNALING_BY_GPCR (10.63); REACTOME_GPCR_LIGAND_BINDING (5.08); REACTOME_OLFACTORY_SIGNALING_PATHWAY (5.04); REACTOME_CLASS_A1_RHODOPSIN_LIKE_RECEPTORS (3.59)
ZIC2
MZF1							INSULIN_LIKE_GROWTH_FACTOR_RECEPTOR_BINDING (3.67)				REACTOME_DOWNREGULATION_OF_ERBB2_ERBB3_SIGNALING (3.53); REACTOME_G1_S_TRANSITION (3.45)	REACTOME_GPCR_DOWNSTREAM_SIGNALING (3.41)
ZNF143		Pheno_body mass index (7.42); Pheno_hip (6.97); Pheno_cholesterol, ldl (6.17); Pheno_cholesterol (5.55)	Disease: Bardet-Biedl syndrome (4.9)	Disease: disease of anatomical entity (5.42)			STRUCTURAL_CONSTITUENT_OF_RIBOSOME (16.44); RNA_BINDING (14.86); TRANSLATION_REGULATOR_ACTIVITY (4.27); SIGNAL_SEQUENCE_BINDING (4); TRANSLATION_FACTOR_ACTIVITY_NUCLEIC_ACID_BINDING (3.99); NUCLEASE_ACTIVITY (3.95); METHYLTRANSFERASE_ACTIVITY (3.86); TRANSFERASE_ACTIVITY_TRANSFERRING_ONE_CARBON_GROUPS (3.7)	TRANSMEMBRANE_RECEPTOR_ACTIVITY (20.22); RECEPTOR_ACTIVITY (20.12); G_PROTEIN_COUPLED_RECEPTOR_ACTIVITY (12.31); RHODOPSIN_LIKE_RECEPTOR_ACTIVITY (9.73); SUBSTRATE_SPECIFIC_CHANNEL_ACTIVITY (7.78); ION_CHANNEL_ACTIVITY (7.33); GATED_CHANNEL_ACTIVITY (6.48); TRANSMEMBRANE_TRANSPORTER_ACTIVITY (6.1); ION_TRANSMEMBRANE_TRANSPORTER_ACTIVITY (5.92); SUBSTRATE_SPECIFIC_TRANSPORTER_ACTIVITY (5.69); CATI…	NUCLEOBASENUCLEOSIDENUCLEOTIDE_AND_NUCLEIC_ACID_METABOLIC_PROCESS (18.58); BIOPOLYMER_METABOLIC_PROCESS (15.7); RNA_METABOLIC_PROCESS (13.63); RNA_PROCESSING (10.76); MRNA_METABOLIC_PROCESS (9.48); DNA_METABOLIC_PROCESS (8.52); RNA_SPLICING (8.3); MRNA_PROCESSING_GO_0006397 (8.22); RIBONUCLEOPROTEIN_COMPLEX_BIOGENESIS_AND_ASSEMBLY (7.32); CELL_CYCLE_GO_0007049 (6.89); INTRACELLULAR_TRANSPORT (6.7…	CELL_SURFACE_RECEPTOR_LINKED_SIGNAL_TRANSDUCTION_GO_0007166 (15.53); G_PROTEIN_COUPLED_RECEPTOR_PROTEIN_SIGNALING_PATHWAY (15.27); SYSTEM_PROCESS (14.81); ANATOMICAL_STRUCTURE_DEVELOPMENT (13.86); CELL_CELL_SIGNALING (13.85); MULTICELLULAR_ORGANISMAL_DEVELOPMENT (12.49); SIGNAL_TRANSDUCTION (12.42); SYSTEM_DEVELOPMENT (11.89); ORGAN_DEVELOPMENT (9.44); RESPONSE_TO_EXTERNAL_STIMULUS (9.18); NEUROL…	REACTOME_METABOLISM_OF_RNA (31.56); REACTOME_GENERIC_TRANSCRIPTION_PATHWAY (30.55); REACTOME_TRANSLATION (26.36); REACTOME_METABOLISM_OF_MRNA (24.51); REACTOME_INFLUENZA_LIFE_CYCLE (24.06); REACTOME_SRP_DEPENDENT_COTRANSLATIONAL_PROTEIN_TARGETING_TO_MEMBRANE (23.09); REACTOME_MRNA_PROCESSING (21.63); REACTOME_NONSENSE_MEDIATED_DECAY_ENHANCED_BY_THE_EXON_JUNCTION_COMPLEX (21.06); REACTOME_PROCESSI…	REACTOME_SIGNALING_BY_GPCR (49.06); REACTOME_GPCR_DOWNSTREAM_SIGNALING (48.18); REACTOME_GPCR_LIGAND_BINDING (27.72); REACTOME_OLFACTORY_SIGNALING_PATHWAY (21.93); REACTOME_CLASS_A1_RHODOPSIN_LIKE_RECEPTORS (20.23); REACTOME_G_ALPHA_I_SIGNALLING_EVENTS (12.6); REACTOME_PEPTIDE_LIGAND_BINDING_RECEPTORS (11.95); REACTOME_G_ALPHA_Q_SIGNALLING_EVENTS (11.66); REACTOME_GASTRIN_CREB_SIGNALLING_PATHWAY_…
ZBTB16
ZNF148
PAX8									CASPASE_ACTIVATION (3.59); POSITIVE_REGULATION_OF_CASPASE_ACTIVITY (3.46)		REACTOME_AMINE_DERIVED_HORMONES (4.07); REACTOME_SIGNAL_TRANSDUCTION_BY_L1 (3.35)
NANOG							DNA_HELICASE_ACTIVITY (3.55)				REACTOME_RNA_POL_I_PROMOTER_OPENING (6.39); REACTOME_RNA_POL_I_RNA_POL_III_AND_MITOCHONDRIAL_TRANSCRIPTION (5.98); REACTOME_TRANSCRIPTION (5.8); REACTOME_RNA_POL_I_TRANSCRIPTION (5.72); REACTOME_MEIOTIC_RECOMBINATION (4.5); REACTOME_CELL_CYCLE (4.18); REACTOME_AMYLOIDS (4.08); REACTOME_AUTODEGRADATION_OF_CDH1_BY_CDH1_APC_C (3.73); REACTOME_P53_INDEPENDENT_G1_S_DNA_DAMAGE_CHECKPOINT (3.66); REACTO…	REACTOME_GPCR_DOWNSTREAM_SIGNALING (10.32); REACTOME_SIGNALING_BY_GPCR (8.74); REACTOME_OLFACTORY_SIGNALING_PATHWAY (7.96)
FOSL1
NCOA3
GFI1B
KLF11			Disease: maturity-onset diabetes of the young (5.53)		PharmGKB_PA153627758_Anti-diabetic_Drug_Potassium_Channel_Inhibitors_Pathway_Pharmacodynamics (4.69)				GENERATION_OF_PRECURSOR_METABOLITES_AND_ENERGY (3.4)		REACTOME_REGULATION_OF_GENE_EXPRESSION_IN_BETA_CELLS (4.99); REACTOME_REGULATION_OF_BETA_CELL_DEVELOPMENT (4.63)
RUNX2
RUNX1			Disease: organ system cancer (5.16); Disease: cancer (4.77)				TRANSFERASE_ACTIVITY_TRANSFERRING_PHOSPHORUS_CONTAINING_GROUPS (6.67); LIGASE_ACTIVITY (4.77); KINASE_ACTIVITY (4.53); TRANSCRIPTION_FACTOR_BINDING (4.19); IDENTICAL_PROTEIN_BINDING (4.08); PHOSPHOTRANSFERASE_ACTIVITY_ALCOHOL_GROUP_AS_ACCEPTOR (3.99); LIGASE_ACTIVITY_FORMING_CARBON_NITROGEN_BONDS (3.78); PURINE_RIBONUCLEOTIDE_BINDING (3.75)	TRANSMEMBRANE_RECEPTOR_ACTIVITY (11.21); RECEPTOR_ACTIVITY (9.91); G_PROTEIN_COUPLED_RECEPTOR_ACTIVITY (7.62); RHODOPSIN_LIKE_RECEPTOR_ACTIVITY (7.39); CYTOKINE_ACTIVITY (5.16); RECEPTOR_BINDING (4.7); SUBSTRATE_SPECIFIC_CHANNEL_ACTIVITY (4.44); CARBOHYDRATE_BINDING (4.12); GROWTH_FACTOR_ACTIVITY (4.09); ION_CHANNEL_ACTIVITY (4.07)	BIOPOLYMER_METABOLIC_PROCESS (20.56); NUCLEOBASENUCLEOSIDENUCLEOTIDE_AND_NUCLEIC_ACID_METABOLIC_PROCESS (15.18); RNA_METABOLIC_PROCESS (10.89); REGULATION_OF_NUCLEOBASENUCLEOSIDENUCLEOTIDE_AND_NUCLEIC_ACID_METABOLIC_PROCESS (7.95); TRANSCRIPTION (7.79); PROTEIN_METABOLIC_PROCESS (7.7); REGULATION_OF_CELLULAR_METABOLIC_PROCESS (7.66); REGULATION_OF_METABOLIC_PROCESS (7.6); CELLULAR_MACROMOLECULE_M…	G_PROTEIN_COUPLED_RECEPTOR_PROTEIN_SIGNALING_PATHWAY (9.94); CELL_CELL_SIGNALING (9.57); SYSTEM_DEVELOPMENT (9.16); ANATOMICAL_STRUCTURE_DEVELOPMENT (8.84); SYSTEM_PROCESS (8.43); NEUROLOGICAL_SYSTEM_PROCESS (7.41); MULTICELLULAR_ORGANISMAL_DEVELOPMENT (6.73); CELL_SURFACE_RECEPTOR_LINKED_SIGNAL_TRANSDUCTION_GO_0007166 (6.17); ORGAN_DEVELOPMENT (5.76); SENSORY_PERCEPTION (5.72); NERVOUS_SYSTEM_DE…	REACTOME_DOWNREGULATION_OF_SMAD2_3_SMAD4_TRANSCRIPTIONAL_ACTIVITY (6.45); REACTOME_SIGNALING_BY_ILS (6.08); REACTOME_SIGNALING_BY_SCF_KIT (5.94); REACTOME_SIGNALING_BY_TGF_BETA_RECEPTOR_COMPLEX (5.91); REACTOME_SIGNALLING_BY_NGF (5.75); REACTOME_SIGNALING_BY_EGFR_IN_CANCER (5.73); REACTOME_ADAPTIVE_IMMUNE_SYSTEM (5.63); REACTOME_SIGNALING_BY_FGFR1_FUSION_MUTANTS (4.83); REACTOME_TGF_BETA_RECEPTOR…	REACTOME_OLFACTORY_SIGNALING_PATHWAY (20.88); REACTOME_GPCR_DOWNSTREAM_SIGNALING (20.09); REACTOME_SIGNALING_BY_GPCR (18.31); REACTOME_GPCR_LIGAND_BINDING (16.19); REACTOME_CLASS_A1_RHODOPSIN_LIKE_RECEPTORS (11.39); REACTOME_PEPTIDE_LIGAND_BINDING_RECEPTORS (8.93); REACTOME_G_ALPHA_I_SIGNALLING_EVENTS (7.15); REACTOME_CLASS_B_2_SECRETIN_FAMILY_RECEPTORS (4.3); REACTOME_POTASSIUM_CHANNELS (4.22); …
TP63							PROTEIN_KINASE_INHIBITOR_ACTIVITY (3.89); LIGAND_DEPENDENT_NUCLEAR_RECEPTOR_ACTIVITY (3.84); KINASE_INHIBITOR_ACTIVITY (3.84)		REGULATION_OF_CYCLIN_DEPENDENT_PROTEIN_KINASE_ACTIVITY (4.54); REGULATION_OF_PROTEIN_KINASE_ACTIVITY (3.36); REGULATION_OF_KINASE_ACTIVITY (3.33); REGULATION_OF_TRANSFERASE_ACTIVITY (3.28)		REACTOME_G1_PHASE (3.4); REACTOME_BMAL1_CLOCK_NPAS2_ACTIVATES_CIRCADIAN_EXPRESSION (3.36); REACTOME_G2_M_DNA_DAMAGE_CHECKPOINT (3.22)
NR1I2					PharmGKB_PA154424674_Clopidogrel_Pathway_Pharmacokinetics (4.31)						REACTOME_CYTOCHROME_P450_ARRANGED_BY_SUBSTRATE_TYPE (3.07)
PHOX2B
MBD2
KLF4									G2_M_TRANSITION_OF_MITOTIC_CELL_CYCLE (5.08); POSITIVE_REGULATION_OF_CELL_CYCLE (4.89); CELL_CYCLE_GO_0007049 (3.99); REGULATION_OF_PHOSPHORYLATION (3.9); INTERPHASE_OF_MITOTIC_CELL_CYCLE (3.69); INTERPHASE (3.61)		REACTOME_G1_PHASE (4.2); REACTOME_CELL_CYCLE_MITOTIC (4.02); REACTOME_CELL_CYCLE (3.68); REACTOME_S_PHASE (3.23); REACTOME_MITOTIC_G1_G1_S_PHASES (3.05)
FOXP2
ZEB2
NR1I3					PharmGKB_PA145011111_Fluvastatin_Pathway_Pharmacokinetics (5.85); PharmGKB_PA145011109_Atorvastatin/Lovastatin/Simvastatin_Pathway_Pharmacokinetics (5.79); PharmGKB_PA145011108_Statin_Pathway_-_Generalized_Pharmacokinetics (5.47); PharmGKB_PA145011115_Phenytoin_Pathway_Pharmacokinetics (5.47)						REACTOME_BIOLOGICAL_OXIDATIONS (3.78)
NR1H4									STEROID_METABOLIC_PROCESS (3.58)		REACTOME_RECYCLING_OF_BILE_ACIDS_AND_SALTS (5.23); REACTOME_BILE_ACID_AND_BILE_SALT_METABOLISM (4.42)
BATF									LOCOMOTORY_BEHAVIOR (3.59)		REACTOME_IMMUNE_SYSTEM (5.17); REACTOME_ADAPTIVE_IMMUNE_SYSTEM (3.52)
BCL11A											REACTOME_RNA_POL_I_PROMOTER_OPENING (5.05); REACTOME_AMYLOIDS (4.43); REACTOME_MEIOTIC_RECOMBINATION (4.35); REACTOME_RNA_POL_I_TRANSCRIPTION (4.33); REACTOME_PACKAGING_OF_TELOMERE_ENDS (4.1); REACTOME_MEIOSIS (3.75); REACTOME_INTERFERON_GAMMA_SIGNALING (3.72); REACTOME_DEPOSITION_OF_NEW_CENPA_CONTAINING_NUCLEOSOMES_AT_THE_CENTROMERE (3.66); REACTOME_INTERFERON_ALPHA_BETA_SIGNALING (3.66); REACTO…
BCLAF1										SYSTEM_DEVELOPMENT (4.26)	REACTOME_RNA_POL_I_PROMOTER_OPENING (50.46); REACTOME_AMYLOIDS (46.82); REACTOME_MEIOTIC_RECOMBINATION (46.12); REACTOME_RNA_POL_I_TRANSCRIPTION (43.96); REACTOME_MEIOSIS (40.87); REACTOME_PACKAGING_OF_TELOMERE_ENDS (39); REACTOME_RNA_POL_I_RNA_POL_III_AND_MITOCHONDRIAL_TRANSCRIPTION (38.25); REACTOME_DEPOSITION_OF_NEW_CENPA_CONTAINING_NUCLEOSOMES_AT_THE_CENTROMERE (35.16); REACTOME_MEIOTIC_SYNAP…
EBF1			Disease: primary immunodeficiency disease (5.61); Disease: agammaglobulinemia (5.55); Disease: blood protein disease (5.55); Disease: B cell deficiency (5.36)						IMMUNE_RESPONSE (9.92); IMMUNE_SYSTEM_PROCESS (9.02); HUMORAL_IMMUNE_RESPONSE (8.24); DEFENSE_RESPONSE (5.38); CELLULAR_DEFENSE_RESPONSE (3.94); CYTOKINE_BIOSYNTHETIC_PROCESS (3.92); PROTEIN_METABOLIC_PROCESS (3.9); CYTOKINE_METABOLIC_PROCESS (3.86); PROTEIN_KINASE_CASCADE (3.78); PROTEIN_AMINO_ACID_DEPHOSPHORYLATION (3.71); REGULATION_OF_MAP_KINASE_ACTIVITY (3.54); DEPHOSPHORYLATION (3.42); POSI…		REACTOME_IMMUNE_SYSTEM (4.77); REACTOME_REGULATION_OF_KIT_SIGNALING (3.7); REACTOME_PECAM1_INTERACTIONS (3.12)
IRF4
MEF2C											REACTOME_PURINE_RIBONUCLEOSIDE_MONOPHOSPHATE_BIOSYNTHESIS (3.87)	REACTOME_GPCR_DOWNSTREAM_SIGNALING (3.46)
PBX3							HYDROLASE_ACTIVITY_ACTING_ON_ACID_ANHYDRIDES (3.83)		REGULATION_OF_TRANSCRIPTIONDNA_DEPENDENT (3.47); REGULATION_OF_TRANSCRIPTION_FROM_RNA_POLYMERASE_II_PROMOTER (3.37); REGULATION_OF_RNA_METABOLIC_PROCESS (3.36)			REACTOME_GPCR_DOWNSTREAM_SIGNALING (4.07)
RAD21									ENZYME_LINKED_RECEPTOR_PROTEIN_SIGNALING_PATHWAY (4.23); NEGATIVE_REGULATION_OF_PHOSPHORYLATION (3.76); TRANSMEMBRANE_RECEPTOR_PROTEIN_TYROSINE_KINASE_SIGNALING_PATHWAY (3.69); INSULIN_RECEPTOR_SIGNALING_PATHWAY (3.65); NEGATIVE_REGULATION_OF_PHOSPHATE_METABOLIC_PROCESS (3.57); CELL_SURFACE_RECEPTOR_LINKED_SIGNAL_TRANSDUCTION_GO_0007166 (3.36)			REACTOME_OLFACTORY_SIGNALING_PATHWAY (7.19)
SIN3A										SYSTEM_DEVELOPMENT (3.64); CELL_SURFACE_RECEPTOR_LINKED_SIGNAL_TRANSDUCTION_GO_0007166 (3.49)	REACTOME_MEIOTIC_RECOMBINATION (20.47); REACTOME_RNA_POL_I_PROMOTER_OPENING (20.4); REACTOME_MEIOSIS (19.09); REACTOME_PACKAGING_OF_TELOMERE_ENDS (18.87); REACTOME_AMYLOIDS (17.86); REACTOME_RNA_POL_I_TRANSCRIPTION (17.44); REACTOME_MEIOTIC_SYNAPSIS (17.28); REACTOME_RNA_POL_I_RNA_POL_III_AND_MITOCHONDRIAL_TRANSCRIPTION (17.26); REACTOME_TELOMERE_MAINTENANCE (16.84); REACTOME_CELL_CYCLE (16.37); …	REACTOME_GPCR_DOWNSTREAM_SIGNALING (4.35); REACTOME_SIGNALING_BY_GPCR (3.87)
SIX5											REACTOME_GENERIC_TRANSCRIPTION_PATHWAY (8.99); REACTOME_VITAMIN_B5_PANTOTHENATE_METABOLISM (3.11)	REACTOME_GPCR_DOWNSTREAM_SIGNALING (6.27); REACTOME_SIGNALING_BY_GPCR (5.92)
TCF12							RNA_POLYMERASE_II_TRANSCRIPTION_FACTOR_ACTIVITY (7.74); DNA_BINDING (7.64); LIGASE_ACTIVITY_FORMING_CARBON_NITROGEN_BONDS (6.75); ACID_AMINO_ACID_LIGASE_ACTIVITY (6.47); SMALL_PROTEIN_CONJUGATING_ENZYME_ACTIVITY (6.24); UBIQUITIN_PROTEIN_LIGASE_ACTIVITY (6.24); SMALL_CONJUGATING_PROTEIN_LIGASE_ACTIVITY (5.82); TRANSCRIPTION_FACTOR_BINDING (5.77); TRANSCRIPTION_FACTOR_ACTIVITY (5.68); TRANSFERASE_…	TRANSMEMBRANE_RECEPTOR_ACTIVITY (13.88); RECEPTOR_ACTIVITY (12.53); G_PROTEIN_COUPLED_RECEPTOR_ACTIVITY (10.59); RHODOPSIN_LIKE_RECEPTOR_ACTIVITY (8.67); CYTOKINE_ACTIVITY (6.99); GATED_CHANNEL_ACTIVITY (6.1); SUBSTRATE_SPECIFIC_CHANNEL_ACTIVITY (5.39); CARBOHYDRATE_BINDING (5.36); GROWTH_FACTOR_ACTIVITY (5.12); ION_CHANNEL_ACTIVITY (4.93); RECEPTOR_BINDING (4.67); VOLTAGE_GATED_CHANNEL_ACTIVITY …	BIOPOLYMER_METABOLIC_PROCESS (27.16); NUCLEOBASENUCLEOSIDENUCLEOTIDE_AND_NUCLEIC_ACID_METABOLIC_PROCESS (20.59); RNA_METABOLIC_PROCESS (15.72); TRANSCRIPTION (12.5); REGULATION_OF_NUCLEOBASENUCLEOSIDENUCLEOTIDE_AND_NUCLEIC_ACID_METABOLIC_PROCESS (12.29); RNA_BIOSYNTHETIC_PROCESS (11.53); TRANSCRIPTION_DNA_DEPENDENT (11.38); REGULATION_OF_TRANSCRIPTION (10.71); REGULATION_OF_METABOLIC_PROCESS (10.…	CELL_CELL_SIGNALING (12.59); G_PROTEIN_COUPLED_RECEPTOR_PROTEIN_SIGNALING_PATHWAY (10); SYSTEM_PROCESS (8.99); NEUROLOGICAL_SYSTEM_PROCESS (6.34); POTASSIUM_ION_TRANSPORT (5.4); CATION_TRANSPORT (4.8); MONOVALENT_INORGANIC_CATION_TRANSPORT (4.68); CELL_SURFACE_RECEPTOR_LINKED_SIGNAL_TRANSDUCTION_GO_0007166 (4.55); METAL_ION_TRANSPORT (4.44); ION_TRANSPORT (4.33); BEHAVIOR (4.2); DIGESTION (4.1); …	REACTOME_SIGNALING_BY_TGF_BETA_RECEPTOR_COMPLEX (7.76); REACTOME_ADAPTIVE_IMMUNE_SYSTEM (6.47); REACTOME_DOWNREGULATION_OF_SMAD2_3_SMAD4_TRANSCRIPTIONAL_ACTIVITY (6.39); REACTOME_SIGNALING_BY_ILS (6.06); REACTOME_TRANSCRIPTIONAL_ACTIVITY_OF_SMAD2_SMAD3_SMAD4_HETEROTRIMER (5.87); REACTOME_SIGNALING_BY_SCF_KIT (5.58); REACTOME_TGF_BETA_RECEPTOR_SIGNALING_ACTIVATES_SMADS (5.4); REACTOME_SIGNALLING_B…	REACTOME_SIGNALING_BY_GPCR (26.02); REACTOME_GPCR_DOWNSTREAM_SIGNALING (25.57); REACTOME_OLFACTORY_SIGNALING_PATHWAY (25.4); REACTOME_GPCR_LIGAND_BINDING (18.54); REACTOME_CLASS_A1_RHODOPSIN_LIKE_RECEPTORS (12.99); REACTOME_PEPTIDE_LIGAND_BINDING_RECEPTORS (11.06); REACTOME_G_ALPHA_I_SIGNALLING_EVENTS (8.62); REACTOME_POTASSIUM_CHANNELS (5.77); REACTOME_CLASS_B_2_SECRETIN_FAMILY_RECEPTORS (4.88);…
GABPA							STRUCTURAL_CONSTITUENT_OF_RIBOSOME (3.63)	TRANSMEMBRANE_RECEPTOR_ACTIVITY (3.84)		ORGAN_DEVELOPMENT (4.17); SIGNAL_TRANSDUCTION (4.05); CELL_SURFACE_RECEPTOR_LINKED_SIGNAL_TRANSDUCTION_GO_0007166 (3.89); MULTICELLULAR_ORGANISMAL_DEVELOPMENT (3.85); CELL_CELL_SIGNALING (3.73); SYSTEM_DEVELOPMENT (3.62)	REACTOME_METABOLISM_OF_RNA (9.33); REACTOME_METABOLISM_OF_MRNA (7.2); REACTOME_SRP_DEPENDENT_COTRANSLATIONAL_PROTEIN_TARGETING_TO_MEMBRANE (5.67); REACTOME_TRANSLATION (5.04); REACTOME_METABOLISM_OF_PROTEINS (4.64); REACTOME_REGULATION_OF_MRNA_STABILITY_BY_PROTEINS_THAT_BIND_AU_RICH_ELEMENTS (4.38); REACTOME_HIV_INFECTION (3.77); REACTOME_MRNA_SPLICING_MINOR_PATHWAY (3.69); REACTOME_PEPTIDE_CHAIN…	REACTOME_SIGNALING_BY_GPCR (8.52); REACTOME_GPCR_DOWNSTREAM_SIGNALING (7.44); REACTOME_GPCR_LIGAND_BINDING (3.68)
HDAC2									ESTABLISHMENT_OF_VESICLE_LOCALIZATION (3.38); VESICLE_LOCALIZATION (3.29)
TAF7											REACTOME_RNA_POL_I_PROMOTER_OPENING (74.26); REACTOME_AMYLOIDS (66.4); REACTOME_MEIOTIC_RECOMBINATION (65.49); REACTOME_RNA_POL_I_TRANSCRIPTION (65.2); REACTOME_MEIOSIS (58.73); REACTOME_RNA_POL_I_RNA_POL_III_AND_MITOCHONDRIAL_TRANSCRIPTION (57.58); REACTOME_PACKAGING_OF_TELOMERE_ENDS (53.74); REACTOME_DEPOSITION_OF_NEW_CENPA_CONTAINING_NUCLEOSOMES_AT_THE_CENTROMERE (48.73); REACTOME_TRANSCRIPTIO…
BHLHE40											REACTOME_BMAL1_CLOCK_NPAS2_ACTIVATES_CIRCADIAN_EXPRESSION (3.51); REACTOME_CIRCADIAN_CLOCK (3.18)
CTCFL							PHOSPHOTRANSFERASE_ACTIVITY_ALCOHOL_GROUP_AS_ACCEPTOR (4.76); KINASE_ACTIVITY (4.31); ATP_BINDING (3.91); ADENYL_RIBONUCLEOTIDE_BINDING (3.78); TRANSFERASE_ACTIVITY_TRANSFERRING_PHOSPHORUS_CONTAINING_GROUPS (3.69); ADENYL_NUCLEOTIDE_BINDING (3.67)		STRESS_ACTIVATED_PROTEIN_KINASE_SIGNALING_PATHWAY (3.98)		REACTOME_PROCESSING_OF_CAPPED_INTRON_CONTAINING_PRE_MRNA (4.31); REACTOME_MRNA_PROCESSING (3.91); REACTOME_PKB_MEDIATED_EVENTS (3.85); REACTOME_TRANSPORT_OF_MATURE_TRANSCRIPT_TO_CYTOPLASM (3.82); REACTOME_INSULIN_RECEPTOR_SIGNALLING_CASCADE (3.81); REACTOME_LATE_PHASE_OF_HIV_LIFE_CYCLE (3.4); REACTOME_SIGNALING_BY_INSULIN_RECEPTOR (3.28); REACTOME_HIV_LIFE_CYCLE (3.11)
ZBTB7A
KAT2A											REACTOME_RNA_POL_I_PROMOTER_OPENING (41.08); REACTOME_AMYLOIDS (37.57); REACTOME_MEIOTIC_RECOMBINATION (37.14); REACTOME_RNA_POL_I_TRANSCRIPTION (37); REACTOME_MEIOSIS (33.82); REACTOME_RNA_POL_I_RNA_POL_III_AND_MITOCHONDRIAL_TRANSCRIPTION (33.24); REACTOME_PACKAGING_OF_TELOMERE_ENDS (29.01); REACTOME_TRANSCRIPTION (27.33); REACTOME_DEPOSITION_OF_NEW_CENPA_CONTAINING_NUCLEOSOMES_AT_THE_CENTROMERE…
IRF3											REACTOME_RNA_POL_I_PROMOTER_OPENING (25.04); REACTOME_DEPOSITION_OF_NEW_CENPA_CONTAINING_NUCLEOSOMES_AT_THE_CENTROMERE (24.54); REACTOME_AMYLOIDS (23.75); REACTOME_PACKAGING_OF_TELOMERE_ENDS (23.48); REACTOME_MEIOTIC_RECOMBINATION (21.78); REACTOME_RNA_POL_I_TRANSCRIPTION (21.66); REACTOME_MEIOTIC_SYNAPSIS (19.94); REACTOME_TELOMERE_MAINTENANCE (19.47); REACTOME_MEIOSIS (19.03); REACTOME_RNA_POL_…
NRF1									NUCLEOCYTOPLASMIC_TRANSPORT (3.89); NUCLEAR_TRANSPORT (3.85)	ANATOMICAL_STRUCTURE_DEVELOPMENT (4.15); SYSTEM_DEVELOPMENT (4.1)	REACTOME_MRNA_PROCESSING (5.05); REACTOME_PROCESSING_OF_CAPPED_INTRON_CONTAINING_PRE_MRNA (5); REACTOME_MITOTIC_M_M_G1_PHASES (4.03); REACTOME_MITOTIC_PROMETAPHASE (3.92); REACTOME_TCA_CYCLE_AND_RESPIRATORY_ELECTRON_TRANSPORT (3.86); REACTOME_SPRY_REGULATION_OF_FGF_SIGNALING (3.84); REACTOME_TRANSPORT_OF_MATURE_TRANSCRIPT_TO_CYTOPLASM (3.8); REACTOME_RESPIRATORY_ELECTRON_TRANSPORT_ATP_SYNTHESIS_B…	REACTOME_GPCR_DOWNSTREAM_SIGNALING (4.88); REACTOME_GPCR_LIGAND_BINDING (3.98); REACTOME_SIGNALING_BY_GPCR (3.85)
SMC3
FAM48A
WRNIP1
ZZZ3											REACTOME_ADHERENS_JUNCTIONS_INTERACTIONS (4.93); REACTOME_CELL_CELL_JUNCTION_ORGANIZATION (3.96); REACTOME_CELL_JUNCTION_ORGANIZATION (3.55)
CTBP2			Disease: heart septal defect (9.36); Disease: congenital heart disease (8.79); Disease: ventricular septal defect (6.82); Disease: double outlet right ventricle (6.82); Disease: disease (5.15); Disease: disease of anatomical entity (5); Disease: heart disease (4.72); Disease: tetralogy of Fallot (4.69)				TRANSCRIPTION_FACTOR_ACTIVITY (25.01); DNA_BINDING (24.29); RNA_POLYMERASE_II_TRANSCRIPTION_FACTOR_ACTIVITY (8.38); SEQUENCE_SPECIFIC_DNA_BINDING (6.94)		ANATOMICAL_STRUCTURE_DEVELOPMENT (33.84); SYSTEM_DEVELOPMENT (26.82); MULTICELLULAR_ORGANISMAL_DEVELOPMENT (26.69); ORGAN_DEVELOPMENT (22.96); ANATOMICAL_STRUCTURE_MORPHOGENESIS (19.51); TRANSCRIPTION_DNA_DEPENDENT (14.73); RNA_BIOSYNTHETIC_PROCESS (14.69); TRANSCRIPTION (13.41); TRANSCRIPTION_FROM_RNA_POLYMERASE_II_PROMOTER (11.53); RNA_METABOLIC_PROCESS (11.29); ORGAN_MORPHOGENESIS (10.83); SKE…	PROTEIN_METABOLIC_PROCESS (3.75)	REACTOME_REGULATION_OF_BETA_CELL_DEVELOPMENT (7.79); REACTOME_REGULATION_OF_GENE_EXPRESSION_IN_BETA_CELLS (4.35); REACTOME_GABA_SYNTHESIS_RELEASE_REUPTAKE_AND_DEGRADATION (3.2)	REACTOME_IMMUNE_SYSTEM (4.2)
SUZ12			Disease: heart septal defect (8.13); Disease: congenital heart disease (7.57); Disease: disease (7.14); Disease: ventricular septal defect (6); Disease: double outlet right ventricle (6); Disease: hypothyroidism (5.64); Disease: disease of anatomical entity (5.58); Disease: thyroid gland disease (5.34); Disease: autosomal dominant disease (4.7)				TRANSCRIPTION_FACTOR_ACTIVITY (36.68); DNA_BINDING (33.55); RNA_POLYMERASE_II_TRANSCRIPTION_FACTOR_ACTIVITY (11.83); SEQUENCE_SPECIFIC_DNA_BINDING (6.45)		ANATOMICAL_STRUCTURE_DEVELOPMENT (40.03); MULTICELLULAR_ORGANISMAL_DEVELOPMENT (33.22); SYSTEM_DEVELOPMENT (32.56); ORGAN_DEVELOPMENT (28.69); ANATOMICAL_STRUCTURE_MORPHOGENESIS (19.44); TRANSCRIPTION_DNA_DEPENDENT (15.45); RNA_BIOSYNTHETIC_PROCESS (15.4); TRANSCRIPTION (13.51); RNA_METABOLIC_PROCESS (11.84); ORGAN_MORPHOGENESIS (11.79); NERVOUS_SYSTEM_DEVELOPMENT (10.76); SKELETAL_DEVELOPMENT (1…	PROTEIN_METABOLIC_PROCESS (4.5); CELLULAR_MACROMOLECULE_METABOLIC_PROCESS (3.89); CELLULAR_PROTEIN_METABOLIC_PROCESS (3.81)	REACTOME_REGULATION_OF_BETA_CELL_DEVELOPMENT (12.19); REACTOME_REGULATION_OF_GENE_EXPRESSION_IN_BETA_CELLS (6.26); REACTOME_CLASS_B_2_SECRETIN_FAMILY_RECEPTORS (4.08)	REACTOME_IMMUNE_SYSTEM (4.53)
TCF4											REACTOME_NUCLEAR_RECEPTOR_TRANSCRIPTION_PATHWAY (3.55)
ELK4							STRUCTURAL_CONSTITUENT_OF_RIBOSOME (5.12); STRUCTURAL_MOLECULE_ACTIVITY (4.05)				REACTOME_PEPTIDE_CHAIN_ELONGATION (6.18); REACTOME_INFLUENZA_VIRAL_RNA_TRANSCRIPTION_AND_REPLICATION (5.67); REACTOME_3_UTR_MEDIATED_TRANSLATIONAL_REGULATION (5.56); REACTOME_NONSENSE_MEDIATED_DECAY_ENHANCED_BY_THE_EXON_JUNCTION_COMPLEX (5.53); REACTOME_SRP_DEPENDENT_COTRANSLATIONAL_PROTEIN_TARGETING_TO_MEMBRANE (5.48); REACTOME_INFLUENZA_LIFE_CYCLE (4.84); REACTOME_TRANSLATION (4.64); REACTOME_M…
TRIM28									S_PHASE_OF_MITOTIC_CELL_CYCLE (3.35)		REACTOME_RNA_POL_I_PROMOTER_OPENING (5.95); REACTOME_AMYLOIDS (5.32); REACTOME_MEIOTIC_RECOMBINATION (5.24); REACTOME_RNA_POL_I_TRANSCRIPTION (5.21); REACTOME_PACKAGING_OF_TELOMERE_ENDS (4.8); REACTOME_MEIOSIS (4.61); REACTOME_RNA_POL_I_RNA_POL_III_AND_MITOCHONDRIAL_TRANSCRIPTION (4.5); REACTOME_DEPOSITION_OF_NEW_CENPA_CONTAINING_NUCLEOSOMES_AT_THE_CENTROMERE (4.36); REACTOME_MEIOTIC_SYNAPSIS (4.…
SMARCC1
SMARCC2
BDP1							TRANSITION_METAL_ION_BINDING (3.67)
BRF1					PharmGKB_PA164713427_Imatinib_Pathway_Pharmacokinetics/Pharmacodynamics (4.12)
BRF2					PharmGKB_PA164713427_Imatinib_Pathway_Pharmacokinetics/Pharmacodynamics (3.93)
SMARCA4							STRUCTURAL_CONSTITUENT_OF_RIBOSOME (5.13)				REACTOME_RNA_POL_I_PROMOTER_OPENING (45.85); REACTOME_MEIOTIC_RECOMBINATION (41.68); REACTOME_RNA_POL_I_TRANSCRIPTION (41.46); REACTOME_AMYLOIDS (40.5); REACTOME_MEIOSIS (38.31); REACTOME_RNA_POL_I_RNA_POL_III_AND_MITOCHONDRIAL_TRANSCRIPTION (35.78); REACTOME_PACKAGING_OF_TELOMERE_ENDS (35.05); REACTOME_DEPOSITION_OF_NEW_CENPA_CONTAINING_NUCLEOSOMES_AT_THE_CENTROMERE (33.26); REACTOME_MEIOTIC_SYN…	REACTOME_GPCR_DOWNSTREAM_SIGNALING (4.55); REACTOME_SIGNALING_BY_GPCR (3.25)
GTF2F1											REACTOME_RNA_POL_I_PROMOTER_OPENING (33.04); REACTOME_AMYLOIDS (29.91); REACTOME_MEIOTIC_RECOMBINATION (29.53); REACTOME_RNA_POL_I_TRANSCRIPTION (29.4); REACTOME_PACKAGING_OF_TELOMERE_ENDS (28.68); REACTOME_MEIOSIS (26.56); REACTOME_DEPOSITION_OF_NEW_CENPA_CONTAINING_NUCLEOSOMES_AT_THE_CENTROMERE (26.3); REACTOME_RNA_POL_I_RNA_POL_III_AND_MITOCHONDRIAL_TRANSCRIPTION (26.04); REACTOME_MEIOTIC_SYNA…
SMARCB1											REACTOME_RNA_POL_I_PROMOTER_OPENING (43.25); REACTOME_RNA_POL_I_TRANSCRIPTION (39.39); REACTOME_AMYLOIDS (38.35); REACTOME_MEIOTIC_RECOMBINATION (37.76); REACTOME_MEIOSIS (34.93); REACTOME_PACKAGING_OF_TELOMERE_ENDS (34.22); REACTOME_RNA_POL_I_RNA_POL_III_AND_MITOCHONDRIAL_TRANSCRIPTION (34.12); REACTOME_MEIOTIC_SYNAPSIS (30.85); REACTOME_DEPOSITION_OF_NEW_CENPA_CONTAINING_NUCLEOSOMES_AT_THE_CENT…	REACTOME_GPCR_DOWNSTREAM_SIGNALING (4.11); REACTOME_SIGNALING_BY_GPCR (3.61)
MXI1											REACTOME_PACKAGING_OF_TELOMERE_ENDS (4.65); REACTOME_RNA_POL_I_PROMOTER_OPENING (4.3); REACTOME_DEPOSITION_OF_NEW_CENPA_CONTAINING_NUCLEOSOMES_AT_THE_CENTROMERE (4.21); REACTOME_MEIOTIC_SYNAPSIS (3.98); REACTOME_TELOMERE_MAINTENANCE (3.89); REACTOME_AMYLOIDS (3.8); REACTOME_MEIOTIC_RECOMBINATION (3.74); REACTOME_RNA_POL_I_TRANSCRIPTION (3.72); REACTOME_MEIOSIS (3.25); REACTOME_RNA_POL_I_RNA_POL_I…
PRDM1
POLR3A							TRANSITION_METAL_ION_BINDING (4.43); ZINC_ION_BINDING (3.6)
GTF2B							STRUCTURAL_CONSTITUENT_OF_RIBOSOME (12.24); RNA_BINDING (9.73); STRUCTURAL_MOLECULE_ACTIVITY (6.5)		CELLULAR_BIOSYNTHETIC_PROCESS (5.35); TRANSLATION (4.69)		REACTOME_RNA_POL_I_PROMOTER_OPENING (33.28); REACTOME_RNA_POL_I_TRANSCRIPTION (32.83); REACTOME_RNA_POL_I_RNA_POL_III_AND_MITOCHONDRIAL_TRANSCRIPTION (29.04); REACTOME_AMYLOIDS (28.87); REACTOME_MEIOTIC_RECOMBINATION (28.34); REACTOME_DEPOSITION_OF_NEW_CENPA_CONTAINING_NUCLEOSOMES_AT_THE_CENTROMERE (25.85); REACTOME_PACKAGING_OF_TELOMERE_ENDS (25.72); REACTOME_MEIOSIS (24.31); REACTOME_TRANSCRIPT…
ZNF274
MAFF											REACTOME_PHASE_II_CONJUGATION (4.34); REACTOME_GOLGI_ASSOCIATED_VESICLE_BIOGENESIS (3.9); REACTOME_TRANS_GOLGI_NETWORK_VESICLE_BUDDING (3.64); REACTOME_CYTOSOLIC_SULFONATION_OF_SMALL_MOLECULES (3.56)
MAFK											REACTOME_TRANS_GOLGI_NETWORK_VESICLE_BUDDING (4.38); REACTOME_PHASE_II_CONJUGATION (3.94); REACTOME_GOLGI_ASSOCIATED_VESICLE_BIOGENESIS (3.76)
PPARGC1A							UNFOLDED_PROTEIN_BINDING (4.2); CHAPERONE_BINDING (3.65)				REACTOME_SEMA3A_PAK_DEPENDENT_AXON_REPULSION (3.51)
SETDB1											REACTOME_GENERIC_TRANSCRIPTION_PATHWAY (11.54); REACTOME_PLC_BETA_MEDIATED_EVENTS (3.42); REACTOME_DOWNSTREAM_SIGNAL_TRANSDUCTION (3.05)
ZNF263									REGULATION_OF_TRANSCRIPTION_FROM_RNA_POLYMERASE_II_PROMOTER (6.14); RNA_METABOLIC_PROCESS (5.2); REGULATION_OF_GENE_EXPRESSION (4.99); REGULATION_OF_TRANSCRIPTION (4.85); TRANSCRIPTION_FROM_RNA_POLYMERASE_II_PROMOTER (4.8); TRANSCRIPTION (4.37); REGULATION_OF_CELLULAR_METABOLIC_PROCESS (4.33); REGULATION_OF_TRANSCRIPTIONDNA_DEPENDENT (4.28); BIOPOLYMER_METABOLIC_PROCESS (4.25); REGULATION_OF_META…			REACTOME_SIGNALING_BY_GPCR (5.33); REACTOME_GPCR_DOWNSTREAM_SIGNALING (4.36)
CCNT2									NITROGEN_COMPOUND_BIOSYNTHETIC_PROCESS (3.52)
HMGN3
RDBP					PharmGKB_PA164713427_Imatinib_Pathway_Pharmacokinetics/Pharmacodynamics (4.12)
SIRT6											REACTOME_MEIOTIC_RECOMBINATION (12.75); REACTOME_RNA_POL_I_PROMOTER_OPENING (12.39); REACTOME_MEIOSIS (11.43); REACTOME_AMYLOIDS (11.2); REACTOME_RNA_POL_I_TRANSCRIPTION (11); REACTOME_RNA_POL_I_RNA_POL_III_AND_MITOCHONDRIAL_TRANSCRIPTION (9.67); REACTOME_PACKAGING_OF_TELOMERE_ENDS (9.54); REACTOME_DEPOSITION_OF_NEW_CENPA_CONTAINING_NUCLEOSOMES_AT_THE_CENTROMERE (8.73); REACTOME_MEIOTIC_SYNAPSIS …
XRCC4
MEIS1							STRUCTURAL_CONSTITUENT_OF_RIBOSOME (5.42)		NUCLEOBASENUCLEOSIDENUCLEOTIDE_AND_NUCLEIC_ACID_METABOLIC_PROCESS (3.67); TRANSLATION (3.64)		REACTOME_TRANSLATION (7.39); REACTOME_SRP_DEPENDENT_COTRANSLATIONAL_PROTEIN_TARGETING_TO_MEMBRANE (6.7); REACTOME_METABOLISM_OF_MRNA (6.67); REACTOME_METABOLISM_OF_RNA (6.65); REACTOME_3_UTR_MEDIATED_TRANSLATIONAL_REGULATION (6.26); REACTOME_PEPTIDE_CHAIN_ELONGATION (5.72); REACTOME_CELL_CYCLE (5.12); REACTOME_TELOMERE_MAINTENANCE (5.11); REACTOME_METABOLISM_OF_PROTEINS (4.76); REACTOME_INFLUENZA…	REACTOME_SIGNALING_BY_GPCR (5.93); REACTOME_GPCR_DOWNSTREAM_SIGNALING (4.66)
BCOR			Disease: organ system cancer (5.6); Disease: cancer (5.34); Disease: disease of cellular proliferation (4.9)				PROTEIN_KINASE_INHIBITOR_ACTIVITY (4.95); KINASE_INHIBITOR_ACTIVITY (4.78); KINASE_REGULATOR_ACTIVITY (4.55); PROTEIN_KINASE_REGULATOR_ACTIVITY (3.82)	G_PROTEIN_COUPLED_RECEPTOR_ACTIVITY (4.45)	REGULATION_OF_APOPTOSIS (3.64); REGULATION_OF_PROGRAMMED_CELL_DEATH (3.62); CELL_DEVELOPMENT (3.42); NEGATIVE_REGULATION_OF_CELL_CYCLE (3.26)	G_PROTEIN_COUPLED_RECEPTOR_PROTEIN_SIGNALING_PATHWAY (6.73); SECOND_MESSENGER_MEDIATED_SIGNALING (4.54); CELL_SURFACE_RECEPTOR_LINKED_SIGNAL_TRANSDUCTION_GO_0007166 (3.85)	REACTOME_METABOLISM_OF_LIPIDS_AND_LIPOPROTEINS (4.16); REACTOME_GROWTH_HORMONE_RECEPTOR_SIGNALING (4.03); REACTOME_SIGNALING_BY_ILS (3.78); REACTOME_CYTOKINE_SIGNALING_IN_IMMUNE_SYSTEM (3.27); REACTOME_SIGNALING_BY_FGFR1_FUSION_MUTANTS (3.14); REACTOME_N_GLYCAN_ANTENNAE_ELONGATION_IN_THE_MEDIAL_TRANS_GOLGI (3.14); REACTOME_IMMUNE_SYSTEM (3.13)	REACTOME_GPCR_DOWNSTREAM_SIGNALING (10.22); REACTOME_OLFACTORY_SIGNALING_PATHWAY (9.6); REACTOME_SIGNALING_BY_GPCR (7.9); REACTOME_CLASS_A1_RHODOPSIN_LIKE_RECEPTORS (5.62); REACTOME_GPCR_LIGAND_BINDING (4.78); REACTOME_PEPTIDE_LIGAND_BINDING_RECEPTORS (4.31)
NCOR2							STRUCTURAL_CONSTITUENT_OF_RIBOSOME (11.62); RNA_BINDING (10.6); TRANSCRIPTION_FACTOR_BINDING (5.14)	TRANSMEMBRANE_RECEPTOR_ACTIVITY (12.24); G_PROTEIN_COUPLED_RECEPTOR_ACTIVITY (10.94); RECEPTOR_ACTIVITY (9.16); RHODOPSIN_LIKE_RECEPTOR_ACTIVITY (7.68); TRANSMEMBRANE_TRANSPORTER_ACTIVITY (6.43); SUBSTRATE_SPECIFIC_TRANSMEMBRANE_TRANSPORTER_ACTIVITY (6.18); ION_TRANSMEMBRANE_TRANSPORTER_ACTIVITY (6.06); SUBSTRATE_SPECIFIC_CHANNEL_ACTIVITY (5.69); SUBSTRATE_SPECIFIC_TRANSPORTER_ACTIVITY (5.35); IO…	BIOPOLYMER_METABOLIC_PROCESS (11.82); NUCLEOBASENUCLEOSIDENUCLEOTIDE_AND_NUCLEIC_ACID_METABOLIC_PROCESS (11.07); TRANSLATION (9.7); RNA_METABOLIC_PROCESS (8.4); MACROMOLECULE_BIOSYNTHETIC_PROCESS (6.3); PROTEIN_RNA_COMPLEX_ASSEMBLY (6.19); PROTEIN_METABOLIC_PROCESS (5.87); CELLULAR_MACROMOLECULE_METABOLIC_PROCESS (5.72); RIBONUCLEOPROTEIN_COMPLEX_BIOGENESIS_AND_ASSEMBLY (5.59); CELLULAR_PROTEIN_M…	SYSTEM_PROCESS (7.33); ANATOMICAL_STRUCTURE_DEVELOPMENT (5.85); G_PROTEIN_COUPLED_RECEPTOR_PROTEIN_SIGNALING_PATHWAY (5.14); SYSTEM_DEVELOPMENT (5.03); CELL_SURFACE_RECEPTOR_LINKED_SIGNAL_TRANSDUCTION_GO_0007166 (5.03); MULTICELLULAR_ORGANISMAL_DEVELOPMENT (4.87); TISSUE_DEVELOPMENT (4.8); ION_TRANSPORT (4.36); CATION_TRANSPORT (3.87); METAL_ION_TRANSPORT (3.79); ANATOMICAL_STRUCTURE_MORPHOGENESI…	REACTOME_METABOLISM_OF_RNA (24.9); REACTOME_METABOLISM_OF_MRNA (19.22); REACTOME_INFLUENZA_LIFE_CYCLE (14.84); REACTOME_TRANSLATION (13.96); REACTOME_PROCESSING_OF_CAPPED_INTRON_CONTAINING_PRE_MRNA (12.09); REACTOME_NONSENSE_MEDIATED_DECAY_ENHANCED_BY_THE_EXON_JUNCTION_COMPLEX (12.04); REACTOME_CELL_CYCLE (11.97); REACTOME_PEPTIDE_CHAIN_ELONGATION (11.43); REACTOME_MRNA_PROCESSING (11.4); REACTOM…	REACTOME_GPCR_DOWNSTREAM_SIGNALING (21.09); REACTOME_SIGNALING_BY_GPCR (20.48); REACTOME_OLFACTORY_SIGNALING_PATHWAY (18.71); REACTOME_GPCR_LIGAND_BINDING (10.14); REACTOME_CLASS_A1_RHODOPSIN_LIKE_RECEPTORS (7.5); REACTOME_PEPTIDE_LIGAND_BINDING_RECEPTORS (4.32); REACTOME_G_ALPHA_Q_SIGNALLING_EVENTS (4.15); REACTOME_GASTRIN_CREB_SIGNALLING_PATHWAY_VIA_PKC_AND_MAPK (3.97); REACTOME_EXTRACELLULAR_M…
NCOR1							RNA_BINDING (4.79); STRUCTURAL_CONSTITUENT_OF_RIBOSOME (4.18); TRANSLATION_INITIATION_FACTOR_ACTIVITY (3.64)	TRANSMEMBRANE_RECEPTOR_ACTIVITY (12.69); RECEPTOR_ACTIVITY (8.97); G_PROTEIN_COUPLED_RECEPTOR_ACTIVITY (5.2); RHODOPSIN_LIKE_RECEPTOR_ACTIVITY (4.5)	NUCLEOBASENUCLEOSIDENUCLEOTIDE_AND_NUCLEIC_ACID_METABOLIC_PROCESS (6.14); MACROMOLECULAR_COMPLEX_ASSEMBLY (5.83); DNA_METABOLIC_PROCESS (5.29); BIOPOLYMER_METABOLIC_PROCESS (5.15); CELLULAR_COMPONENT_ASSEMBLY (5.1); CELL_CYCLE_GO_0007049 (4.79); PROTEIN_RNA_COMPLEX_ASSEMBLY (4.63); RNA_SPLICING (4.49); DNA_REPAIR (4.48); CELL_CYCLE_PROCESS (4.44); RESPONSE_TO_DNA_DAMAGE_STIMULUS (4.32); RIBONUCLE…	MULTICELLULAR_ORGANISMAL_DEVELOPMENT (7.25); CELL_SURFACE_RECEPTOR_LINKED_SIGNAL_TRANSDUCTION_GO_0007166 (7.14); G_PROTEIN_COUPLED_RECEPTOR_PROTEIN_SIGNALING_PATHWAY (6.38); ANATOMICAL_STRUCTURE_DEVELOPMENT (6.23); SYSTEM_PROCESS (5.87); SYSTEM_DEVELOPMENT (4.76); ORGAN_DEVELOPMENT (4.76); DEFENSE_RESPONSE (4.43); RESPONSE_TO_EXTERNAL_STIMULUS (4.35); SIGNAL_TRANSDUCTION (4.21); SECOND_MESSENGER_…	REACTOME_CELL_CYCLE_MITOTIC (11.54); REACTOME_RNA_POL_II_TRANSCRIPTION (10.66); REACTOME_CELL_CYCLE (10.23); REACTOME_LATE_PHASE_OF_HIV_LIFE_CYCLE (10.04); REACTOME_HIV_INFECTION (9.85); REACTOME_HIV_LIFE_CYCLE (9.33); REACTOME_METABOLISM_OF_RNA (7.85); REACTOME_MRNA_PROCESSING (7.56); REACTOME_TCA_CYCLE_AND_RESPIRATORY_ELECTRON_TRANSPORT (7.26); REACTOME_RESPIRATORY_ELECTRON_TRANSPORT (7.15); RE…	REACTOME_GPCR_DOWNSTREAM_SIGNALING (22.9); REACTOME_SIGNALING_BY_GPCR (19.22); REACTOME_OLFACTORY_SIGNALING_PATHWAY (10.97); REACTOME_GPCR_LIGAND_BINDING (10.92); REACTOME_CLASS_A1_RHODOPSIN_LIKE_RECEPTORS (10.17); REACTOME_PEPTIDE_LIGAND_BINDING_RECEPTORS (6.24); REACTOME_G_ALPHA_I_SIGNALLING_EVENTS (5.33); REACTOME_G_ALPHA_Q_SIGNALLING_EVENTS (4.01); REACTOME_GASTRIN_CREB_SIGNALLING_PATHWAY_VIA…
ASCL1									NUCLEOBASENUCLEOSIDENUCLEOTIDE_AND_NUCLEIC_ACID_METABOLIC_PROCESS (4.12); DNA_REPLICATION (3.53); DNA_DEPENDENT_DNA_REPLICATION (3.51); DNA_METABOLIC_PROCESS (3.43)		REACTOME_ACTIVATION_OF_ATR_IN_RESPONSE_TO_REPLICATION_STRESS (4.64); REACTOME_G2_M_CHECKPOINTS (4.24); REACTOME_CELL_CYCLE_CHECKPOINTS (3.98); REACTOME_CELL_CYCLE (3.39); REACTOME_TRANSCRIPTION (3.21); REACTOME_THE_ACTIVATION_OF_ARYLSULFATASES (3.03)	REACTOME_GPCR_DOWNSTREAM_SIGNALING (4.87); REACTOME_SIGNALING_BY_GPCR (3.97)
ELF5							TRANSCRIPTION_ACTIVATOR_ACTIVITY (4.26); TRANSCRIPTION_COACTIVATOR_ACTIVITY (3.67)		RNA_METABOLIC_PROCESS (3.96)
VEZF1							TRANSLATION_INITIATION_FACTOR_ACTIVITY (4.44)	TRANSMEMBRANE_RECEPTOR_ACTIVITY (5.45); RECEPTOR_ACTIVITY (5.13)	NUCLEOBASENUCLEOSIDENUCLEOTIDE_AND_NUCLEIC_ACID_METABOLIC_PROCESS (5.14); PROTEIN_RNA_COMPLEX_ASSEMBLY (4.81); TRANSLATIONAL_INITIATION (3.81); RIBONUCLEOPROTEIN_COMPLEX_BIOGENESIS_AND_ASSEMBLY (3.71); NUCLEOBASENUCLEOSIDENUCLEOTIDE_AND_NUCLEIC_ACID_TRANSPORT (3.67); REGULATION_OF_TRANSLATIONAL_INITIATION (3.67); NUCLEAR_EXPORT (3.49)	MULTICELLULAR_ORGANISMAL_DEVELOPMENT (7.25); ANATOMICAL_STRUCTURE_DEVELOPMENT (6.76); SYSTEM_DEVELOPMENT (6.25); CELL_CELL_SIGNALING (5.27); ORGAN_DEVELOPMENT (4.42); G_PROTEIN_COUPLED_RECEPTOR_PROTEIN_SIGNALING_PATHWAY (4.2); NEUROLOGICAL_SYSTEM_PROCESS (4.07); SYSTEM_PROCESS (3.81)	REACTOME_PROCESSING_OF_CAPPED_INTRON_CONTAINING_PRE_MRNA (6.17); REACTOME_MRNA_PROCESSING (5.26); REACTOME_CELL_CYCLE (5.12); REACTOME_TRANSPORT_OF_MATURE_TRANSCRIPT_TO_CYTOPLASM (5.09); REACTOME_TRANSPORT_OF_MATURE_MRNA_DERIVED_FROM_AN_INTRONLESS_TRANSCRIPT (4.36); REACTOME_TRANSPORT_OF_RIBONUCLEOPROTEINS_INTO_THE_HOST_NUCLEUS (4.08); REACTOME_CELL_CYCLE_MITOTIC (3.76); REACTOME_UNFOLDED_PROTEIN…	REACTOME_SIGNALING_BY_GPCR (10.25); REACTOME_GPCR_DOWNSTREAM_SIGNALING (10.09); REACTOME_GPCR_LIGAND_BINDING (6.16); REACTOME_OLFACTORY_SIGNALING_PATHWAY (5.96); REACTOME_CLASS_A1_RHODOPSIN_LIKE_RECEPTORS (5.52); REACTOME_G_ALPHA_I_SIGNALLING_EVENTS (3.56)
PBX1							SINGLE_STRANDED_DNA_BINDING (4.75); TRANSCRIPTION_FACTOR_BINDING (4.62); TRANSLATION_REGULATOR_ACTIVITY (4.23); STRUCTURE_SPECIFIC_DNA_BINDING (4.06); DNA_BINDING (3.96); TRANSLATION_FACTOR_ACTIVITY_NUCLEIC_ACID_BINDING (3.92); TRANSLATION_INITIATION_FACTOR_ACTIVITY (3.81)	RECEPTOR_ACTIVITY (12.55); TRANSMEMBRANE_RECEPTOR_ACTIVITY (12.01); SUBSTRATE_SPECIFIC_CHANNEL_ACTIVITY (7.67); ION_CHANNEL_ACTIVITY (7.24); CATION_CHANNEL_ACTIVITY (6.47); G_PROTEIN_COUPLED_RECEPTOR_ACTIVITY (6.24); METAL_ION_TRANSMEMBRANE_TRANSPORTER_ACTIVITY (6.21); GATED_CHANNEL_ACTIVITY (5.63); RHODOPSIN_LIKE_RECEPTOR_ACTIVITY (5.41); CATION_TRANSMEMBRANE_TRANSPORTER_ACTIVITY (5.04); ION_TRA…	NUCLEOBASENUCLEOSIDENUCLEOTIDE_AND_NUCLEIC_ACID_METABOLIC_PROCESS (12.43); RNA_METABOLIC_PROCESS (10.91); BIOPOLYMER_METABOLIC_PROCESS (10.16); RNA_PROCESSING (7.28); MACROMOLECULAR_COMPLEX_ASSEMBLY (7.18); CELLULAR_COMPONENT_ASSEMBLY (6.69); MRNA_METABOLIC_PROCESS (5.87); MRNA_PROCESSING_GO_0006397 (5.61); PROTEIN_RNA_COMPLEX_ASSEMBLY (5.28); TRANSCRIPTION_DNA_DEPENDENT (5.16); RNA_BIOSYNTHETIC_…	SYSTEM_PROCESS (8.63); MULTICELLULAR_ORGANISMAL_DEVELOPMENT (7.03); ANATOMICAL_STRUCTURE_DEVELOPMENT (6.53); CELL_SURFACE_RECEPTOR_LINKED_SIGNAL_TRANSDUCTION_GO_0007166 (5.82); CELL_CELL_SIGNALING (5.59); SYSTEM_DEVELOPMENT (5.49); NEUROLOGICAL_SYSTEM_PROCESS (5.4); G_PROTEIN_COUPLED_RECEPTOR_PROTEIN_SIGNALING_PATHWAY (5.06); SENSORY_PERCEPTION (4.51); RESPONSE_TO_EXTERNAL_STIMULUS (4.34); DEFENS…	REACTOME_MRNA_PROCESSING (11.64); REACTOME_PROCESSING_OF_CAPPED_INTRON_CONTAINING_PRE_MRNA (11.37); REACTOME_MRNA_SPLICING (10.21); REACTOME_CELL_CYCLE (10.05); REACTOME_CELL_CYCLE_MITOTIC (9.93); REACTOME_MITOTIC_M_M_G1_PHASES (7.2); REACTOME_DNA_REPLICATION (7.15); REACTOME_TCA_CYCLE_AND_RESPIRATORY_ELECTRON_TRANSPORT (5.95); REACTOME_MITOTIC_PROMETAPHASE (5.63); REACTOME_CELL_CYCLE_CHECKPOINTS…	REACTOME_GPCR_DOWNSTREAM_SIGNALING (26.73); REACTOME_SIGNALING_BY_GPCR (22.63); REACTOME_OLFACTORY_SIGNALING_PATHWAY (21.2); REACTOME_GPCR_LIGAND_BINDING (12.5); REACTOME_CLASS_A1_RHODOPSIN_LIKE_RECEPTORS (12.31); REACTOME_PEPTIDE_LIGAND_BINDING_RECEPTORS (9.38); REACTOME_G_ALPHA_I_SIGNALLING_EVENTS (7.99); REACTOME_G_ALPHA_Q_SIGNALLING_EVENTS (5.14); REACTOME_POTASSIUM_CHANNELS (4.24); REACTOME_…
LMO2									BIOPOLYMER_METABOLIC_PROCESS (5.21); RNA_METABOLIC_PROCESS (4.82); REGULATION_OF_NUCLEOBASENUCLEOSIDENUCLEOTIDE_AND_NUCLEIC_ACID_METABOLIC_PROCESS (4.29); TRANSCRIPTION_FROM_RNA_POLYMERASE_II_PROMOTER (4.26); REGULATION_OF_TRANSCRIPTION_FROM_RNA_POLYMERASE_II_PROMOTER (4.15); TRANSCRIPTION_DNA_DEPENDENT (4.03); RNA_BIOSYNTHETIC_PROCESS (4); REGULATION_OF_RNA_METABOLIC_PROCESS (3.99); REGULATION_O…			REACTOME_OLFACTORY_SIGNALING_PATHWAY (5.04); REACTOME_GPCR_DOWNSTREAM_SIGNALING (3.38)
LMO1											REACTOME_AMINO_ACID_AND_OLIGOPEPTIDE_SLC_TRANSPORTERS (3.4)
ZNF76		Pheno_body mass index (7.32)					STRUCTURAL_CONSTITUENT_OF_RIBOSOME (13.21); RNA_BINDING (9.57); NUCLEASE_ACTIVITY (4.79); TRANSLATION_REGULATOR_ACTIVITY (3.76)	RECEPTOR_ACTIVITY (12.32); TRANSMEMBRANE_RECEPTOR_ACTIVITY (12.13); G_PROTEIN_COUPLED_RECEPTOR_ACTIVITY (6.49); RHODOPSIN_LIKE_RECEPTOR_ACTIVITY (5.47); SUBSTRATE_SPECIFIC_CHANNEL_ACTIVITY (5.2); ION_CHANNEL_ACTIVITY (4.93); RECEPTOR_BINDING (3.96); CATION_CHANNEL_ACTIVITY (3.78)	NUCLEOBASENUCLEOSIDENUCLEOTIDE_AND_NUCLEIC_ACID_METABOLIC_PROCESS (8.29); CELL_CYCLE_GO_0007049 (7.11); CELL_CYCLE_PROCESS (6.89); BIOPOLYMER_METABOLIC_PROCESS (6.56); RNA_PROCESSING (5.96); RNA_METABOLIC_PROCESS (5.82); MITOSIS (5.7); M_PHASE (5.69); TRANSLATION (5.48); M_PHASE_OF_MITOTIC_CELL_CYCLE (5.42); CELL_CYCLE_PHASE (5.21); DNA_METABOLIC_PROCESS (4.78); MITOTIC_CELL_CYCLE (4.49); RIBONUC…	CELL_SURFACE_RECEPTOR_LINKED_SIGNAL_TRANSDUCTION_GO_0007166 (11.01); G_PROTEIN_COUPLED_RECEPTOR_PROTEIN_SIGNALING_PATHWAY (9.3); SIGNAL_TRANSDUCTION (9.24); ANATOMICAL_STRUCTURE_DEVELOPMENT (9.24); SYSTEM_PROCESS (9.23); RESPONSE_TO_EXTERNAL_STIMULUS (8.23); CELL_CELL_SIGNALING (7.78); SYSTEM_DEVELOPMENT (7.77); MULTICELLULAR_ORGANISMAL_DEVELOPMENT (7.25); RESPONSE_TO_WOUNDING (6.49); ORGAN_DEVEL…	REACTOME_GENERIC_TRANSCRIPTION_PATHWAY (31.51); REACTOME_METABOLISM_OF_RNA (19.33); REACTOME_METABOLISM_OF_MRNA (15.91); REACTOME_TRANSLATION (15.6); REACTOME_SRP_DEPENDENT_COTRANSLATIONAL_PROTEIN_TARGETING_TO_MEMBRANE (13.43); REACTOME_CELL_CYCLE_MITOTIC (13.38); REACTOME_INFLUENZA_LIFE_CYCLE (13.36); REACTOME_PEPTIDE_CHAIN_ELONGATION (13.16); REACTOME_3_UTR_MEDIATED_TRANSLATIONAL_REGULATION (13…	REACTOME_SIGNALING_BY_GPCR (31.91); REACTOME_GPCR_DOWNSTREAM_SIGNALING (30.04); REACTOME_GPCR_LIGAND_BINDING (16.63); REACTOME_OLFACTORY_SIGNALING_PATHWAY (13.32); REACTOME_CLASS_A1_RHODOPSIN_LIKE_RECEPTORS (12.36); REACTOME_GASTRIN_CREB_SIGNALLING_PATHWAY_VIA_PKC_AND_MAPK (8.29); REACTOME_G_ALPHA_I_SIGNALLING_EVENTS (7.96); REACTOME_PEPTIDE_LIGAND_BINDING_RECEPTORS (7.58); REACTOME_G_ALPHA_Q_SIG…
NOTCH1		Pheno_body mass index (10.39); Pheno_blood pressure (8.88); Pheno_body height (7.2); Pheno_myocardial infarction (6.42); Pheno_hip (6.2); Pheno_echocardiography (5.39)		Disease: disease of anatomical entity (5.91)			STRUCTURAL_CONSTITUENT_OF_RIBOSOME (10.76); RNA_BINDING (9.78); UNFOLDED_PROTEIN_BINDING (6.75); NUCLEOSIDE_TRIPHOSPHATASE_ACTIVITY (4.9); HYDROLASE_ACTIVITY_ACTING_ON_ACID_ANHYDRIDES (4.58); PYROPHOSPHATASE_ACTIVITY (4.39); ATPASE_ACTIVITY (3.97); TRANSLATION_FACTOR_ACTIVITY_NUCLEIC_ACID_BINDING (3.87); ENDONUCLEASE_ACTIVITY_GO_0016893 (3.69); TRANSLATION_REGULATOR_ACTIVITY (3.59); ENDONUCLEASE_…	TRANSMEMBRANE_RECEPTOR_ACTIVITY (18.54); RECEPTOR_ACTIVITY (18.25); TRANSMEMBRANE_TRANSPORTER_ACTIVITY (9.01); RHODOPSIN_LIKE_RECEPTOR_ACTIVITY (8.78); G_PROTEIN_COUPLED_RECEPTOR_ACTIVITY (7.86); SUBSTRATE_SPECIFIC_CHANNEL_ACTIVITY (7.76); SUBSTRATE_SPECIFIC_TRANSMEMBRANE_TRANSPORTER_ACTIVITY (7.57); ION_CHANNEL_ACTIVITY (7.33); SUBSTRATE_SPECIFIC_TRANSPORTER_ACTIVITY (7.3); GATED_CHANNEL_ACTIVIT…	CELL_CYCLE_GO_0007049 (17.1); NUCLEOBASENUCLEOSIDENUCLEOTIDE_AND_NUCLEIC_ACID_METABOLIC_PROCESS (16.54); CELL_CYCLE_PROCESS (15.46); M_PHASE (14.15); M_PHASE_OF_MITOTIC_CELL_CYCLE (13.44); MITOSIS (12.56); CELL_CYCLE_PHASE (11.76); MITOTIC_CELL_CYCLE (11.75); BIOPOLYMER_METABOLIC_PROCESS (11.56); RNA_PROCESSING (10.98); RNA_METABOLIC_PROCESS (10.84); RNA_SPLICING (10.79); DNA_METABOLIC_PROCESS (1…	MULTICELLULAR_ORGANISMAL_DEVELOPMENT (13.49); ANATOMICAL_STRUCTURE_DEVELOPMENT (12.88); CELL_SURFACE_RECEPTOR_LINKED_SIGNAL_TRANSDUCTION_GO_0007166 (12.49); SYSTEM_DEVELOPMENT (12.28); CELL_CELL_SIGNALING (11.64); SYSTEM_PROCESS (11.05); G_PROTEIN_COUPLED_RECEPTOR_PROTEIN_SIGNALING_PATHWAY (10.93); SIGNAL_TRANSDUCTION (9.89); ORGAN_DEVELOPMENT (8.71); DEFENSE_RESPONSE (8.52); RESPONSE_TO_EXTERNAL…	REACTOME_CELL_CYCLE_MITOTIC (29.46); REACTOME_CELL_CYCLE (28.36); REACTOME_DNA_REPLICATION (22.68); REACTOME_MITOTIC_M_M_G1_PHASES (19.43); REACTOME_PROCESSING_OF_CAPPED_INTRON_CONTAINING_PRE_MRNA (18.44); REACTOME_MRNA_PROCESSING (17.67); REACTOME_METABOLISM_OF_RNA (16.83); REACTOME_MRNA_SPLICING (14.8); REACTOME_TRANSLATION (14.76); REACTOME_INFLUENZA_LIFE_CYCLE (13.82); REACTOME_METABOLISM_OF_…	REACTOME_GPCR_DOWNSTREAM_SIGNALING (40.23); REACTOME_SIGNALING_BY_GPCR (38.92); REACTOME_GPCR_LIGAND_BINDING (21.98); REACTOME_OLFACTORY_SIGNALING_PATHWAY (19.66); REACTOME_CLASS_A1_RHODOPSIN_LIKE_RECEPTORS (18.13); REACTOME_PEPTIDE_LIGAND_BINDING_RECEPTORS (12.18); REACTOME_G_ALPHA_I_SIGNALLING_EVENTS (11.26); REACTOME_G_ALPHA_Q_SIGNALLING_EVENTS (9.23); REACTOME_GASTRIN_CREB_SIGNALLING_PATHWAY_…
IKZF1									BIOPOLYMER_METABOLIC_PROCESS (6.14); NUCLEOBASENUCLEOSIDENUCLEOTIDE_AND_NUCLEIC_ACID_METABOLIC_PROCESS (5.28); RNA_METABOLIC_PROCESS (3.77)	SYSTEM_PROCESS (5.76); CELL_CELL_SIGNALING (4.89); NEUROLOGICAL_SYSTEM_PROCESS (4.44); SYNAPTIC_TRANSMISSION (3.79)	REACTOME_G1_S_TRANSITION (7.54); REACTOME_CELL_CYCLE_CHECKPOINTS (6.5); REACTOME_MITOTIC_G1_G1_S_PHASES (5.97); REACTOME_G2_M_CHECKPOINTS (5.57); REACTOME_S_PHASE (5.52); REACTOME_M_G1_TRANSITION (5.38); REACTOME_SYNTHESIS_OF_DNA (5.24); REACTOME_ACTIVATION_OF_THE_PRE_REPLICATIVE_COMPLEX (5.1); REACTOME_ORC1_REMOVAL_FROM_CHROMATIN (4.94); REACTOME_E2F_MEDIATED_REGULATION_OF_DNA_REPLICATION (4.72)…	REACTOME_OLFACTORY_SIGNALING_PATHWAY (7.05); REACTOME_SIGNALING_BY_GPCR (3.69)
RB1				Disease: disease of anatomical entity (5.23)			RNA_BINDING (5.15); ENDONUCLEASE_ACTIVITY_GO_0016893 (3.63)	RECEPTOR_ACTIVITY (6.89); TRANSMEMBRANE_RECEPTOR_ACTIVITY (6.71)	NUCLEOBASENUCLEOSIDENUCLEOTIDE_AND_NUCLEIC_ACID_METABOLIC_PROCESS (19.02); DNA_METABOLIC_PROCESS (13.72); RNA_PROCESSING (12.21); BIOPOLYMER_METABOLIC_PROCESS (11.93); DNA_REPLICATION (10.09); DNA_DEPENDENT_DNA_REPLICATION (9.01); RNA_METABOLIC_PROCESS (8.45); DNA_REPAIR (8.1); RESPONSE_TO_DNA_DAMAGE_STIMULUS (7.96); RNA_SPLICING (7.36); RESPONSE_TO_ENDOGENOUS_STIMULUS (6.85); CELL_CYCLE_GO_00070…	CELL_CELL_SIGNALING (8.24); SYSTEM_PROCESS (5.98); DEFENSE_RESPONSE (5.89); NEUROLOGICAL_SYSTEM_PROCESS (5.18); RESPONSE_TO_EXTERNAL_STIMULUS (5.1); G_PROTEIN_COUPLED_RECEPTOR_PROTEIN_SIGNALING_PATHWAY (5.01); SYSTEM_DEVELOPMENT (5); MULTICELLULAR_ORGANISMAL_DEVELOPMENT (4.75); ANATOMICAL_STRUCTURE_DEVELOPMENT (4.56); ORGAN_DEVELOPMENT (4.2); CELL_SURFACE_RECEPTOR_LINKED_SIGNAL_TRANSDUCTION_GO_00…	REACTOME_CELL_CYCLE (33.18); REACTOME_CELL_CYCLE_MITOTIC (33.08); REACTOME_DNA_REPLICATION (30.07); REACTOME_MITOTIC_M_M_G1_PHASES (24.65); REACTOME_S_PHASE (18.05); REACTOME_SYNTHESIS_OF_DNA (16.78); REACTOME_MITOTIC_G1_G1_S_PHASES (16.51); REACTOME_G1_S_TRANSITION (15.3); REACTOME_DNA_STRAND_ELONGATION (14.63); REACTOME_M_G1_TRANSITION (13.91); REACTOME_G2_M_CHECKPOINTS (13.84); REACTOME_PROCES…	REACTOME_GPCR_DOWNSTREAM_SIGNALING (17.14); REACTOME_SIGNALING_BY_GPCR (15.86); REACTOME_OLFACTORY_SIGNALING_PATHWAY (8.55); REACTOME_GPCR_LIGAND_BINDING (7.17); REACTOME_CLASS_A1_RHODOPSIN_LIKE_RECEPTORS (5.63); REACTOME_PEPTIDE_LIGAND_BINDING_RECEPTORS (3.77); REACTOME_G_ALPHA_Q_SIGNALLING_EVENTS (3.67)
ETV1							RNA_BINDING (6.1); TRANSCRIPTION_FACTOR_BINDING (4.25); INOSITOL_OR_PHOSPHATIDYLINOSITOL_KINASE_ACTIVITY (3.96)	TRANSMEMBRANE_RECEPTOR_ACTIVITY (6.15); RECEPTOR_ACTIVITY (5.16); RHODOPSIN_LIKE_RECEPTOR_ACTIVITY (4.12)	NUCLEOBASENUCLEOSIDENUCLEOTIDE_AND_NUCLEIC_ACID_METABOLIC_PROCESS (10.51); RNA_METABOLIC_PROCESS (8.48); BIOPOLYMER_METABOLIC_PROCESS (8.45); RNA_PROCESSING (7.31); RNA_3END_PROCESSING (4.78); MRNA_PROCESSING_GO_0006397 (4.59); REGULATION_OF_NUCLEOBASENUCLEOSIDENUCLEOTIDE_AND_NUCLEIC_ACID_METABOLIC_PROCESS (4.56); RNA_SPLICING (4.45); MRNA_METABOLIC_PROCESS (4.37); REGULATION_OF_CELLULAR_METABOLI…	SYSTEM_PROCESS (5.73); CELL_CELL_SIGNALING (4.74); NEUROLOGICAL_SYSTEM_PROCESS (4.19); SYSTEM_DEVELOPMENT (3.59)	REACTOME_MRNA_SPLICING (8.75); REACTOME_PROCESSING_OF_CAPPED_INTRON_CONTAINING_PRE_MRNA (8.15); REACTOME_MRNA_PROCESSING (7.34); REACTOME_RNA_POL_II_TRANSCRIPTION (6.04); REACTOME_TRANSCRIPTION (5.2); REACTOME_METABOLISM_OF_RNA (5); REACTOME_PROCESSING_OF_CAPPED_INTRONLESS_PRE_MRNA (4.97); REACTOME_CLEAVAGE_OF_GROWING_TRANSCRIPT_IN_THE_TERMINATION_REGION_ (4.69); REACTOME_SLBP_DEPENDENT_PROCESSIN…	REACTOME_GPCR_DOWNSTREAM_SIGNALING (10.42); REACTOME_OLFACTORY_SIGNALING_PATHWAY (10.03); REACTOME_SIGNALING_BY_GPCR (9.68); REACTOME_GPCR_LIGAND_BINDING (7.12); REACTOME_CLASS_A1_RHODOPSIN_LIKE_RECEPTORS (5.2); REACTOME_G_ALPHA_I_SIGNALLING_EVENTS (4.8); REACTOME_PEPTIDE_LIGAND_BINDING_RECEPTORS (3.67); REACTOME_NEURONAL_SYSTEM (3.44)
SOX2							TRANSCRIPTION_FACTOR_ACTIVITY (4.51)		NUCLEOBASENUCLEOSIDENUCLEOTIDE_AND_NUCLEIC_ACID_METABOLIC_PROCESS (8.4); RNA_METABOLIC_PROCESS (7.34); TRANSCRIPTION (7.22); REGULATION_OF_TRANSCRIPTIONDNA_DEPENDENT (6.79); REGULATION_OF_RNA_METABOLIC_PROCESS (6.56); REGULATION_OF_TRANSCRIPTION (6.41); TRANSCRIPTION_DNA_DEPENDENT (6.39); RNA_BIOSYNTHETIC_PROCESS (6.36); REGULATION_OF_NUCLEOBASENUCLEOSIDENUCLEOTIDE_AND_NUCLEIC_ACID_METABOLIC_PROC…		REACTOME_RNA_POL_I_RNA_POL_III_AND_MITOCHONDRIAL_TRANSCRIPTION (3.26)	REACTOME_OLFACTORY_SIGNALING_PATHWAY (4.18); REACTOME_SIGNALING_BY_GPCR (3.83); REACTOME_GPCR_DOWNSTREAM_SIGNALING (3.76)
BACH2							LIGASE_ACTIVITY (4.63); ACID_AMINO_ACID_LIGASE_ACTIVITY (3.63)	G_PROTEIN_COUPLED_RECEPTOR_ACTIVITY (8.05); TRANSMEMBRANE_RECEPTOR_ACTIVITY (6.8); RECEPTOR_ACTIVITY (6.43); RHODOPSIN_LIKE_RECEPTOR_ACTIVITY (5.39)	PROTEIN_CATABOLIC_PROCESS (7.72); MACROMOLECULE_CATABOLIC_PROCESS (7.63); NUCLEOBASENUCLEOSIDENUCLEOTIDE_AND_NUCLEIC_ACID_METABOLIC_PROCESS (7.49); BIOPOLYMER_CATABOLIC_PROCESS (7.44); CELLULAR_PROTEIN_CATABOLIC_PROCESS (6.58); CELLULAR_MACROMOLECULE_CATABOLIC_PROCESS (6.56); CATABOLIC_PROCESS (6.41); DNA_METABOLIC_PROCESS (6.16); CELLULAR_CATABOLIC_PROCESS (5.64); BIOPOLYMER_METABOLIC_PROCESS (5…	ANATOMICAL_STRUCTURE_DEVELOPMENT (7.14); G_PROTEIN_COUPLED_RECEPTOR_PROTEIN_SIGNALING_PATHWAY (6.76); MULTICELLULAR_ORGANISMAL_DEVELOPMENT (6.04); SYSTEM_DEVELOPMENT (5.74); CELL_SURFACE_RECEPTOR_LINKED_SIGNAL_TRANSDUCTION_GO_0007166 (5.3); ORGAN_DEVELOPMENT (5.12); TISSUE_DEVELOPMENT (4.67); SYSTEM_PROCESS (4.04); CELL_CELL_SIGNALING (3.99); ANATOMICAL_STRUCTURE_MORPHOGENESIS (3.89)	REACTOME_CELL_CYCLE (25.96); REACTOME_MEIOTIC_RECOMBINATION (19.2); REACTOME_RNA_POL_I_PROMOTER_OPENING (18.87); REACTOME_RNA_POL_I_RNA_POL_III_AND_MITOCHONDRIAL_TRANSCRIPTION (16.97); REACTOME_AUTODEGRADATION_OF_CDH1_BY_CDH1_APC_C (16.62); REACTOME_CDT1_ASSOCIATION_WITH_THE_CDC6_ORC_ORIGIN_COMPLEX (16.2); REACTOME_TRANSCRIPTION (16.09); REACTOME_REGULATION_OF_ORNITHINE_DECARBOXYLASE_ODC (16.03);…	REACTOME_SIGNALING_BY_GPCR (21.39); REACTOME_GPCR_DOWNSTREAM_SIGNALING (20.28); REACTOME_OLFACTORY_SIGNALING_PATHWAY (16.14); REACTOME_GPCR_LIGAND_BINDING (9.01); REACTOME_CLASS_A1_RHODOPSIN_LIKE_RECEPTORS (7.63); REACTOME_PEPTIDE_LIGAND_BINDING_RECEPTORS (5.08); REACTOME_G_ALPHA_I_SIGNALLING_EVENTS (4.77); REACTOME_G_ALPHA_Q_SIGNALLING_EVENTS (3.68); REACTOME_GASTRIN_CREB_SIGNALLING_PATHWAY_VIA_…
SPDEF							ATP_DEPENDENT_RNA_HELICASE_ACTIVITY (3.76); RNA_DEPENDENT_ATPASE_ACTIVITY (3.6)		RNA_PROCESSING (7.47); RNA_SPLICING (5.89); BIOPOLYMER_METABOLIC_PROCESS (5.54); NUCLEOBASENUCLEOSIDENUCLEOTIDE_AND_NUCLEIC_ACID_METABOLIC_PROCESS (5.52); PROTEIN_RNA_COMPLEX_ASSEMBLY (5); RNA_METABOLIC_PROCESS (4.66); RIBONUCLEOPROTEIN_COMPLEX_BIOGENESIS_AND_ASSEMBLY (3.74); MRNA_METABOLIC_PROCESS (3.29)	CELL_SURFACE_RECEPTOR_LINKED_SIGNAL_TRANSDUCTION_GO_0007166 (4.9); G_PROTEIN_COUPLED_RECEPTOR_PROTEIN_SIGNALING_PATHWAY (4.4); SYSTEM_PROCESS (4.13); SECOND_MESSENGER_MEDIATED_SIGNALING (3.7)	REACTOME_PROCESSING_OF_CAPPED_INTRON_CONTAINING_PRE_MRNA (7.91); REACTOME_MRNA_SPLICING (7.38); REACTOME_MRNA_PROCESSING (6.71); REACTOME_MRNA_3_END_PROCESSING (5.12); REACTOME_CLEAVAGE_OF_GROWING_TRANSCRIPT_IN_THE_TERMINATION_REGION_ (4.93); REACTOME_ENOS_ACTIVATION_AND_REGULATION (4.45); REACTOME_METABOLISM_OF_PROTEINS (4.33); REACTOME_PROCESSING_OF_INTRONLESS_PRE_MRNAS (4.31); REACTOME_TRANSPO…	REACTOME_GPCR_DOWNSTREAM_SIGNALING (9.38); REACTOME_OLFACTORY_SIGNALING_PATHWAY (7.83); REACTOME_SIGNALING_BY_GPCR (6.95); REACTOME_CLASS_A1_RHODOPSIN_LIKE_RECEPTORS (5.99); REACTOME_GPCR_LIGAND_BINDING (4.9); REACTOME_PEPTIDE_LIGAND_BINDING_RECEPTORS (4.46); REACTOME_G_ALPHA_I_SIGNALLING_EVENTS (3.59)
PALB2							STRUCTURAL_CONSTITUENT_OF_RIBOSOME (38.54); RNA_BINDING (32.28); STRUCTURAL_MOLECULE_ACTIVITY (13.25); TRANSLATION_INITIATION_FACTOR_ACTIVITY (6.05); RNA_HELICASE_ACTIVITY (5.12); TRANSLATION_REGULATOR_ACTIVITY (4.57); TRANSLATION_FACTOR_ACTIVITY_NUCLEIC_ACID_BINDING (4.16); HELICASE_ACTIVITY (4); STRUCTURE_SPECIFIC_DNA_BINDING (3.6)	TRANSMEMBRANE_RECEPTOR_ACTIVITY (12.27); RECEPTOR_ACTIVITY (10.85); G_PROTEIN_COUPLED_RECEPTOR_ACTIVITY (8.81); RHODOPSIN_LIKE_RECEPTOR_ACTIVITY (6.18); ION_TRANSMEMBRANE_TRANSPORTER_ACTIVITY (6.11); SUBSTRATE_SPECIFIC_CHANNEL_ACTIVITY (5.98); ION_CHANNEL_ACTIVITY (5.68); GATED_CHANNEL_ACTIVITY (5.67); TRANSMEMBRANE_TRANSPORTER_ACTIVITY (4.7); METAL_ION_TRANSMEMBRANE_TRANSPORTER_ACTIVITY (4.64); …	TRANSLATION (17.74); NUCLEOBASENUCLEOSIDENUCLEOTIDE_AND_NUCLEIC_ACID_METABOLIC_PROCESS (13.71); RNA_METABOLIC_PROCESS (12.43); RNA_PROCESSING (11.71); MACROMOLECULE_BIOSYNTHETIC_PROCESS (11.35); RNA_SPLICING (10.77); BIOPOLYMER_METABOLIC_PROCESS (10.48); CELLULAR_BIOSYNTHETIC_PROCESS (10.09); RIBONUCLEOPROTEIN_COMPLEX_BIOGENESIS_AND_ASSEMBLY (8.02); CELLULAR_PROTEIN_METABOLIC_PROCESS (8); PROTEIN…	ANATOMICAL_STRUCTURE_DEVELOPMENT (11.66); SYSTEM_DEVELOPMENT (10.09); MULTICELLULAR_ORGANISMAL_DEVELOPMENT (9.91); CELL_SURFACE_RECEPTOR_LINKED_SIGNAL_TRANSDUCTION_GO_0007166 (8.67); SIGNAL_TRANSDUCTION (8.05); G_PROTEIN_COUPLED_RECEPTOR_PROTEIN_SIGNALING_PATHWAY (7.75); CELL_CELL_SIGNALING (7.59); SYSTEM_PROCESS (7.27); NERVOUS_SYSTEM_DEVELOPMENT (6.3); ORGAN_DEVELOPMENT (5.85); NEUROLOGICAL_SYS…	REACTOME_TRANSLATION (57.77); REACTOME_3_UTR_MEDIATED_TRANSLATIONAL_REGULATION (55.05); REACTOME_PEPTIDE_CHAIN_ELONGATION (55.04); REACTOME_SRP_DEPENDENT_COTRANSLATIONAL_PROTEIN_TARGETING_TO_MEMBRANE (52.09); REACTOME_NONSENSE_MEDIATED_DECAY_ENHANCED_BY_THE_EXON_JUNCTION_COMPLEX (48.99); REACTOME_METABOLISM_OF_RNA (48.85); REACTOME_INFLUENZA_VIRAL_RNA_TRANSCRIPTION_AND_REPLICATION (47.33); REACTO…	REACTOME_GPCR_DOWNSTREAM_SIGNALING (30.13); REACTOME_SIGNALING_BY_GPCR (27.66); REACTOME_OLFACTORY_SIGNALING_PATHWAY (15.06); REACTOME_GPCR_LIGAND_BINDING (11.6); REACTOME_CLASS_A1_RHODOPSIN_LIKE_RECEPTORS (8.31); REACTOME_G_ALPHA_Q_SIGNALLING_EVENTS (6.02); REACTOME_G_ALPHA_I_SIGNALLING_EVENTS (5.69); REACTOME_NEURONAL_SYSTEM (5.43); REACTOME_GASTRIN_CREB_SIGNALLING_PATHWAY_VIA_PKC_AND_MAPK (5.2…
XBP1							INTRAMOLECULAR_OXIDOREDUCTASE_ACTIVITY (3.7); ISOMERASE_ACTIVITY (3.67)		ESTABLISHMENT_OF_CELLULAR_LOCALIZATION (9.56); INTRACELLULAR_TRANSPORT (9.3); CELLULAR_LOCALIZATION (9.1); GOLGI_VESICLE_TRANSPORT (7.29); GLYCOPROTEIN_METABOLIC_PROCESS (6.78); UNFOLDED_PROTEIN_RESPONSE (6.64); PROTEIN_LOCALIZATION (5.84); ESTABLISHMENT_OF_PROTEIN_LOCALIZATION (5.74); GLYCOPROTEIN_BIOSYNTHETIC_PROCESS (5.62); INTRACELLULAR_PROTEIN_TRANSPORT (5.53); MACROMOLECULE_BIOSYNTHETIC_PRO…		REACTOME_ASPARAGINE_N_LINKED_GLYCOSYLATION (27.05); REACTOME_METABOLISM_OF_PROTEINS (25.44); REACTOME_UNFOLDED_PROTEIN_RESPONSE (18.64); REACTOME_POST_TRANSLATIONAL_PROTEIN_MODIFICATION (17.18); REACTOME_DIABETES_PATHWAYS (16.32); REACTOME_ACTIVATION_OF_CHAPERONE_GENES_BY_XBP1S (14.38); REACTOME_TRANSLATION (12.96); REACTOME_SRP_DEPENDENT_COTRANSLATIONAL_PROTEIN_TARGETING_TO_MEMBRANE (12.03); REA…	REACTOME_SIGNALING_BY_GPCR (5.32); REACTOME_GPCR_DOWNSTREAM_SIGNALING (4.55)
MED1										ANATOMICAL_STRUCTURE_DEVELOPMENT (5.32); MULTICELLULAR_ORGANISMAL_DEVELOPMENT (4.6); SYSTEM_DEVELOPMENT (4.37)	REACTOME_RNA_POL_I_PROMOTER_OPENING (52.54); REACTOME_AMYLOIDS (48.09); REACTOME_MEIOTIC_RECOMBINATION (45.44); REACTOME_RNA_POL_I_TRANSCRIPTION (45.2); REACTOME_RNA_POL_I_RNA_POL_III_AND_MITOCHONDRIAL_TRANSCRIPTION (42.13); REACTOME_PACKAGING_OF_TELOMERE_ENDS (39.85); REACTOME_MEIOSIS (39.82); REACTOME_DEPOSITION_OF_NEW_CENPA_CONTAINING_NUCLEOSOMES_AT_THE_CENTROMERE (37.46); REACTOME_TRANSCRIPTI…
KLF5									ENDOTHELIAL_CELL_MIGRATION (3.52)		REACTOME_GLYCEROPHOSPHOLIPID_BIOSYNTHESIS (3.24)
POLR3D
POLR3G
POLR3GL
CBFB			Disease: papillary thyroid carcinoma (5.82)				LIGASE_ACTIVITY (8.51); TRANSFERASE_ACTIVITY_TRANSFERRING_PHOSPHORUS_CONTAINING_GROUPS (6.33); LIGASE_ACTIVITY_FORMING_CARBON_NITROGEN_BONDS (5.79); ACID_AMINO_ACID_LIGASE_ACTIVITY (5.66); NUCLEOTIDYLTRANSFERASE_ACTIVITY (5.42); PROTEIN_SERINE_THREONINE_KINASE_ACTIVITY (3.9); SMALL_CONJUGATING_PROTEIN_LIGASE_ACTIVITY (3.67); NF_KAPPAB_BINDING (3.54); DNA_DIRECTED_DNA_POLYMERASE_ACTIVITY (3.54)	TRANSMEMBRANE_RECEPTOR_ACTIVITY (13.41); RECEPTOR_ACTIVITY (9.95); G_PROTEIN_COUPLED_RECEPTOR_ACTIVITY (8.48); RHODOPSIN_LIKE_RECEPTOR_ACTIVITY (5.91); RECEPTOR_BINDING (5.49); GATED_CHANNEL_ACTIVITY (5.25); SUBSTRATE_SPECIFIC_CHANNEL_ACTIVITY (4.47); ION_CHANNEL_ACTIVITY (4.12); CARBOHYDRATE_BINDING (3.81)	BIOPOLYMER_METABOLIC_PROCESS (14.21); NUCLEOBASENUCLEOSIDENUCLEOTIDE_AND_NUCLEIC_ACID_METABOLIC_PROCESS (10.84); ORGANELLE_ORGANIZATION_AND_BIOGENESIS (10.35); PROTEIN_METABOLIC_PROCESS (6.92); CELLULAR_MACROMOLECULE_METABOLIC_PROCESS (6.72); CELLULAR_PROTEIN_METABOLIC_PROCESS (6.6); RNA_METABOLIC_PROCESS (6.43); DNA_METABOLIC_PROCESS (6.39); RNA_PROCESSING (5.65); DNA_REPAIR (5.42); RESPONSE_TO_…	SYSTEM_PROCESS (11.95); SYSTEM_DEVELOPMENT (10.37); CELL_CELL_SIGNALING (9.82); ANATOMICAL_STRUCTURE_DEVELOPMENT (9.81); NEUROLOGICAL_SYSTEM_PROCESS (9.11); MULTICELLULAR_ORGANISMAL_DEVELOPMENT (8.43); G_PROTEIN_COUPLED_RECEPTOR_PROTEIN_SIGNALING_PATHWAY (7.24); SENSORY_PERCEPTION (6.95); NERVOUS_SYSTEM_DEVELOPMENT (6.46); RESPONSE_TO_EXTERNAL_STIMULUS (5.93); ORGAN_DEVELOPMENT (5.69); DEFENSE_RE…	REACTOME_CELL_CYCLE_MITOTIC (6.56); REACTOME_RECRUITMENT_OF_MITOTIC_CENTROSOME_PROTEINS_AND_COMPLEXES (5.36); REACTOME_MRNA_SPLICING (5.22); REACTOME_PROCESSING_OF_CAPPED_INTRON_CONTAINING_PRE_MRNA (5.09); REACTOME_MITOTIC_G2_G2_M_PHASES (5.03); REACTOME_METABOLISM_OF_PROTEINS (4.85); REACTOME_CHOLESTEROL_BIOSYNTHESIS (4.81); REACTOME_ADAPTIVE_IMMUNE_SYSTEM (4.43); REACTOME_MRNA_PROCESSING (4.36)…	REACTOME_GPCR_DOWNSTREAM_SIGNALING (23.24); REACTOME_SIGNALING_BY_GPCR (20.42); REACTOME_OLFACTORY_SIGNALING_PATHWAY (19.39); REACTOME_GPCR_LIGAND_BINDING (13.89); REACTOME_CLASS_A1_RHODOPSIN_LIKE_RECEPTORS (10.98); REACTOME_G_ALPHA_I_SIGNALLING_EVENTS (9.66); REACTOME_PEPTIDE_LIGAND_BINDING_RECEPTORS (9.09); REACTOME_IMMUNOREGULATORY_INTERACTIONS_BETWEEN_A_LYMPHOID_AND_A_NON_LYMPHOID_CELL (4.45)…
NIPBL									BIOPOLYMER_METABOLIC_PROCESS (5.97); DNA_METABOLIC_PROCESS (5.89); M_PHASE (5.77); NUCLEOBASENUCLEOSIDENUCLEOTIDE_AND_NUCLEIC_ACID_METABOLIC_PROCESS (5.2); MITOSIS (4.82); RESPONSE_TO_DNA_DAMAGE_STIMULUS (4.81); M_PHASE_OF_MITOTIC_CELL_CYCLE (4.69); DNA_REPAIR (4.67); CELL_CYCLE_PHASE (4.51); CELL_CYCLE_PROCESS (4.5); CELL_CYCLE_GO_0007049 (4.02); RESPONSE_TO_ENDOGENOUS_STIMULUS (3.79); MITOTIC_C…	SIGNAL_TRANSDUCTION (4.17)	REACTOME_CELL_CYCLE (8.8); REACTOME_TRANSCRIPTION (6.15); REACTOME_DEPOSITION_OF_NEW_CENPA_CONTAINING_NUCLEOSOMES_AT_THE_CENTROMERE (5.95); REACTOME_CHROMOSOME_MAINTENANCE (4.85); REACTOME_MEIOTIC_RECOMBINATION (4.82); REACTOME_MEIOSIS (4.43); REACTOME_CELL_CYCLE_CHECKPOINTS (4.39); REACTOME_RESPIRATORY_ELECTRON_TRANSPORT_ATP_SYNTHESIS_BY_CHEMIOSMOTIC_COUPLING_AND_HEAT_PRODUCTION_BY_UNCOUPLING_PR…	REACTOME_SIGNALING_BY_GPCR (7.98); REACTOME_GPCR_DOWNSTREAM_SIGNALING (6.85); REACTOME_GPCR_LIGAND_BINDING (4.04); REACTOME_OLFACTORY_SIGNALING_PATHWAY (3.24)
RFX2			Disease: Bardet-Biedl syndrome (11.97); Disease: autosomal recessive disease (7.04); Disease: autosomal genetic disease (5.13)					RECEPTOR_ACTIVITY (4.03)	GOLGI_VESICLE_TRANSPORT (3.82)	CELL_CELL_SIGNALING (4.79); CELL_SURFACE_RECEPTOR_LINKED_SIGNAL_TRANSDUCTION_GO_0007166 (4.73); NEUROLOGICAL_SYSTEM_PROCESS (4.44); ANATOMICAL_STRUCTURE_DEVELOPMENT (4.18); MULTICELLULAR_ORGANISMAL_DEVELOPMENT (4.1); SYSTEM_DEVELOPMENT (3.98); SYSTEM_PROCESS (3.85)	REACTOME_CELL_CYCLE_MITOTIC (7.04); REACTOME_RECRUITMENT_OF_MITOTIC_CENTROSOME_PROTEINS_AND_COMPLEXES (5.26); REACTOME_CELL_CYCLE (5.13); REACTOME_MITOTIC_G2_G2_M_PHASES (5.09); REACTOME_LOSS_OF_NLP_FROM_MITOTIC_CENTROSOMES (4.11); REACTOME_DNA_REPLICATION (3.33); REACTOME_DNA_REPAIR (3.22); REACTOME_POL_SWITCHING (3.19); REACTOME_REPAIR_SYNTHESIS_FOR_GAP_FILLING_BY_DNA_POL_IN_TC_NER (3.05)	REACTOME_GPCR_DOWNSTREAM_SIGNALING (6.62); REACTOME_SIGNALING_BY_GPCR (6.62); REACTOME_GPCR_LIGAND_BINDING (5.9); REACTOME_OLFACTORY_SIGNALING_PATHWAY (4.73); REACTOME_CLASS_A1_RHODOPSIN_LIKE_RECEPTORS (4.39); REACTOME_SLC_MEDIATED_TRANSMEMBRANE_TRANSPORT (3.52)
ASCL2											REACTOME_RNA_POL_I_RNA_POL_III_AND_MITOCHONDRIAL_TRANSCRIPTION (11.73); REACTOME_RNA_POL_I_PROMOTER_OPENING (11.32); REACTOME_AMYLOIDS (10.53); REACTOME_MEIOTIC_RECOMBINATION (10.43); REACTOME_RNA_POL_I_TRANSCRIPTION (10.4); REACTOME_TRANSCRIPTION (10.02); REACTOME_MEIOSIS (9.65); REACTOME_PACKAGING_OF_TELOMERE_ENDS (9.41); REACTOME_DEPOSITION_OF_NEW_CENPA_CONTAINING_NUCLEOSOMES_AT_THE_CENTROMERE…
ATOH1
BARX2							DNA_DEPENDENT_ATPASE_ACTIVITY (3.79)				REACTOME_PERK_REGULATED_GENE_EXPRESSION (3.52)
CAMTA2
CASP8AP2											REACTOME_RNA_POL_I_PROMOTER_OPENING (27.01); REACTOME_PACKAGING_OF_TELOMERE_ENDS (26.56); REACTOME_AMYLOIDS (24.58); REACTOME_DEPOSITION_OF_NEW_CENPA_CONTAINING_NUCLEOSOMES_AT_THE_CENTROMERE (24.5); REACTOME_MEIOTIC_RECOMBINATION (24.27); REACTOME_RNA_POL_I_TRANSCRIPTION (24.18); REACTOME_MEIOTIC_SYNAPSIS (23.44); REACTOME_TELOMERE_MAINTENANCE (23.02); REACTOME_MEIOSIS (21.93); REACTOME_RNA_POL_I…
DBP
EHF
GMEB1									RNA_METABOLIC_PROCESS (3.65)
GMEB2							RNA_BINDING (10.32); UNFOLDED_PROTEIN_BINDING (6.98); STRUCTURAL_CONSTITUENT_OF_RIBOSOME (6.35); TRANSLATION_INITIATION_FACTOR_ACTIVITY (3.91)	TRANSMEMBRANE_RECEPTOR_ACTIVITY (5.18); RECEPTOR_ACTIVITY (4.3)	RNA_PROCESSING (11.35); RNA_SPLICING (9.78); PROTEIN_RNA_COMPLEX_ASSEMBLY (9.24); NUCLEOBASENUCLEOSIDENUCLEOTIDE_AND_NUCLEIC_ACID_METABOLIC_PROCESS (8.06); BIOPOLYMER_METABOLIC_PROCESS (8); RIBONUCLEOPROTEIN_COMPLEX_BIOGENESIS_AND_ASSEMBLY (7.57); TRANSLATIONAL_INITIATION (7.34); TRANSLATION (7.34); MRNA_PROCESSING_GO_0006397 (6.86); MRNA_METABOLIC_PROCESS (6.08); DNA_REPLICATION (5.81); DNA_META…	CELL_SURFACE_RECEPTOR_LINKED_SIGNAL_TRANSDUCTION_GO_0007166 (6.53); SIGNAL_TRANSDUCTION (4.51); G_PROTEIN_COUPLED_RECEPTOR_PROTEIN_SIGNALING_PATHWAY (4.09); SYSTEM_PROCESS (3.55)	REACTOME_METABOLISM_OF_RNA (12.53); REACTOME_METABOLISM_OF_MRNA (12.09); REACTOME_PROCESSING_OF_CAPPED_INTRON_CONTAINING_PRE_MRNA (11.39); REACTOME_MRNA_PROCESSING (10.88); REACTOME_3_UTR_MEDIATED_TRANSLATIONAL_REGULATION (10.38); REACTOME_MRNA_SPLICING (10.21); REACTOME_TRANSLATION (9.95); REACTOME_NONSENSE_MEDIATED_DECAY_ENHANCED_BY_THE_EXON_JUNCTION_COMPLEX (9.43); REACTOME_METABOLISM_OF_PROTE…	REACTOME_SIGNALING_BY_GPCR (10.34); REACTOME_GPCR_DOWNSTREAM_SIGNALING (9.72); REACTOME_GPCR_LIGAND_BINDING (6.15); REACTOME_OLFACTORY_SIGNALING_PATHWAY (4.92); REACTOME_CLASS_A1_RHODOPSIN_LIKE_RECEPTORS (4.57); REACTOME_NEURONAL_SYSTEM (4.23)
HBP1
HES2
HES4
HINFP											REACTOME_RNA_POL_I_TRANSCRIPTION (6.58); REACTOME_PACKAGING_OF_TELOMERE_ENDS (6.34); REACTOME_RNA_POL_I_PROMOTER_OPENING (5.88); REACTOME_DEPOSITION_OF_NEW_CENPA_CONTAINING_NUCLEOSOMES_AT_THE_CENTROMERE (5.78); REACTOME_RNA_POL_I_RNA_POL_III_AND_MITOCHONDRIAL_TRANSCRIPTION (5.71); REACTOME_MEIOTIC_SYNAPSIS (5.48); REACTOME_TELOMERE_MAINTENANCE (5.36); REACTOME_AMYLOIDS (5.25); REACTOME_MEIOTIC_RE…
HOXA7
KLF3
LHX2
MED12
NEUROG3											REACTOME_PYRIMIDINE_METABOLISM (3.18)
NFIL3
NPAT										SIGNAL_TRANSDUCTION (3.51)	REACTOME_RNA_POL_I_PROMOTER_OPENING (50.29); REACTOME_AMYLOIDS (44.21); REACTOME_MEIOTIC_RECOMBINATION (43.48); REACTOME_RNA_POL_I_TRANSCRIPTION (43.25); REACTOME_RNA_POL_I_RNA_POL_III_AND_MITOCHONDRIAL_TRANSCRIPTION (40.36); REACTOME_MEIOSIS (38.07); REACTOME_PACKAGING_OF_TELOMERE_ENDS (37.71); REACTOME_DEPOSITION_OF_NEW_CENPA_CONTAINING_NUCLEOSOMES_AT_THE_CENTROMERE (37.37); REACTOME_TELOMERE_M…	REACTOME_GPCR_DOWNSTREAM_SIGNALING (5.1); REACTOME_SIGNALING_BY_GPCR (3.78)
SMC1A												REACTOME_GPCR_DOWNSTREAM_SIGNALING (4.14); REACTOME_SIGNALING_BY_GPCR (3.65)
SOX4
TBX3
TFDP1			Disease: breast cancer (6.9); Disease: thoracic cancer (6.9)				DOUBLE_STRANDED_DNA_BINDING (4.65); SINGLE_STRANDED_DNA_BINDING (4.49); DNA_DEPENDENT_ATPASE_ACTIVITY (4.38); STRUCTURE_SPECIFIC_DNA_BINDING (4.2)		CELL_CYCLE_PROCESS (28.08); CELL_CYCLE_GO_0007049 (26.08); CELL_CYCLE_PHASE (22.94); M_PHASE (22.16); MITOTIC_CELL_CYCLE (19.71); M_PHASE_OF_MITOTIC_CELL_CYCLE (19); MITOSIS (16.74); DNA_METABOLIC_PROCESS (12.84); REGULATION_OF_CELL_CYCLE (12.61); CHROMOSOME_SEGREGATION (11.23); DNA_DEPENDENT_DNA_REPLICATION (10.84); CELL_CYCLE_CHECKPOINT_GO_0000075 (10.36); DNA_REPLICATION (9.37); REGULATION_OF_…	MULTICELLULAR_ORGANISMAL_DEVELOPMENT (6.49); ANATOMICAL_STRUCTURE_DEVELOPMENT (5.34); SYSTEM_DEVELOPMENT (5.01); ORGAN_DEVELOPMENT (4.74); SYSTEM_PROCESS (3.6)	REACTOME_CELL_CYCLE (49.94); REACTOME_CELL_CYCLE_MITOTIC (42.54); REACTOME_DNA_REPLICATION (36.15); REACTOME_MITOTIC_M_M_G1_PHASES (29.21); REACTOME_MITOTIC_PROMETAPHASE (27.27); REACTOME_G2_M_CHECKPOINTS (17.17); REACTOME_CHROMOSOME_MAINTENANCE (16.86); REACTOME_CELL_CYCLE_CHECKPOINTS (14.01); REACTOME_DNA_REPAIR (12.33); REACTOME_ACTIVATION_OF_ATR_IN_RESPONSE_TO_REPLICATION_STRESS (12.19); REAC…	REACTOME_GPCR_DOWNSTREAM_SIGNALING (5.42); REACTOME_SIGNALING_BY_GPCR (5.34); REACTOME_GPCR_LIGAND_BINDING (3.29)
UBTF							GTPASE_BINDING (5.35); SMALL_GTPASE_BINDING (4.2); STRUCTURE_SPECIFIC_DNA_BINDING (4.12)
ZNF236									REGULATION_OF_CELLULAR_METABOLIC_PROCESS (4.01); REGULATION_OF_METABOLIC_PROCESS (3.95); REGULATION_OF_KINASE_ACTIVITY (3.24)		REACTOME_IMMUNE_SYSTEM (4.09); REACTOME_GLUCOSE_METABOLISM (3.78); REACTOME_INFLUENZA_LIFE_CYCLE (3.54); REACTOME_ADAPTIVE_IMMUNE_SYSTEM (3.5)
ZNF250
ZNF407								RECEPTOR_ACTIVITY (4.15)	TRANSLATION (4.53); MACROMOLECULE_BIOSYNTHETIC_PROCESS (3.74)		REACTOME_CELL_CYCLE (4.73); REACTOME_DNA_REPLICATION (4.35); REACTOME_CELL_CYCLE_MITOTIC (3.94); REACTOME_HIV_INFECTION (3.61); REACTOME_INFLUENZA_LIFE_CYCLE (3.53); REACTOME_HIV_LIFE_CYCLE (3.37); REACTOME_TRANSLATION (3.3); REACTOME_RESPIRATORY_ELECTRON_TRANSPORT_ATP_SYNTHESIS_BY_CHEMIOSMOTIC_COUPLING_AND_HEAT_PRODUCTION_BY_UNCOUPLING_PROTEINS_ (3.17); REACTOME_METABOLISM_OF_RNA (3.12)	REACTOME_SIGNALING_BY_GPCR (6.55); REACTOME_GPCR_DOWNSTREAM_SIGNALING (5.72)
ZNF706							INTRAMOLECULAR_OXIDOREDUCTASE_ACTIVITY (5.56); ISOMERASE_ACTIVITY (4.45)
AEBP2									RNA_METABOLIC_PROCESS (4.22); NUCLEOBASENUCLEOSIDENUCLEOTIDE_AND_NUCLEIC_ACID_METABOLIC_PROCESS (4); BIOPOLYMER_METABOLIC_PROCESS (3.82)
ATF5							STRUCTURAL_CONSTITUENT_OF_RIBOSOME (4.03); UNFOLDED_PROTEIN_BINDING (4.02)				REACTOME_METABOLISM_OF_PROTEINS (5.34); REACTOME_INFLUENZA_LIFE_CYCLE (4.93); REACTOME_METABOLISM_OF_RNA (4.85); REACTOME_3_UTR_MEDIATED_TRANSLATIONAL_REGULATION (4.53); REACTOME_PEPTIDE_CHAIN_ELONGATION (3.9); REACTOME_TRANSLATION (3.74); REACTOME_METABOLISM_OF_MRNA (3.71); REACTOME_INFLUENZA_VIRAL_RNA_TRANSCRIPTION_AND_REPLICATION (3.55); REACTOME_NONSENSE_MEDIATED_DECAY_ENHANCED_BY_THE_EXON_JU…
BARHL1
CLOCK											REACTOME_COPI_MEDIATED_TRANSPORT (4.19); REACTOME_DEPOSITION_OF_NEW_CENPA_CONTAINING_NUCLEOSOMES_AT_THE_CENTROMERE (3.8)	REACTOME_SIGNALING_BY_GPCR (3.42)
CREB3L4									TRANSCRIPTION_FROM_RNA_POLYMERASE_III_PROMOTER (3.5)
DLX1			Disease: Diamond-Blackfan anemia (6.21); Disease: congenital hypoplastic anemia (5.5)				STRUCTURAL_CONSTITUENT_OF_RIBOSOME (42.28); RNA_BINDING (22.88); STRUCTURAL_MOLECULE_ACTIVITY (20.23); TRANSLATION_INITIATION_FACTOR_ACTIVITY (7.45); TRANSLATION_FACTOR_ACTIVITY_NUCLEIC_ACID_BINDING (6.12); TRANSLATION_REGULATOR_ACTIVITY (5.88); ENDODEOXYRIBONUCLEASE_ACTIVITY (5.5); ENDONUCLEASE_ACTIVITY (4.06)	TRANSMEMBRANE_RECEPTOR_ACTIVITY (5.29); RECEPTOR_ACTIVITY (4.77); G_PROTEIN_COUPLED_RECEPTOR_ACTIVITY (3.83)	TRANSLATION (22.85); CELLULAR_BIOSYNTHETIC_PROCESS (15.45); MACROMOLECULE_BIOSYNTHETIC_PROCESS (15.39); BIOSYNTHETIC_PROCESS (12.88); CELLULAR_PROTEIN_METABOLIC_PROCESS (9.42); CELLULAR_MACROMOLECULE_METABOLIC_PROCESS (9.13); PROTEIN_RNA_COMPLEX_ASSEMBLY (8.37); PROTEIN_METABOLIC_PROCESS (8.17); TRANSLATIONAL_INITIATION (7.09); RIBONUCLEOPROTEIN_COMPLEX_BIOGENESIS_AND_ASSEMBLY (6.65); MACROMOLECU…	SIGNAL_TRANSDUCTION (8.2); CELL_SURFACE_RECEPTOR_LINKED_SIGNAL_TRANSDUCTION_GO_0007166 (5.12); MULTICELLULAR_ORGANISMAL_DEVELOPMENT (4.57); SYSTEM_PROCESS (4.03); G_PROTEIN_COUPLED_RECEPTOR_PROTEIN_SIGNALING_PATHWAY (3.98); INTRACELLULAR_SIGNALING_CASCADE (3.68)	REACTOME_3_UTR_MEDIATED_TRANSLATIONAL_REGULATION (59.23); REACTOME_TRANSLATION (56.59); REACTOME_PEPTIDE_CHAIN_ELONGATION (56.25); REACTOME_INFLUENZA_VIRAL_RNA_TRANSCRIPTION_AND_REPLICATION (51.45); REACTOME_NONSENSE_MEDIATED_DECAY_ENHANCED_BY_THE_EXON_JUNCTION_COMPLEX (49.76); REACTOME_SRP_DEPENDENT_COTRANSLATIONAL_PROTEIN_TARGETING_TO_MEMBRANE (49.12); REACTOME_INFLUENZA_LIFE_CYCLE (45.8); REAC…	REACTOME_SIGNALING_BY_GPCR (15.85); REACTOME_GPCR_DOWNSTREAM_SIGNALING (13.56); REACTOME_GPCR_LIGAND_BINDING (6.85); REACTOME_OLFACTORY_SIGNALING_PATHWAY (6.55); REACTOME_CLASS_A1_RHODOPSIN_LIKE_RECEPTORS (4.88); REACTOME_G_ALPHA_I_SIGNALLING_EVENTS (3.91); REACTOME_PEPTIDE_LIGAND_BINDING_RECEPTORS (3.73)
E2F8							TRANSLATION_FACTOR_ACTIVITY_NUCLEIC_ACID_BINDING (7.2); TRANSLATION_REGULATOR_ACTIVITY (7); TRANSLATION_INITIATION_FACTOR_ACTIVITY (5.18); STRUCTURAL_CONSTITUENT_OF_RIBOSOME (4.47); RNA_BINDING (3.6)	TRANSMEMBRANE_RECEPTOR_ACTIVITY (3.78)	PROTEIN_RNA_COMPLEX_ASSEMBLY (4.22); TRANSLATION (3.51); RIBONUCLEOPROTEIN_COMPLEX_BIOGENESIS_AND_ASSEMBLY (3.45); CELLULAR_COMPONENT_ASSEMBLY (3.43)		REACTOME_TRANSLATION (8.26); REACTOME_3_UTR_MEDIATED_TRANSLATIONAL_REGULATION (7.61); REACTOME_METABOLISM_OF_RNA (5.98); REACTOME_PEPTIDE_CHAIN_ELONGATION (5.96); REACTOME_METABOLISM_OF_MRNA (5.89); REACTOME_NONSENSE_MEDIATED_DECAY_ENHANCED_BY_THE_EXON_JUNCTION_COMPLEX (5.82); REACTOME_ACTIVATION_OF_THE_MRNA_UPON_BINDING_OF_THE_CAP_BINDING_COMPLEX_AND_EIFS_AND_SUBSEQUENT_BINDING_TO_43S (5.78); RE…	REACTOME_GPCR_DOWNSTREAM_SIGNALING (7.34); REACTOME_SIGNALING_BY_GPCR (7.07); REACTOME_GPCR_LIGAND_BINDING (3.63)
ETV5											REACTOME_CELL_CYCLE (5.76); REACTOME_DEPOSITION_OF_NEW_CENPA_CONTAINING_NUCLEOSOMES_AT_THE_CENTROMERE (4.99); REACTOME_RESPIRATORY_ELECTRON_TRANSPORT (4.44); REACTOME_MEIOTIC_RECOMBINATION (4.19); REACTOME_RNA_POL_I_TRANSCRIPTION (4.16); REACTOME_PEPTIDE_CHAIN_ELONGATION (4.09); REACTOME_RNA_POL_I_PROMOTER_OPENING (4.09); REACTOME_CHROMOSOME_MAINTENANCE (4); REACTOME_RESPIRATORY_ELECTRON_TRANSPOR…
ETV7							SMALL_CONJUGATING_PROTEIN_SPECIFIC_PROTEASE_ACTIVITY (3.86)
MECOM
FEV									RESPONSE_TO_ENDOGENOUS_STIMULUS (3.98); DNA_REPAIR (3.8)		REACTOME_METABOLISM_OF_VITAMINS_AND_COFACTORS (3.98); REACTOME_RESOLUTION_OF_AP_SITES_VIA_THE_MULTIPLE_NUCLEOTIDE_PATCH_REPLACEMENT_PATHWAY (3.29); REACTOME_BASE_EXCISION_REPAIR (3.15); REACTOME_LAGGING_STRAND_SYNTHESIS (3.15)
ZFHX3
FOXD2
GLIS1
HOXA2
LYL1
MNT							HELICASE_ACTIVITY (4.14)		DNA_REPAIR (9.28); RESPONSE_TO_DNA_DAMAGE_STIMULUS (7.96); DNA_METABOLIC_PROCESS (7.49); RESPONSE_TO_ENDOGENOUS_STIMULUS (6.93); NUCLEOBASENUCLEOSIDENUCLEOTIDE_AND_NUCLEIC_ACID_METABOLIC_PROCESS (4.99); RESPONSE_TO_STRESS (4.63)		REACTOME_UNFOLDED_PROTEIN_RESPONSE (4.3); REACTOME_DIABETES_PATHWAYS (3.09)	REACTOME_SIGNALING_BY_GPCR (3.54)
NKX2-2
RBCK1											REACTOME_COPI_MEDIATED_TRANSPORT (4.05)
TEAD2									RESPONSE_TO_DNA_DAMAGE_STIMULUS (5.21); DNA_METABOLIC_PROCESS (5.08); RESPONSE_TO_ENDOGENOUS_STIMULUS (4.97); DNA_INTEGRITY_CHECKPOINT (4.57); BASE_EXCISION_REPAIR (4.08); NUCLEOBASENUCLEOSIDENUCLEOTIDE_AND_NUCLEIC_ACID_METABOLIC_PROCESS (3.99); DNA_REPAIR (3.95); DNA_DAMAGE_RESPONSESIGNAL_TRANSDUCTION (3.75); DNA_DAMAGE_CHECKPOINT (3.67); CELL_CYCLE_GO_0007049 (3.47); REGULATION_OF_CELL_CYCLE (3…		REACTOME_RESPIRATORY_ELECTRON_TRANSPORT (4.74); REACTOME_RESPIRATORY_ELECTRON_TRANSPORT_ATP_SYNTHESIS_BY_CHEMIOSMOTIC_COUPLING_AND_HEAT_PRODUCTION_BY_UNCOUPLING_PROTEINS_ (4.06); REACTOME_CELL_CYCLE (3.88); REACTOME_TCA_CYCLE_AND_RESPIRATORY_ELECTRON_TRANSPORT (3.79); REACTOME_METABOLISM_OF_PROTEINS (3.55); REACTOME_CELL_CYCLE_CHECKPOINTS (3.52); REACTOME_TRANSLATION (3.41); REACTOME_INFLUENZA_VI…	REACTOME_SIGNALING_BY_GPCR (5.1); REACTOME_GPCR_DOWNSTREAM_SIGNALING (4.36)
MAFG
HOXA4							STRUCTURAL_CONSTITUENT_OF_RIBOSOME (8.25); STRUCTURAL_MOLECULE_ACTIVITY (5.39); RNA_BINDING (4.02)		TRANSLATION (4.77); MACROMOLECULE_BIOSYNTHETIC_PROCESS (4.69); BIOSYNTHETIC_PROCESS (3.77); CELLULAR_BIOSYNTHETIC_PROCESS (3.58)		REACTOME_PEPTIDE_CHAIN_ELONGATION (9.92); REACTOME_INFLUENZA_VIRAL_RNA_TRANSCRIPTION_AND_REPLICATION (9.38); REACTOME_3_UTR_MEDIATED_TRANSLATIONAL_REGULATION (9.26); REACTOME_NONSENSE_MEDIATED_DECAY_ENHANCED_BY_THE_EXON_JUNCTION_COMPLEX (9.23); REACTOME_SRP_DEPENDENT_COTRANSLATIONAL_PROTEIN_TARGETING_TO_MEMBRANE (9.18); REACTOME_INFLUENZA_LIFE_CYCLE (8.49); REACTOME_TRANSLATION (8.27); REACTOME_M…
HOXA6
SOX9
ARNTL									CIRCADIAN_RHYTHM (3.47)		REACTOME_BMAL1_CLOCK_NPAS2_ACTIVATES_CIRCADIAN_EXPRESSION (6.19); REACTOME_CIRCADIAN_CLOCK (5.53); REACTOME_PURINE_RIBONUCLEOSIDE_MONOPHOSPHATE_BIOSYNTHESIS (3.69)
BARX1
ELF2									REGULATION_OF_GENE_EXPRESSION (3.26)		REACTOME_3_UTR_MEDIATED_TRANSLATIONAL_REGULATION (3.63); REACTOME_FORMATION_OF_THE_TERNARY_COMPLEX_AND_SUBSEQUENTLY_THE_43S_COMPLEX (3.44); REACTOME_ACTIVATION_OF_THE_MRNA_UPON_BINDING_OF_THE_CAP_BINDING_COMPLEX_AND_EIFS_AND_SUBSEQUENT_BINDING_TO_43S (3.24); REACTOME_TRANSLATION (3.09)
NFYC
TERF1
UBP1
ZBTB10
ZNF281											REACTOME_METABOLISM_OF_MRNA (3.48); REACTOME_METABOLISM_OF_RNA (3.1)
STAG1											REACTOME_TRNA_AMINOACYLATION (3.46)
PCF11
ZNF12											REACTOME_ACTIVATION_OF_CHAPERONE_GENES_BY_ATF6_ALPHA (3.53); REACTOME_ACTIVATION_OF_CHAPERONES_BY_ATF6_ALPHA (3.35)
ZNF266
ZNF280D											REACTOME_METABOLISM_OF_MRNA (5.57); REACTOME_METABOLISM_OF_RNA (4.77); REACTOME_SYNTHESIS_OF_DNA (3.81); REACTOME_HIV_INFECTION (3.49); REACTOME_S_PHASE (3.43); REACTOME_CELL_CYCLE_CHECKPOINTS (3.32); REACTOME_M_G1_TRANSITION (3.18)
ZNF395
ZNF83							RNA_BINDING (4.89)		CELLULAR_BIOSYNTHETIC_PROCESS (3.92); BIOPOLYMER_METABOLIC_PROCESS (3.6); TRANSLATION (3.5)		REACTOME_METABOLISM_OF_MRNA (6.68); REACTOME_METABOLISM_OF_RNA (5.66); REACTOME_INFLUENZA_LIFE_CYCLE (3.66); REACTOME_3_UTR_MEDIATED_TRANSLATIONAL_REGULATION (3.58); REACTOME_TRANSLATION (3.45); REACTOME_PEPTIDE_CHAIN_ELONGATION (3.27)	REACTOME_GPCR_DOWNSTREAM_SIGNALING (4.32); REACTOME_SIGNALING_BY_GPCR (3.83)
ZNF84
