# Supplementary material for: Systematic target function annotation of human transcription factors
Source: BMC Biol. 2018 Jan 10;16:4. doi: 10.1186/s12915-017-0469-0 (PMC5795274; doi:10.1186/s12915-017-0469-0)
Supplement: Supplementary file 4 — The complete list of TF pairs with significant target function overlaps but lower than expected target gene overlaps. Negative association (i.e., lower than expected target gene overlaps) of two TFs is defined as a negative Phi coefficient of the target gene overlaps of two TFs – TF1 and TF2. (XLSX 46 kb) [file 12915_2017_469_MOESM4_ESM.xlsx]

## Sheet: Table S8 Instruction
Table S8. The complete list of TF pairs with significant target function overlaps but lower than expected target gene overlaps. Negative association (i.e. lower than expected target gene overlaps) of two TFs is defined as a negative Phi coefficient of the target gene overlaps of two TFs TF1 and TF2.
Columns	Description
TF1	First TF
TF2	Second TF
Number Shared Target Functions	Number of shared target functions between TF1 and TF2. Only signficant target functions at FDR 0.05 are included.
Number Shared Target Genes	Number of shared target genes between TF1 and TF2. The number should be small by definition of "lower then expected target gene overlaps".
Shared Target Functions	A list of all shared target functions.
Phi (Target Function Overlap)	The Phi coefficient defined based on the target functions of TF1 and TF2.
FDR (Target Function Overlap)	The FDR (Benjamini–Hochberg corrected p-values) for Fisher's exact test of TF1 and TF2's target function overlap.
Phi (Target Gene Overlap)	The Phi coefficient defined based on the target genes of TF1 and TF2. The number should be negative by definition of "lower then expected target gene overlaps".

## Sheet: TF's target function overlap
TF1	TF2	Number Shared Target Functions	Number Shared Target Genes	Shared Target Functions	Phi (Target Function Overlap)	FDR (Target Function Overlap)	Phi (Target Gene Overlap)
MXI1	RFX1	11	1	REACTOME_MEIOSIS,REACTOME_RNA_POL_I_TRANSCRIPTION,REACTOME_RNA_POL_I_RNA_POL_III_AND_MITOCHONDRIAL_TRANSCRIPTION,REACTOME_CHROMOSOME_MAINTENANCE,REACTOME_DEPOSITION_OF_NEW_CENPA_CONTAINING_NUCLEOSOMES_AT_THE_CENTROMERE,REACTOME_RNA_POL_I_PROMOTER_OPENING,REACTOME_MEIOTIC_RECOMBINATION,REACTOME_MEIOTIC_SYNAPSIS,REACTOME_AMYLOIDS,REACTOME_PACKAGING_OF_TELOMERE_ENDS,REACTOME_TELOMERE_MAINTENANCE	0.885266	1.07611e-23	-0.00102003
TRIM28	VDR	12	0	REACTOME_MEIOSIS,REACTOME_RNA_POL_I_TRANSCRIPTION,REACTOME_TRANSCRIPTION,REACTOME_RNA_POL_I_RNA_POL_III_AND_MITOCHONDRIAL_TRANSCRIPTION,REACTOME_CHROMOSOME_MAINTENANCE,REACTOME_DEPOSITION_OF_NEW_CENPA_CONTAINING_NUCLEOSOMES_AT_THE_CENTROMERE,REACTOME_RNA_POL_I_PROMOTER_OPENING,REACTOME_MEIOTIC_RECOMBINATION,REACTOME_MEIOTIC_SYNAPSIS,REACTOME_AMYLOIDS,REACTOME_PACKAGING_OF_TELOMERE_ENDS,REACTOME_T…	0.825945	3.97143e-23	-0.00312587
LMO2	ZNF263	10	12	RNA_METABOLIC_PROCESS,BIOPOLYMER_METABOLIC_PROCESS,NUCLEOBASENUCLEOSIDENUCLEOTIDE_AND_NUCLEIC_ACID_METABOLIC_PROCESS,TRANSCRIPTION_DNA_DEPENDENT,RNA_BIOSYNTHETIC_PROCESS,REGULATION_OF_TRANSCRIPTION_FROM_RNA_POLYMERASE_II_PROMOTER,REGULATION_OF_TRANSCRIPTIONDNA_DEPENDENT,REGULATION_OF_NUCLEOBASENUCLEOSIDENUCLEOTIDE_AND_NUCLEIC_ACID_METABOLIC_PROCESS,REGULATION_OF_RNA_METABOLIC_PROCESS,TRANSCRIPTIO…	0.707438	3.66774e-18	-0.00684246
ARNTL	BHLHE40	2	0	REACTOME_BMAL1_CLOCK_NPAS2_ACTIVATES_CIRCADIAN_EXPRESSION,REACTOME_CIRCADIAN_CLOCK	0.706506	2.28906e-05	-0.00172238
ETV5	MXI1	10	1	REACTOME_MEIOSIS,REACTOME_RNA_POL_I_TRANSCRIPTION,REACTOME_RNA_POL_I_RNA_POL_III_AND_MITOCHONDRIAL_TRANSCRIPTION,REACTOME_CHROMOSOME_MAINTENANCE,REACTOME_DEPOSITION_OF_NEW_CENPA_CONTAINING_NUCLEOSOMES_AT_THE_CENTROMERE,REACTOME_RNA_POL_I_PROMOTER_OPENING,REACTOME_MEIOTIC_RECOMBINATION,REACTOME_AMYLOIDS,REACTOME_PACKAGING_OF_TELOMERE_ENDS,REACTOME_TELOMERE_MAINTENANCE	0.670438	1.5776e-17	-0.000683773
HINFP	NFYA	12	1	REACTOME_MEIOSIS,REACTOME_RNA_POL_I_TRANSCRIPTION,REACTOME_TRANSCRIPTION,REACTOME_RNA_POL_I_RNA_POL_III_AND_MITOCHONDRIAL_TRANSCRIPTION,REACTOME_CHROMOSOME_MAINTENANCE,REACTOME_DEPOSITION_OF_NEW_CENPA_CONTAINING_NUCLEOSOMES_AT_THE_CENTROMERE,REACTOME_RNA_POL_I_PROMOTER_OPENING,REACTOME_MEIOTIC_RECOMBINATION,REACTOME_MEIOTIC_SYNAPSIS,REACTOME_AMYLOIDS,REACTOME_PACKAGING_OF_TELOMERE_ENDS,REACTOME_T…	0.65015	1.16318e-20	-0.00386404
PGR	EGR4	4	0	NEGATIVE_REGULATION_OF_APOPTOSIS,ANTI_APOPTOSIS,NEGATIVE_REGULATION_OF_DEVELOPMENTAL_PROCESS,NEGATIVE_REGULATION_OF_PROGRAMMED_CELL_DEATH	0.594123	5.55107e-08	-0.000471977
NR1H4	NR1H3	1	0	STEROID_METABOLIC_PROCESS	0.57686	0.00773907	-0.000204209
GTF2F1	E2F2	6	0	REACTOME_MEIOSIS,REACTOME_CELL_CYCLE,REACTOME_CHROMOSOME_MAINTENANCE,REACTOME_MEIOTIC_RECOMBINATION,REACTOME_MEIOTIC_SYNAPSIS,REACTOME_TELOMERE_MAINTENANCE	0.521653	1.1444e-09	-0.00466304
ASCL2	E2F2	6	0	REACTOME_MEIOSIS,REACTOME_CELL_CYCLE,REACTOME_CHROMOSOME_MAINTENANCE,REACTOME_MEIOTIC_RECOMBINATION,REACTOME_MEIOTIC_SYNAPSIS,REACTOME_TELOMERE_MAINTENANCE	0.521653	1.1444e-09	-0.00191791
NR3C1	E2F2	6	0	REACTOME_MEIOSIS,REACTOME_CELL_CYCLE,REACTOME_CHROMOSOME_MAINTENANCE,REACTOME_MEIOTIC_RECOMBINATION,REACTOME_MEIOTIC_SYNAPSIS,REACTOME_TELOMERE_MAINTENANCE	0.484649	3.44579e-09	-0.00920329
MYBL2	SMAD4	3	0	REACTOME_SMAD2_SMAD3_SMAD4_HETEROTRIMER_REGULATES_TRANSCRIPTION,REACTOME_TRANSCRIPTIONAL_ACTIVITY_OF_SMAD2_SMAD3_SMAD4_HETEROTRIMER,REACTOME_SIGNALING_BY_TGF_BETA_RECEPTOR_COMPLEX	0.47178	1.28167e-05	-0.00156188
KAT2A	E2F2	6	0	REACTOME_MEIOSIS,REACTOME_CELL_CYCLE,REACTOME_CHROMOSOME_MAINTENANCE,REACTOME_MEIOTIC_RECOMBINATION,REACTOME_MEIOTIC_SYNAPSIS,REACTOME_TELOMERE_MAINTENANCE	0.468783	5.5766e-09	-0.00366755
SOX2	CTBP2	16	4	TRANSCRIPTION_FACTOR_ACTIVITY,RNA_METABOLIC_PROCESS,BIOPOLYMER_METABOLIC_PROCESS,NUCLEOBASENUCLEOSIDENUCLEOTIDE_AND_NUCLEIC_ACID_METABOLIC_PROCESS,TRANSCRIPTION_DNA_DEPENDENT,RNA_BIOSYNTHETIC_PROCESS,REGULATION_OF_TRANSCRIPTION_FROM_RNA_POLYMERASE_II_PROMOTER,REGULATION_OF_CELLULAR_METABOLIC_PROCESS,REGULATION_OF_GENE_EXPRESSION,REGULATION_OF_TRANSCRIPTIONDNA_DEPENDENT,TRANSCRIPTION,REGULATION_OF…	0.462321	4.87908e-17	-0.0067457
FOXO3	EGR2	3	0	POSITIVE_REGULATION_OF_DEVELOPMENTAL_PROCESS,REGULATION_OF_APOPTOSIS,REGULATION_OF_PROGRAMMED_CELL_DEATH	0.459949	2.27949e-05	-0.000782523
RARB	FOXO3	6	0	CELL_DEVELOPMENT,PROGRAMMED_CELL_DEATH,REGULATION_OF_DEVELOPMENTAL_PROCESS,REGULATION_OF_APOPTOSIS,REGULATION_OF_PROGRAMMED_CELL_DEATH,APOPTOSIS_GO	0.457949	2.22337e-09	-0.00149349
BCLAF1	E2F2	6	0	REACTOME_MEIOSIS,REACTOME_CELL_CYCLE,REACTOME_CHROMOSOME_MAINTENANCE,REACTOME_MEIOTIC_RECOMBINATION,REACTOME_MEIOTIC_SYNAPSIS,REACTOME_TELOMERE_MAINTENANCE	0.454324	8.66103e-09	-0.00611059
TAF7	E2F2	6	0	REACTOME_MEIOSIS,REACTOME_CELL_CYCLE,REACTOME_CHROMOSOME_MAINTENANCE,REACTOME_MEIOTIC_RECOMBINATION,REACTOME_MEIOTIC_SYNAPSIS,REACTOME_TELOMERE_MAINTENANCE	0.454324	8.66103e-09	-0.00546395
HINFP	E2F2	5	0	REACTOME_MEIOSIS,REACTOME_CHROMOSOME_MAINTENANCE,REACTOME_MEIOTIC_RECOMBINATION,REACTOME_MEIOTIC_SYNAPSIS,REACTOME_TELOMERE_MAINTENANCE	0.451355	1.23315e-07	-0.00369712
LMO2	CTBP2	10	4	RNA_METABOLIC_PROCESS,BIOPOLYMER_METABOLIC_PROCESS,NUCLEOBASENUCLEOSIDENUCLEOTIDE_AND_NUCLEIC_ACID_METABOLIC_PROCESS,TRANSCRIPTION_DNA_DEPENDENT,RNA_BIOSYNTHETIC_PROCESS,REGULATION_OF_TRANSCRIPTION_FROM_RNA_POLYMERASE_II_PROMOTER,REGULATION_OF_TRANSCRIPTIONDNA_DEPENDENT,REGULATION_OF_NUCLEOBASENUCLEOSIDENUCLEOTIDE_AND_NUCLEIC_ACID_METABOLIC_PROCESS,REGULATION_OF_RNA_METABOLIC_PROCESS,TRANSCRIPTIO…	0.441119	2.72521e-13	-0.00979832
SOX2	SUZ12	15	6	TRANSCRIPTION_FACTOR_ACTIVITY,RNA_METABOLIC_PROCESS,BIOPOLYMER_METABOLIC_PROCESS,NUCLEOBASENUCLEOSIDENUCLEOTIDE_AND_NUCLEIC_ACID_METABOLIC_PROCESS,TRANSCRIPTION_DNA_DEPENDENT,RNA_BIOSYNTHETIC_PROCESS,REGULATION_OF_CELLULAR_METABOLIC_PROCESS,REGULATION_OF_GENE_EXPRESSION,REGULATION_OF_TRANSCRIPTIONDNA_DEPENDENT,TRANSCRIPTION,REGULATION_OF_METABOLIC_PROCESS,REGULATION_OF_NUCLEOBASENUCLEOSIDENUCLEOT…	0.416547	8.43926e-15	-0.0095809
VDR	TAF1	12	0	REACTOME_MEIOSIS,REACTOME_RNA_POL_I_TRANSCRIPTION,REACTOME_TRANSCRIPTION,REACTOME_RNA_POL_I_RNA_POL_III_AND_MITOCHONDRIAL_TRANSCRIPTION,REACTOME_CHROMOSOME_MAINTENANCE,REACTOME_DEPOSITION_OF_NEW_CENPA_CONTAINING_NUCLEOSOMES_AT_THE_CENTROMERE,REACTOME_RNA_POL_I_PROMOTER_OPENING,REACTOME_MEIOTIC_RECOMBINATION,REACTOME_MEIOTIC_SYNAPSIS,REACTOME_AMYLOIDS,REACTOME_PACKAGING_OF_TELOMERE_ENDS,REACTOME_T…	0.413352	6.19993e-14	-0.00954212
POU2F2	E2F2	6	0	REACTOME_MEIOSIS,REACTOME_CELL_CYCLE,REACTOME_CHROMOSOME_MAINTENANCE,REACTOME_MEIOTIC_RECOMBINATION,REACTOME_MEIOTIC_SYNAPSIS,REACTOME_TELOMERE_MAINTENANCE	0.407105	3.85381e-08	-0.00603798
AEBP2	LEF1	1	2	NUCLEOBASENUCLEOSIDENUCLEOTIDE_AND_NUCLEIC_ACID_METABOLIC_PROCESS	0.407034	0.0304643	-0.00344714
AEBP2	ELF5	1	0	RNA_METABOLIC_PROCESS	0.407034	0.0304643	-0.00653266
ZNF263	PBX3	3	7	REGULATION_OF_TRANSCRIPTION_FROM_RNA_POLYMERASE_II_PROMOTER,REGULATION_OF_TRANSCRIPTIONDNA_DEPENDENT,REGULATION_OF_RNA_METABOLIC_PROCESS	0.405636	1.00816e-05	-0.000674776
TRIM28	E2F2	5	0	REACTOME_MEIOSIS,REACTOME_CHROMOSOME_MAINTENANCE,REACTOME_MEIOTIC_RECOMBINATION,REACTOME_MEIOTIC_SYNAPSIS,REACTOME_TELOMERE_MAINTENANCE	0.402125	4.84627e-07	-0.00375557
LMO2	SUZ12	9	4	RNA_METABOLIC_PROCESS,BIOPOLYMER_METABOLIC_PROCESS,NUCLEOBASENUCLEOSIDENUCLEOTIDE_AND_NUCLEIC_ACID_METABOLIC_PROCESS,TRANSCRIPTION_DNA_DEPENDENT,RNA_BIOSYNTHETIC_PROCESS,REGULATION_OF_TRANSCRIPTIONDNA_DEPENDENT,REGULATION_OF_NUCLEOBASENUCLEOSIDENUCLEOTIDE_AND_NUCLEIC_ACID_METABOLIC_PROCESS,REGULATION_OF_RNA_METABOLIC_PROCESS,TRANSCRIPTION_FROM_RNA_POLYMERASE_II_PROMOTER	0.381786	9.41095e-11	-0.0179678
BARX2	DDIT3	1	0	REACTOME_PERK_REGULATED_GENE_EXPRESSION	0.377001	0.0199462	-0.00138874
ELF2	SMARCA4	4	0	REACTOME_TRANSLATION,REACTOME_FORMATION_OF_THE_TERNARY_COMPLEX_AND_SUBSEQUENTLY_THE_43S_COMPLEX,REACTOME_ACTIVATION_OF_THE_MRNA_UPON_BINDING_OF_THE_CAP_BINDING_COMPLEX_AND_EIFS_AND_SUBSEQUENT_BINDING_TO_43S,REACTOME_3_UTR_MEDIATED_TRANSLATIONAL_REGULATION	0.374084	8.91969e-07	-0.0074125
BCL11A	E2F2	4	0	REACTOME_MEIOSIS,REACTOME_MEIOTIC_RECOMBINATION,REACTOME_MEIOTIC_SYNAPSIS,REACTOME_TELOMERE_MAINTENANCE	0.359209	1.49035e-05	-0.0042972
ZNF407	NFYB	6	4	RECEPTOR_ACTIVITY,REACTOME_CELL_CYCLE,REACTOME_SIGNALING_BY_GPCR,REACTOME_CELL_CYCLE_MITOTIC,REACTOME_GPCR_DOWNSTREAM_SIGNALING,REACTOME_DNA_REPLICATION	0.359076	3.01058e-07	-0.00798336
ZNF407	GABPA	6	8	REACTOME_TRANSLATION,REACTOME_SIGNALING_BY_GPCR,REACTOME_GPCR_DOWNSTREAM_SIGNALING,REACTOME_METABOLISM_OF_RNA,REACTOME_INFLUENZA_LIFE_CYCLE,REACTOME_HIV_INFECTION	0.359076	3.01058e-07	-2.41937e-05
NIPBL	TRIM28	9	0	REACTOME_MEIOSIS,REACTOME_RNA_POL_I_TRANSCRIPTION,REACTOME_TRANSCRIPTION,REACTOME_RNA_POL_I_RNA_POL_III_AND_MITOCHONDRIAL_TRANSCRIPTION,REACTOME_CHROMOSOME_MAINTENANCE,REACTOME_DEPOSITION_OF_NEW_CENPA_CONTAINING_NUCLEOSOMES_AT_THE_CENTROMERE,REACTOME_RNA_POL_I_PROMOTER_OPENING,REACTOME_MEIOTIC_RECOMBINATION,REACTOME_PACKAGING_OF_TELOMERE_ENDS	0.35022	2.18303e-09	-0.0102476
TCF3	MYCN	12	6	DNA_METABOLIC_PROCESS,DNA_REPAIR,BIOPOLYMER_METABOLIC_PROCESS,NUCLEOBASENUCLEOSIDENUCLEOTIDE_AND_NUCLEIC_ACID_METABOLIC_PROCESS,RESPONSE_TO_ENDOGENOUS_STIMULUS,RESPONSE_TO_STRESS,DNA_REPLICATION,RESPONSE_TO_DNA_DAMAGE_STIMULUS,REACTOME_CELL_CYCLE,REACTOME_CELL_CYCLE_MITOTIC,REACTOME_CELL_CYCLE_CHECKPOINTS,REACTOME_G2_M_CHECKPOINTS	0.346988	1.2254e-10	-0.00430625
ELF2	GTF2B	4	0	REACTOME_TRANSLATION,REACTOME_FORMATION_OF_THE_TERNARY_COMPLEX_AND_SUBSEQUENTLY_THE_43S_COMPLEX,REACTOME_ACTIVATION_OF_THE_MRNA_UPON_BINDING_OF_THE_CAP_BINDING_COMPLEX_AND_EIFS_AND_SUBSEQUENT_BINDING_TO_43S,REACTOME_3_UTR_MEDIATED_TRANSLATIONAL_REGULATION	0.343832	1.79571e-06	-0.00826328
ZNF281	HOXA4	2	0	REACTOME_METABOLISM_OF_MRNA,REACTOME_METABOLISM_OF_RNA	0.340805	0.00067732	-0.00247111
ELF2	BCL3	4	0	REACTOME_TRANSLATION,REACTOME_FORMATION_OF_THE_TERNARY_COMPLEX_AND_SUBSEQUENTLY_THE_43S_COMPLEX,REACTOME_ACTIVATION_OF_THE_MRNA_UPON_BINDING_OF_THE_CAP_BINDING_COMPLEX_AND_EIFS_AND_SUBSEQUENT_BINDING_TO_43S,REACTOME_3_UTR_MEDIATED_TRANSLATIONAL_REGULATION	0.333572	2.29309e-06	-0.0084182
GMEB1	CTCF	1	22	RNA_METABOLIC_PROCESS	0.3322	0.0261402	-0.00045236
TCF4	ESR2	1	1	REACTOME_NUCLEAR_RECEPTOR_TRANSCRIPTION_PATHWAY	0.3322	0.0261402	-0.00328173
JUNB	GFI1	3	0	NEGATIVE_REGULATION_OF_CELLULAR_PROCESS,REGULATION_OF_GENE_EXPRESSION,NEGATIVE_REGULATION_OF_BIOLOGICAL_PROCESS	0.322986	0.000155506	-0.000530911
ZNF280D	MITF	3	0	REACTOME_CELL_CYCLE_CHECKPOINTS,REACTOME_SYNTHESIS_OF_DNA,REACTOME_S_PHASE	0.32215	0.000298849	-0.00175778
GTF2B	E2F2	6	1	REACTOME_MEIOSIS,REACTOME_CELL_CYCLE,REACTOME_CHROMOSOME_MAINTENANCE,REACTOME_MEIOTIC_RECOMBINATION,REACTOME_MEIOTIC_SYNAPSIS,REACTOME_TELOMERE_MAINTENANCE	0.320746	7.83442e-07	-0.000609003
ELF2	TBP	4	0	REACTOME_TRANSLATION,REACTOME_FORMATION_OF_THE_TERNARY_COMPLEX_AND_SUBSEQUENTLY_THE_43S_COMPLEX,REACTOME_ACTIVATION_OF_THE_MRNA_UPON_BINDING_OF_THE_CAP_BINDING_COMPLEX_AND_EIFS_AND_SUBSEQUENT_BINDING_TO_43S,REACTOME_3_UTR_MEDIATED_TRANSLATIONAL_REGULATION	0.319714	3.23819e-06	-0.00859794
GMEB2	ELK4	10	4	STRUCTURAL_CONSTITUENT_OF_RIBOSOME,REACTOME_TRANSLATION,REACTOME_SRP_DEPENDENT_COTRANSLATIONAL_PROTEIN_TARGETING_TO_MEMBRANE,REACTOME_PEPTIDE_CHAIN_ELONGATION,REACTOME_3_UTR_MEDIATED_TRANSLATIONAL_REGULATION,REACTOME_METABOLISM_OF_MRNA,REACTOME_METABOLISM_OF_RNA,REACTOME_INFLUENZA_LIFE_CYCLE,REACTOME_INFLUENZA_VIRAL_RNA_TRANSCRIPTION_AND_REPLICATION,REACTOME_NONSENSE_MEDIATED_DECAY_ENHANCED_BY_TH…	0.316086	2.12211e-10	-0.00133327
HSF1	FOSB	1	0	RESPONSE_TO_BIOTIC_STIMULUS	0.315017	0.0291817	-0.000903737
BCL3	E2F2	6	1	REACTOME_MEIOSIS,REACTOME_CELL_CYCLE,REACTOME_CHROMOSOME_MAINTENANCE,REACTOME_MEIOTIC_RECOMBINATION,REACTOME_MEIOTIC_SYNAPSIS,REACTOME_TELOMERE_MAINTENANCE	0.310795	1.14213e-06	-0.000892751
MYCN	MITF	6	0	REACTOME_ORC1_REMOVAL_FROM_CHROMATIN,REACTOME_CELL_CYCLE_CHECKPOINTS,REACTOME_G1_S_TRANSITION,REACTOME_SYNTHESIS_OF_DNA,REACTOME_MITOTIC_G1_G1_S_PHASES,REACTOME_S_PHASE	0.305587	1.95381e-06	-0.00104815
IKZF1	MITF	6	0	REACTOME_ORC1_REMOVAL_FROM_CHROMATIN,REACTOME_CELL_CYCLE_CHECKPOINTS,REACTOME_G1_S_TRANSITION,REACTOME_SYNTHESIS_OF_DNA,REACTOME_MITOTIC_G1_G1_S_PHASES,REACTOME_S_PHASE	0.305587	1.95381e-06	-0.00413453
REST	PHOX2A	2	0	SYNAPTIC_TRANSMISSION,TRANSMISSION_OF_NERVE_IMPULSE	0.305314	0.00297212	-0.00191717
FOXO3	CREB1	7	0	CELL_DEVELOPMENT,PROGRAMMED_CELL_DEATH,REGULATION_OF_DEVELOPMENTAL_PROCESS,POSITIVE_REGULATION_OF_DEVELOPMENTAL_PROCESS,REGULATION_OF_APOPTOSIS,REGULATION_OF_PROGRAMMED_CELL_DEATH,APOPTOSIS_GO	0.305299	8.13993e-09	-0.00292103
TBP	E2F2	6	1	REACTOME_MEIOSIS,REACTOME_CELL_CYCLE,REACTOME_CHROMOSOME_MAINTENANCE,REACTOME_MEIOTIC_RECOMBINATION,REACTOME_MEIOTIC_SYNAPSIS,REACTOME_TELOMERE_MAINTENANCE	0.297333	1.93243e-06	-0.00121588
GABPA	NFATC1	9	9	REACTOME_TRANSLATION,REACTOME_SRP_DEPENDENT_COTRANSLATIONAL_PROTEIN_TARGETING_TO_MEMBRANE,REACTOME_PROCESSING_OF_CAPPED_INTRON_CONTAINING_PRE_MRNA,REACTOME_PEPTIDE_CHAIN_ELONGATION,REACTOME_MRNA_PROCESSING,REACTOME_METABOLISM_OF_PROTEINS,REACTOME_METABOLISM_OF_MRNA,REACTOME_METABOLISM_OF_RNA,REACTOME_INFLUENZA_LIFE_CYCLE	0.290906	9.71868e-08	-0.00397046
SIN3A	MITF	6	0	REACTOME_ORC1_REMOVAL_FROM_CHROMATIN,REACTOME_CELL_CYCLE_CHECKPOINTS,REACTOME_G1_S_TRANSITION,REACTOME_SYNTHESIS_OF_DNA,REACTOME_MITOTIC_G1_G1_S_PHASES,REACTOME_S_PHASE	0.290182	3.59641e-06	-0.00203033
FEV	NFIC	5	0	DNA_REPAIR,RESPONSE_TO_ENDOGENOUS_STIMULUS,REACTOME_BASE_EXCISION_REPAIR,REACTOME_RESOLUTION_OF_AP_SITES_VIA_THE_MULTIPLE_NUCLEOTIDE_PATCH_REPLACEMENT_PATHWAY,REACTOME_LAGGING_STRAND_SYNTHESIS	0.290067	4.11675e-06	-0.00796205
FOXA1	EGR4	3	0	NEGATIVE_REGULATION_OF_APOPTOSIS,NEGATIVE_REGULATION_OF_DEVELOPMENTAL_PROCESS,NEGATIVE_REGULATION_OF_PROGRAMMED_CELL_DEATH	0.287253	0.000467718	-0.00176125
ELF2	ATF5	2	0	REACTOME_TRANSLATION,REACTOME_3_UTR_MEDIATED_TRANSLATIONAL_REGULATION	0.284732	0.00500825	-0.00494027
RARG	EGR2	2	0	REGULATION_OF_APOPTOSIS,REGULATION_OF_PROGRAMMED_CELL_DEATH	0.284488	0.00573944	-0.00107196
MYB	EGR4	4	0	NEGATIVE_REGULATION_OF_APOPTOSIS,ANTI_APOPTOSIS,NEGATIVE_REGULATION_OF_DEVELOPMENTAL_PROCESS,NEGATIVE_REGULATION_OF_PROGRAMMED_CELL_DEATH	0.279853	4.23212e-05	-0.00113687
NFKB2	EGR4	2	0	NEGATIVE_REGULATION_OF_APOPTOSIS,NEGATIVE_REGULATION_OF_PROGRAMMED_CELL_DEATH	0.278618	0.00604126	-0.000927829
FOXO4	E2F3	3	0	REACTOME_CELL_CYCLE,REACTOME_G1_PHASE,REACTOME_MITOTIC_G1_G1_S_PHASES	0.277083	0.000827059	-0.000885374
PGR	EGR2	2	0	REGULATION_OF_APOPTOSIS,REGULATION_OF_PROGRAMMED_CELL_DEATH	0.267635	0.00749702	-0.00110718
TEF	MYOD1	3	0	STRUCTURAL_MOLECULE_ACTIVITY,STRUCTURAL_CONSTITUENT_OF_MUSCLE,REGULATION_OF_HEART_CONTRACTION	0.267062	0.00109752	-0.000250119
ZNF407	GTF2B	6	5	TRANSLATION,REACTOME_TRANSLATION,REACTOME_CELL_CYCLE,REACTOME_METABOLISM_OF_RNA,REACTOME_INFLUENZA_LIFE_CYCLE,REACTOME_HIV_INFECTION	0.26623	1.17976e-05	-0.00203723
REST	POU3F2	1	0	CELL_CELL_SIGNALING	0.265782	0.0415422	-0.00271145
STAT3	NFAM1	10	0	NEGATIVE_REGULATION_OF_APOPTOSIS,IMMUNE_SYSTEM_PROCESS,POSITIVE_REGULATION_OF_BIOLOGICAL_PROCESS,RESPONSE_TO_EXTERNAL_STIMULUS,NEGATIVE_REGULATION_OF_DEVELOPMENTAL_PROCESS,REGULATION_OF_APOPTOSIS,NEGATIVE_REGULATION_OF_PROGRAMMED_CELL_DEATH,REGULATION_OF_PROGRAMMED_CELL_DEATH,REACTOME_IMMUNE_SYSTEM,REACTOME_CYTOKINE_SIGNALING_IN_IMMUNE_SYSTEM	0.264393	2.96306e-07	-0.00234223
YY1	MITF	9	0	REACTOME_ORC1_REMOVAL_FROM_CHROMATIN,REACTOME_CELL_CYCLE_CHECKPOINTS,REACTOME_CYCLIN_E_ASSOCIATED_EVENTS_DURING_G1_S_TRANSITION_,REACTOME_P53_DEPENDENT_G1_DNA_DAMAGE_RESPONSE,REACTOME_G1_S_TRANSITION,REACTOME_SYNTHESIS_OF_DNA,REACTOME_MITOTIC_G1_G1_S_PHASES,REACTOME_S_PHASE,REACTOME_SCFSKP2_MEDIATED_DEGRADATION_OF_P27_P21	0.264019	9.93336e-08	-0.00354562
PGR	NFAM1	5	0	NEGATIVE_REGULATION_OF_APOPTOSIS,NEGATIVE_REGULATION_OF_DEVELOPMENTAL_PROCESS,REGULATION_OF_APOPTOSIS,NEGATIVE_REGULATION_OF_PROGRAMMED_CELL_DEATH,REGULATION_OF_PROGRAMMED_CELL_DEATH	0.263683	3.42785e-05	-0.000746326
RARG	FOXO3	2	0	REGULATION_OF_APOPTOSIS,REGULATION_OF_PROGRAMMED_CELL_DEATH	0.262584	0.00826092	-0.00129302
ESR1	EGR4	3	0	NEGATIVE_REGULATION_OF_APOPTOSIS,NEGATIVE_REGULATION_OF_DEVELOPMENTAL_PROCESS,NEGATIVE_REGULATION_OF_PROGRAMMED_CELL_DEATH	0.262191	0.000812064	-0.0016654
CTBP2	PBX3	3	1	REGULATION_OF_TRANSCRIPTION_FROM_RNA_POLYMERASE_II_PROMOTER,REGULATION_OF_TRANSCRIPTIONDNA_DEPENDENT,REGULATION_OF_RNA_METABOLIC_PROCESS	0.253546	0.00018548	-0.0103272
AEBP2	CTBP2	3	0	RNA_METABOLIC_PROCESS,BIOPOLYMER_METABOLIC_PROCESS,NUCLEOBASENUCLEOSIDENUCLEOTIDE_AND_NUCLEIC_ACID_METABOLIC_PROCESS	0.253546	0.00018548	-0.0107434
NR1I3	AHR	2	0	PharmGKB_PA145011115_Phenytoin_Pathway_Pharmacokinetics,REACTOME_BIOLOGICAL_OXIDATIONS	0.253457	0.0089977	-0.000204215
SREBF1	PPARD	6	0	PharmGKB_PA2031_Statin_Pathway_Pharmacodynamics,REACTOME_METABOLISM_OF_LIPIDS_AND_LIPOPROTEINS,REACTOME_FATTY_ACID_TRIACYLGLYCEROL_AND_KETONE_BODY_METABOLISM,REACTOME_LIPID_DIGESTION_MOBILIZATION_AND_TRANSPORT,REACTOME_LIPOPROTEIN_METABOLISM,REACTOME_CHYLOMICRON_MEDIATED_LIPID_TRANSPORT	0.252471	2.72037e-05	-0.00355453
SRF	CTCF	2	67	REACTOME_GPCR_DOWNSTREAM_SIGNALING,REACTOME_METABOLISM_OF_MRNA	0.24692	0.0107417	-0.00307513
ZNF407	TBP	6	4	MACROMOLECULE_BIOSYNTHETIC_PROCESS,TRANSLATION,REACTOME_TRANSLATION,REACTOME_CELL_CYCLE,REACTOME_METABOLISM_OF_RNA,REACTOME_INFLUENZA_LIFE_CYCLE	0.246008	2.87496e-05	-0.0065824
AEBP2	SUZ12	3	0	RNA_METABOLIC_PROCESS,BIOPOLYMER_METABOLIC_PROCESS,NUCLEOBASENUCLEOSIDENUCLEOTIDE_AND_NUCLEIC_ACID_METABOLIC_PROCESS	0.24517	0.000226405	-0.01364
ZNF236	IRF1	2	0	REACTOME_IMMUNE_SYSTEM,REACTOME_ADAPTIVE_IMMUNE_SYSTEM	0.241031	0.011627	-0.00359637
DAND5	EGR2	2	0	REGULATION_OF_APOPTOSIS,REGULATION_OF_PROGRAMMED_CELL_DEATH	0.241031	0.011627	-0.000479054
SUZ12	RUNX1	21	11	RNA_METABOLIC_PROCESS,SYSTEM_DEVELOPMENT,NERVOUS_SYSTEM_DEVELOPMENT,BIOPOLYMER_METABOLIC_PROCESS,NUCLEOBASENUCLEOSIDENUCLEOTIDE_AND_NUCLEIC_ACID_METABOLIC_PROCESS,TRANSCRIPTION_DNA_DEPENDENT,RNA_BIOSYNTHETIC_PROCESS,MULTICELLULAR_ORGANISMAL_DEVELOPMENT,REGULATION_OF_CELLULAR_METABOLIC_PROCESS,REGULATION_OF_GENE_EXPRESSION,REGULATION_OF_TRANSCRIPTIONDNA_DEPENDENT,PROTEIN_METABOLIC_PROCESS,ANATOMIC…	0.240646	4.12272e-09	-0.0500382
ZNF407	SMARCA4	5	1	REACTOME_TRANSLATION,REACTOME_CELL_CYCLE,REACTOME_GPCR_DOWNSTREAM_SIGNALING,REACTOME_METABOLISM_OF_RNA,REACTOME_INFLUENZA_LIFE_CYCLE	0.240025	0.000134054	-0.0129597
BACH2	MITF	9	0	REACTOME_ORC1_REMOVAL_FROM_CHROMATIN,REACTOME_CELL_CYCLE_CHECKPOINTS,REACTOME_CYCLIN_E_ASSOCIATED_EVENTS_DURING_G1_S_TRANSITION_,REACTOME_P53_DEPENDENT_G1_DNA_DAMAGE_RESPONSE,REACTOME_G1_S_TRANSITION,REACTOME_SYNTHESIS_OF_DNA,REACTOME_MITOTIC_G1_G1_S_PHASES,REACTOME_S_PHASE,REACTOME_SCFSKP2_MEDIATED_DEGRADATION_OF_P27_P21	0.239328	4.68669e-07	-0.0063577
ARNT	GFI1	2	0	REGULATION_OF_GENE_EXPRESSION,NEGATIVE_REGULATION_OF_BIOLOGICAL_PROCESS	0.237662	0.0105324	-0.000621683
ARNTL	ARNT	2	0	REACTOME_BMAL1_CLOCK_NPAS2_ACTIVATES_CIRCADIAN_EXPRESSION,REACTOME_CIRCADIAN_CLOCK	0.237662	0.0105324	-0.00218547
ELF2	HOXA4	2	0	REACTOME_TRANSLATION,REACTOME_3_UTR_MEDIATED_TRANSLATIONAL_REGULATION	0.237662	0.0105324	-0.00273757
CTBP2	RUNX1	20	6	RNA_METABOLIC_PROCESS,SYSTEM_DEVELOPMENT,NERVOUS_SYSTEM_DEVELOPMENT,BIOPOLYMER_METABOLIC_PROCESS,NUCLEOBASENUCLEOSIDENUCLEOTIDE_AND_NUCLEIC_ACID_METABOLIC_PROCESS,TRANSCRIPTION_DNA_DEPENDENT,RNA_BIOSYNTHETIC_PROCESS,MULTICELLULAR_ORGANISMAL_DEVELOPMENT,REGULATION_OF_TRANSCRIPTION_FROM_RNA_POLYMERASE_II_PROMOTER,REGULATION_OF_CELLULAR_METABOLIC_PROCESS,REGULATION_OF_GENE_EXPRESSION,REGULATION_OF_T…	0.237414	8.26966e-09	-0.0406894
TEAD2	E2F1	11	8	DNA_METABOLIC_PROCESS,DNA_REPAIR,NUCLEOBASENUCLEOSIDENUCLEOTIDE_AND_NUCLEIC_ACID_METABOLIC_PROCESS,RESPONSE_TO_ENDOGENOUS_STIMULUS,CELL_CYCLE_GO_0007049,BASE_EXCISION_REPAIR,RESPONSE_TO_DNA_DAMAGE_STIMULUS,REACTOME_CELL_CYCLE,REACTOME_SIGNALING_BY_GPCR,REACTOME_CELL_CYCLE_CHECKPOINTS,REACTOME_GPCR_DOWNSTREAM_SIGNALING	0.231331	5.43087e-07	-0.00642849
MYCN	E2F3	5	0	REACTOME_CELL_CYCLE,REACTOME_CELL_CYCLE_CHECKPOINTS,REACTOME_M_G1_TRANSITION,REACTOME_G1_S_TRANSITION,REACTOME_MITOTIC_G1_G1_S_PHASES	0.230907	0.00019275	-0.00314815
NANOG	MITF	4	0	REACTOME_ORC1_REMOVAL_FROM_CHROMATIN,REACTOME_CYCLIN_E_ASSOCIATED_EVENTS_DURING_G1_S_TRANSITION_,REACTOME_P53_DEPENDENT_G1_DNA_DAMAGE_RESPONSE,REACTOME_SCFSKP2_MEDIATED_DEGRADATION_OF_P27_P21	0.230099	0.000674912	-0.00442983
POU5F1	MYCN	8	2	DNA_METABOLIC_PROCESS,DNA_REPAIR,BIOPOLYMER_METABOLIC_PROCESS,NUCLEOBASENUCLEOSIDENUCLEOTIDE_AND_NUCLEIC_ACID_METABOLIC_PROCESS,RESPONSE_TO_ENDOGENOUS_STIMULUS,REACTOME_CELL_CYCLE,REACTOME_CELL_CYCLE_MITOTIC,REACTOME_CELL_CYCLE_CHECKPOINTS	0.229634	1.41178e-05	-0.00379053
STAT3	EGR4	3	0	NEGATIVE_REGULATION_OF_APOPTOSIS,NEGATIVE_REGULATION_OF_DEVELOPMENTAL_PROCESS,NEGATIVE_REGULATION_OF_PROGRAMMED_CELL_DEATH	0.226318	0.00191709	-0.00148122
NOTCH1	MYCN	22	10	DNA_METABOLIC_PROCESS,DNA_REPAIR,BIOPOLYMER_METABOLIC_PROCESS,NUCLEOBASENUCLEOSIDENUCLEOTIDE_AND_NUCLEIC_ACID_METABOLIC_PROCESS,RESPONSE_TO_ENDOGENOUS_STIMULUS,DNA_REPLICATION,RESPONSE_TO_DNA_DAMAGE_STIMULUS,REACTOME_CELL_CYCLE,REACTOME_ORC1_REMOVAL_FROM_CHROMATIN,REACTOME_CELL_CYCLE_MITOTIC,REACTOME_CELL_CYCLE_CHECKPOINTS,REACTOME_M_G1_TRANSITION,REACTOME_G1_S_TRANSITION,REACTOME_SYNTHESIS_OF_DN…	0.225273	1.40447e-09	-0.00069009
JUND	GFI1	2	0	NEGATIVE_REGULATION_OF_CELLULAR_PROCESS,NEGATIVE_REGULATION_OF_BIOLOGICAL_PROCESS	0.224213	0.0132518	-0.0026393
MITF	E2F3	3	0	REACTOME_CELL_CYCLE_CHECKPOINTS,REACTOME_G1_S_TRANSITION,REACTOME_MITOTIC_G1_G1_S_PHASES	0.222919	0.00340321	-0.000885374
CTBP2	RELA	21	11	DNA_BINDING,RNA_METABOLIC_PROCESS,SYSTEM_DEVELOPMENT,NERVOUS_SYSTEM_DEVELOPMENT,BIOPOLYMER_METABOLIC_PROCESS,NUCLEOBASENUCLEOSIDENUCLEOTIDE_AND_NUCLEIC_ACID_METABOLIC_PROCESS,TRANSCRIPTION_DNA_DEPENDENT,RNA_BIOSYNTHETIC_PROCESS,MULTICELLULAR_ORGANISMAL_DEVELOPMENT,REGULATION_OF_TRANSCRIPTION_FROM_RNA_POLYMERASE_II_PROMOTER,REGULATION_OF_CELLULAR_METABOLIC_PROCESS,REGULATION_OF_GENE_EXPRESSION,REG…	0.22156	3.1893e-08	-0.032267
MYCN	E2F2	4	0	REACTOME_CELL_CYCLE,REACTOME_CELL_CYCLE_MITOTIC,REACTOME_MITOTIC_M_M_G1_PHASES,REACTOME_DNA_REPLICATION	0.219989	0.00085706	-0.00369712
FOXO4	E2F2	2	0	REACTOME_CELL_CYCLE,REACTOME_CELL_CYCLE_MITOTIC	0.217682	0.0181651	-0.00103976
TP73	E2F3	4	0	REACTOME_CELL_CYCLE,REACTOME_CELL_CYCLE_CHECKPOINTS,REACTOME_G1_PHASE,REACTOME_MITOTIC_G1_G1_S_PHASES	0.21634	0.001131	-0.0013719
IRF2	ETV4	2	0	ENDOPEPTIDASE_ACTIVITY,PROTEOLYSIS	0.212705	0.0162406	-0.00073733
FOXA1	GFI1	2	0	NEGATIVE_REGULATION_OF_CELLULAR_PROCESS,NEGATIVE_REGULATION_OF_BIOLOGICAL_PROCESS	0.212705	0.0162406	-0.00215714
RB1	MITF	9	0	REACTOME_ORC1_REMOVAL_FROM_CHROMATIN,REACTOME_CELL_CYCLE_CHECKPOINTS,REACTOME_CYCLIN_E_ASSOCIATED_EVENTS_DURING_G1_S_TRANSITION_,REACTOME_P53_DEPENDENT_G1_DNA_DAMAGE_RESPONSE,REACTOME_G1_S_TRANSITION,REACTOME_SYNTHESIS_OF_DNA,REACTOME_MITOTIC_G1_G1_S_PHASES,REACTOME_S_PHASE,REACTOME_SCFSKP2_MEDIATED_DEGRADATION_OF_P27_P21	0.212112	2.90612e-06	-0.00456002
ZNF143	MYCN	22	11	DNA_METABOLIC_PROCESS,DNA_REPAIR,BIOPOLYMER_METABOLIC_PROCESS,NUCLEOBASENUCLEOSIDENUCLEOTIDE_AND_NUCLEIC_ACID_METABOLIC_PROCESS,RESPONSE_TO_ENDOGENOUS_STIMULUS,DNA_REPLICATION,RESPONSE_TO_DNA_DAMAGE_STIMULUS,REACTOME_CELL_CYCLE,REACTOME_ORC1_REMOVAL_FROM_CHROMATIN,REACTOME_CELL_CYCLE_MITOTIC,REACTOME_CELL_CYCLE_CHECKPOINTS,REACTOME_M_G1_TRANSITION,REACTOME_G1_S_TRANSITION,REACTOME_SYNTHESIS_OF_DN…	0.211267	8.52325e-09	-0.00265527
CTBP2	TAL1	19	10	RNA_METABOLIC_PROCESS,SYSTEM_DEVELOPMENT,NERVOUS_SYSTEM_DEVELOPMENT,BIOPOLYMER_METABOLIC_PROCESS,NUCLEOBASENUCLEOSIDENUCLEOTIDE_AND_NUCLEIC_ACID_METABOLIC_PROCESS,TRANSCRIPTION_DNA_DEPENDENT,RNA_BIOSYNTHETIC_PROCESS,REGULATION_OF_TRANSCRIPTION_FROM_RNA_POLYMERASE_II_PROMOTER,REGULATION_OF_CELLULAR_METABOLIC_PROCESS,REGULATION_OF_GENE_EXPRESSION,REGULATION_OF_TRANSCRIPTIONDNA_DEPENDENT,ANATOMICAL_…	0.211117	2.34584e-07	-0.0367094
SUZ12	RELA	21	16	DNA_BINDING,RNA_METABOLIC_PROCESS,SYSTEM_DEVELOPMENT,NERVOUS_SYSTEM_DEVELOPMENT,BIOPOLYMER_METABOLIC_PROCESS,NUCLEOBASENUCLEOSIDENUCLEOTIDE_AND_NUCLEIC_ACID_METABOLIC_PROCESS,TRANSCRIPTION_DNA_DEPENDENT,RNA_BIOSYNTHETIC_PROCESS,MULTICELLULAR_ORGANISMAL_DEVELOPMENT,REGULATION_OF_CELLULAR_METABOLIC_PROCESS,REGULATION_OF_GENE_EXPRESSION,REGULATION_OF_TRANSCRIPTIONDNA_DEPENDENT,PROTEIN_METABOLIC_PROC…	0.210198	1.39257e-07	-0.0428642
CTBP2	CDX2	14	7	RNA_METABOLIC_PROCESS,BIOPOLYMER_METABOLIC_PROCESS,NUCLEOBASENUCLEOSIDENUCLEOTIDE_AND_NUCLEIC_ACID_METABOLIC_PROCESS,TRANSCRIPTION_DNA_DEPENDENT,RNA_BIOSYNTHETIC_PROCESS,REGULATION_OF_TRANSCRIPTION_FROM_RNA_POLYMERASE_II_PROMOTER,REGULATION_OF_CELLULAR_METABOLIC_PROCESS,REGULATION_OF_GENE_EXPRESSION,REGULATION_OF_TRANSCRIPTIONDNA_DEPENDENT,TRANSCRIPTION,REGULATION_OF_METABOLIC_PROCESS,REGULATION_…	0.210087	2.05462e-06	-0.0247812
GATA4	CTCF	3	65	REACTOME_SIGNALING_BY_GPCR,REACTOME_GPCR_DOWNSTREAM_SIGNALING,REACTOME_METABOLISM_OF_RNA	0.209222	0.00464357	-0.00329967
USF2	FOXA2	7	8	Disease: disease of metabolism,RESPONSE_TO_STRESS,REACTOME_RESPONSE_TO_ELEVATED_PLATELET_CYTOSOLIC_CA2_,REACTOME_HDL_MEDIATED_LIPID_TRANSPORT,REACTOME_LIPID_DIGESTION_MOBILIZATION_AND_TRANSPORT,REACTOME_LIPOPROTEIN_METABOLISM,REACTOME_CHYLOMICRON_MEDIATED_LIPID_TRANSPORT	0.207223	0.000104264	-0.00125723
RARG	DAND5	2	0	REGULATION_OF_APOPTOSIS,REGULATION_OF_PROGRAMMED_CELL_DEATH	0.206912	0.0223519	-0.000791575
AEBP2	MYCN	2	0	BIOPOLYMER_METABOLIC_PROCESS,NUCLEOBASENUCLEOSIDENUCLEOTIDE_AND_NUCLEIC_ACID_METABOLIC_PROCESS	0.205664	0.01458	-0.00619614
DLX1	TAL1	31	144	RECEPTOR_ACTIVITY,TRANSMEMBRANE_RECEPTOR_ACTIVITY,DNA_METABOLIC_PROCESS,RNA_METABOLIC_PROCESS,BIOPOLYMER_METABOLIC_PROCESS,NUCLEOBASENUCLEOSIDENUCLEOTIDE_AND_NUCLEIC_ACID_METABOLIC_PROCESS,CELL_SURFACE_RECEPTOR_LINKED_SIGNAL_TRANSDUCTION_GO_0007166,REGULATION_OF_CELLULAR_METABOLIC_PROCESS,REGULATION_OF_GENE_EXPRESSION,CELLULAR_PROTEIN_METABOLIC_PROCESS,PROTEIN_METABOLIC_PROCESS,REGULATION_OF_META…	0.203824	6.97491e-08	-0.00691038
STAT1	NFAM1	8	0	IMMUNE_RESPONSE,IMMUNE_SYSTEM_PROCESS,POSITIVE_REGULATION_OF_BIOLOGICAL_PROCESS,REGULATION_OF_APOPTOSIS,REGULATION_OF_PROGRAMMED_CELL_DEATH,REACTOME_SIGNALING_BY_ILS,REACTOME_IMMUNE_SYSTEM,REACTOME_CYTOKINE_SIGNALING_IN_IMMUNE_SYSTEM	0.201539	8.20815e-05	-0.00212503
STAT1	EGR2	3	0	POSITIVE_REGULATION_OF_DEVELOPMENTAL_PROCESS,REGULATION_OF_APOPTOSIS,REGULATION_OF_PROGRAMMED_CELL_DEATH	0.201358	0.00454178	-0.00315249
SUZ12	CDX2	14	13	RNA_METABOLIC_PROCESS,BIOPOLYMER_METABOLIC_PROCESS,NUCLEOBASENUCLEOSIDENUCLEOTIDE_AND_NUCLEIC_ACID_METABOLIC_PROCESS,TRANSCRIPTION_DNA_DEPENDENT,RNA_BIOSYNTHETIC_PROCESS,REGULATION_OF_CELLULAR_METABOLIC_PROCESS,REGULATION_OF_GENE_EXPRESSION,REGULATION_OF_TRANSCRIPTIONDNA_DEPENDENT,PROTEIN_METABOLIC_PROCESS,TRANSCRIPTION,REGULATION_OF_METABOLIC_PROCESS,REGULATION_OF_NUCLEOBASENUCLEOSIDENUCLEOTIDE_…	0.200426	5.12814e-06	-0.0289117
SUZ12	TAL1	19	18	RNA_METABOLIC_PROCESS,SYSTEM_DEVELOPMENT,NERVOUS_SYSTEM_DEVELOPMENT,BIOPOLYMER_METABOLIC_PROCESS,NUCLEOBASENUCLEOSIDENUCLEOTIDE_AND_NUCLEIC_ACID_METABOLIC_PROCESS,TRANSCRIPTION_DNA_DEPENDENT,RNA_BIOSYNTHETIC_PROCESS,REGULATION_OF_CELLULAR_METABOLIC_PROCESS,REGULATION_OF_GENE_EXPRESSION,REGULATION_OF_TRANSCRIPTIONDNA_DEPENDENT,PROTEIN_METABOLIC_PROCESS,ANATOMICAL_STRUCTURE_DEVELOPMENT,TRANSCRIPTIO…	0.20035	8.48442e-07	-0.0443379
MYCN	CEBPA	16	17	DNA_METABOLIC_PROCESS,DNA_REPAIR,BIOPOLYMER_METABOLIC_PROCESS,NUCLEOBASENUCLEOSIDENUCLEOTIDE_AND_NUCLEIC_ACID_METABOLIC_PROCESS,DNA_REPLICATION,REACTOME_CELL_CYCLE,REACTOME_ORC1_REMOVAL_FROM_CHROMATIN,REACTOME_CELL_CYCLE_MITOTIC,REACTOME_CELL_CYCLE_CHECKPOINTS,REACTOME_M_G1_TRANSITION,REACTOME_SYNTHESIS_OF_DNA,REACTOME_MITOTIC_G1_G1_S_PHASES,REACTOME_MITOTIC_M_M_G1_PHASES,REACTOME_ASSEMBLY_OF_THE…	0.19988	1.07751e-06	-0.00241301
HOXA4	GATA4	4	0	REACTOME_TRANSLATION,REACTOME_SRP_DEPENDENT_COTRANSLATIONAL_PROTEIN_TARGETING_TO_MEMBRANE,REACTOME_METABOLISM_OF_RNA,REACTOME_INFLUENZA_LIFE_CYCLE	0.198882	0.00216927	-0.00550699
PPARG	FLI1	41	558	CATION_CHANNEL_ACTIVITY,GATED_CHANNEL_ACTIVITY,SUBSTRATE_SPECIFIC_CHANNEL_ACTIVITY,RHODOPSIN_LIKE_RECEPTOR_ACTIVITY,G_PROTEIN_COUPLED_RECEPTOR_ACTIVITY,RECEPTOR_ACTIVITY,TRANSMEMBRANE_RECEPTOR_ACTIVITY,ION_CHANNEL_ACTIVITY,RNA_METABOLIC_PROCESS,SYSTEM_DEVELOPMENT,BIOPOLYMER_METABOLIC_PROCESS,NUCLEOBASENUCLEOSIDENUCLEOTIDE_AND_NUCLEIC_ACID_METABOLIC_PROCESS,CELL_SURFACE_RECEPTOR_LINKED_SIGNAL_TRAN…	0.198524	4.36351e-08	-0.0229073
ZNF76	MITF	9	0	REACTOME_ORC1_REMOVAL_FROM_CHROMATIN,REACTOME_CELL_CYCLE_CHECKPOINTS,REACTOME_CYCLIN_E_ASSOCIATED_EVENTS_DURING_G1_S_TRANSITION_,REACTOME_P53_DEPENDENT_G1_DNA_DAMAGE_RESPONSE,REACTOME_G1_S_TRANSITION,REACTOME_SYNTHESIS_OF_DNA,REACTOME_MITOTIC_G1_G1_S_PHASES,REACTOME_S_PHASE,REACTOME_SCFSKP2_MEDIATED_DEGRADATION_OF_P27_P21	0.19788	7.96037e-06	-0.00592756
RFX2	BCOR	5	55	REACTOME_SIGNALING_BY_GPCR,REACTOME_CLASS_A1_RHODOPSIN_LIKE_RECEPTORS,REACTOME_OLFACTORY_SIGNALING_PATHWAY,REACTOME_GPCR_DOWNSTREAM_SIGNALING,REACTOME_GPCR_LIGAND_BINDING	0.197241	0.000914263	-0.00500331
NIPBL	TAL1	17	74	DNA_METABOLIC_PROCESS,DNA_REPAIR,BIOPOLYMER_METABOLIC_PROCESS,NUCLEOBASENUCLEOSIDENUCLEOTIDE_AND_NUCLEIC_ACID_METABOLIC_PROCESS,RESPONSE_TO_ENDOGENOUS_STIMULUS,RESPONSE_TO_DNA_DAMAGE_STIMULUS,REACTOME_MEIOSIS,REACTOME_TRANSPORT_OF_MATURE_TRANSCRIPT_TO_CYTOPLASM,REACTOME_RNA_POL_I_TRANSCRIPTION,REACTOME_SIGNALING_BY_GPCR,REACTOME_TRANSCRIPTION,REACTOME_GPCR_DOWNSTREAM_SIGNALING,REACTOME_RNA_POL_I_…	0.196398	2.03795e-06	-0.0105003
PGR	DAND5	2	0	REGULATION_OF_APOPTOSIS,REGULATION_OF_PROGRAMMED_CELL_DEATH	0.194216	0.0290062	-0.000817584
NR2F2	ESR2	2	0	REACTOME_PPARA_ACTIVATES_GENE_EXPRESSION,REACTOME_FATTY_ACID_TRIACYLGLYCEROL_AND_KETONE_BODY_METABOLISM	0.194216	0.0290062	-0.00161814
BCOR	SIX5	2	24	REACTOME_SIGNALING_BY_GPCR,REACTOME_GPCR_DOWNSTREAM_SIGNALING	0.193911	0.0231249	-0.000155415
KLF4	E2F2	2	0	REACTOME_CELL_CYCLE,REACTOME_CELL_CYCLE_MITOTIC	0.193157	0.0296851	-0.000929966
BCOR	REL	8	2	CELL_DEVELOPMENT,REGULATION_OF_APOPTOSIS,REGULATION_OF_PROGRAMMED_CELL_DEATH,REACTOME_PEPTIDE_LIGAND_BINDING_RECEPTORS,REACTOME_CLASS_A1_RHODOPSIN_LIKE_RECEPTORS,REACTOME_SIGNALING_BY_ILS,REACTOME_IMMUNE_SYSTEM,REACTOME_CYTOKINE_SIGNALING_IN_IMMUNE_SYSTEM	0.193051	0.000126318	-0.00126073
CTBP2	GATA2	14	18	RNA_METABOLIC_PROCESS,BIOPOLYMER_METABOLIC_PROCESS,NUCLEOBASENUCLEOSIDENUCLEOTIDE_AND_NUCLEIC_ACID_METABOLIC_PROCESS,TRANSCRIPTION_DNA_DEPENDENT,RNA_BIOSYNTHETIC_PROCESS,REGULATION_OF_TRANSCRIPTION_FROM_RNA_POLYMERASE_II_PROMOTER,REGULATION_OF_CELLULAR_METABOLIC_PROCESS,REGULATION_OF_TRANSCRIPTIONDNA_DEPENDENT,TRANSCRIPTION,REGULATION_OF_METABOLIC_PROCESS,REGULATION_OF_NUCLEOBASENUCLEOSIDENUCLEOT…	0.192679	9.97552e-06	-0.0232795
ZNF76	MYCN	15	4	DNA_METABOLIC_PROCESS,BIOPOLYMER_METABOLIC_PROCESS,NUCLEOBASENUCLEOSIDENUCLEOTIDE_AND_NUCLEIC_ACID_METABOLIC_PROCESS,REACTOME_CELL_CYCLE,REACTOME_ORC1_REMOVAL_FROM_CHROMATIN,REACTOME_CELL_CYCLE_MITOTIC,REACTOME_CELL_CYCLE_CHECKPOINTS,REACTOME_M_G1_TRANSITION,REACTOME_G1_S_TRANSITION,REACTOME_SYNTHESIS_OF_DNA,REACTOME_MITOTIC_G1_G1_S_PHASES,REACTOME_MITOTIC_M_M_G1_PHASES,REACTOME_ASSEMBLY_OF_THE_P…	0.19044	4.49195e-06	-0.00851156
MITF	HNF4A	9	0	REACTOME_ORC1_REMOVAL_FROM_CHROMATIN,REACTOME_CELL_CYCLE_CHECKPOINTS,REACTOME_CYCLIN_E_ASSOCIATED_EVENTS_DURING_G1_S_TRANSITION_,REACTOME_P53_DEPENDENT_G1_DNA_DAMAGE_RESPONSE,REACTOME_G1_S_TRANSITION,REACTOME_SYNTHESIS_OF_DNA,REACTOME_MITOTIC_G1_G1_S_PHASES,REACTOME_S_PHASE,REACTOME_SCFSKP2_MEDIATED_DEGRADATION_OF_P27_P21	0.190317	1.37671e-05	-0.00887392
AEBP2	GATA2	3	30	RNA_METABOLIC_PROCESS,BIOPOLYMER_METABOLIC_PROCESS,NUCLEOBASENUCLEOSIDENUCLEOTIDE_AND_NUCLEIC_ACID_METABOLIC_PROCESS	0.187202	0.0010872	-0.00181662
ZNF76	FLI1	37	293	SUBSTRATE_SPECIFIC_CHANNEL_ACTIVITY,RHODOPSIN_LIKE_RECEPTOR_ACTIVITY,G_PROTEIN_COUPLED_RECEPTOR_ACTIVITY,RECEPTOR_ACTIVITY,TRANSMEMBRANE_RECEPTOR_ACTIVITY,ION_CHANNEL_ACTIVITY,RNA_METABOLIC_PROCESS,SYSTEM_DEVELOPMENT,BIOPOLYMER_METABOLIC_PROCESS,NUCLEOBASENUCLEOSIDENUCLEOTIDE_AND_NUCLEIC_ACID_METABOLIC_PROCESS,CELL_SURFACE_RECEPTOR_LINKED_SIGNAL_TRANSDUCTION_GO_0007166,ORGANELLE_ORGANIZATION_AND_…	0.187033	3.71256e-07	-0.000762967
WT1	CEBPD	2	0	CELL_PROLIFERATION_GO_0008283,REGULATION_OF_CELL_PROLIFERATION	0.186091	0.0270259	-0.00191626
ZNF236	ZNF263	2	1	REGULATION_OF_CELLULAR_METABOLIC_PROCESS,REGULATION_OF_METABOLIC_PROCESS	0.185526	0.032445	-0.00454677
NR1I3	FOXA2	2	0	PharmGKB_PA145011115_Phenytoin_Pathway_Pharmacokinetics,REACTOME_BIOLOGICAL_OXIDATIONS	0.183907	0.0315855	-0.00164341
PPARD	EGR4	2	0	NEGATIVE_REGULATION_OF_APOPTOSIS,NEGATIVE_REGULATION_OF_PROGRAMMED_CELL_DEATH	0.183907	0.0315855	-0.000408647
MYCN	FOXO4	3	0	REACTOME_CELL_CYCLE,REACTOME_CELL_CYCLE_MITOTIC,REACTOME_MITOTIC_G1_G1_S_PHASES	0.183474	0.00919166	-0.00104815
IKZF1	FOXO4	3	0	REACTOME_CELL_CYCLE,REACTOME_CELL_CYCLE_MITOTIC,REACTOME_MITOTIC_G1_G1_S_PHASES	0.183474	0.00919166	-0.00413453
STAT6	IRF1	2	0	REACTOME_INTERFERON_ALPHA_BETA_SIGNALING,REACTOME_CYTOKINE_SIGNALING_IN_IMMUNE_SYSTEM	0.18343	0.0364135	-0.00163642
SUZ12	GATA2	14	24	RNA_METABOLIC_PROCESS,BIOPOLYMER_METABOLIC_PROCESS,NUCLEOBASENUCLEOSIDENUCLEOTIDE_AND_NUCLEIC_ACID_METABOLIC_PROCESS,TRANSCRIPTION_DNA_DEPENDENT,RNA_BIOSYNTHETIC_PROCESS,REGULATION_OF_CELLULAR_METABOLIC_PROCESS,REGULATION_OF_TRANSCRIPTIONDNA_DEPENDENT,PROTEIN_METABOLIC_PROCESS,TRANSCRIPTION,REGULATION_OF_METABOLIC_PROCESS,REGULATION_OF_NUCLEOBASENUCLEOSIDENUCLEOTIDE_AND_NUCLEIC_ACID_METABOLIC_PRO…	0.183334	2.4317e-05	-0.035153
ETV1	NFATC1	10	34	RNA_BINDING,MRNA_METABOLIC_PROCESS,REACTOME_PROCESSING_OF_CAPPED_INTRON_CONTAINING_PRE_MRNA,REACTOME_RNA_POL_II_TRANSCRIPTION,REACTOME_MRNA_PROCESSING,REACTOME_MRNA_SPLICING,REACTOME_TRANSCRIPTION,REACTOME_METABOLISM_OF_MRNA,REACTOME_METABOLISM_OF_RNA,REACTOME_CLEAVAGE_OF_GROWING_TRANSCRIPT_IN_THE_TERMINATION_REGION_	0.182962	0.000108762	-0.000389603
NCOR2	MITF	9	0	REACTOME_ORC1_REMOVAL_FROM_CHROMATIN,REACTOME_CELL_CYCLE_CHECKPOINTS,REACTOME_CYCLIN_E_ASSOCIATED_EVENTS_DURING_G1_S_TRANSITION_,REACTOME_P53_DEPENDENT_G1_DNA_DAMAGE_RESPONSE,REACTOME_G1_S_TRANSITION,REACTOME_SYNTHESIS_OF_DNA,REACTOME_MITOTIC_G1_G1_S_PHASES,REACTOME_S_PHASE,REACTOME_SCFSKP2_MEDIATED_DEGRADATION_OF_P27_P21	0.182618	2.43675e-05	-0.00699091
TFDP1	MITF	7	0	INTERPHASE,INTERPHASE_OF_MITOTIC_CELL_CYCLE,REACTOME_CELL_CYCLE_CHECKPOINTS,REACTOME_G1_S_TRANSITION,REACTOME_SYNTHESIS_OF_DNA,REACTOME_MITOTIC_G1_G1_S_PHASES,REACTOME_S_PHASE	0.182581	0.00019729	-0.00234223
ZNF407	NFATC1	5	8	MACROMOLECULE_BIOSYNTHETIC_PROCESS,TRANSLATION,REACTOME_TRANSLATION,REACTOME_METABOLISM_OF_RNA,REACTOME_INFLUENZA_LIFE_CYCLE	0.182498	0.00150226	-0.000337689
ARNTL	HIF1A	2	0	REACTOME_BMAL1_CLOCK_NPAS2_ACTIVATES_CIRCADIAN_EXPRESSION,REACTOME_CIRCADIAN_CLOCK	0.182492	0.0291022	-0.00423334
ZNF407	FOXO4	2	0	REACTOME_CELL_CYCLE,REACTOME_CELL_CYCLE_MITOTIC	0.181702	0.0372098	-0.00238799
TCF12	PPARG	39	780	CATION_CHANNEL_ACTIVITY,GATED_CHANNEL_ACTIVITY,SUBSTRATE_SPECIFIC_CHANNEL_ACTIVITY,CHEMOKINE_RECEPTOR_BINDING,RHODOPSIN_LIKE_RECEPTOR_ACTIVITY,G_PROTEIN_COUPLED_RECEPTOR_ACTIVITY,RECEPTOR_ACTIVITY,TRANSMEMBRANE_RECEPTOR_ACTIVITY,ION_CHANNEL_ACTIVITY,RNA_METABOLIC_PROCESS,BIOPOLYMER_METABOLIC_PROCESS,NUCLEOBASENUCLEOSIDENUCLEOTIDE_AND_NUCLEIC_ACID_METABOLIC_PROCESS,CELL_SURFACE_RECEPTOR_LINKED_SIG…	0.180578	7.86598e-07	-0.0153278
STAT6	RFX5	3	0	REACTOME_INTERFERON_GAMMA_SIGNALING,REACTOME_INTERFERON_ALPHA_BETA_SIGNALING,REACTOME_CYTOKINE_SIGNALING_IN_IMMUNE_SYSTEM	0.178986	0.0114432	-0.00338923
ZNF76	CTCF	7	467	RNA_METABOLIC_PROCESS,BIOPOLYMER_METABOLIC_PROCESS,REACTOME_SIGNALING_BY_GPCR,REACTOME_OLFACTORY_SIGNALING_PATHWAY,REACTOME_GPCR_DOWNSTREAM_SIGNALING,REACTOME_METABOLISM_OF_MRNA,REACTOME_METABOLISM_OF_RNA	0.178681	9.67064e-05	-0.00250271
NFYA	CTCF	3	102	BIOPOLYMER_METABOLIC_PROCESS,REACTOME_SIGNALING_BY_GPCR,REACTOME_GPCR_DOWNSTREAM_SIGNALING	0.178322	0.011263	-0.0110656
CTBP2	TCF7L2	20	8	RNA_METABOLIC_PROCESS,SYSTEM_DEVELOPMENT,NERVOUS_SYSTEM_DEVELOPMENT,BIOPOLYMER_METABOLIC_PROCESS,NUCLEOBASENUCLEOSIDENUCLEOTIDE_AND_NUCLEIC_ACID_METABOLIC_PROCESS,TRANSCRIPTION_DNA_DEPENDENT,RNA_BIOSYNTHETIC_PROCESS,MULTICELLULAR_ORGANISMAL_DEVELOPMENT,REGULATION_OF_TRANSCRIPTION_FROM_RNA_POLYMERASE_II_PROMOTER,REGULATION_OF_CELLULAR_METABOLIC_PROCESS,REGULATION_OF_GENE_EXPRESSION,REGULATION_OF_T…	0.17766	6.79318e-06	-0.0302549
ZNF280D	ZBTB33	2	0	REACTOME_METABOLISM_OF_MRNA,REACTOME_METABOLISM_OF_RNA	0.175879	0.0412899	-0.0121333
GFI1	FOS	2	0	NEGATIVE_REGULATION_OF_CELLULAR_PROCESS,NEGATIVE_REGULATION_OF_BIOLOGICAL_PROCESS	0.175829	0.0333943	-0.00234339
CTBP2	FLI1	17	9	RNA_METABOLIC_PROCESS,SYSTEM_DEVELOPMENT,BIOPOLYMER_METABOLIC_PROCESS,NUCLEOBASENUCLEOSIDENUCLEOTIDE_AND_NUCLEIC_ACID_METABOLIC_PROCESS,TRANSCRIPTION_DNA_DEPENDENT,RNA_BIOSYNTHETIC_PROCESS,REGULATION_OF_TRANSCRIPTION_FROM_RNA_POLYMERASE_II_PROMOTER,REGULATION_OF_CELLULAR_METABOLIC_PROCESS,REGULATION_OF_GENE_EXPRESSION,REGULATION_OF_TRANSCRIPTIONDNA_DEPENDENT,ANATOMICAL_STRUCTURE_DEVELOPMENT,TRANS…	0.174677	2.13708e-05	-0.0329853
SIN3A	FOXO4	3	0	REACTOME_CELL_CYCLE,REACTOME_CELL_CYCLE_MITOTIC,REACTOME_MITOTIC_G1_G1_S_PHASES	0.173889	0.0122437	-0.00203033
FOXA2	AHR	3	0	PharmGKB_PA145011115_Phenytoin_Pathway_Pharmacokinetics,REACTOME_BIOLOGICAL_OXIDATIONS,REACTOME_XENOBIOTICS	0.173357	0.0141428	-0.00284681
POU2F1	FOXO3	4	0	CELL_DEVELOPMENT,PROGRAMMED_CELL_DEATH,REGULATION_OF_DEVELOPMENTAL_PROCESS,APOPTOSIS_GO	0.173287	0.00323613	-0.00225605
TFDP1	KLF4	6	0	INTERPHASE,CELL_CYCLE_GO_0007049,INTERPHASE_OF_MITOTIC_CELL_CYCLE,REACTOME_CELL_CYCLE,REACTOME_CELL_CYCLE_MITOTIC,REACTOME_S_PHASE	0.172089	0.000653917	-0.00209489
ZNF236	JUNB	2	0	REGULATION_OF_CELLULAR_METABOLIC_PROCESS,REGULATION_OF_METABOLIC_PROCESS	0.17061	0.0445023	-0.0026956
FOXO3	ETS2	2	0	REGULATION_OF_APOPTOSIS,REGULATION_OF_PROGRAMMED_CELL_DEATH	0.170463	0.0463439	-0.0037571
MYB	MITF	4	0	REACTOME_CELL_CYCLE_CHECKPOINTS,REACTOME_G1_S_TRANSITION,REACTOME_MITOTIC_G1_G1_S_PHASES,REACTOME_S_PHASE	0.170245	0.00581915	-0.00179771
ZNF407	CBFB	7	44	RECEPTOR_ACTIVITY,REACTOME_CELL_CYCLE,REACTOME_SIGNALING_BY_GPCR,REACTOME_CELL_CYCLE_MITOTIC,REACTOME_GPCR_DOWNSTREAM_SIGNALING,REACTOME_HIV_INFECTION,REACTOME_HIV_LIFE_CYCLE	0.170085	0.000561778	-0.0128638
GFI1	CREB1	3	0	NEGATIVE_REGULATION_OF_CELLULAR_PROCESS,ION_HOMEOSTASIS,NEGATIVE_REGULATION_OF_BIOLOGICAL_PROCESS	0.169175	0.00673502	-0.00126436
SUZ12	TCF7L2	20	10	RNA_METABOLIC_PROCESS,SYSTEM_DEVELOPMENT,NERVOUS_SYSTEM_DEVELOPMENT,BIOPOLYMER_METABOLIC_PROCESS,NUCLEOBASENUCLEOSIDENUCLEOTIDE_AND_NUCLEIC_ACID_METABOLIC_PROCESS,TRANSCRIPTION_DNA_DEPENDENT,RNA_BIOSYNTHETIC_PROCESS,MULTICELLULAR_ORGANISMAL_DEVELOPMENT,REGULATION_OF_CELLULAR_METABOLIC_PROCESS,REGULATION_OF_GENE_EXPRESSION,REGULATION_OF_TRANSCRIPTIONDNA_DEPENDENT,PROTEIN_METABOLIC_PROCESS,ANATOMIC…	0.167108	2.43675e-05	-0.0419997
SREBF2	PPARD	2	0	PharmGKB_PA2031_Statin_Pathway_Pharmacodynamics,REACTOME_METABOLISM_OF_LIPIDS_AND_LIPOPROTEINS	0.166312	0.0488879	-0.00242245
ZNF236	SUZ12	3	1	REGULATION_OF_CELLULAR_METABOLIC_PROCESS,REGULATION_OF_METABOLIC_PROCESS,REACTOME_IMMUNE_SYSTEM	0.166216	0.01282	-0.00243127
ETV1	NFYA	7	19	RECEPTOR_ACTIVITY,TRANSMEMBRANE_RECEPTOR_ACTIVITY,BIOPOLYMER_METABOLIC_PROCESS,REACTOME_SIGNALING_BY_GPCR,REACTOME_TRANSCRIPTION,REACTOME_GPCR_DOWNSTREAM_SIGNALING,REACTOME_GPCR_LIGAND_BINDING	0.165176	0.00130946	-0.0221897
RUNX1	PPARG	34	633	SUBSTRATE_SPECIFIC_CHANNEL_ACTIVITY,RHODOPSIN_LIKE_RECEPTOR_ACTIVITY,G_PROTEIN_COUPLED_RECEPTOR_ACTIVITY,RECEPTOR_ACTIVITY,TRANSMEMBRANE_RECEPTOR_ACTIVITY,ION_CHANNEL_ACTIVITY,RNA_METABOLIC_PROCESS,SYSTEM_DEVELOPMENT,NERVOUS_SYSTEM_DEVELOPMENT,BIOPOLYMER_METABOLIC_PROCESS,NUCLEOBASENUCLEOSIDENUCLEOTIDE_AND_NUCLEIC_ACID_METABOLIC_PROCESS,CELL_SURFACE_RECEPTOR_LINKED_SIGNAL_TRANSDUCTION_GO_0007166,…	0.165012	1.0003e-05	-0.0173806
SUZ12	FLI1	17	14	RNA_METABOLIC_PROCESS,SYSTEM_DEVELOPMENT,BIOPOLYMER_METABOLIC_PROCESS,NUCLEOBASENUCLEOSIDENUCLEOTIDE_AND_NUCLEIC_ACID_METABOLIC_PROCESS,TRANSCRIPTION_DNA_DEPENDENT,RNA_BIOSYNTHETIC_PROCESS,REGULATION_OF_CELLULAR_METABOLIC_PROCESS,REGULATION_OF_GENE_EXPRESSION,REGULATION_OF_TRANSCRIPTIONDNA_DEPENDENT,PROTEIN_METABOLIC_PROCESS,ANATOMICAL_STRUCTURE_DEVELOPMENT,TRANSCRIPTION,REGULATION_OF_METABOLIC_P…	0.1649	6.18009e-05	-0.0423737
HOXA4	CEBPG	4	0	BIOSYNTHETIC_PROCESS,CELLULAR_BIOSYNTHETIC_PROCESS,MACROMOLECULE_BIOSYNTHETIC_PROCESS,TRANSLATION	0.16453	0.00814909	-0.000896837
WT1	EGR4	2	0	NEGATIVE_REGULATION_OF_APOPTOSIS,NEGATIVE_REGULATION_OF_PROGRAMMED_CELL_DEATH	0.164518	0.0478407	-0.000521156
RFX2	E2F1	9	25	REACTOME_CELL_CYCLE,REACTOME_SIGNALING_BY_GPCR,REACTOME_CELL_CYCLE_MITOTIC,REACTOME_OLFACTORY_SIGNALING_PATHWAY,REACTOME_POL_SWITCHING,REACTOME_GPCR_DOWNSTREAM_SIGNALING,REACTOME_MITOTIC_G2_G2_M_PHASES,REACTOME_DNA_REPAIR,REACTOME_DNA_REPLICATION	0.164008	0.000449011	-0.00680758
ZNF407	SPI1	10	68	RECEPTOR_ACTIVITY,REACTOME_TRANSLATION,REACTOME_CELL_CYCLE,REACTOME_SIGNALING_BY_GPCR,REACTOME_CELL_CYCLE_MITOTIC,REACTOME_GPCR_DOWNSTREAM_SIGNALING,REACTOME_METABOLISM_OF_RNA,REACTOME_DNA_REPLICATION,REACTOME_INFLUENZA_LIFE_CYCLE,REACTOME_HIV_INFECTION	0.163126	8.93102e-05	-0.0101913
TAF1	PGR	4	0	PROGRAMMED_CELL_DEATH,REGULATION_OF_APOPTOSIS,REGULATION_OF_PROGRAMMED_CELL_DEATH,APOPTOSIS_GO	0.161961	0.00671572	-0.00822895
KLF4	MYCN	3	0	REACTOME_CELL_CYCLE,REACTOME_CELL_CYCLE_MITOTIC,REACTOME_S_PHASE	0.161256	0.0195911	-0.000937463
IKZF1	KLF4	3	0	REACTOME_CELL_CYCLE,REACTOME_CELL_CYCLE_MITOTIC,REACTOME_S_PHASE	0.161256	0.0195911	-0.00369793
ETV1	CTBP2	9	2	RNA_METABOLIC_PROCESS,BIOPOLYMER_METABOLIC_PROCESS,NUCLEOBASENUCLEOSIDENUCLEOTIDE_AND_NUCLEIC_ACID_METABOLIC_PROCESS,REGULATION_OF_CELLULAR_METABOLIC_PROCESS,TRANSCRIPTION,REGULATION_OF_METABOLIC_PROCESS,REGULATION_OF_NUCLEOBASENUCLEOSIDENUCLEOTIDE_AND_NUCLEIC_ACID_METABOLIC_PROCESS,TRANSCRIPTION_FROM_RNA_POLYMERASE_II_PROMOTER,REGULATION_OF_TRANSCRIPTION	0.160562	0.000825198	-0.0270858
MEIS1	E2F1	10	33	NUCLEOBASENUCLEOSIDENUCLEOTIDE_AND_NUCLEIC_ACID_METABOLIC_PROCESS,REACTOME_MEIOSIS,REACTOME_CELL_CYCLE,REACTOME_SIGNALING_BY_GPCR,REACTOME_GPCR_DOWNSTREAM_SIGNALING,REACTOME_MITOTIC_M_M_G1_PHASES,REACTOME_CHROMOSOME_MAINTENANCE,REACTOME_MEIOTIC_RECOMBINATION,REACTOME_DNA_REPLICATION,REACTOME_TELOMERE_MAINTENANCE	0.160513	0.000457308	-0.00543002
SUZ12	PBX3	2	1	REGULATION_OF_TRANSCRIPTIONDNA_DEPENDENT,REGULATION_OF_RNA_METABOLIC_PROCESS	0.159978	0.0373921	-0.0151059
CTBP2	BCL6	24	9	DNA_BINDING,RNA_METABOLIC_PROCESS,SYSTEM_DEVELOPMENT,NERVOUS_SYSTEM_DEVELOPMENT,BIOPOLYMER_METABOLIC_PROCESS,NUCLEOBASENUCLEOSIDENUCLEOTIDE_AND_NUCLEIC_ACID_METABOLIC_PROCESS,TRANSCRIPTION_DNA_DEPENDENT,ANATOMICAL_STRUCTURE_MORPHOGENESIS,RNA_BIOSYNTHETIC_PROCESS,MULTICELLULAR_ORGANISMAL_DEVELOPMENT,ORGAN_MORPHOGENESIS,REGULATION_OF_TRANSCRIPTION_FROM_RNA_POLYMERASE_II_PROMOTER,REGULATION_OF_CELLU…	0.158518	2.4122e-05	-0.0572231
HOXA4	SPI1	11	6	RNA_BINDING,REACTOME_TRANSLATION,REACTOME_SRP_DEPENDENT_COTRANSLATIONAL_PROTEIN_TARGETING_TO_MEMBRANE,REACTOME_PEPTIDE_CHAIN_ELONGATION,REACTOME_METABOLISM_OF_PROTEINS,REACTOME_3_UTR_MEDIATED_TRANSLATIONAL_REGULATION,REACTOME_METABOLISM_OF_MRNA,REACTOME_METABOLISM_OF_RNA,REACTOME_INFLUENZA_LIFE_CYCLE,REACTOME_INFLUENZA_VIRAL_RNA_TRANSCRIPTION_AND_REPLICATION,REACTOME_NONSENSE_MEDIATED_DECAY_ENHAN…	0.158012	0.000142609	-0.00625847
MYB	NFAM1	7	0	NEGATIVE_REGULATION_OF_APOPTOSIS,LEUKOCYTE_DIFFERENTIATION,POSITIVE_REGULATION_OF_BIOLOGICAL_PROCESS,NEGATIVE_REGULATION_OF_DEVELOPMENTAL_PROCESS,REGULATION_OF_APOPTOSIS,NEGATIVE_REGULATION_OF_PROGRAMMED_CELL_DEATH,REGULATION_OF_PROGRAMMED_CELL_DEATH	0.157119	0.00221745	-0.00179771
BCL6	BCL3	20	89	CELLULAR_BIOSYNTHETIC_PROCESS,TRANSLATION,REACTOME_TRANSLATION,REACTOME_FORMATION_OF_THE_TERNARY_COMPLEX_AND_SUBSEQUENTLY_THE_43S_COMPLEX,REACTOME_CELL_CYCLE,REACTOME_SRP_DEPENDENT_COTRANSLATIONAL_PROTEIN_TARGETING_TO_MEMBRANE,REACTOME_ACTIVATION_OF_THE_MRNA_UPON_BINDING_OF_THE_CAP_BINDING_COMPLEX_AND_EIFS_AND_SUBSEQUENT_BINDING_TO_43S,REACTOME_PEPTIDE_CHAIN_ELONGATION,REACTOME_METABOLISM_OF_PROT…	0.155561	4.46789e-05	-0.00128568
RB1	NFIC	16	6	DNA_METABOLIC_PROCESS,DNA_REPAIR,RESPONSE_TO_ENDOGENOUS_STIMULUS,RESPONSE_TO_EXTERNAL_STIMULUS,RESPONSE_TO_DNA_DAMAGE_STIMULUS,REACTOME_BASE_EXCISION_REPAIR,REACTOME_RESOLUTION_OF_AP_SITES_VIA_THE_MULTIPLE_NUCLEOTIDE_PATCH_REPLACEMENT_PATHWAY,REACTOME_PROCESSIVE_SYNTHESIS_ON_THE_LAGGING_STRAND,REACTOME_TRANSCRIPTION_COUPLED_NER_TC_NER,REACTOME_POL_SWITCHING,REACTOME_NUCLEOTIDE_EXCISION_REPAIR,REA…	0.155142	0.000199849	-0.00221592
STAT5A	NFAM1	5	0	NEGATIVE_REGULATION_OF_APOPTOSIS,REGULATION_OF_PHOSPHORYLATION,IMMUNE_RESPONSE,NEGATIVE_REGULATION_OF_DEVELOPMENTAL_PROCESS,NEGATIVE_REGULATION_OF_PROGRAMMED_CELL_DEATH	0.154931	0.00651625	-0.000646185
EBF1	REL	6	0	CYTOKINE_METABOLIC_PROCESS,DEFENSE_RESPONSE,IMMUNE_RESPONSE,IMMUNE_SYSTEM_PROCESS,CYTOKINE_BIOSYNTHETIC_PROCESS,REACTOME_IMMUNE_SYSTEM	0.154543	0.0036876	-0.00568123
BRCA1	MYCN	19	9	EXONUCLEASE_ACTIVITY,DNA_METABOLIC_PROCESS,DNA_REPAIR,BIOPOLYMER_METABOLIC_PROCESS,NUCLEOBASENUCLEOSIDENUCLEOTIDE_AND_NUCLEIC_ACID_METABOLIC_PROCESS,RESPONSE_TO_ENDOGENOUS_STIMULUS,RESPONSE_TO_DNA_DAMAGE_STIMULUS,REACTOME_CELL_CYCLE,REACTOME_ORC1_REMOVAL_FROM_CHROMATIN,REACTOME_CELL_CYCLE_MITOTIC,REACTOME_CELL_CYCLE_CHECKPOINTS,REACTOME_M_G1_TRANSITION,REACTOME_G1_S_TRANSITION,REACTOME_SYNTHESIS_…	0.15443	4.11167e-05	-0.00427298
VDR	SREBF1	3	0	REACTOME_RNA_POL_I_PROMOTER_OPENING,REACTOME_MEIOTIC_RECOMBINATION,REACTOME_AMYLOIDS	0.154387	0.026276	-0.00476052
REST	ERG	7	50	CELL_CELL_SIGNALING,SYNAPTIC_TRANSMISSION,NEUROLOGICAL_SYSTEM_PROCESS,G_PROTEIN_COUPLED_RECEPTOR_PROTEIN_SIGNALING_PATHWAY,TRANSMISSION_OF_NERVE_IMPULSE,SYSTEM_PROCESS,REACTOME_NEURONAL_SYSTEM	0.154237	0.00147854	-0.0310533
ZNF407	ERG	7	48	RECEPTOR_ACTIVITY,REACTOME_SIGNALING_BY_GPCR,REACTOME_CELL_CYCLE_MITOTIC,REACTOME_GPCR_DOWNSTREAM_SIGNALING,REACTOME_METABOLISM_OF_RNA,REACTOME_HIV_INFECTION,REACTOME_HIV_LIFE_CYCLE	0.154237	0.00147854	-0.00499662
NFIC	HOXD3	3	0	REACTOME_CELL_SURFACE_INTERACTIONS_AT_THE_VASCULAR_WALL,REACTOME_INTEGRIN_CELL_SURFACE_INTERACTIONS,REACTOME_HEMOSTASIS	0.15355	0.0213586	-0.0010342
ETV1	SUZ12	9	2	RNA_METABOLIC_PROCESS,BIOPOLYMER_METABOLIC_PROCESS,NUCLEOBASENUCLEOSIDENUCLEOTIDE_AND_NUCLEIC_ACID_METABOLIC_PROCESS,REGULATION_OF_CELLULAR_METABOLIC_PROCESS,TRANSCRIPTION,REGULATION_OF_METABOLIC_PROCESS,REGULATION_OF_NUCLEOBASENUCLEOSIDENUCLEOTIDE_AND_NUCLEIC_ACID_METABOLIC_PROCESS,TRANSCRIPTION_FROM_RNA_POLYMERASE_II_PROMOTER,REGULATION_OF_TRANSCRIPTION	0.153017	0.0014105	-0.0363658
SIN3A	KLF4	3	0	REACTOME_CELL_CYCLE,REACTOME_CELL_CYCLE_MITOTIC,REACTOME_S_PHASE	0.152525	0.0260322	-0.00181593
ZNF76	TCF12	33	383	SUBSTRATE_SPECIFIC_CHANNEL_ACTIVITY,RHODOPSIN_LIKE_RECEPTOR_ACTIVITY,G_PROTEIN_COUPLED_RECEPTOR_ACTIVITY,RECEPTOR_ACTIVITY,TRANSMEMBRANE_RECEPTOR_ACTIVITY,ION_CHANNEL_ACTIVITY,RNA_METABOLIC_PROCESS,BIOPOLYMER_METABOLIC_PROCESS,NUCLEOBASENUCLEOSIDENUCLEOTIDE_AND_NUCLEIC_ACID_METABOLIC_PROCESS,CELL_SURFACE_RECEPTOR_LINKED_SIGNAL_TRANSDUCTION_GO_0007166,ORGANELLE_ORGANIZATION_AND_BIOGENESIS,BEHAVIOR…	0.15155	6.3527e-05	-0.00467479
LMO2	SP2	3	17	BIOPOLYMER_METABOLIC_PROCESS,NUCLEOBASENUCLEOSIDENUCLEOTIDE_AND_NUCLEIC_ACID_METABOLIC_PROCESS,REACTOME_OLFACTORY_SIGNALING_PATHWAY	0.149464	0.0295045	-0.0110441
HOXA4	POU5F1	4	1	REACTOME_PEPTIDE_CHAIN_ELONGATION,REACTOME_METABOLISM_OF_MRNA,REACTOME_METABOLISM_OF_RNA,REACTOME_INFLUENZA_LIFE_CYCLE	0.149218	0.015125	-0.00304968
REL	CEBPG	7	0	POSITIVE_REGULATION_OF_TRANSLATION,CELL_ACTIVATION,CYTOKINE_METABOLIC_PROCESS,CYTOKINE_PRODUCTION,IMMUNE_EFFECTOR_PROCESS,LEUKOCYTE_ACTIVATION,CYTOKINE_BIOSYNTHETIC_PROCESS	0.148563	0.00361184	-0.000869184
ZNF143	CTCF	8	847	RNA_METABOLIC_PROCESS,BIOPOLYMER_METABOLIC_PROCESS,INTRACELLULAR_TRANSPORT,REACTOME_SIGNALING_BY_GPCR,REACTOME_OLFACTORY_SIGNALING_PATHWAY,REACTOME_GPCR_DOWNSTREAM_SIGNALING,REACTOME_METABOLISM_OF_MRNA,REACTOME_METABOLISM_OF_RNA	0.148452	0.00019275	-0.00138565
TP73	RELA	10	1	REACTOME_SIGNALING_BY_SCF_KIT,REACTOME_CELL_CYCLE,REACTOME_SIGNALING_BY_ERBB4,REACTOME_SIGNALING_BY_EGFR_IN_CANCER,REACTOME_NGF_SIGNALLING_VIA_TRKA_FROM_THE_PLASMA_MEMBRANE,REACTOME_PI3K_AKT_ACTIVATION,REACTOME_GAB1_SIGNALOSOME,REACTOME_CELL_CYCLE_MITOTIC,REACTOME_DOWNSTREAM_SIGNAL_TRANSDUCTION,REACTOME_PIP3_ACTIVATES_AKT_SIGNALING	0.148102	0.000930132	-0.00636818
SUZ12	BCL6	24	14	DNA_BINDING,RNA_METABOLIC_PROCESS,SYSTEM_DEVELOPMENT,NERVOUS_SYSTEM_DEVELOPMENT,BIOPOLYMER_METABOLIC_PROCESS,NUCLEOBASENUCLEOSIDENUCLEOTIDE_AND_NUCLEIC_ACID_METABOLIC_PROCESS,TRANSCRIPTION_DNA_DEPENDENT,ANATOMICAL_STRUCTURE_MORPHOGENESIS,RNA_BIOSYNTHETIC_PROCESS,MULTICELLULAR_ORGANISMAL_DEVELOPMENT,ORGAN_MORPHOGENESIS,REGULATION_OF_CELLULAR_METABOLIC_PROCESS,REGULATION_OF_GENE_EXPRESSION,REGULATI…	0.14706	0.000110832	-0.0730525
AEBP2	FLI1	3	24	RNA_METABOLIC_PROCESS,BIOPOLYMER_METABOLIC_PROCESS,NUCLEOBASENUCLEOSIDENUCLEOTIDE_AND_NUCLEIC_ACID_METABOLIC_PROCESS	0.146011	0.00432681	-0.00665998
YY1	FLI1	23	111	RECEPTOR_ACTIVITY,TRANSMEMBRANE_RECEPTOR_ACTIVITY,RNA_METABOLIC_PROCESS,BIOPOLYMER_METABOLIC_PROCESS,NUCLEOBASENUCLEOSIDENUCLEOTIDE_AND_NUCLEIC_ACID_METABOLIC_PROCESS,CELL_SURFACE_RECEPTOR_LINKED_SIGNAL_TRANSDUCTION_GO_0007166,RNA_PROCESSING,MRNA_PROCESSING_GO_0006397,PROTEIN_METABOLIC_PROCESS,ANATOMICAL_STRUCTURE_DEVELOPMENT,MRNA_METABOLIC_PROCESS,REACTOME_DOWNSTREAM_SIGNALING_EVENTS_OF_B_CELL_R…	0.145788	0.000259669	-0.00168921
DLX1	ELF1	29	82	RECEPTOR_ACTIVITY,TRANSMEMBRANE_RECEPTOR_ACTIVITY,RNA_METABOLIC_PROCESS,BIOPOLYMER_METABOLIC_PROCESS,MACROMOLECULAR_COMPLEX_ASSEMBLY,NUCLEOBASENUCLEOSIDENUCLEOTIDE_AND_NUCLEIC_ACID_METABOLIC_PROCESS,CELL_SURFACE_RECEPTOR_LINKED_SIGNAL_TRANSDUCTION_GO_0007166,MULTICELLULAR_ORGANISMAL_DEVELOPMENT,RIBONUCLEOPROTEIN_COMPLEX_BIOGENESIS_AND_ASSEMBLY,REGULATION_OF_CELLULAR_METABOLIC_PROCESS,PROTEIN_RNA_…	0.145699	0.00016443	-0.0448506
NOTCH1	MITF	9	0	REACTOME_ORC1_REMOVAL_FROM_CHROMATIN,REACTOME_CELL_CYCLE_CHECKPOINTS,REACTOME_CYCLIN_E_ASSOCIATED_EVENTS_DURING_G1_S_TRANSITION_,REACTOME_P53_DEPENDENT_G1_DNA_DAMAGE_RESPONSE,REACTOME_G1_S_TRANSITION,REACTOME_SYNTHESIS_OF_DNA,REACTOME_MITOTIC_G1_G1_S_PHASES,REACTOME_S_PHASE,REACTOME_SCFSKP2_MEDIATED_DEGRADATION_OF_P27_P21	0.145695	0.000440494	-0.007574
HOXA4	NKX2-1	3	1	RNA_BINDING,REACTOME_METABOLISM_OF_MRNA,REACTOME_METABOLISM_OF_RNA	0.145089	0.0363756	-0.00258978
RFX2	TAF1	6	24	CELL_SURFACE_RECEPTOR_LINKED_SIGNAL_TRANSDUCTION_GO_0007166,REACTOME_CELL_CYCLE,REACTOME_SIGNALING_BY_GPCR,REACTOME_CLASS_A1_RHODOPSIN_LIKE_RECEPTORS,REACTOME_OLFACTORY_SIGNALING_PATHWAY,REACTOME_GPCR_DOWNSTREAM_SIGNALING	0.144248	0.00664607	-0.00695426
PGR	CEBPA	6	7	NEGATIVE_REGULATION_OF_APOPTOSIS,PROGRAMMED_CELL_DEATH,REGULATION_OF_APOPTOSIS,NEGATIVE_REGULATION_OF_PROGRAMMED_CELL_DEATH,REGULATION_OF_PROGRAMMED_CELL_DEATH,APOPTOSIS_GO	0.14389	0.00257749	-0.006624
BCOR	NFKB1	11	22	Disease: organ system cancer,Disease: disease of cellular proliferation,Disease: cancer,CELL_DEVELOPMENT,REGULATION_OF_APOPTOSIS,REGULATION_OF_PROGRAMMED_CELL_DEATH,REACTOME_PEPTIDE_LIGAND_BINDING_RECEPTORS,REACTOME_CLASS_A1_RHODOPSIN_LIKE_RECEPTORS,REACTOME_SIGNALING_BY_ILS,REACTOME_IMMUNE_SYSTEM,REACTOME_CYTOKINE_SIGNALING_IN_IMMUNE_SYSTEM	0.143691	0.00108188	-0.000618144
BCOR	NFAM1	5	0	REGULATION_OF_APOPTOSIS,REGULATION_OF_PROGRAMMED_CELL_DEATH,REACTOME_SIGNALING_BY_ILS,REACTOME_IMMUNE_SYSTEM,REACTOME_CYTOKINE_SIGNALING_IN_IMMUNE_SYSTEM	0.142347	0.0122754	-0.00478733
SUZ12	ELF1	17	9	RNA_METABOLIC_PROCESS,SYSTEM_DEVELOPMENT,NERVOUS_SYSTEM_DEVELOPMENT,BIOPOLYMER_METABOLIC_PROCESS,NUCLEOBASENUCLEOSIDENUCLEOTIDE_AND_NUCLEIC_ACID_METABOLIC_PROCESS,TRANSCRIPTION_DNA_DEPENDENT,RNA_BIOSYNTHETIC_PROCESS,MULTICELLULAR_ORGANISMAL_DEVELOPMENT,REGULATION_OF_CELLULAR_METABOLIC_PROCESS,REGULATION_OF_TRANSCRIPTIONDNA_DEPENDENT,PROTEIN_METABOLIC_PROCESS,ANATOMICAL_STRUCTURE_DEVELOPMENT,TRANS…	0.142164	0.000591414	-0.0517934
MYCN	FOXM1	8	1	BIOPOLYMER_METABOLIC_PROCESS,NUCLEOBASENUCLEOSIDENUCLEOTIDE_AND_NUCLEIC_ACID_METABOLIC_PROCESS,REACTOME_CELL_CYCLE,REACTOME_CELL_CYCLE_MITOTIC,REACTOME_MITOTIC_G1_G1_S_PHASES,REACTOME_MITOTIC_M_M_G1_PHASES,REACTOME_DNA_REPLICATION,REACTOME_G2_M_CHECKPOINTS	0.141738	0.00387172	-0.0084143
TFDP1	NFIC	13	1	DNA_METABOLIC_PROCESS,DNA_REPAIR,RESPONSE_TO_ENDOGENOUS_STIMULUS,RESPONSE_TO_DNA_DAMAGE_STIMULUS,REACTOME_PROCESSIVE_SYNTHESIS_ON_THE_LAGGING_STRAND,REACTOME_TRANSCRIPTION_COUPLED_NER_TC_NER,REACTOME_POL_SWITCHING,REACTOME_NUCLEOTIDE_EXCISION_REPAIR,REACTOME_REPAIR_SYNTHESIS_FOR_GAP_FILLING_BY_DNA_POL_IN_TC_NER,REACTOME_DNA_REPAIR,REACTOME_GLOBAL_GENOMIC_NER_GG_NER,REACTOME_LAGGING_STRAND_SYNTHES…	0.141523	0.00128171	-0.00491648
TCF12	POU2F1	19	15	RECEPTOR_BINDING,CYTOKINE_ACTIVITY,GROWTH_FACTOR_ACTIVITY,RNA_METABOLIC_PROCESS,TRANSCRIPTION_DNA_DEPENDENT,PROGRAMMED_CELL_DEATH,BEHAVIOR,NEGATIVE_REGULATION_OF_CELLULAR_PROCESS,RNA_BIOSYNTHETIC_PROCESS,REGULATION_OF_CELLULAR_METABOLIC_PROCESS,REGULATION_OF_GENE_EXPRESSION,TRANSCRIPTION,REGULATION_OF_METABOLIC_PROCESS,TRANSCRIPTION_FROM_RNA_POLYMERASE_II_PROMOTER,NEGATIVE_REGULATION_OF_BIOLOGICA…	0.14151	0.000578281	-0.0093807
NCOR1	MITF	6	0	REACTOME_CELL_CYCLE_CHECKPOINTS,REACTOME_CYCLIN_E_ASSOCIATED_EVENTS_DURING_G1_S_TRANSITION_,REACTOME_G1_S_TRANSITION,REACTOME_SYNTHESIS_OF_DNA,REACTOME_MITOTIC_G1_G1_S_PHASES,REACTOME_S_PHASE	0.140926	0.00511178	-0.00541877
TCF3	NFIC	7	4	DNA_METABOLIC_PROCESS,DNA_REPAIR,RESPONSE_TO_ENDOGENOUS_STIMULUS,RESPONSE_TO_STRESS,RESPONSE_TO_DNA_DAMAGE_STIMULUS,REACTOME_RESOLUTION_OF_AP_SITES_VIA_THE_MULTIPLE_NUCLEOTIDE_PATCH_REPLACEMENT_PATHWAY,REACTOME_DNA_REPAIR	0.140224	0.00627908	-0.018991
NKX2-1	FLI1	9	115	RNA_METABOLIC_PROCESS,BIOPOLYMER_METABOLIC_PROCESS,NUCLEOBASENUCLEOSIDENUCLEOTIDE_AND_NUCLEIC_ACID_METABOLIC_PROCESS,REACTOME_SIGNALING_BY_GPCR,REACTOME_OLFACTORY_SIGNALING_PATHWAY,REACTOME_GPCR_DOWNSTREAM_SIGNALING,REACTOME_HIV_INFECTION,REACTOME_HIV_LIFE_CYCLE,REACTOME_LATE_PHASE_OF_HIV_LIFE_CYCLE	0.140224	0.00234238	-0.00107767
TP73	ELK1	4	0	REACTOME_SIGNALING_BY_ERBB4,REACTOME_SIGNALING_BY_ERBB2,REACTOME_SIGNALING_BY_PDGF,REACTOME_DOWNSTREAM_SIGNAL_TRANSDUCTION	0.139966	0.0229507	-0.000890757
CTBP2	ELF1	16	3	RNA_METABOLIC_PROCESS,SYSTEM_DEVELOPMENT,NERVOUS_SYSTEM_DEVELOPMENT,BIOPOLYMER_METABOLIC_PROCESS,NUCLEOBASENUCLEOSIDENUCLEOTIDE_AND_NUCLEIC_ACID_METABOLIC_PROCESS,TRANSCRIPTION_DNA_DEPENDENT,RNA_BIOSYNTHETIC_PROCESS,MULTICELLULAR_ORGANISMAL_DEVELOPMENT,REGULATION_OF_CELLULAR_METABOLIC_PROCESS,REGULATION_OF_TRANSCRIPTIONDNA_DEPENDENT,ANATOMICAL_STRUCTURE_DEVELOPMENT,TRANSCRIPTION,REGULATION_OF_MET…	0.138302	0.000963706	-0.0446615
KLF4	MYB	3	0	REACTOME_CELL_CYCLE,REACTOME_CELL_CYCLE_MITOTIC,REACTOME_S_PHASE	0.13804	0.0423572	-0.00160788
SPI1	MITF	8	1	REACTOME_ORC1_REMOVAL_FROM_CHROMATIN,REACTOME_CELL_CYCLE_CHECKPOINTS,REACTOME_CYCLIN_E_ASSOCIATED_EVENTS_DURING_G1_S_TRANSITION_,REACTOME_G1_S_TRANSITION,REACTOME_SYNTHESIS_OF_DNA,REACTOME_MITOTIC_G1_G1_S_PHASES,REACTOME_S_PHASE,REACTOME_SCFSKP2_MEDIATED_DEGRADATION_OF_P27_P21	0.137846	0.00170721	-0.00170584
ZNF280D	E2F1	4	5	REACTOME_CELL_CYCLE_CHECKPOINTS,REACTOME_M_G1_TRANSITION,REACTOME_SYNTHESIS_OF_DNA,REACTOME_S_PHASE	0.137577	0.0144159	-0.00406053
SOX2	TP53	12	7	RNA_METABOLIC_PROCESS,NEGATIVE_REGULATION_OF_CELLULAR_METABOLIC_PROCESS,BIOPOLYMER_METABOLIC_PROCESS,NUCLEOBASENUCLEOSIDENUCLEOTIDE_AND_NUCLEIC_ACID_METABOLIC_PROCESS,TRANSCRIPTION_DNA_DEPENDENT,RNA_BIOSYNTHETIC_PROCESS,REGULATION_OF_CELLULAR_METABOLIC_PROCESS,REGULATION_OF_GENE_EXPRESSION,TRANSCRIPTION,NEGATIVE_REGULATION_OF_METABOLIC_PROCESS,REGULATION_OF_METABOLIC_PROCESS,TRANSCRIPTION_FROM_RN…	0.137268	0.00134138	-0.00374024
HNF1A	PPARD	4	0	PharmGKB_PA2031_Statin_Pathway_Pharmacodynamics,REACTOME_METABOLISM_OF_LIPIDS_AND_LIPOPROTEINS,REACTOME_LIPID_DIGESTION_MOBILIZATION_AND_TRANSPORT,REACTOME_LIPOPROTEIN_METABOLISM	0.13693	0.0261402	-0.00175947
ZNF143	MITF	9	0	REACTOME_ORC1_REMOVAL_FROM_CHROMATIN,REACTOME_CELL_CYCLE_CHECKPOINTS,REACTOME_CYCLIN_E_ASSOCIATED_EVENTS_DURING_G1_S_TRANSITION_,REACTOME_P53_DEPENDENT_G1_DNA_DAMAGE_RESPONSE,REACTOME_G1_S_TRANSITION,REACTOME_SYNTHESIS_OF_DNA,REACTOME_MITOTIC_G1_G1_S_PHASES,REACTOME_S_PHASE,REACTOME_SCFSKP2_MEDIATED_DEGRADATION_OF_P27_P21	0.136767	0.000906663	-0.00836193
GMEB2	MITF	5	0	REACTOME_CELL_CYCLE_CHECKPOINTS,REACTOME_G1_S_TRANSITION,REACTOME_SYNTHESIS_OF_DNA,REACTOME_MITOTIC_G1_G1_S_PHASES,REACTOME_S_PHASE	0.136166	0.0124006	-0.0035189
XBP1	CTCF	3	63	INTRACELLULAR_TRANSPORT,REACTOME_SIGNALING_BY_GPCR,REACTOME_GPCR_DOWNSTREAM_SIGNALING	0.135112	0.045101	-0.013068
NANOG	TAL1	9	181	REACTOME_RNA_POL_I_TRANSCRIPTION,REACTOME_SIGNALING_BY_GPCR,REACTOME_OLFACTORY_SIGNALING_PATHWAY,REACTOME_TRANSCRIPTION,REACTOME_GPCR_DOWNSTREAM_SIGNALING,REACTOME_RNA_POL_I_RNA_POL_III_AND_MITOCHONDRIAL_TRANSCRIPTION,REACTOME_RNA_POL_I_PROMOTER_OPENING,REACTOME_MEIOTIC_RECOMBINATION,REACTOME_AMYLOIDS	0.135065	0.00373502	-0.0118892
WT1	NFAM1	5	0	NEGATIVE_REGULATION_OF_APOPTOSIS,POSITIVE_REGULATION_OF_BIOLOGICAL_PROCESS,REGULATION_OF_APOPTOSIS,NEGATIVE_REGULATION_OF_PROGRAMMED_CELL_DEATH,REGULATION_OF_PROGRAMMED_CELL_DEATH	0.135051	0.0176031	-0.000824092
BCL6	MITF	9	0	REACTOME_ORC1_REMOVAL_FROM_CHROMATIN,REACTOME_CELL_CYCLE_CHECKPOINTS,REACTOME_CYCLIN_E_ASSOCIATED_EVENTS_DURING_G1_S_TRANSITION_,REACTOME_P53_DEPENDENT_G1_DNA_DAMAGE_RESPONSE,REACTOME_G1_S_TRANSITION,REACTOME_SYNTHESIS_OF_DNA,REACTOME_MITOTIC_G1_G1_S_PHASES,REACTOME_S_PHASE,REACTOME_SCFSKP2_MEDIATED_DEGRADATION_OF_P27_P21	0.134682	0.00107748	-0.0110853
PPARG	GATA2	24	673	RHODOPSIN_LIKE_RECEPTOR_ACTIVITY,G_PROTEIN_COUPLED_RECEPTOR_ACTIVITY,RECEPTOR_ACTIVITY,TRANSMEMBRANE_RECEPTOR_ACTIVITY,RNA_METABOLIC_PROCESS,BIOPOLYMER_METABOLIC_PROCESS,NUCLEOBASENUCLEOSIDENUCLEOTIDE_AND_NUCLEIC_ACID_METABOLIC_PROCESS,CELL_CELL_SIGNALING,RNA_PROCESSING,CELLULAR_PROTEIN_METABOLIC_PROCESS,NEUROLOGICAL_SYSTEM_PROCESS,PROTEIN_METABOLIC_PROCESS,MRNA_METABOLIC_PROCESS,CELLULAR_MACROMO…	0.134564	0.000774384	-0.00385862
DAND5	NFAM1	3	0	RESPONSE_TO_EXTERNAL_STIMULUS,REGULATION_OF_APOPTOSIS,REGULATION_OF_PROGRAMMED_CELL_DEATH	0.134336	0.0493359	-0.000322921
NIPBL	KLF4	3	0	CELL_CYCLE_GO_0007049,REACTOME_CELL_CYCLE,REACTOME_CELL_CYCLE_MITOTIC	0.133893	0.0487668	-0.00253755
AEBP2	ELF1	3	27	RNA_METABOLIC_PROCESS,BIOPOLYMER_METABOLIC_PROCESS,NUCLEOBASENUCLEOSIDENUCLEOTIDE_AND_NUCLEIC_ACID_METABOLIC_PROCESS	0.133308	0.00707138	-0.00556361
WT1	SPI1	13	8	Disease: organ system cancer,PROGRAMMED_CELL_DEATH,NEGATIVE_REGULATION_OF_CELLULAR_PROCESS,REGULATION_OF_DEVELOPMENTAL_PROCESS,REGULATION_OF_CELLULAR_METABOLIC_PROCESS,POSITIVE_REGULATION_OF_BIOLOGICAL_PROCESS,REGULATION_OF_METABOLIC_PROCESS,POSITIVE_REGULATION_OF_CELLULAR_PROCESS,NEGATIVE_REGULATION_OF_BIOLOGICAL_PROCESS,REGULATION_OF_APOPTOSIS,REGULATION_OF_PROGRAMMED_CELL_DEATH,APOPTOSIS_GO,RE…	0.131487	0.00188463	-0.00419469
LMO2	POU2F1	4	2	RNA_METABOLIC_PROCESS,TRANSCRIPTION_DNA_DEPENDENT,RNA_BIOSYNTHETIC_PROCESS,TRANSCRIPTION_FROM_RNA_POLYMERASE_II_PROMOTER	0.129878	0.0292569	-0.00653215
NR3C1	E2F4	9	43	REACTOME_MEIOSIS,REACTOME_CELL_CYCLE,REACTOME_TRANSCRIPTION,REACTOME_CHROMOSOME_MAINTENANCE,REACTOME_DEPOSITION_OF_NEW_CENPA_CONTAINING_NUCLEOSOMES_AT_THE_CENTROMERE,REACTOME_RNA_POL_I_PROMOTER_OPENING,REACTOME_MEIOTIC_RECOMBINATION,REACTOME_MEIOTIC_SYNAPSIS,REACTOME_TELOMERE_MAINTENANCE	0.129657	0.00309249	-0.00876692
ETV5	TAL1	8	23	REACTOME_MEIOSIS,REACTOME_RNA_POL_I_TRANSCRIPTION,REACTOME_RNA_POL_I_RNA_POL_III_AND_MITOCHONDRIAL_TRANSCRIPTION,REACTOME_DEPOSITION_OF_NEW_CENPA_CONTAINING_NUCLEOSOMES_AT_THE_CENTROMERE,REACTOME_RNA_POL_I_PROMOTER_OPENING,REACTOME_MEIOTIC_RECOMBINATION,REACTOME_AMYLOIDS,REACTOME_PACKAGING_OF_TELOMERE_ENDS	0.129564	0.00689202	-0.0258764
TFDP1	NR3C1	6	4	REACTOME_MEIOSIS,REACTOME_CELL_CYCLE,REACTOME_CHROMOSOME_MAINTENANCE,REACTOME_DEPOSITION_OF_NEW_CENPA_CONTAINING_NUCLEOSOMES_AT_THE_CENTROMERE,REACTOME_MEIOTIC_RECOMBINATION,REACTOME_TELOMERE_MAINTENANCE	0.129355	0.0124229	-0.00888117
LEF1	ERG	2	28	NUCLEOBASENUCLEOSIDENUCLEOTIDE_AND_NUCLEIC_ACID_METABOLIC_PROCESS,RNA_SPLICING	0.129153	0.0304484	-0.0198706
SIN3A	TP73	4	0	REACTOME_CELL_CYCLE,REACTOME_CELL_CYCLE_MITOTIC,REACTOME_CELL_CYCLE_CHECKPOINTS,REACTOME_MITOTIC_G1_G1_S_PHASES	0.128601	0.037416	-0.00314603
BCOR	SP1	8	56	Disease: organ system cancer,Disease: disease of cellular proliferation,Disease: cancer,CELL_DEVELOPMENT,REGULATION_OF_APOPTOSIS,REGULATION_OF_PROGRAMMED_CELL_DEATH,REACTOME_OLFACTORY_SIGNALING_PATHWAY,REACTOME_METABOLISM_OF_LIPIDS_AND_LIPOPROTEINS	0.128397	0.00868032	-0.000760915
E2F8	ERG	12	54	RIBONUCLEOPROTEIN_COMPLEX_BIOGENESIS_AND_ASSEMBLY,PROTEIN_RNA_COMPLEX_ASSEMBLY,REACTOME_SIGNALING_BY_THE_B_CELL_RECEPTOR_BCR,REACTOME_SIGNALING_BY_GPCR,REACTOME_CELL_CYCLE_MITOTIC,REACTOME_GPCR_DOWNSTREAM_SIGNALING,REACTOME_METABOLISM_OF_MRNA,REACTOME_METABOLISM_OF_RNA,REACTOME_HIV_INFECTION,REACTOME_HIV_LIFE_CYCLE,REACTOME_HOST_INTERACTIONS_OF_HIV_FACTORS,REACTOME_ANTIGEN_PROCESSING_UBIQUITINATI…	0.128234	0.00446537	-0.0108797
ETS2	ERG	7	36	CELLULAR_PROTEIN_METABOLIC_PROCESS,PROTEIN_METABOLIC_PROCESS,CELLULAR_MACROMOLECULE_METABOLIC_PROCESS,REACTOME_CELL_CYCLE_MITOTIC,REACTOME_METABOLISM_OF_RNA,REACTOME_HOST_INTERACTIONS_OF_HIV_FACTORS,REACTOME_IMMUNE_SYSTEM	0.127427	0.0105154	-0.00607407
PBX3	TCF7L2	3	41	REGULATION_OF_TRANSCRIPTION_FROM_RNA_POLYMERASE_II_PROMOTER,REGULATION_OF_TRANSCRIPTIONDNA_DEPENDENT,REGULATION_OF_RNA_METABOLIC_PROCESS	0.126549	0.00928614	-0.00449604
CTBP2	CEBPA	15	16	RNA_METABOLIC_PROCESS,SYSTEM_DEVELOPMENT,NERVOUS_SYSTEM_DEVELOPMENT,BIOPOLYMER_METABOLIC_PROCESS,NUCLEOBASENUCLEOSIDENUCLEOTIDE_AND_NUCLEIC_ACID_METABOLIC_PROCESS,MULTICELLULAR_ORGANISMAL_DEVELOPMENT,REGULATION_OF_TRANSCRIPTION_FROM_RNA_POLYMERASE_II_PROMOTER,REGULATION_OF_CELLULAR_METABOLIC_PROCESS,REGULATION_OF_GENE_EXPRESSION,REGULATION_OF_TRANSCRIPTIONDNA_DEPENDENT,ANATOMICAL_STRUCTURE_DEVELO…	0.125816	0.00352363	-0.0473783
BRCA1	MITF	9	0	REACTOME_ORC1_REMOVAL_FROM_CHROMATIN,REACTOME_CELL_CYCLE_CHECKPOINTS,REACTOME_CYCLIN_E_ASSOCIATED_EVENTS_DURING_G1_S_TRANSITION_,REACTOME_P53_DEPENDENT_G1_DNA_DAMAGE_RESPONSE,REACTOME_G1_S_TRANSITION,REACTOME_SYNTHESIS_OF_DNA,REACTOME_MITOTIC_G1_G1_S_PHASES,REACTOME_S_PHASE,REACTOME_SCFSKP2_MEDIATED_DEGRADATION_OF_P27_P21	0.124996	0.00238313	-0.00774521
MITF	E2F1	5	0	REACTOME_CELL_CYCLE_CHECKPOINTS,REACTOME_G1_S_TRANSITION,REACTOME_SYNTHESIS_OF_DNA,REACTOME_MITOTIC_G1_G1_S_PHASES,REACTOME_S_PHASE	0.123403	0.0236428	-0.00330711
NFYA	ERG	9	51	RECEPTOR_ACTIVITY,TRANSMEMBRANE_RECEPTOR_ACTIVITY,BIOPOLYMER_METABOLIC_PROCESS,REACTOME_SIGNALING_BY_GPCR,REACTOME_CELL_CYCLE_MITOTIC,REACTOME_TRANSCRIPTION,REACTOME_UNFOLDED_PROTEIN_RESPONSE,REACTOME_GPCR_DOWNSTREAM_SIGNALING,REACTOME_GPCR_LIGAND_BINDING	0.123294	0.00997275	-0.0205345
BCOR	SP2	4	36	REACTOME_SIGNALING_BY_GPCR,REACTOME_OLFACTORY_SIGNALING_PATHWAY,REACTOME_GPCR_DOWNSTREAM_SIGNALING,REACTOME_GPCR_LIGAND_BINDING	0.122993	0.0482628	-0.00939153
NFYB	ERG	7	55	RECEPTOR_ACTIVITY,REACTOME_SIGNALING_BY_GPCR,REACTOME_CELL_CYCLE_MITOTIC,REACTOME_RECRUITMENT_OF_MITOTIC_CENTROSOME_PROTEINS_AND_COMPLEXES,REACTOME_UNFOLDED_PROTEIN_RESPONSE,REACTOME_GPCR_DOWNSTREAM_SIGNALING,REACTOME_MITOTIC_G1_G1_S_PHASES	0.121932	0.0153497	-0.00185578
TCF12	REL	15	3	CHEMOKINE_RECEPTOR_BINDING,RECEPTOR_BINDING,CYTOKINE_ACTIVITY,PROGRAMMED_CELL_DEATH,BEHAVIOR,NEGATIVE_REGULATION_OF_CELLULAR_PROCESS,NEGATIVE_REGULATION_OF_BIOLOGICAL_PROCESS,APOPTOSIS_GO,REACTOME_PEPTIDE_LIGAND_BINDING_RECEPTORS,REACTOME_CLASS_A1_RHODOPSIN_LIKE_RECEPTORS,REACTOME_G_ALPHA_I_SIGNALLING_EVENTS,REACTOME_SIGNALING_BY_ILS,REACTOME_IL_3_5_AND_GM_CSF_SIGNALING,REACTOME_IL_2_SIGNALING,RE…	0.120178	0.00633112	-0.0125233
REL	PPARD	5	0	NEGATIVE_REGULATION_OF_APOPTOSIS,PROGRAMMED_CELL_DEATH,NEGATIVE_REGULATION_OF_BIOLOGICAL_PROCESS,NEGATIVE_REGULATION_OF_PROGRAMMED_CELL_DEATH,APOPTOSIS_GO	0.1197	0.0369718	-0.00161022
SPI1	CREB1	24	31	RHODOPSIN_LIKE_RECEPTOR_ACTIVITY,SYSTEM_DEVELOPMENT,CELL_DEVELOPMENT,PROGRAMMED_CELL_DEATH,NEGATIVE_REGULATION_OF_CELLULAR_PROCESS,REGULATION_OF_DEVELOPMENTAL_PROCESS,MULTICELLULAR_ORGANISMAL_DEVELOPMENT,CELL_CELL_SIGNALING,REGULATION_OF_CELLULAR_METABOLIC_PROCESS,POSITIVE_REGULATION_OF_DEVELOPMENTAL_PROCESS,ANATOMICAL_STRUCTURE_DEVELOPMENT,POSITIVE_REGULATION_OF_BIOLOGICAL_PROCESS,REGULATION_OF_…	0.119269	0.00357617	-0.00857083
ZBTB7B	E2F1	6	10	MITOTIC_CELL_CYCLE,REACTOME_CELL_CYCLE,REACTOME_CELL_CYCLE_MITOTIC,REACTOME_GPCR_DOWNSTREAM_SIGNALING,REACTOME_MITOTIC_G2_G2_M_PHASES,REACTOME_DNA_REPLICATION	0.119144	0.0240076	-0.00989497
DLX1	MITF	5	0	REACTOME_CELL_CYCLE_CHECKPOINTS,REACTOME_G1_S_TRANSITION,REACTOME_SYNTHESIS_OF_DNA,REACTOME_MITOTIC_G1_G1_S_PHASES,REACTOME_S_PHASE	0.118261	0.0309369	-0.00385418
GMEB2	KLF4	4	0	CELL_CYCLE_GO_0007049,REACTOME_CELL_CYCLE,REACTOME_CELL_CYCLE_MITOTIC,REACTOME_S_PHASE	0.118203	0.0467372	-0.00314731
SPI1	JUN	18	149	CELL_DEVELOPMENT,PROGRAMMED_CELL_DEATH,NEGATIVE_REGULATION_OF_CELLULAR_PROCESS,REGULATION_OF_DEVELOPMENTAL_PROCESS,RESPONSE_TO_STRESS,POSITIVE_REGULATION_OF_BIOLOGICAL_PROCESS,POSITIVE_REGULATION_OF_CELLULAR_PROCESS,NEGATIVE_REGULATION_OF_BIOLOGICAL_PROCESS,REGULATION_OF_APOPTOSIS,REGULATION_OF_PROGRAMMED_CELL_DEATH,APOPTOSIS_GO,REACTOME_CELL_CYCLE,REACTOME_OLFACTORY_SIGNALING_PATHWAY,REACTOME_3_…	0.117649	0.00540078	-0.0077325
PBX1	CTBP2	11	13	DNA_BINDING,RNA_METABOLIC_PROCESS,SYSTEM_DEVELOPMENT,BIOPOLYMER_METABOLIC_PROCESS,NUCLEOBASENUCLEOSIDENUCLEOTIDE_AND_NUCLEIC_ACID_METABOLIC_PROCESS,TRANSCRIPTION_DNA_DEPENDENT,RNA_BIOSYNTHETIC_PROCESS,MULTICELLULAR_ORGANISMAL_DEVELOPMENT,ANATOMICAL_STRUCTURE_DEVELOPMENT,TRANSCRIPTION,TRANSCRIPTION_FROM_RNA_POLYMERASE_II_PROMOTER	0.117568	0.0124189	-0.0264447
MEIS1	TAL1	9	169	NUCLEOBASENUCLEOSIDENUCLEOTIDE_AND_NUCLEIC_ACID_METABOLIC_PROCESS,REACTOME_MEIOSIS,REACTOME_SIGNALING_BY_GPCR,REACTOME_GPCR_DOWNSTREAM_SIGNALING,REACTOME_DEPOSITION_OF_NEW_CENPA_CONTAINING_NUCLEOSOMES_AT_THE_CENTROMERE,REACTOME_RNA_POL_I_PROMOTER_OPENING,REACTOME_MEIOTIC_RECOMBINATION,REACTOME_MEIOTIC_SYNAPSIS,REACTOME_PACKAGING_OF_TELOMERE_ENDS	0.117241	0.0149273	-0.0169356
SUZ12	CEBPA	15	27	RNA_METABOLIC_PROCESS,SYSTEM_DEVELOPMENT,NERVOUS_SYSTEM_DEVELOPMENT,BIOPOLYMER_METABOLIC_PROCESS,NUCLEOBASENUCLEOSIDENUCLEOTIDE_AND_NUCLEIC_ACID_METABOLIC_PROCESS,MULTICELLULAR_ORGANISMAL_DEVELOPMENT,REGULATION_OF_CELLULAR_METABOLIC_PROCESS,REGULATION_OF_GENE_EXPRESSION,REGULATION_OF_TRANSCRIPTIONDNA_DEPENDENT,PROTEIN_METABOLIC_PROCESS,ANATOMICAL_STRUCTURE_DEVELOPMENT,REGULATION_OF_METABOLIC_PROC…	0.117123	0.00784595	-0.0587882
VDR	E2F4	8	3	REACTOME_MEIOSIS,REACTOME_TRANSCRIPTION,REACTOME_CHROMOSOME_MAINTENANCE,REACTOME_DEPOSITION_OF_NEW_CENPA_CONTAINING_NUCLEOSOMES_AT_THE_CENTROMERE,REACTOME_RNA_POL_I_PROMOTER_OPENING,REACTOME_MEIOTIC_RECOMBINATION,REACTOME_MEIOTIC_SYNAPSIS,REACTOME_TELOMERE_MAINTENANCE	0.116878	0.0109698	-0.0092417
SUZ12	EP300	19	17	DNA_BINDING,RNA_METABOLIC_PROCESS,SYSTEM_DEVELOPMENT,NERVOUS_SYSTEM_DEVELOPMENT,BIOPOLYMER_METABOLIC_PROCESS,NUCLEOBASENUCLEOSIDENUCLEOTIDE_AND_NUCLEIC_ACID_METABOLIC_PROCESS,TRANSCRIPTION_DNA_DEPENDENT,SKELETAL_DEVELOPMENT,RNA_BIOSYNTHETIC_PROCESS,MULTICELLULAR_ORGANISMAL_DEVELOPMENT,REGULATION_OF_CELLULAR_METABOLIC_PROCESS,REGULATION_OF_GENE_EXPRESSION,PROTEIN_METABOLIC_PROCESS,ANATOMICAL_STRUC…	0.115215	0.00614715	-0.0560707
AEBP2	SPI1	3	40	RNA_METABOLIC_PROCESS,BIOPOLYMER_METABOLIC_PROCESS,NUCLEOBASENUCLEOSIDENUCLEOTIDE_AND_NUCLEIC_ACID_METABOLIC_PROCESS	0.114161	0.0156886	-0.0026933
CTBP2	EP300	18	9	DNA_BINDING,RNA_METABOLIC_PROCESS,SYSTEM_DEVELOPMENT,NERVOUS_SYSTEM_DEVELOPMENT,BIOPOLYMER_METABOLIC_PROCESS,NUCLEOBASENUCLEOSIDENUCLEOTIDE_AND_NUCLEIC_ACID_METABOLIC_PROCESS,TRANSCRIPTION_DNA_DEPENDENT,SKELETAL_DEVELOPMENT,RNA_BIOSYNTHETIC_PROCESS,MULTICELLULAR_ORGANISMAL_DEVELOPMENT,REGULATION_OF_CELLULAR_METABOLIC_PROCESS,REGULATION_OF_GENE_EXPRESSION,ANATOMICAL_STRUCTURE_DEVELOPMENT,TRANSCRIP…	0.113566	0.00753693	-0.0463191
ZNF407	TCF12	6	36	RECEPTOR_ACTIVITY,REACTOME_CELL_CYCLE,REACTOME_SIGNALING_BY_GPCR,REACTOME_CELL_CYCLE_MITOTIC,REACTOME_GPCR_DOWNSTREAM_SIGNALING,REACTOME_HIV_INFECTION	0.113452	0.0294523	-0.0356467
TCF12	ETS2	7	49	CELLULAR_PROTEIN_METABOLIC_PROCESS,PROTEIN_METABOLIC_PROCESS,CELLULAR_MACROMOLECULE_METABOLIC_PROCESS,REACTOME_CELL_CYCLE,REACTOME_CELL_CYCLE_MITOTIC,REACTOME_IL_2_SIGNALING,REACTOME_IMMUNE_SYSTEM	0.112926	0.0260053	-0.00638461
SUZ12	ERG	12	11	RNA_METABOLIC_PROCESS,SYSTEM_DEVELOPMENT,NERVOUS_SYSTEM_DEVELOPMENT,BIOPOLYMER_METABOLIC_PROCESS,NUCLEOBASENUCLEOSIDENUCLEOTIDE_AND_NUCLEIC_ACID_METABOLIC_PROCESS,ANATOMICAL_STRUCTURE_MORPHOGENESIS,MULTICELLULAR_ORGANISMAL_DEVELOPMENT,ORGAN_MORPHOGENESIS,PROTEIN_METABOLIC_PROCESS,ANATOMICAL_STRUCTURE_DEVELOPMENT,ORGAN_DEVELOPMENT,REACTOME_IMMUNE_SYSTEM	0.11205	0.0167259	-0.045838
PALB2	LMO2	6	68	RNA_METABOLIC_PROCESS,BIOPOLYMER_METABOLIC_PROCESS,NUCLEOBASENUCLEOSIDENUCLEOTIDE_AND_NUCLEIC_ACID_METABOLIC_PROCESS,TRANSCRIPTION_DNA_DEPENDENT,RNA_BIOSYNTHETIC_PROCESS,REACTOME_OLFACTORY_SIGNALING_PATHWAY	0.111872	0.0257239	-0.00777304
SMARCA4	SPI1	12	50	REACTOME_TRANSLATION,REACTOME_CELL_CYCLE,REACTOME_SRP_DEPENDENT_COTRANSLATIONAL_PROTEIN_TARGETING_TO_MEMBRANE,REACTOME_PEPTIDE_CHAIN_ELONGATION,REACTOME_3_UTR_MEDIATED_TRANSLATIONAL_REGULATION,REACTOME_GPCR_DOWNSTREAM_SIGNALING,REACTOME_METABOLISM_OF_MRNA,REACTOME_METABOLISM_OF_RNA,REACTOME_HEMOSTASIS,REACTOME_INFLUENZA_LIFE_CYCLE,REACTOME_INFLUENZA_VIRAL_RNA_TRANSCRIPTION_AND_REPLICATION,REACTOM…	0.111655	0.0131044	-0.00930911
BCOR	CREB1	6	9	CELL_DEVELOPMENT,REGULATION_OF_APOPTOSIS,REGULATION_OF_PROGRAMMED_CELL_DEATH,REACTOME_CLASS_A1_RHODOPSIN_LIKE_RECEPTORS,REACTOME_GPCR_LIGAND_BINDING,REACTOME_CYTOKINE_SIGNALING_IN_IMMUNE_SYSTEM	0.11123	0.0436398	-0.00475145
PBX1	SUZ12	11	20	DNA_BINDING,RNA_METABOLIC_PROCESS,SYSTEM_DEVELOPMENT,BIOPOLYMER_METABOLIC_PROCESS,NUCLEOBASENUCLEOSIDENUCLEOTIDE_AND_NUCLEIC_ACID_METABOLIC_PROCESS,TRANSCRIPTION_DNA_DEPENDENT,RNA_BIOSYNTHETIC_PROCESS,MULTICELLULAR_ORGANISMAL_DEVELOPMENT,ANATOMICAL_STRUCTURE_DEVELOPMENT,TRANSCRIPTION,TRANSCRIPTION_FROM_RNA_POLYMERASE_II_PROMOTER	0.11013	0.021804	-0.0345633
RUNX1	POU2F1	15	9	RECEPTOR_BINDING,CYTOKINE_ACTIVITY,GROWTH_FACTOR_ACTIVITY,RNA_METABOLIC_PROCESS,TRANSCRIPTION_DNA_DEPENDENT,NEGATIVE_REGULATION_OF_CELLULAR_PROCESS,RNA_BIOSYNTHETIC_PROCESS,REGULATION_OF_CELLULAR_METABOLIC_PROCESS,REGULATION_OF_GENE_EXPRESSION,TRANSCRIPTION,REGULATION_OF_METABOLIC_PROCESS,TRANSCRIPTION_FROM_RNA_POLYMERASE_II_PROMOTER,NEGATIVE_REGULATION_OF_BIOLOGICAL_PROCESS,ORGAN_DEVELOPMENT,REA…	0.109858	0.0159171	-0.0154074
TP53	ZBTB7B	8	6	M_PHASE,MITOTIC_CELL_CYCLE,MITOSIS,M_PHASE_OF_MITOTIC_CELL_CYCLE,REACTOME_CELL_CYCLE,REACTOME_CELL_CYCLE_MITOTIC,REACTOME_MITOTIC_G2_G2_M_PHASES,REACTOME_DNA_REPLICATION	0.109602	0.0230954	-0.000847201
SPI1	NFKB2	6	29	REACTOME_ACTIVATION_OF_NF_KAPPAB_IN_B_CELLS,REACTOME_P53_INDEPENDENT_G1_S_DNA_DAMAGE_CHECKPOINT,REACTOME_METABOLISM_OF_MRNA,REACTOME_METABOLISM_OF_RNA,REACTOME_REGULATION_OF_MRNA_STABILITY_BY_PROTEINS_THAT_BIND_AU_RICH_ELEMENTS,REACTOME_DESTABILIZATION_OF_MRNA_BY_AUF1_HNRNP_D0	0.109063	0.0269144	-0.00135885
LMO2	TP53	6	9	RNA_METABOLIC_PROCESS,BIOPOLYMER_METABOLIC_PROCESS,NUCLEOBASENUCLEOSIDENUCLEOTIDE_AND_NUCLEIC_ACID_METABOLIC_PROCESS,TRANSCRIPTION_DNA_DEPENDENT,RNA_BIOSYNTHETIC_PROCESS,TRANSCRIPTION_FROM_RNA_POLYMERASE_II_PROMOTER	0.108373	0.0317847	-0.00270339
TCF12	NFYA	9	77	RECEPTOR_ACTIVITY,TRANSMEMBRANE_RECEPTOR_ACTIVITY,BIOPOLYMER_METABOLIC_PROCESS,REACTOME_CELL_CYCLE,REACTOME_SIGNALING_BY_GPCR,REACTOME_CELL_CYCLE_MITOTIC,REACTOME_UNFOLDED_PROTEIN_RESPONSE,REACTOME_GPCR_DOWNSTREAM_SIGNALING,REACTOME_GPCR_LIGAND_BINDING	0.107515	0.0297477	-0.0168239
NCOR2	SUZ12	15	9	RNA_METABOLIC_PROCESS,SYSTEM_DEVELOPMENT,BIOPOLYMER_METABOLIC_PROCESS,NUCLEOBASENUCLEOSIDENUCLEOTIDE_AND_NUCLEIC_ACID_METABOLIC_PROCESS,TRANSCRIPTION_DNA_DEPENDENT,RNA_BIOSYNTHETIC_PROCESS,MULTICELLULAR_ORGANISMAL_DEVELOPMENT,REGULATION_OF_CELLULAR_METABOLIC_PROCESS,REGULATION_OF_GENE_EXPRESSION,PROTEIN_METABOLIC_PROCESS,ANATOMICAL_STRUCTURE_DEVELOPMENT,TRANSCRIPTION,REGULATION_OF_METABOLIC_PROCE…	0.107138	0.0180611	-0.0432163
DLX1	FLI1	22	57	RECEPTOR_ACTIVITY,TRANSMEMBRANE_RECEPTOR_ACTIVITY,RNA_METABOLIC_PROCESS,BIOPOLYMER_METABOLIC_PROCESS,NUCLEOBASENUCLEOSIDENUCLEOTIDE_AND_NUCLEIC_ACID_METABOLIC_PROCESS,CELL_SURFACE_RECEPTOR_LINKED_SIGNAL_TRANSDUCTION_GO_0007166,REGULATION_OF_CELLULAR_METABOLIC_PROCESS,REGULATION_OF_GENE_EXPRESSION,CELLULAR_PROTEIN_METABOLIC_PROCESS,PROTEIN_METABOLIC_PROCESS,REGULATION_OF_METABOLIC_PROCESS,CELLULAR…	0.106876	0.0144626	-0.0564892
CTBP2	ERG	11	5	RNA_METABOLIC_PROCESS,SYSTEM_DEVELOPMENT,NERVOUS_SYSTEM_DEVELOPMENT,BIOPOLYMER_METABOLIC_PROCESS,NUCLEOBASENUCLEOSIDENUCLEOTIDE_AND_NUCLEIC_ACID_METABOLIC_PROCESS,ANATOMICAL_STRUCTURE_MORPHOGENESIS,MULTICELLULAR_ORGANISMAL_DEVELOPMENT,ORGAN_MORPHOGENESIS,ANATOMICAL_STRUCTURE_DEVELOPMENT,ORGAN_DEVELOPMENT,REACTOME_IMMUNE_SYSTEM	0.104528	0.032445	-0.0389599
NCOR2	CTBP2	14	8	RNA_METABOLIC_PROCESS,SYSTEM_DEVELOPMENT,BIOPOLYMER_METABOLIC_PROCESS,NUCLEOBASENUCLEOSIDENUCLEOTIDE_AND_NUCLEIC_ACID_METABOLIC_PROCESS,TRANSCRIPTION_DNA_DEPENDENT,RNA_BIOSYNTHETIC_PROCESS,MULTICELLULAR_ORGANISMAL_DEVELOPMENT,REGULATION_OF_CELLULAR_METABOLIC_PROCESS,REGULATION_OF_GENE_EXPRESSION,ANATOMICAL_STRUCTURE_DEVELOPMENT,TRANSCRIPTION,REGULATION_OF_METABOLIC_PROCESS,TRANSCRIPTION_FROM_RNA_…	0.102789	0.0274634	-0.0302044
SPI1	RARA	16	15	SYSTEM_DEVELOPMENT,CELL_DEVELOPMENT,PROGRAMMED_CELL_DEATH,NEGATIVE_REGULATION_OF_CELLULAR_PROCESS,REGULATION_OF_DEVELOPMENTAL_PROCESS,RESPONSE_TO_STRESS,POSITIVE_REGULATION_OF_DEVELOPMENTAL_PROCESS,ANATOMICAL_STRUCTURE_DEVELOPMENT,POSITIVE_REGULATION_OF_BIOLOGICAL_PROCESS,POSITIVE_REGULATION_OF_CELLULAR_PROCESS,NEGATIVE_REGULATION_OF_BIOLOGICAL_PROCESS,REGULATION_OF_APOPTOSIS,REGULATION_OF_PROGRA…	0.100272	0.0288848	-0.0101193
SPI1	REST	7	77	CELL_CELL_SIGNALING,SYNAPTIC_TRANSMISSION,NEUROLOGICAL_SYSTEM_PROCESS,G_PROTEIN_COUPLED_RECEPTOR_PROTEIN_SIGNALING_PATHWAY,TRANSMISSION_OF_NERVE_IMPULSE,SYSTEM_PROCESS,REACTOME_NEURONAL_SYSTEM	0.0996385	0.0498729	-0.0380997
ETV5	E2F4	9	27	REACTOME_MEIOSIS,REACTOME_CELL_CYCLE,REACTOME_CELL_CYCLE_CHECKPOINTS,REACTOME_CHROMOSOME_MAINTENANCE,REACTOME_DEPOSITION_OF_NEW_CENPA_CONTAINING_NUCLEOSOMES_AT_THE_CENTROMERE,REACTOME_RNA_POL_I_PROMOTER_OPENING,REACTOME_MEIOTIC_RECOMBINATION,REACTOME_INFLUENZA_LIFE_CYCLE,REACTOME_TELOMERE_MAINTENANCE	0.0976399	0.0485849	-0.00423052
DLX1	TCF12	21	121	RECEPTOR_ACTIVITY,TRANSMEMBRANE_RECEPTOR_ACTIVITY,RNA_METABOLIC_PROCESS,BIOPOLYMER_METABOLIC_PROCESS,NUCLEOBASENUCLEOSIDENUCLEOTIDE_AND_NUCLEIC_ACID_METABOLIC_PROCESS,CELL_SURFACE_RECEPTOR_LINKED_SIGNAL_TRANSDUCTION_GO_0007166,REGULATION_OF_CELLULAR_METABOLIC_PROCESS,REGULATION_OF_GENE_EXPRESSION,CELLULAR_PROTEIN_METABOLIC_PROCESS,PROTEIN_METABOLIC_PROCESS,REGULATION_OF_METABOLIC_PROCESS,CELLULAR…	0.0959697	0.038909	-0.0374843
SUZ12	SPI1	16	22	RNA_METABOLIC_PROCESS,SYSTEM_DEVELOPMENT,NERVOUS_SYSTEM_DEVELOPMENT,BIOPOLYMER_METABOLIC_PROCESS,NUCLEOBASENUCLEOSIDENUCLEOTIDE_AND_NUCLEIC_ACID_METABOLIC_PROCESS,TRANSCRIPTION_DNA_DEPENDENT,RNA_BIOSYNTHETIC_PROCESS,MULTICELLULAR_ORGANISMAL_DEVELOPMENT,REGULATION_OF_CELLULAR_METABOLIC_PROCESS,PROTEIN_METABOLIC_PROCESS,ANATOMICAL_STRUCTURE_DEVELOPMENT,TRANSCRIPTION,REGULATION_OF_METABOLIC_PROCESS,…	0.0944501	0.0472399	-0.0531414
DLX1	RUNX1	19	63	RECEPTOR_ACTIVITY,TRANSMEMBRANE_RECEPTOR_ACTIVITY,RNA_METABOLIC_PROCESS,BIOPOLYMER_METABOLIC_PROCESS,NUCLEOBASENUCLEOSIDENUCLEOTIDE_AND_NUCLEIC_ACID_METABOLIC_PROCESS,CELL_SURFACE_RECEPTOR_LINKED_SIGNAL_TRANSDUCTION_GO_0007166,MULTICELLULAR_ORGANISMAL_DEVELOPMENT,REGULATION_OF_CELLULAR_METABOLIC_PROCESS,REGULATION_OF_GENE_EXPRESSION,CELLULAR_PROTEIN_METABOLIC_PROCESS,PROTEIN_METABOLIC_PROCESS,REG…	0.0944091	0.0473829	-0.0596831
TBP	FLI1	0	33		-0.0631277	0.0458182	-0.0224631
TCF7L2	ELK1	0	2		-0.0633793	0.0470369	-0.00356268
HNF1A	MYC	0	2		-0.0637968	0.0441545	-0.00583216
NCOR2	HNF1A	0	1		-0.0637968	0.0441545	-0.0154178
PPARA	ELF1	0	4		-0.0642934	0.0405016	-0.0110896
TCF7L2	HNF1A	0	0		-0.0644908	0.0404279	-0.0190537
PPARD	EP300	0	2		-0.0647509	0.0432701	-0.0133113
NOTCH1	FOXA1	0	63		-0.0648598	0.0434108	-0.00794056
NOTCH1	JUNB	0	3		-0.0648598	0.0434108	-0.00559945
BRCA1	ARNT	0	5		-0.0662372	0.0404332	-0.00423519
NOTCH1	FOXA2	0	33		-0.0664148	0.0350673	-0.0311762
NOTCH1	PPARD	0	0		-0.0664148	0.0350673	-0.0166031
NCOR2	PPARA	0	6		-0.0669982	0.0282576	-0.000387111
TCF7L2	STAT3	0	41		-0.067727	0.0256464	-0.00397926
ZNF143	FOXA1	0	60		-0.0684374	0.0276879	-0.0221665
ZNF143	JUNB	0	3		-0.0684374	0.0276879	-0.00817554
HNF4A	NFAM1	0	0		-0.0684609	0.0224372	-0.00887392
NOTCH1	RARB	0	4		-0.0694281	0.0229034	-0.00828071
ZNF143	PPARD	0	0		-0.0700781	0.0219098	-0.0183303
NFIC	FLI1	0	13		-0.070485	0.0160288	-0.00747773
STAT5A	BCL6	0	6		-0.070988	0.0194519	-0.00365209
HNF1A	SPI1	0	1		-0.0714893	0.0158505	-0.0235095
TCF7L2	NFAM1	0	0		-0.0718398	0.0140037	-0.00699767
EP300	NFAM1	1	0	REACTOME_IMMUNE_SYSTEM	-0.0718774	0.0452653	-0.00945779
ELK1	E2F4	0	2		-0.0719911	0.0149901	-0.00262529
HNF1A	E2F4	0	1		-0.0732536	0.0124054	-0.0144782
ZNF143	RARB	0	5		-0.0732576	0.0138246	-0.00823968
NOTCH1	WT1	0	2		-0.0737354	0.0121985	-0.0145086
BRCA1	FOXA1	0	56		-0.0737456	0.0139894	-0.0174649
BRCA1	FOXA2	0	35		-0.0755137	0.0107339	-0.0310878
BRCA1	PPARD	0	2		-0.0755137	0.0107339	-0.00861101
HNF1A	EP300	0	8		-0.0758755	0.00853875	-0.00183499
NOTCH1	ELK1	0	2		-0.076484	0.00794882	-0.00522634
NOTCH1	HNF1A	0	1		-0.0778254	0.00641632	-0.0172015
BRCA1	RARB	0	1		-0.0789397	0.00628737	-0.0186872
ZNF143	ELK1	0	3		-0.0807027	0.00426031	-0.00287743
BCL6	ELK1	0	4		-0.0817505	0.00363291	-0.00614937
XBP1	TP53	0	1		-0.0831672	0.00226457	-0.0125958
NOTCH1	NFKB1	14	30	RECEPTOR_BINDING,SIGNAL_TRANSDUCTION,DEFENSE_RESPONSE,BEHAVIOR,CELLULAR_BIOSYNTHETIC_PROCESS,IMMUNE_RESPONSE,HOMEOSTATIC_PROCESS,IMMUNE_SYSTEM_PROCESS,RESPONSE_TO_EXTERNAL_STIMULUS,RESPONSE_TO_WOUNDING,REACTOME_SIGNALING_BY_THE_B_CELL_RECEPTOR_BCR,REACTOME_PEPTIDE_LIGAND_BINDING_RECEPTORS,REACTOME_CLASS_A1_RHODOPSIN_LIKE_RECEPTORS,REACTOME_ADAPTIVE_IMMUNE_SYSTEM	-0.0859023	0.0248447	-0.0244303
BRCA1	ELK1	0	1		-0.0869623	0.00163176	-0.010403
HNF1A	BRCA1	0	1		-0.0884874	0.00124418	-0.0177184
NFKB1	HNF4A	5	63	SIGNAL_TRANSDUCTION,CELLULAR_BIOSYNTHETIC_PROCESS,REACTOME_SIGNALING_BY_THE_B_CELL_RECEPTOR_BCR,REACTOME_PEPTIDE_LIGAND_BINDING_RECEPTORS,REACTOME_CLASS_A1_RHODOPSIN_LIKE_RECEPTORS	-0.102211	0.00118262	-0.00254025
RB1	NFKB1	3	13	DEFENSE_RESPONSE,RESPONSE_TO_EXTERNAL_STIMULUS,REACTOME_CLASS_A1_RHODOPSIN_LIKE_RECEPTORS	-0.102628	0.000682462	-0.0131735
TFDP1	NFKB1	1	5	CELL_PROLIFERATION_GO_0008283	-0.103117	0.000224377	-0.00218159
BRCA1	NFKB1	15	34	RECEPTOR_BINDING,CYTOKINE_ACTIVITY,SIGNAL_TRANSDUCTION,DEFENSE_RESPONSE,BEHAVIOR,CELLULAR_BIOSYNTHETIC_PROCESS,INFLAMMATORY_RESPONSE,IMMUNE_SYSTEM_PROCESS,RESPONSE_TO_EXTERNAL_STIMULUS,RESPONSE_TO_WOUNDING,REACTOME_IMMUNOREGULATORY_INTERACTIONS_BETWEEN_A_LYMPHOID_AND_A_NON_LYMPHOID_CELL,REACTOME_SIGNALING_BY_THE_B_CELL_RECEPTOR_BCR,REACTOME_PEPTIDE_LIGAND_BINDING_RECEPTORS,REACTOME_CLASS_A1_RHODO…	-0.110949	0.000802096	-0.0216244
