# Supplementary material for: Systematic target function annotation of human transcription factors
Source: BMC Biol. 2018 Jan 10;16:4. doi: 10.1186/s12915-017-0469-0 (PMC5795274; doi:10.1186/s12915-017-0469-0)
Supplement: Supplementary file 6 — The raw transcription factor–target gene (TFTG) relationships in GMT file format for 20,000bp window size. (GMT 1413 kb) [file 12915_2017_469_MOESM6_ESM.gmt]

TFTG_LTP.ENCODEnetfilter_ZBTB33_10009 Low Throughtput Transcriptional Targets (merge TRED	HTRI	PAZAR	and BIND): ZBTB33(10009) CDKN2A MMP7 S100A4 WNT11 GP1BA RPL7A RPL12 RPL17 GRK4 LRSAM1 TTC32 RPS6 SEPT7 TRAPPC2 MAD1L1 RPS11 DCAF6 RPS19 SPAG16 HHLA3 RPS28 MDH1B COASY SLC39A7 KIAA1191 RC3H2 TUBGCP5 SUPT5H SMEK2 RFC5 PUF60 FASTKD2 FAM200B NCOA4 XPC COX11 ASXL1 SLC25A11 SKA3 BANP CDC5L MAPK14 ARF3 ATF2 HSPA4 PRDX1 POLR2E PTPN4 UBE2D3 OFD1 DENR NOP14 FUBP1 ECHS1 IREB2 MED1 RBM39 NDUFA7 PFN1 PSMD5 NK…
TFTG_LTP_NR1H3_10062 Low Throughtput Transcriptional Targets (merge TRED	HTRI	PAZAR	and BIND): NR1H3(10062) AKR1C4 FABP2 ABCG1
TFTG_LTP_PREB_10113 Low Throughtput Transcriptional Targets (merge TRED	HTRI	PAZAR	and BIND): PREB(10113) VPREB1 CD79A
TFTG_LTP_CEBPZ_10153 Low Throughtput Transcriptional Targets (merge TRED	HTRI	PAZAR	and BIND): CEBPZ(10153) COL11A1 MLH1 SOX9 THBS1
TFTG_LTP_CDX1_1044 Low Throughtput Transcriptional Targets (merge TRED	HTRI	PAZAR	and BIND): CDX1(1044) ADA DSC2
TFTG_LTP.GSM575224.GSM575225_CDX2_1045 Low Throughtput Transcriptional Targets (merge TRED	HTRI	PAZAR	and BIND): CDX2(1045) CDKN1A DSC2 NOX1 GUCY2C LCT MUC2 UGT1A10 UGT1A8 SI UGT2B7 CA1 ELK4 PEX10 SNX27 FAM89A CMPK1 ZNF692 SCYL3 RCOR3 TMEM206 IKBKE RFWD2 USP21 SHC1 SMG7 CENPL S100A6 FBXO44 NEK2 TATDN3 DSTYK LAD1 SYDE2 BTF3L4 CKS1B VASH2 HES4 GLUL DCAF6 ARHGEF2 PRKAB2 DDX59 IVNS1ABP PGD TADA1 TROVE2 CDC42BPA ACP6 SERTAD4-AS1 NUCKS1 LOC100506810 MGST3 TOR1AIP1 PAQR6 NUAK2 HNRNPU SRM ARID4B RALGPS2 …
TFTG_LTP_HOXB13_10481 Low Throughtput Transcriptional Targets (merge TRED	HTRI	PAZAR	and BIND): HOXB13(10481) AKR1B1 AREG
TFTG_LTP.GSM722423.GSM722424.GSM788364.GSM788369.GSM678395.GSM678396_CEBPA_1050 Low Throughtput Transcriptional Targets (merge TRED	HTRI	PAZAR	and BIND): CEBPA(1050) PREB CDK2 CDKN1A CDKN1B CEBPD CEL CES1 CETP CFTR FGL2 KAT7 TWF2 ADH6 ADH7 KCNH8 CPS1 CREB1 CSF1 CSF3R CSRP1 CYBB CYP21A2 ACE GADD45A DEFA3 AFP AGT TSC22D3 E2F1 AGXT EHHADH ELANE ELK1 ELN EPO ALB F3 F9 FASN FDPS FGA FN1 KCNH4 ALOX5AP NR5A1 GAPDH GDNF GNRHR GPX4 UHRF1 GSK3A GSK3B GUCY2C ACACA HLA-DOA HMGB1 HMGCS1 HMGCS2 FOXA2 HNF4A HP HSPA4 APOA1 APOB ICAM1 IGF1 IGF2 IGFBP1 F…
TFTG_LTP.ENCODEnetfilter.GSM1208598_CEBPB_1051 Low Throughtput Transcriptional Targets (merge TRED	HTRI	PAZAR	and BIND): CEBPB(1051) IL18BP DLC1 CEBPB CELF1 CETP GADD45G IL24 IL17F C1QTNF3 ADH6 ADM CRP CSF3R CSH2 CSRP1 CYP3A4 CYP19A1 AKR1C1 DUSP1 ELN ALB F3 F8 FMO3 ALOX5AP GFER HMGCS1 ICAM1 IGF2 IGHG3 IL1A IL1B FASLG IL3 IL4 IL5 IL6 IL8 IL10 INSR ITGB2 LDLR LEP SMAD3 SMAD4 MEFV MMP13 ASNS COX2 NFKB1 NOS2 ABCB1 UGT1A10 POU5F1 PRG2 PRL PTGS2 BCL2L1 S100A9 SAA1 CCL1 CCL5 CCL11 SFTPD SLC19A1 SOD1 STAR TF TGF…
TFTG_LTP_CEBPD_1052 Low Throughtput Transcriptional Targets (merge TRED	HTRI	PAZAR	and BIND): CEBPD(1052) CETP CFTR GADD45G CYP19A1 ELN F3 ALOX5AP GAPDH HMGCS1 IGF1 IL1A IL1B IL6 LEP LTF NOS2 POU5F1 PTGS2 CCND1 CCL5 SFTPD TF TNF C3 VIP MIA CCNE1
TFTG_LTP_CEBPE_1053 Low Throughtput Transcriptional Targets (merge TRED	HTRI	PAZAR	and BIND): CEBPE(1053) CEBPE ALOX5AP GATA1 GPX4 LTF MPO MYB MYC SPI1 NOL3
TFTG_LTP.GSM1208599_CEBPG_1054 Low Throughtput Transcriptional Targets (merge TRED	HTRI	PAZAR	and BIND): CEBPG(1054) CEBPG IL4 PMVK MST1P2 CDK2AP2 ATF7 SLC38A1 TNFRSF1A YARS2 IQCH CEP152 LRRC49 THAP10 AAGAB MRPS11 MRPL46 CENPN CMC2 TP53 FLCN LSMD1 CYB5D1 TAF15 WRAP53 LSR PPP1R13L RAVER1 PRMT1 MZF1 CD3EAP PTCD3 ARL6IP6 POLR1A ANKHD1 FAM53C LINC01011 BZW2 EIF3B TPI1P2 TNPO3 SND1 ANKMY2
TFTG_LTP.ENCODEnetfilter.GSM534471.GSM534478.GSM534485.GSM534492.GSM1055825.GSM1240813.GSM518375.GSM1208603.GSM1239390.GSM1239427.GSM1239588_CTCF_10664 Low Throughtput Transcriptional Targets (merge TRED	HTRI	PAZAR	and BIND): CTCF(10664) CDKN2A CFTR EIF2S3 H19 IGF2 APP MEG3 TERT MYBPC3 PDHA1 ROM1 NCF4 AHCY ATP5G2 CCDC144NL U2AF2 MMP28 MAP2 SCNN1G LTBP4 STAG2 BTBD17 ABCA3 LOC653486 PRDM7 GBX1 ZNF219 GTF3C5 SMARCC2 ACBD4 TCTN3 WRAP53 CSRP1 SCRN2 RBM17 GPR56 SARS2 C14orf176 TMC7 TLCD1 ANKRD36 SHMT2 ATP5SL MTRNR2L1 MTRNR2L8 C1S CEBPE ID1 KCNH1 KRT83 CCL1 SNRPE ZFP36 TAF15 ANXA9 FIBP CHD1L TRAF4 STK17A MED23 DHX…
TFTG_LTP.GSM1208657_NFAT5_10725 Low Throughtput Transcriptional Targets (merge TRED	HTRI	PAZAR	and BIND): NFAT5(10725) CDKN2A S100A4 TNF PEX10 SHC1 CKS1B UBR4 AMPD2 PRDX1 TPR PEF1 VPS45 C1orf27 PAFAH2 ZNF687 PPP2R5A RBM15 HIST2H2AC HIST2H2AB HIST2H2BE PRCC TMEM69 LOC440600 GPBP1L1 ECD FAM149B1 LINC00263 LINC00959 DDIT4 HNRNPUL2 CEP57 ARFIP2 MIR1908 FAM76B BET1L TIMM10B CCDC86 SYVN1 ZNF143 HNRNPUL2-BSCL2 PCF11 LOC644656 FADS2 THAP2 CDCA3 TBX3 MVK SLC38A1 ING4 GTF2H3 SLC25A3 STAT6 DDIT3 ISCU…
TFTG_LTP_KLF6_1316 Low Throughtput Transcriptional Targets (merge TRED	HTRI	PAZAR	and BIND): KLF6(1316) MMP9 NOS2
TFTG_LTP.GSM1239450_CREB1_1385 Low Throughtput Transcriptional Targets (merge TRED	HTRI	PAZAR	and BIND): CREB1(1385) SPRY2 CDKN2A CFTR CGA CHGA KAT7 POLG2 CPT1A CRH ADRA1D ADRA1A ADRB2 CYP11B1 CYP11B2 CYP19A1 CYP27B1 CD55 DBH DDX5 DIO2 DRD1 TSC22D3 EGR1 ELN ERBB2 ETF1 ETV3 F3 FLI1 FLII FLT1 FN1 FOS NR5A1 G6PC GDNF GH2 CPAMD8 GNRH1 GNRH2 GNRHR NR3C1 GSTP1 HCRTR2 HLA-DRA HMOX1 HPGD HTR2A ICAM1 ID2 IFNG IFNGR1 IGFBP1 FAS IL1B IL2 IL6 IL10 AQP3 INS JUN AREG KCNN3 MALAT1 ARG1 LDHA LTC4S LYN SM…
TFTG_LTP_ATF2_1386 Low Throughtput Transcriptional Targets (merge TRED	HTRI	PAZAR	and BIND): ATF2(1386) CDKN1A CGA ATF2 CYP11B1 CYP11B2 ACE FN1 FOS HFE HLA-E HLA-F HLA-G APOC3 IFNB1 IFNG IMPDH2 INS JUN ATF3 NOS3 NT5E PCK1 PENK PLAT PTGS2 RB1 CCND1 SELE TGFB2 TNF VIP CCNA1 RB1CC1
TFTG_LTP.GSM1239073.GSM1239074.GSM1239075.GSM1239076_CREBBP_1387 Low Throughtput Transcriptional Targets (merge TRED	HTRI	PAZAR	and BIND): CREBBP(1387) EGR1 TFF1 EFCAB2 FOXJ3 ZCCHC11 CCSAP ST3GAL3 CNN3 ATP1A1 USP24 TP53BP2 FAM89A COX20 YY1AP1 SPRTN ARID4B ARID1A MARCKSL1 PDE4DIP EXOC8 RABGAP1L LIN9 BCAR3 ETV3 MIR760 LRRC41 H3F3A HNRNPU ENAH H3F3AP4 LOC100506392 JUN SLC16A1 RNF187 S100PBP RPL5 ADCK3 TAF5L YARS USP1 SESN2 ABCB10 FAM20B LOC100507634 B3GALNT2 KDM4A-AS1 HNRNPH3 NANOS1 LINC00167 EIF4G2 C11orf68 KMT2A PRDM10 DRA…
TFTG_LTP_CREM_1390 Low Throughtput Transcriptional Targets (merge TRED	HTRI	PAZAR	and BIND): CREM(1390) ACE ETV3 FOS GPX4 ICAM1 IL2 IL5RA JUN LDHC ACR PCK1 PLAT CCND1 TAC1 TBP TH CCNA1 CD247
TFTG_LTP.GSM991659.GSM991660.GSM991661.GSM991662.GSM1208730_E2F7_144455 Low Throughtput Transcriptional Targets (merge TRED	HTRI	PAZAR	and BIND): E2F7(144455) NA SP1 ITGB3BP COL16A1 CDC42SE1 INTS7 UCK2 SHC1 POGZ S100A6 RCOR3 NFYC RPL5 CKS1B DR1 DCAF6 ARHGEF2 SH3BP5L NUCKS1 CYB561D1 TMEM9 JUN S100PBP MSH4 LMNA CYR61 MCL1 DHCR24 CSF1 KDM4A LOC100131564 NEXN NEXN-AS1 MIER1 ZNF687 FAM46B WDR78 MLLT11 ZC3H11A MDM4 MOV10 MIR3124 YARS AGRN BAI2 S100A2 RPA2 UBE4B MTF2 ZBTB7B MPC2 CAPN2 GNAI3 TRIM62 GNAT2 LOC100130557 E2F2 DTL TAGLN2 GBA…
TFTG_LTP_NFAM1_150372 Low Throughtput Transcriptional Targets (merge TRED	HTRI	PAZAR	and BIND): NFAM1(150372) CSF2 IL2 IL4 IL5 CD40LG
TFTG_LTP_CUX1_1523 Low Throughtput Transcriptional Targets (merge TRED	HTRI	PAZAR	and BIND): CUX1(1523) ECT2 RACGAP1 NCAM1 HIF1AN KIF23
TFTG_LTP_DDIT3_1649 Low Throughtput Transcriptional Targets (merge TRED	HTRI	PAZAR	and BIND): DDIT3(1649) GIT1 IL8 ASNS SLC38A2 VEGFA TNFRSF10B
TFTG_LTP_ZNF384_171017 Low Throughtput Transcriptional Targets (merge TRED	HTRI	PAZAR	and BIND): ZNF384(171017) CDKN2A COL1A1
TFTG_LTP.ENCODEnetfilter_E2F1_1869 Low Throughtput Transcriptional Targets (merge TRED	HTRI	PAZAR	and BIND): E2F1(1869) ADA CDH5 SMC4 DHRS2 USPL1 NDC80 CEL CELF1 CCT8 CETP GRAP DBF4 SRSF8 MAP4K5 DCTN3 LACTB ADH6 OSR1 CPT1A CYC1 CYP27B1 DCC DUT E2F1 E2F3 ECT2 ABCA1 EGFR EYA4 EYA2 ACSL1 FEN1 FGFR1 MAPRE1 ABCB10 CBX5 SUZ12 POLA2 ZKSCAN5 ALOX5AP GALC GNL3 AMPD3 GPX4 RACGAP1 GTF2H4 ALG5 HBA2 HBZ HFE HMGB1 APAF1 FOXA2 HSPA5 HSPD1 ID3 APP KLK3 IL1A IL1B IL10 AR ITGAL KCNA3 LBR LIPC SNX19 M6PR MAGOH …
TFTG_LTP.GSM1208606_E2F2_1870 Low Throughtput Transcriptional Targets (merge TRED	HTRI	PAZAR	and BIND): E2F2(1870) ARL6IP5 CELF1 DCTN3 ACSL1 MAPRE1 ABCB10 SUZ12 AMPD3 H2AFZ IGFBP3 LBR SNX19 MAGOH MAP3K5 MT1G MYCN NEK2 OAS2 PLAU PLAUR POLE2 PTGS2 RAD51 BRD2 ST6GAL1 BRCA1 TH TP73 UBP1 USP1 EPM2A CDC45 HIST2H2AA3 HIST2H4A UXT TNFRSF10A INTS7 SERBP1 SHC1 LAMB3 CDC7 NASP PPOX CKS1B TPM3 TCEANC2 LOC100506810 S100PBP IQGAP3 ZNF687 MIR4781 AP4B1 WASF2 PIK3R3 YARS TINAGL1 RBM15 SFN HIST2H2AC C1or…
TFTG_LTP.GSM1208729.GSM1239452_E2F3_1871 Low Throughtput Transcriptional Targets (merge TRED	HTRI	PAZAR	and BIND): E2F3(1871) CDKN2A E2F1 SUZ12 SNX19 MAP3K5 MT1G MYCN SERPINE1 PLAU PLAUR BRCA1 TP73 CDC45 UXT NDC1 MMACHC PRCC CCDC163P MRPL11 ING4 USP5 CAND1 SART3 VIPAS39 FBXL19 NCLN RPS27A CLHC1 PES1 NUP205 VCPIP1 HMBOX1 C8orf44-SGK3 INTS9 RBBP4 CACYBP SNORA16A SFN HIST2H2AC HIST2H2AB SNORD99 SNORA44 HIST2H2BE USP1 SNORA61 GPBP1L1 DNAJC9 SFR1 DNAJC9-AS1 DDIT4 NPAT ATM SNORD28 SNORD31 MIR194-2 FKBP2 …
TFTG_LTP.ENCODEnetfilter.GSM537063.GSM1208607_E2F4_1874 Low Throughtput Transcriptional Targets (merge TRED	HTRI	PAZAR	and BIND): E2F4(1874) SMC4 CDK2 CDKN1C DLEU1 ZNF267 NDC80 CENPA SMC2 CENPE GAS2L1 KHDRBS1 PGRMC1 DBF4 SRSF8 UBE2C CHEK1 OIP5 EFHC1 CKS1B CKS2 COL4A1 COL4A2 OSR1 COX7C CSF1 CSTF1 CYP1B1 CYP27B1 GADD45A DDX11 DHFR DHPS DUT E2F1 E2F2 E2F3 ABCA1 EPAS1 F3 FANCD2 FDFT1 FEN1 FGF7 MAPRE1 ITGB3BP CBX5 SUZ12 SRRM2 POLA2 KIF4A ANAPC15 FOXD3 GJB2 PCSK1N DROSHA C16orf80 NXT1 GTF2H4 ALG5 GYPC H2AFZ HMGB1 HMGB3…
TFTG_LTP_E2F5_1875 Low Throughtput Transcriptional Targets (merge TRED	HTRI	PAZAR	and BIND): E2F5(1875) MT1G MYC BRCA1
TFTG_LTP.ENCODEnetfilter_E2F6_1876 Low Throughtput Transcriptional Targets (merge TRED	HTRI	PAZAR	and BIND): E2F6(1876) RAD51AP1 CHEK2 WDR36 DDX11 DHPS EFNA5 CAMTA2 FNTB SUZ12 ZNF451 GRIK1 SNX19 MCM3 DCTN4 PRKAR1A ZNF83 METTL2B KDM3A RBBP4 RECQL RYR2 SRSF1 BRCA1 TFF1 ZNF43 NEK11 ALDOA FANCA MSH2 GP1BB HLCS PDE3B RPL31 TOMM5 LCLAT1 ZNF280D DYRK3 JMJD8 ZNF473 ALG8 SPOP THAP7 PHF19 XKR9 SEH1L SP3 YDJC FANCD2 CSTF3 FOXK1 USP14 C10orf25 PQLC2 CKLF TNFRSF1B URGCP CDC16 HNRNPUL2 MGA DNLZ ABCA3 HNRNP…
TFTG_LTP.ENCODEnetfilter.GSM1208608_EGR1_1958 Low Throughtput Transcriptional Targets (merge TRED	HTRI	PAZAR	and BIND): EGR1(1958) GLYAT CDKN1A CEBPB CHGA NUDT6 CNTN1 COL2A1 KCNH8 CRABP2 CTNNB1 ACE GADD45A EGFR EGR1 ELK1 F3 FASN FCER2 FGF2 FGF13 ALDOC AKR1B1 FLT1 FN1 KCNH4 ALOX5 ANKRD1 HIF1A HSD11B2 APOA1 IFNG IGF2 FAS IL2 IL2RB IL6 IMPDH2 JUN AREG LDLR LHB LTB ACHE MMP14 MYB NAB2 ATF3 NFKB1 ATP2A2 SERPINE1 ANGPTL4 PCSK2 PDGFA PDGFB PECAM1 ABCB1 PLAU WNT4 POR PPARG EAPP PDGFC PSEN2 PTEN BAX RB1 CCND1 BC…
TFTG_LTP_EGR2_1959 Low Throughtput Transcriptional Targets (merge TRED	HTRI	PAZAR	and BIND): EGR2(1959) CDKN2A DDX20 FASN GJB1 IGF2 FAS FASLG ABCB1 SPINT1 BSG TP73
TFTG_LTP_AHR_196 Low Throughtput Transcriptional Targets (merge TRED	HTRI	PAZAR	and BIND): AHR(196) CYP1A1 CYP1A2 CYP1B1 FOS UGT1A6 SOS1
TFTG_LTP_EGR3_1960 Low Throughtput Transcriptional Targets (merge TRED	HTRI	PAZAR	and BIND): EGR3(1960) FASLG SPINT1 TP73 CD69
TFTG_LTP_EGR4_1961 Low Throughtput Transcriptional Targets (merge TRED	HTRI	PAZAR	and BIND): EGR4(1961) IL2 TNF
TFTG_LTP_DAND5_199699 Low Throughtput Transcriptional Targets (merge TRED	HTRI	PAZAR	and BIND): DAND5(199699) CDKN1A CYP17A1 SLC25A5 SCGB2A1 CCL2 TP53
TFTG_LTP.ENCODEnetfilter.GSM1122313.GSM1208610_ELF1_1997 Low Throughtput Transcriptional Targets (merge TRED	HTRI	PAZAR	and BIND): ELF1(1997) PYGO2 CD68 BRCA2 CLN3 ERCC5 HPS1 PMM2 RPL18 RPL27 RPL29 RPL37 PUS1 ZNF787 PTRH1 MED15 LRRC29 MTIF2 RPS3 RPS3A C18orf25 TFIP11 ZNF468 ZNF766 RPS6 RPS7 ZNF302 TM9SF1 FANCD2 RPS19 BRMS1 C17orf62 CSTF1 SLC38A10 ZNF384 ZNF765 ACBD5 NCBP2 TTC14 DPH3 SEC31A DIAPH1 FBXO46 DNLZ C17orf89 INO80C FAM54A CAP1 CCBL1 SMEK2 LRRC8A ING4 SPG21 GSPT1 C15orf41 CYB561D1 KIF9 TAF12 ACAD10 LYSMD1 …
TFTG_LTP_ELK1_2002 Low Throughtput Transcriptional Targets (merge TRED	HTRI	PAZAR	and BIND): ELK1(2002) CCT8 TWF2 EGR1 ERBB2 FOS FUT4 MCL1 PDGFB PLAT MAPK1 MAPK3 PRL PSEN1 PTPRZ1 SRF ACTG1 TNF CA9 FOSL1
TFTG_LTP.ENCODEnetfilter.GSM971334.GSM971336.GSM1055812.GSM1055813.GSM1239069.GSM1239070.GSM1239071.GSM1239072.GSM1122317_EP300_2033 Low Throughtput Transcriptional Targets (merge TRED	HTRI	PAZAR	and BIND): EP300(2033) CDKN1A EGR1 TFF1 EIF3B SLC35E2 BZRAP1 PMVK FAM53C ANKRD13A ANKRD30BL ROCK1P1 UROS TP53 POR RPL19 RPL22 PDE4DIP CBY1 RNASEK SS18 C6orf226 HAUS8 NLE1 MYADM TSPAN4 IQCH UNC45B UFD1L MTMR14 GPR108 KIAA1751 AKT1S1 C12orf44 PIK3R3 BSCL2 PARK7 POLG CDCA7L PSIP1 MYO9B DNMT1 AKIRIN1 CD164 MGEA5 PPP1R13L WRAP53 CCDC85C ABHD11 PAFAH1B3 BZW2 EWSR1 TBC1D17 FUS ZNF300 DBP EEF1A1 CELSR3 N…
TFTG_LTP_EPAS1_2034 Low Throughtput Transcriptional Targets (merge TRED	HTRI	PAZAR	and BIND): EPAS1(2034) ABCB6 SPRY1 CDKN1B CITED2 PNRC1 EGLN3 AP3S1 KLF6 ADM MDGA2 DARS TSC22D3 EDN1 EFNA3 EGFR ENO1 EPO F7 CHSY1 ZNF292 FOXO3 FLT1 PSD3 MAFF DPCD GAPDH GBE1 PCOLCE2 ERO1L HIVEP2 HK1 HK2 HOXA4 APLP1 IGFBP5 JUNB LDHA LOX SMAD7 MIF MXI1 GADD45B NFIL3 NOS3 P4HA1 SERPINE1 NRN1 PHF21A PPME1 PDGFB YPEL5 PDK3 PFKFB3 PFKP PGAM1 PGK1 PIM1 PKM PLOD1 PLOD2 DDIT4 EGLN1 FAM63B PPP1R3C TMEM45A S…
TFTG_LTP_ERBB2_2064 Low Throughtput Transcriptional Targets (merge TRED	HTRI	PAZAR	and BIND): ERBB2(2064) TP53RK DDX10 MMP16
TFTG_LTP.GSM1122314_ERG_2078 Low Throughtput Transcriptional Targets (merge TRED	HTRI	PAZAR	and BIND): ERG(2078) CDH5 CDKN2A COL11A2 ESR1 FLT1 ANPEP HMOX1 TNC ICAM2 JUN MMP2 MMP3 MMP9 NOS3 POU4F1 TGFBR2 TNNC1 VIM VWF CD19 SETDB1 DDI2 SUCO DRAM2 PEX10 SDF4 CD58 CDC42SE1 USP33 SCMH1 MORN1 EFCAB14 UCK2 TMEM206 TMEM57 RFWD2 PRMT6 C1orf43 URB2 DSTYK FAM212B KIAA0319L YTHDF2 ABCD3 MUTYH BCAR3 GLUL DR1 GNG5 CHD1L SH3GLB1 DCAF6 RNF2 MEF2D PRKAB2 DDX59 IVNS1ABP PGD SNAP47 RERE UBR4 DENND2D RAB4A…
TFTG_LTP.ENCODEnetfilter.GSM1208737_ESR1_2099 Low Throughtput Transcriptional Targets (merge TRED	HTRI	PAZAR	and BIND): ESR1(2099) CD24 CDKN1A TRIM16 CCT6B NEK6 CGA CEACAM3 GADD45G SEC61B PNRC1 CLASRP PWP1 ADCYAP1 B4GALNT2 ADORA1 CLDN4 CRH CRHBP CRYZ NBPF4 CTSD CYP1A1 CYP1B1 CYP2C19 CYP19A1 CYP27B1 GADD45A DFFB AGL TSC22D3 E2F1 ECM1 EDN3 EGFR AKT1 ERG ESRRA F12 FBLN1 FBLN2 NID2 ABCB10 POFUT1 FOS NR5A2 PELP1 GNRH1 NBPF15 GRIK1 GRIN2D GSN HOXA1 HOXA10 HSPB1 APOA1 IFNAR1 IGF1 APOE APRT IL8 ITGA2 ITGB1 ITGB…
TFTG_LTP_ESR2_2100 Low Throughtput Transcriptional Targets (merge TRED	HTRI	PAZAR	and BIND): ESR2(2100) WFDC2 COG5 LEPREL4 PNRC1 CLU ADORA1 CREBBP CRHBP CRYZ NBPF4 CYP27B1 DMBT1 DNAH9 EIF2D EGFR FECH FEN1 GRIP1 FOS NR5A2 FYB B3GAT3 GBAS BMP10 NBPF15 MKNK2 GPX3 GRIN2D HBB SERPIND1 HOXA10 TNC AQP3 JUN NOTCH2NL MAD2L1 MEF2D NINJ1 NOS3 NOTCH2 NRF1 OXT SERPINE1 PBX1 ANGPTL4 PDGFA PENK PGR PLXNB3 POU1F1 PPARG NBPF1 PRL PRODH PTPRC PRUNE RARA BCL9 SELE STAT5A TDG TERT TFDP1 TGM2 C3 V…
TFTG_LTP.ENCODEnetfilter.GSM1208615_ESRRA_2101 Low Throughtput Transcriptional Targets (merge TRED	HTRI	PAZAR	and BIND): ESRRA(2101) CYP19A1 ESRRA TFF1 CST3 CTSA ACY1 ATP5D GMPR2 TM9SF1 PCK2 TKT TINF2 THTPA TPRN DHRS1 DCAF11 MTRNR2L1 SLC25A6 PNN PSMA7 PSME2 TCEA2 NIPSNAP1 SOCS1 BCL2L2 RABGGTA GPT DHRS2 NEDD8 PSME1 PMF1 UBOX5 KHNYN LIME1 UCKL1 NBPF1 RNF31 SOX18 SLC2A4RG NFKBIA PPIA TP53INP2 FASTKD5 SLC17A9 RAB17 IPO4 NRSN2 PDRG1 CABLES2 TRIM47 SRXN1 NEURL2 MFSD3 MIDN SS18L1 FITM1 SLC7A5P2 PPP1R3E ANKRD30B…
TFTG_LTP.ENCODEnetfilter_ETS1_2113 Low Throughtput Transcriptional Targets (merge TRED	HTRI	PAZAR	and BIND): ETS1(2113) EBI3 SPRY2 CDKN1A CDKN1B FGL2 CHUK COX4I1 CRYAB PARP1 CSF2 CSF3R CSNK2A2 CSNK2B MGAT5B CTSB CYP27B1 DNTT SLC26A3 ECE1 EGR1 EIF4G1 ERBB2 ETS1 ETS2 ETV4 F13A1 FOXD1 FLT1 FOS GATA1 GP9 ANGPT2 ANPEP GRPR GZMB HMOX1 HPGD TNC IGHG3 IL2 FASLG IL2RB IL3 IL5 IL10 ITGA2B ITGA4 ITGA5 ITGAX ITGB3 JAK3 KIT KRT18 LCK LCP1 LTB LTC4S LTF SH2D1A LYZ SMAD4 MDM2 MET CIITA MME MMP2 MMP3 MMP7 MM…
TFTG_LTP.GSM1208738_ETS2_2114 Low Throughtput Transcriptional Targets (merge TRED	HTRI	PAZAR	and BIND): ETS2(2114) CDKN2A CGA CHGA TWF2 CHRNE CSF2 CSF3R MGAT5B CYP11A1 HBEGF EGR1 ERG ETS1 FLI1 FLII FLT1 FOS GATA1 GBA ANGPT2 ANPEP IL2 IL5 IL12B JAK3 JUN KRT18 MDM2 MMP3 MMP9 MSR1 MYB MYBL1 MYC PDE7A PLAU PSEN1 PTHLH CCND1 BRCA1 TRB@ TERT TGFBR2 THBD TP53 VWF FOSL1 CCNA2 NOL3 CD4 CD163 CD34 CDK1 SUCO HIPK1 THRAP3 TRMT1L ST7L SCYL3 CSDE1 HIAT1 SERBP1 SAMD13 SHC1 CENPL BTF3L4 MUTYH CKS1B SEP1…
TFTG_LTP.GSM1208616_ETV4_2118 Low Throughtput Transcriptional Targets (merge TRED	HTRI	PAZAR	and BIND): ETV4(2118) CETP MGAT5B AGTR1 ECE1 ERBB2 ETS1 ETS2 F9 FLI1 FLII FOS GALT AMD1 GJB2 GNRHR HFE HPGD HTR2A IL4 IL8 IL13 LYN MMP2 MMP3 MMP7 MMP9 MMP12 MMP13 MMP19 MUC4 MYB NOS3 OAS2 PLA2G4A PLAUR PTGS2 BDKRB1 SFTPD SLC6A6 BRCA1 SYN2 TBXAS1 BTK TGFBR2 TIMP1 TIMP2 TNF TXN USF1 VEGFA VIM WT1 GUCA2A TINAGL1 SNRPE TMEM59 FKBP2 MIR194-2 CDCA3 STAT6 CCDC41-AS1 DDIT3 CCDC41 KRT8 CS ERBB3 MLEC ZNF38…
TFTG_LTP_EZH2_2146 Low Throughtput Transcriptional Targets (merge TRED	HTRI	PAZAR	and BIND): EZH2(2146) HOXA7 RUNX3
TFTG_LTP_ATF6_22926 Low Throughtput Transcriptional Targets (merge TRED	HTRI	PAZAR	and BIND): ATF6(22926) ATP2A2 SRF XBP1
TFTG_LTP.GSM1000995.GSM1000997.GSM1000999.GSM1001001.GSM1001003.GSM1001005_FOXM1_2305 Low Throughtput Transcriptional Targets (merge TRED	HTRI	PAZAR	and BIND): FOXM1(2305) CYP7A1 ESR1 G6PC MBP MYC PROC SLC2A2 SUCO ST7L CENPF MIR181A1HG VAMP4 ASPM NUF2 SHC1 SPATA17 CENPL SEC22B NEK2 DSTYK CNIH4 CDKN2C CDC20 CKS1B DDX59 ANP32E TROVE2 TARS2 PDZK1 NUCKS1 LOC100506810 NFIA C1orf106 SLC39A1 RAB13 RBBP5 PSMA5 GATAD2B ARID4B ATP5F1 TPR VPS45 HAX1 FDPS CCT3 BLZF1 GPATCH2 MCL1 C1orf27 USF1 SCNM1 TXNIP LYSMD1 KIF14 SCAMP3 KLHL20 GPSM2 RBM8A MIR5087 ZNF6…
TFTG_LTP_FOXO1_2308 Low Throughtput Transcriptional Targets (merge TRED	HTRI	PAZAR	and BIND): FOXO1(2308) CDKN1A IGFBP1 PCK2 PRL
TFTG_LTP_FOXO3_2309 Low Throughtput Transcriptional Targets (merge TRED	HTRI	PAZAR	and BIND): FOXO3(2309) BCL2L11 CDKN1A TXNIP FBXO32 KLF6 DDIT3 ESR1 ZBTB1 ID1 IFI27 AR KLHL24 BCL6 BTG1 TNFSF10 CCNG2
TFTG_LTP.GSM1122312_FLI1_2313 Low Throughtput Transcriptional Targets (merge TRED	HTRI	PAZAR	and BIND): FLI1(2313) CDKN1A CDKN2A SH2D1B COL1A1 CREBBP ERG FOS NR5A1 GATA1 GP9 ANPEP HMOX1 TNC ID2 IGFBP3 ITGA2B LYL1 MMP2 MMP3 MMP9 MPL GP6 PDGFRB STYXL1 POLR2A POLR2G POU4F1 PDGFC BARD1 CCND1 SLA SRF TAL1 TERT TGFBR2 TNNC1 UPP1 CCND2 CD68 DDI2 SUCO SLC9A1 PEX10 SDF4 SNX27 FAM89A HIPK1 CMPK1 ADAR CD58 ZNF692 USP33 DEDD SCMH1 MORN1 EFCAB14 UCK2 TMEM57 RFWD2 GADD45A URB2 KIF1B CLCC1 FAM212B KIAA…
TFTG_LTP.ENCODEnetfilter_FOS_2353 Low Throughtput Transcriptional Targets (merge TRED	HTRI	PAZAR	and BIND): FOS(2353) CDKN1A CHGB CLU SERPINA3 CSTA NQO1 ELN ETS1 FASN GFAP GSTP1 HLA-DRA HSPA1A FAS IL1A IL2 IL3 IL8 IL12B ITGA5 KRT16 SMAD4 MAF MMP1 MMP2 MMP3 MMP13 MSR1 MT1A COX2 NTF3 NTS PDHA1 PENK PGR PLAUR BATF3 PTGDS PTGS2 ACTA1 CCND1 CCL2 CCL5 SRR SPRR3 TGFB1 TIMP1 TNFAIP6 TP53 TSHB UBP1 VIM VIP CA9 LOXL4 NAT1 CD40LG CD69 CDK4 SLC26A2 GBA TPP1 HEXA P4HB HDGFRP2 UGP2 ATP5G1 ZNF774 RNASEK DN…
TFTG_LTP_FOSB_2354 Low Throughtput Transcriptional Targets (merge TRED	HTRI	PAZAR	and BIND): FOSB(2354) DNAJB4 CCL5 VIP
TFTG_LTP.ENCODEnetfilter_FOSL2_2355 Low Throughtput Transcriptional Targets (merge TRED	HTRI	PAZAR	and BIND): FOSL2(2355) CLU IVL PLAUR UGT2B15 VIP KRT18 IGFBP1 HCFC1R1 RHBDF2 NLE1 TGFBR2 UNC45B PRMT5 SLC16A3 CARHSP1 TINF2 SEPT9 GSPT1 CCL20 CDC7 DHRS1 C1orf198 THOC6 SPHK1 DAGLB SAP25 BCAR1 TMEM216 F3 MTRNR2L1 MTRNR2L2 MTRNR2L8 CLIC1 AHSG ID1 MAFK MPV17 NEK2 PCK1 PPL MAP2K3 PSMA6 SUPT4H1 ACSL3 SREBF2 CIAO1 FOSL2 LMNA DHRS2 SIVA1 VAMP5 PMF1 DYNLRB1 UBXN4 SCFD1 TNFRSF12A TMEM127 NBPF1 WDR74 COG1 …
TFTG_LTP_NR5A2_2494 Low Throughtput Transcriptional Targets (merge TRED	HTRI	PAZAR	and BIND): NR5A2(2494) CEL CYP11B1
TFTG_LTP_NR5A1_2516 Low Throughtput Transcriptional Targets (merge TRED	HTRI	PAZAR	and BIND): NR5A1(2516) CYP19A1 MC2R
TFTG_LTP.ENCODEnetfilter.GSM1208749_GATA1_2623 Low Throughtput Transcriptional Targets (merge TRED	HTRI	PAZAR	and BIND): GATA1(2623) CCR3 CYBB EPO GATA1 GPR162 HBB HBG1 MYC NFE2 AHSP AGGF1 BCL2L1 RNASE2 TBXA2R WT1 ZXDC GFI1B GP1BB YDJC FIBCD1 P2RX6 AIF1L ARVCF GNAZ SEPT5 TOP3B BCR SNAP29 RAB36 NUP214 LAMC3 RTDR1 PPM1F SDF2L1 C22orf29 GNB1L PI4KA CCDC116 C22orf25 QRFP ANKRD30BL MST1P2 FBXW4P1 ROCK1P1 ANK1 CD36 CPOX EPB42 FECH GALC GCDH HMBS PKLR PPOX RHAG SLC4A1 UROD GLB1 KEL STK11 SLC11A2 BLVRB MAD2L1BP …
TFTG_LTP.ENCODEnetfilter.GSM1122310_GATA2_2624 Low Throughtput Transcriptional Targets (merge TRED	HTRI	PAZAR	and BIND): GATA2(2624) ADH1A CYBB EPO HCRTR2 MYC PECAM1 PPARG RNASE2 WT1 GFI1B EPB42 SERPIND1 HMBS RHAG SLC4A1 GP1BB ITGA2B KRT10 COMT PDE4DIP MAD2L1BP MED15 THAP7 PHF19 NLE1 YDJC SLC6A9 UNC45B ZNF718 DNAJB2 RCC1 IRF2BP2 C3orf43 C1orf116 C1orf226 HNRNPF TXNDC2 COMMD7 ZNF323 NFE2 ATF6B LRRC61 BSDC1 FIBCD1 P2RX6 PLEKHA4 CASS4 EPB41 IGLL5 AIF1L DGCR8 CLCN6 ARVCF CLCN3 EGR1 GNAZ GUCA1B GYPB GYPE H2AF…
TFTG_LTP.ENCODEnetfilter_GATA3_2625 Low Throughtput Transcriptional Targets (merge TRED	HTRI	PAZAR	and BIND): GATA3(2625) UST CDKN2A RAPGEF3 BLCAP ABCC2 LOC124685 LCN8 RPS10P2 CTNNA2 XKR3 FLJ32955 EDN1 EGFR EPHA7 EPO ZNF507 SPG20 PPIL2 ATXN10 MYRIP GATA3 PDE7B GPR162 FAM169B LOC284801 GRM7 PACSIN1 ANXA2P3 APBA1 HSPD1 ST8SIA6 IFNG IL5 IL13 ITPK1 KLRC1 RPL29P19 RHOH FLJ44881 IGKV1ORY-1 MSNP1 MYH3 ATOX1 NRCAM ATP2B1 GCNT4 PDE3A PDGFRL SERPINF1 PF4 RPL10P1 PPARG TET2 DNAJC17 GALNT10 SLC24A3 RBMS1 …
TFTG_LTP.GSM1208620_GATA4_2626 Low Throughtput Transcriptional Targets (merge TRED	HTRI	PAZAR	and BIND): GATA4(2626) ADA CYP17A1 ERBB2 IL5 NOS3 AK2 FLAD1 NVL SEP15 EMC1 PHACTR4 GORAB ENSA PI4KB TSNAX-DISC1 RBBP5 HIST3H2BB OAZ3 NDC1 ZNF687 HIST2H2BF ZRANB2 CROCCP2 HIST2H2AC HIST2H2AB HIST3H2A RABGGTB HIST2H2BE USP1 CDC73 HS2ST1 MRPL9 NBPF1 IPO13 MRTO4 ZRANB2-AS2 ANKRD16 VDAC2 KAT6B SUPV3L1 FBXO18 AP3M1 UPF2 STAM ADK DDIT4 MAP3K11 PDHX STIP1 AQP11 MIR1908 MRPL11 PPFIBP2 APIP ATP5L CAPRIN1 O…
TFTG_LTP.GSM575226.GSM575227.GSM1208621_GATA6_2627 Low Throughtput Transcriptional Targets (merge TRED	HTRI	PAZAR	and BIND): GATA6(2627) CYP17A1 HNF4A APOA1 LCT TMEM79 FAM89A NENF BCAR3 SCYL3 MIR181A1HG SMAP2 CDK18 SMG7 RGS13 NEK2 LAMB3 C4BPB IVNS1ABP TOMM40L MIR556 MIR554 NPPA RAB4A TYW3 PRDX1 CD5L CITED4 CD55 NR5A2 C1orf226 CRYZ FDPS ITPKB-IT1 C1orf116 SLC25A3P1 GBP6 FAM151A ATF3 MPZL1 ATP1A1 KIAA1522 FCER1G LRP8 FOXJ3 ARPC5 SMYD3 PDE4DIP LOC729987 XPR1 ILF2 LAMC1 CYMP APOA2 MROH7 CTSK GUCA2A SLC2A1 PIGV C…
TFTG_LTP_GC_2638 Low Throughtput Transcriptional Targets (merge TRED	HTRI	PAZAR	and BIND): GC(2638) MUC2 THBS1
TFTG_LTP_GFI1_2672 Low Throughtput Transcriptional Targets (merge TRED	HTRI	PAZAR	and BIND): GFI1(2672) MYC BAX GFI1B
TFTG_LTP_FOXP1_27086 Low Throughtput Transcriptional Targets (merge TRED	HTRI	PAZAR	and BIND): FOXP1(27086) CSF1R IL2
TFTG_LTP_GLI1_2735 Low Throughtput Transcriptional Targets (merge TRED	HTRI	PAZAR	and BIND): GLI1(2735) FOXA2 ASIC2 BCL2 BNC1 TH
TFTG_LTP.GSM1208622.GSM1239455_GLI2_2736 Low Throughtput Transcriptional Targets (merge TRED	HTRI	PAZAR	and BIND): GLI2(2736) GLI1 FOXA2 BCL2 SHC1 CKS1B ANP32E ENSA EFNA1 ZNF687 PPP2R5A RBM15 LOC440600 SUFU GOT1 ACTR1A DDIT4 CDK2AP2 STIP1 SLC25A45 MIR1908 ZNF143 OSBP LOC644656 TARBP2 ATF7 CDCA3 RAB5B RNF34 TMPO SP1 HSP90B1 UBC USP5 SARNP SNORD59A HNRNPA1 KRT8 MIR200C MIR141 ATP5B CAND1 IQCD TPCN1 GNN BCL2L14 CDK4 HNRNPA1P10 DUSP6 ORMDL2 CBX5 MIR5188 MIR3652 ARID4A HNRNPC DCAF11 FLJ31306 C14orf80 NU…
TFTG_LTP.GSM1208751_GLI3_2737 Low Throughtput Transcriptional Targets (merge TRED	HTRI	PAZAR	and BIND): GLI3(2737) FOXA2 TNFRSF10A TRMT1L KIAA0319L NFYC CDC7 BTF3L4 MUTYH DCAF6 PDE4DIP MTFR1L SMG5 TXNDC12 TOE1 GRHL3 PRPF38B RPRD2 ZBTB37 PIGC TMEM79 RBM15 HIST2H2AC MPC2 HIST2H2AB SNORD45C LOC100130557 SNORD77 SNORD76 SNORD75 SNORD80 SNORD79 SWT1 RABGGTB HIST2H2BE NBPF1 SNORD44 SNORD45A SNORD78 LOC440600 SNORD74 GAS5 GPBP1L1 MST1P2 HNRNPH3 CCDC6 PBLD P4HA1 SFR1 LINC00959 DDIT4 MED19 RPLP2 …
TFTG_LTP.ENCODEnetfilter.GSM1208666_NR3C1_2908 Low Throughtput Transcriptional Targets (merge TRED	HTRI	PAZAR	and BIND): NR3C1(2908) CRH AFP DUSP1 FIGF NR3C1 GZMA MAOA ATP1B1 PLA2G4A RLN1 RLN2 BGLAP SCNN1A NR1I3 KRT18 PON2 ELN SERPINE1 ADRA1B ALDH3A1 ALDH3B1 CSF3 CYP4F3 ANXA2 ZNF740 LEKR1 CPLX2 C10orf62 C14orf182 TRNP1 NLE1 ETFB TPM1 RPS16 RARA TSPAN4 UNC45B FAM129B CEACAM16 ANGPTL4 TNFRSF1A SLC25A45 JRK SLC45A4 GSG1 UQCRHL GGT5 PHYHD1 ZFAND5 CCL20 KIFC3 RFESD LDHA AKR1C2 GRAMD1A C11orf86 ADCK4 AMIGO2 AB…
TFTG_LTP.GSM955977.GSM955978_HIF1A_3091 Low Throughtput Transcriptional Targets (merge TRED	HTRI	PAZAR	and BIND): HIF1A(3091) CDKN1A CDKN1B CEACAM5 ADM CREBBP ENO1 EPO ESR1 ALAS2 F3 ALDOA FOXM1 FLT1 GAPDH FAM162A GCK NR3C1 HOOK2 HK2 HMOX1 NR4A1 HSPA4 ID2 IGFBP1 AQP1 ITGB2 KCNA5 KIF2A LDHA LEP MDK MET KITLG COX2 NFKB1 NOS2 NT5E SERPINE1 PFKFB1 PFKFB3 PFKFB4 PGK1 ABCB1 EGLN1 PSEN2 BAX MAP4K2 CCND1 RORA S100A4 CXCL12 SLC2A1 BNIP3 AURKA TERT TF TFF3 TFRC TGFB3 TIMP1 TP53 HSP90B1 VEGFA VHL CA9 BHLHE41 …
TFTG_LTP_HLF_3131 Low Throughtput Transcriptional Targets (merge TRED	HTRI	PAZAR	and BIND): HLF(3131) F8 F9 TLE1 TLE4 RUNX1
TFTG_LTP.ENCODEnetfilter_FOXA1_3169 Low Throughtput Transcriptional Targets (merge TRED	HTRI	PAZAR	and BIND): FOXA1(3169) CDKN2A CEBPA CYP3A4 EPHX1 HSPA1A IFI27 BCL2 TFF1 TTR UGT2B15 UGT2B17 PDE4DIP NLE1 TSPAN4 UNC45B ZNF718 MEOX1 CCDC159 RAPGEF3 FMN1 TMEM205 S100A10 TANK RAB3D MAP3K13 HES1 PMF1 ANKRD1 NBPF1 WDR74 ST6GALNAC1 FANK1 ZNF595 KRT39 ESPNP ANKRD30BL ROCK1P1 A2M APOA1 APOC3 APOH BTD C2 C8B CP SERPIND1 MBL2 MSH2 NAGLU SERPINA1 PROC APOB CDKN1A HNF4A ALB FGA FGG LDLR HNF1A IGFBP1 SERPIN…
TFTG_LTP.ENCODEnetfilter.GSM634613.GSM1239395_FOXA2_3170 Low Throughtput Transcriptional Targets (merge TRED	HTRI	PAZAR	and BIND): FOXA2(3170) CEBPA CYP7A1 DDC EPHX1 G6PC APOA1 PI3 TFF1 A2M APOC3 APOH ARSB C2 C8B CP SERPIND1 MBL2 MSH2 NAGLU PAH SERPINA1 PROC TTR APOB CDKN1A HNF4A F2 FGA FGG HNF1A IGFBP1 HPX VTN AHCY C4BPB IL1R1 SERPINF2 DNAJB3 MTUS1 SP5 FAM154B DSP VPS13A MYADM HNMT TGFBR2 GPR126 CBFA2T2 EFTUD1 ACP1 RRBP1 TF UGT2B7 UGT2B10 IRF2BP2 ETV4 SLC45A4 SERPINA11 PLEKHM3 BAHCC1 SEBOX STRN3 SEPP1 ANG SPATS2L…
TFTG_LTP.ENCODEnetfilter.GSM575228.GSM575229.GSM1242266.GSM1242272.GSM1240815.GSM1208632_HNF4A_3172 Low Throughtput Transcriptional Targets (merge TRED	HTRI	PAZAR	and BIND): HNF4A(3172) CEBPA AKR1C4 C1QTNF5 APOA5 CYP2C8 CYP2C9 CYP2D6 CYP3A4 CYP7A1 CYP8B1 AFP AGT EPO F2 F7 F9 F10 FABP2 ALDH2 FMO1 G6PC AMBP GFER GH1 RPS6KA6 GUCY2C APOA1 APOA2 APOA4 APOB ACADM APOC2 APOC3 LCT MST1 MTTP SERPINC1 PCK1 PPARA PAK7 RNASE2 SHBG SLC22A1 SULT2A1 HNF1A NR0B2 NR1I2 SLC22A6 AGXT ATP7B C2 C3 HADHA HADHB HGD SERPINA1 PLG CTSA VTN ACY1 AHCY CYP27A1 NQO2 POR SP5 ALG11 ERBB2…
TFTG_LTP.ENCODEnetfilter_HNF4G_3174 Low Throughtput Transcriptional Targets (merge TRED	HTRI	PAZAR	and BIND): HNF4G(3174) AKR1C4 APOA4 AGT APOA1 APOC3 SERPINA1 CTSA APOB HNF4A HNF1A VTN AHCY POR GMPR2 SP5 LBX2 C10orf114 TM9SF1 PCK2 HNMT CSTF1 EEF1B2 CBLN3 SLC16A3 CARHSP1 TRAPPC6B STRN3 SEBOX SEPP1 ANG TINF2 CPPED1 ZNF219 SEPT9 AP4S1 CCL20 DHRS1 CLASP1 TMEM169 LTB4R SLCO2B1 NFE2L2 SRP54 ACOT13 DCAF11 RAB37 LTB4R2 ACIN1 BCL2L1 CLIC1 FABP1 AHSG APOA2 CFB CA5A ETV4 FTH1 HSPD1 HSPE1 ID1 EIF6 MSH5 P…
TFTG_LTP.GSM1208634_HOXA1_3198 Low Throughtput Transcriptional Targets (merge TRED	HTRI	PAZAR	and BIND): HOXA1(3198) IRF3 NCAM1 REN PEF1 HIST2H2AC HIST2H2BE NBPF1 SUPV3L1 WDR74 SSSCA1 SSSCA1-AS1 WIBG THAP2 CDCA3 RAB5B GTF2H3 STAT6 ISCU ZFC3H1 CCDC59 TRIAP1 USP5 ERP29 ERBB3 HNRNPA1 KRT8 EIF2B1 SART3 TMEM116 SLC38A1 HNRNPA1P10 METTL25 GATC YARS2 MAGOHB SCAF11 PWP1 PA2G4 CBX5 MIR5188 NUSAP1 FAM96A EMC7 CTDSPL2 SNX1 HDDC3 NARG2 ADPGK OIP5 PGBD4 GANC ADPGK-AS1 DUS2 TBL3 C16orf91 CWC25 MIR4727 …
TFTG_LTP.GSM1239461_HOXA5_3202 Low Throughtput Transcriptional Targets (merge TRED	HTRI	PAZAR	and BIND): HOXA5(3202) MLH1 NCAM1 PGR PTN TH TP53 SFN MAP3K8 TBX3 CRY1 STAT6 M6PR ERBB3 KRT8 MIR200C MIR141 ANO6 PLEKHA8P1 PKP2 CDK4 FLJ13224 DUSP6 TUBA1B HMGA2 SCAF11 RPL41 LGR5 LINC00941 ZC3H10 KIAA1737 NUSAP1 RAB11A ELL3 RPP25 BNIP2 SERF2 DLL4 OIP5 PAGR1 NEK8 LASP1 MNT GRB7 PPP1R13L STX10 CD3EAP LOC284801 MIR663A TOB2 LEKR1 SETD5-AS1 SETD5 PPAT PPP3CA PAICS FLJ20021 ANKHD1 NR2F1-AS1 CCNO LINC0…
TFTG_LTP.GSM940321.GSM940323_HOXA9_3205 Low Throughtput Transcriptional Targets (merge TRED	HTRI	PAZAR	and BIND): HOXA9(3205) EPHB4 MME MMP12 GREM2 SLAMF1 KIAA0907 NMNAT2 STPG1 ZNF503-AS1 ZNF503 SFR1 C10orf10 ZNF503-AS2 ACY3 RAB39A NDUFS8 TMEM216 CASP5 SBF2 GPR84 CLEC2D ZC3H10 LOC374443 C14orf93 DCAF11 SRP54 NUDT7 FBXO31 LINC00273 BZRAP1 ACSF2 MTRNR2L1 C17orf70 RAB37 EVI2B CUEDC1 ROCK1P1 TGIF1 LENG9 ZFP36 ALDH16A1 HPN LOC100505812 PIH1D1 STAMBP POLR1B FAM117B PREPL DHRS9 SYS1 SYS1-DBNDD2 LOC284801…
TFTG_LTP.GSM1208633_HOXA10_3206 Low Throughtput Transcriptional Targets (merge TRED	HTRI	PAZAR	and BIND): HOXA10(3206) EMX2 HOXA10 IGFBP1 ITGB3 MUTYH ENSA LOC100506810 SH3BGRL3 PSMA5 HIST3H2BB MTFR1L MRPS15 HIST2H2AC HIST2H2AB HIST3H2A HIST2H2BE MST1P2 DDIT4 SLC22A18AS SLC37A4 MTA2 CDK2AP2 FKBP2 MIR194-2 CHEK1 C2CD3 PPME1 EHD1 EEF1G MIR192 ATP5G2 FAM216A CRY1 SLC38A1 SLC25A3 STAT6 DNAJC14 TMTC3 UBE3B MLF2 IRAK4 C12orf44 PUS7L CS SLC11A2 METTL1 PPP1R12A GPN3 NECAP1 ERBB3 PHLDA1 MIR200C MIR1…
TFTG_LTP_HOXA11_3207 Low Throughtput Transcriptional Targets (merge TRED	HTRI	PAZAR	and BIND): HOXA11(3207) HOXA10 PRL
TFTG_LTP_HOXB3_3213 Low Throughtput Transcriptional Targets (merge TRED	HTRI	PAZAR	and BIND): HOXB3(3213) OTX2 NKX2-1
TFTG_LTP_HOXB4_3214 Low Throughtput Transcriptional Targets (merge TRED	HTRI	PAZAR	and BIND): HOXB4(3214) MYC NOL3
TFTG_LTP_HOXB7_3217 Low Throughtput Transcriptional Targets (merge TRED	HTRI	PAZAR	and BIND): HOXB7(3217) NUDT6 FGF2 FGF13
TFTG_LTP_HOXC8_3224 Low Throughtput Transcriptional Targets (merge TRED	HTRI	PAZAR	and BIND): HOXC8(3224) TNFRSF11B BTF3P11
TFTG_LTP_HOXD3_3232 Low Throughtput Transcriptional Targets (merge TRED	HTRI	PAZAR	and BIND): HOXD3(3232) ITGA5 ITGB1 ITGB3
TFTG_LTP_HOXD9_3235 Low Throughtput Transcriptional Targets (merge TRED	HTRI	PAZAR	and BIND): HOXD9(3235) HOXD9 CDH1
TFTG_LTP_HES1_3280 Low Throughtput Transcriptional Targets (merge TRED	HTRI	PAZAR	and BIND): HES1(3280) COL2A1 GLI1 ASCL1 PTGDS
TFTG_LTP.ENCODEnetfilter_HSF1_3297 Low Throughtput Transcriptional Targets (merge TRED	HTRI	PAZAR	and BIND): HSF1(3297) HSPA4 BAG3 ZNF473 CCT3 TCP1 CCT7 IL32 PCK2 VRK3 AGBL5 PRMT5 CENPA EARS2 ANG POLG THTPA CCL20 PSMB5 FBXO15 CHORDC1 ALOXE3 HES7 PGAM5 DAD1 DNAJA1 HSPA6 HSPD1 HSPE1 PNN RNASE4 UBE2B ST13 ILF2 TRA2B HSPA1A HSPA1B HSP90AA1 HSPA1L DHRS2 NUTF2 USPL1 LASP1 HMGN4 CCT4 HSPA8 HSPH1 STIP1 HSP90AB1 SACM1L MRPL18 ZNF337 NOP58 C17orf59 POLR3E UBB UBFD1 PLXDC1 UBC TIA1 XPNPEP3 NDUFS7 IPO4 F…
TFTG_LTP_IRF8_3394 Low Throughtput Transcriptional Targets (merge TRED	HTRI	PAZAR	and BIND): IRF8(3394) CYBB IGF1 CD68
TFTG_LTP_RBPJ_3516 Low Throughtput Transcriptional Targets (merge TRED	HTRI	PAZAR	and BIND): RBPJ(3516) NFKB1 PTEN
TFTG_LTP_PDX1_3651 Low Throughtput Transcriptional Targets (merge TRED	HTRI	PAZAR	and BIND): PDX1(3651) ADA GCK PDX1 INS-IGF2
TFTG_LTP.ENCODEnetfilter.GSM1239465_IRF1_3659 Low Throughtput Transcriptional Targets (merge TRED	HTRI	PAZAR	and BIND): IRF1(3659) CYBB HLA-G IL10 OGN CEACAM1 BLMH STAT1 CASP8 TAP2 TAP1 PDE4DIP MED15 RPS12 YDJC ZNF718 IFI6 MAPK1 PSMB9 UBE2L3 HIST1H4B TOP3B PSMB8 BCR SNAP29 RAB36 NUP214 ISG15 ABL1 UQCRH PRAME LRRC41 RTDR1 TMEM140 ZC3HAV1 SDF2L1 FAM40A PI4KA ZNF280A ZNF280B FANK1 CCDC116 ZNF595 ANKRD30BL LOC648691 ROCK1P1 CDCA3 HSP90B1 UBC USP5 CAND1 ZNF384 EIF4B SLC38A1 GNN SCAF11 MIR5188 MIR3652 GABPB1 …
TFTG_LTP_IRF2_3660 Low Throughtput Transcriptional Targets (merge TRED	HTRI	PAZAR	and BIND): IRF2(3660) CEACAM1 BLMH CASP8
TFTG_LTP.GSM712804.GSM712805_AR_367 Low Throughtput Transcriptional Targets (merge TRED	HTRI	PAZAR	and BIND): AR(367) CDKN1A PNRC1 KAT7 NUDT6 KCNH8 CYP3A5 CRISP1 ELK1 F9 FGF2 FGF13 KCNH4 FOXA1 IFNAR1 IGF1 IGFBP5 KLK3 IL6 IL6ST KLKB1 MAOA MMP2 MUC1 MYC SERPINB5 PIGR PLAU MED1 PPBP ACPP AVP PRKCD PMEPA1 RARA RNF4 SORD C1orf116 CASP2 NCOA1 NOL3 FGFBP1 LCE2A SRGAP2 SUSD4 SCP2 OR2G6 HSD3B1 FAM41C CLCA3P ASB17 GBP3 ESPNP SCCPDH DARS2 APOBEC4 ELTD1 ALX3 HPDL SNORD45C CD1B COL24A1 CR1L RABGGTB LGR6 PG…
TFTG_LTP.ENCODEnetfilter.GSM1208639.GSM1239467_JUN_3725 Low Throughtput Transcriptional Targets (merge TRED	HTRI	PAZAR	and BIND): JUN(3725) CDKN1A GNLY FGL2 IL24 CHGA IL17F TWF2 CLN5 CCR5 CNTN1 COL1A1 ADH7 CSF2 SLC38A6 MGAT5B CSTA CSTB CYP2J2 CYP11A1 CYP19A1 DBH ACE NQO1 ABCA1 EGR1 EHHADH EIF4G2 ELN ESR1 ETS1 F3 FASN FOS MTCH1 GALC AMD1 GBA GFAP GJA1 GJB2 CPAMD8 GCLC GNRH1 GNRHR HOXA5 TNC ICAM1 IFNAR1 IFNB1 IFNG IGF1 APOE APP FAS IL1A IL2 IL2RB IL5 IL8 IL12B ITGA6 ITGAX IVL JAK3 JUN KCNN3 KRT16 KRT18 LAMA3 LAMA4 …
TFTG_LTP.GSM1239510_JUNB_3726 Low Throughtput Transcriptional Targets (merge TRED	HTRI	PAZAR	and BIND): JUNB(3726) CDKN1A CDKN2A DNAJB4 CLU DCN IL3 IVL SMAD4 MMP2 COX2 PLAUR SFTPD TIMP1 UBP1 VIP THRAP3 ZBTB37 SNORD74 GAS5 GPBP1L1 NEAT1 USP5 ERBB3 MIR200C MIR141 BAZ2A GAPDH DUSP6 SCAF11 NUDT15 MTIF3 SRRM2-AS1 EIF4A3 MIR22HG CTDP1 OPA3 FOSB RHBDD1 CRYBB2P1 GMPPB LINC01024 ING3 FIGNL1 ORC5 PNPLA8 SNHG15 PRR15 CA5BP1
TFTG_LTP.ENCODEnetfilter.GSM1240819.GSM1208763_JUND_3727 Low Throughtput Transcriptional Targets (merge TRED	HTRI	PAZAR	and BIND): JUND(3727) CDKN1A DNAJB4 CLU CNTN1 CSTA CYP19A1 GADD45A NQO1 F3 GCLM IL3 IL5 IL6 IVL RHOH MMP12 NQO2 NTS PLAT PLAUR SAT1 CCL5 SFTPD TIMP1 UBP1 VIP FOSL1 CD40LG PTEN RPL3 HCFC1R1 LPHN1 SLC3A2 NLE1 TPM1 UNC45B CD68 RCC1 SSTR1 CASZ1 SMARCD2 INO80C PTMA ACTB ADM THOC6 CECR6 CIRBP EEF1A1 EIF4A1 CYR61 ACTG1 ATF4 CTGF CTNNA1 EGR1 EPS15 GAPDH HMGA1 ID1 EPCAM STAT3 STX5 TPM4 HIST1H4I HIST1H2AL …
TFTG_LTP_PHOX2A_401 Low Throughtput Transcriptional Targets (merge TRED	HTRI	PAZAR	and BIND): PHOX2A(401) DBH SLC6A2
TFTG_LTP.GSM1208590_ARNT_405 Low Throughtput Transcriptional Targets (merge TRED	HTRI	PAZAR	and BIND): ARNT(405) CITED2 EGLN3 CP CYP1B1 ENG ENO1 EPO ETS1 FECH ALDOA FOS GAPDH HIF1A ID2 LEP MCL1 NOS3 FURIN SERPINE1 PGK1 PGR UGT1A6 EGLN1 PPP5C BNIP3 TERT TF TFF1 TFF3 TFRC TGFB3 VEGFA CA9 CXCR4 BHLHE41 BHLHE40 ABCG2 PDE4DIP CDK2AP2 SLC3A2 FGFR1OP2 STAT6 DNAJC14 BLOC1S1-RDH5 CD27-AS1 MLF2 ERP29 BLOC1S1 ARF3 ASUN ESYT1 C12orf10 TMEM198B KRT8 TMEM116 DDX23 SCAF11 TAPBPL PA2G4 LTBR RIC8B PRMT5…
TFTG_LTP.GSM722416.GSM722417.GSM722425.GSM788365.GSM722397.GSM722399_SMAD1_4086 Low Throughtput Transcriptional Targets (merge TRED	HTRI	PAZAR	and BIND): SMAD1(4086) CDKN1A CDKN2B COL1A1 NKX2-5 AHR EHHADH BAMBI ANKRD1 GNRHR APOB ID2 ID3 IGFBP3 LBP SMAD7 TNFRSF11B SERPINE1 PDGFC BTF3P11 TIMP1 GDF15 THRAP3 TMEM206 NUF2 SRRM1 RCOR3 NFYC YTHDF2 PPOX GLUL DCAF6 DDX59 TROVE2 NUCKS1 LOC100506810 PRDX1 TMEM9 JUN S100PBP HNRNPU CD55 KDM1A DNAJC16 ELOVL1 PDE4DIP PQLC2 PDIK1L DHX9 RNF11 UCHL5 AKIRIN1 AKR7A2 COX20 RGS5 ZBTB37 PPP2R5A EFCAB2 YARS RP…
TFTG_LTP.GSM1208674_SMAD2_4087 Low Throughtput Transcriptional Targets (merge TRED	HTRI	PAZAR	and BIND): SMAD2(4087) TNC BCL2L1 SP1 TNNC1 ESPL1 PRPF3 CDCA8 PRMT6 MRPL55 MKNK1 CAP1 PDE4DIP RUSC1 TMEM39B DCAF8 BCL10 DDOST TTF2 RUSC1-AS1 TESK2 USP1 PPP1R15B LOC646626 ECD CNNM2 FAM149B1 ZNF503 GTPBP4 ARL3 SFXN2 DDX50 ZNF503-AS2 MAP3K11 DLAT PGAP2 HSD17B12 CCS NUP98 HPS5 STIP1 JRKL CREBZF KCTD14 LDHA COX8A GTF2H1 FKBP2 CCDC82 CCDC87 SLC3A2 ZNF143 ZBTB3 LOC644656 TARBP2 MVK RAB5B RNF34 C12orf65…
TFTG_LTP.GSM1208676_SMAD3_4088 Low Throughtput Transcriptional Targets (merge TRED	HTRI	PAZAR	and BIND): SMAD3(4088) FSTL3 COL7A1 CREBBP CTGF CTNNB1 EPO ANKRD1 CPAMD8 HNF4A TNC APOB AREG SMAD7 MMP9 MMP13 GADD45B SERPINE1 LEF1 POR PTHLH BCL2L1 BGLAP CCL2 TGFB1 TIMP1 TNNC1 VEGFA VIP ZFP36 EPX BTRC NOL3 SMG7 FDPS RUSC1 RBM15 GABPB2 SFN RXFP4 RUSC1-AS1 TAGLN2 NBPF1 LOC440600 BET1L TRMT112 PPFIBP2 STT3A NARS2 EEF1G RNFT2 SCNN1A CDCA3 MVK RNF34 STAT6 CCDC41-AS1 CCDC41 MLF2 C12orf66 USP5 C12orf4…
TFTG_LTP_SMAD4_4089 Low Throughtput Transcriptional Targets (merge TRED	HTRI	PAZAR	and BIND): SMAD4(4089) CDKN1A FSTL3 CDKN2B COL7A1 NKX2-5 CTNNB1 DACH1 EPO ESR1 ETS1 AKR1B1 FSHB CPAMD8 HNF4A TNC APOB IHH JUN AREG SMAD7 GADD45B SERPINE1 POR PTGS2 PTHLH BGLAP CCL2 TGFB1 TIMP1 NKX2-1 TNNC1 VIP ZFP36 EPX BTRC
TFTG_LTP_SMAD7_4092 Low Throughtput Transcriptional Targets (merge TRED	HTRI	PAZAR	and BIND): SMAD7(4092) WWP1 CTNNB1 HMOX1 MET LEF1 TGFBR1 RNMT
TFTG_LTP_MAF_4094 Low Throughtput Transcriptional Targets (merge TRED	HTRI	PAZAR	and BIND): MAF(4094) ITGB7 LALBA MMP13
TFTG_LTP.ENCODEnetfilter_MAX_4149 Low Throughtput Transcriptional Targets (merge TRED	HTRI	PAZAR	and BIND): MAX(4149) GADD45A DDIT3 ODC1 CDK4 NME1 GP1BB HLCS APRT RPL23A ZNF280D THAP7 PHF19 XKR9 CENPP CTU2 RPS8 NLE1 S100PBP YDJC NME1-NME2 ABCF1 RPL14 EIF3B USP14 PPAN-P2RY11 PAICS MGA DNLZ ABCA3 HNRNPF C1orf43 ZNF239 REPIN1 PIK3R3 CLCN7 THAP5 RBBP4 ZNF692 ILF3 HES4 NAT10 NR1D2 TBC1D15 EBNA1BP2 GPN3 DCAF17 DHX40 SLC16A1 EIF2B3 WDR65 NSUN5 RNF166 KLF11 RNF32 DGCR8 TBCB DBP ENO1 AK2 GALK2 IARS R…
TFTG_LTP.GSM1208768_MAZ_4150 Low Throughtput Transcriptional Targets (merge TRED	HTRI	PAZAR	and BIND): MAZ(4150) HTR1A MYC PTH1R THNSL1 ENKUR CLRN3 MS4A8 ITFG2 CHURC1 LRRC49 THAP10
TFTG_LTP.ENCODEnetfilter_MEF2A_4205 Low Throughtput Transcriptional Targets (merge TRED	HTRI	PAZAR	and BIND): MEF2A(4205) ZNF266 DBH ALDOA JUN MB MYOG SLC2A4 CIITA CLEC2D NFKBIZ FSD2 S100PBP CD74 LY9 DNAJB2 FGR MAP1LC3B2 C12orf77 ACTB SH3BP2 CFLAR CSK MEF2A SLC2A5 ZBED5 DENND4A KLF6 GTF2I RAPGEF6 NEK6 FAM82A1 FCRLA TNFRSF17 BLK FCER2 HLA-DMB NFX1 PTPN6 PTPRC CCL3 STX5 BHLHE40 YARS LY86 BZRAP1 ZFP36L1 ABCD2 GPR15 TRAF1 PCM1 LAPTM5 TNFRSF13B IKZF3 CCDC59 PPP1R15A HDAC9 RABGAP1L RFTN1 WDR74 CENPJ…
TFTG_LTP_MEOX2_4223 Low Throughtput Transcriptional Targets (merge TRED	HTRI	PAZAR	and BIND): MEOX2(4223) CDKN1A CDKN2A
TFTG_LTP_MITF_4286 Low Throughtput Transcriptional Targets (merge TRED	HTRI	PAZAR	and BIND): MITF(4286) CDK2 CDKN1A HOXB4 TYR BIRC7
TFTG_LTP_FOXO4_4303 Low Throughtput Transcriptional Targets (merge TRED	HTRI	PAZAR	and BIND): FOXO4(4303) CDKN1A IGFBP1 RBL2 CCND1 BCL6
TFTG_LTP.GSM1208652_MYB_4602 Low Throughtput Transcriptional Targets (merge TRED	HTRI	PAZAR	and BIND): MYB(4602) ADA SMC4 TRAP1 DHRS2 PSMD14 CEBPA PAICS KLF1 NUDT6 CLN5 COL1A1 KCNH8 CREBBP CSF1 DKC1 TSC22D3 EGFR EGR1 EIF2S1 ELANE ELK1 ERBB2 EZH2 F3 FGF13 CCT5 ALOX5 GOT1 ANPEP NR3C1 HMGB1 HMGB2 HMMR HSPA4 HSPA9 IGF1 IGF1R IGFBP5 FAS ITGB3 LCK LMO2 EPCAM MAD2L1 MAT2A MCM3 MCM7 MNDA MPO MYB MYC NFYC NME1 NME2 NPM1 NRAS ODC1 PA2G4 PCNA PPP1R7 PPP2R4 PTGS2 PTPRC RAD51 RAG2 BCL2 BCL2L1 BCL6 S…
TFTG_LTP_MYBL1_4603 Low Throughtput Transcriptional Targets (merge TRED	HTRI	PAZAR	and BIND): MYBL1(4603) DHRS2 CLN5 TSC22D3 BCL2 CD34
TFTG_LTP.GSM1208653_MYBL2_4605 Low Throughtput Transcriptional Targets (merge TRED	HTRI	PAZAR	and BIND): MYBL2(4605) CDKN1C COL1A1 CSRP1 IGF1 IGF1R IGFBP5 MYB MYC RBL1 SP1 UCHL1 PLA2G6 CCNA1 NOL3 ESPL1 HIST2H2AC HIST2H2BE NBPF1 FKBP2 SLC38A1 PHLDA1 MIR141 PTGES3 MLEC EPS8 DUSP6 VPS37B IQCH GABPB1 RPL4 AAGAB FLJ10038 ZWILCH TSEN34 LNPEP HNRNPA0 SQSTM1 SPRY4 CAST MIR3661 FBXO24 SEPT7 CBX3 HNRNPA2B1 LRCH4 ACTB PLOD3 ZNHIT1
TFTG_LTP.ENCODEnetfilter.GSM1242269.GSM1242275.GSM1240821.GSM1208654_MYC_4609 Low Throughtput Transcriptional Targets (merge TRED	HTRI	PAZAR	and BIND): MYC(4609) PQBP1 TSFM CDK4 HRSP12 CDKN1A CDKN1B CDKN2B DLEU1 TCIRG1 AKR1A1 NOD1 PFDN6 CEACAM5 SEC23B CEBPA PAICS KLF1 ZNF271 ZNF234 POP1 CLP1 ATF7 RCC1 UBE2C CBX3 EXOSC8 CHRNB1 ADCY9 CKS2 CLCN6 CLN5 CLNS1A B4GALNT2 COL4A1 TAF8 WDR36 CR2 CRAT PARP1 CST5 CSTB DCK ACE GADD45A DDIT3 DDX11 DFFA DFFB DKC1 E2F1 E2F2 S1PR1 EGR3 AHSG EIF4A1 EIF4B EIF4E EIF4EBP2 ELK1 ENO1 EPB42 EPHX1 ESD ETS2 ALD…
TFTG_LTP_MYCN_4613 Low Throughtput Transcriptional Targets (merge TRED	HTRI	PAZAR	and BIND): MYCN(4613) CDK3 APBB3 RGS14 NES PTPRT PKIG AKAP10 TREX2 CHN1 SLC35A4 ACOT4 COL11A1 CTSD DBH TCEB3C DUSP8 EGFR WWC1 SRGAP2 MLH3 PRLHR GRIN2A APEX1 ITPR2 MCM2 MCM3 MCM4 MCM5 MCM6 MCM7 MDM2 MEF2A MRE11A NBN MRPS17 HSD17B7 PDGFRB ZAK PHB FGFRL1 SSH1 PPP2R2C ANO2 SLC25A19 MMS19 SLC1A2 BTC TJP1 ICAM5 TP53 UVRAG XRCC2 XRCC3 GALNT14 HMGA2 EOMES FZD7 CALN1 MAD1L1 MCM8 OASL SDR42E1 CREB5
TFTG_LTP_MYOD1_4654 Low Throughtput Transcriptional Targets (merge TRED	HTRI	PAZAR	and BIND): MYOD1(4654) DES DMD ACACB MB MYOG ACTC1
TFTG_LTP.GSM1208712_ATF1_466 Low Throughtput Transcriptional Targets (merge TRED	HTRI	PAZAR	and BIND): ATF1(466) CFTR CGA CHGA POLG2 COPA CYP11B1 CYP11B2 DPAGT1 AGT AGXT EGR1 ERBB2 FLI1 FLII FLT1 FOS GH2 CPAMD8 HLA-G APEX1 ID2 IFNAR1 IL1B IL6 IL10 AQP3 INHBA JUN LDHA LTC4S CIITA ACHE MUC1 MYH10 ATM NT5E NTS PCSK1 PGK1 PLAUR POLB POLR2A AVP PPP2R4 PTGS2 RB1 BCL2 CCL5 GOLPH3 SLC19A1 SLC20A1 SPRR3 BRCA1 STAT3 TRA@ TRB@ TEAD1 TFRC TG TGFB2 TH TNF TOP1 TOP2A UBE2I UCP1 UGT8 VIP CALCA FOSL1 H…
TFTG_LTP.ENCODEnetfilter_ATF3_467 Low Throughtput Transcriptional Targets (merge TRED	HTRI	PAZAR	and BIND): ATF3(467) LDLR MMP2 ASNS ATF3 PENK CCL5 SELE TGFB2 TP53 CCNA1 GDF15 CD69 CDK4 CLN3 GBA CTSA HEXA MARCH8 FAM21A CUTA NLE1 FAHD1 ADAR UNC45B ATP6V0B HAGH ZBTB40 TMEM55B COMMD9 CLCN7 ILF3 GTF2H1 SPNS1 RPUSD4 AMDHD2 WDR81 SUMF1 MFSD1 FAM21C CLCN6 BLOC1S1 APEX1 PSMB6 SGTA UBE2B RRP1 SSNA1 BAX DFFA DVL2 RAD9A ATP6V0D1 ATP6V1G1 LAMP1 MLL MTHFR PKN2 KAT5 TBL3 WWP2 FAF1 HPS5 PMF1 GABARAP RBM15B…
TFTG_LTP_ATF4_468 Low Throughtput Transcriptional Targets (merge TRED	HTRI	PAZAR	and BIND): ATF4(468) CEBPB CGA PPP1R15A DISC1 HPGD ASNS PTGS2 CXCR5 VIP
TFTG_LTP_NEUROD1_4760 Low Throughtput Transcriptional Targets (merge TRED	HTRI	PAZAR	and BIND): NEUROD1(4760) IGFBP2 SCT
TFTG_LTP.GSM1208345.GSM1208346_NFATC1_4772 Low Throughtput Transcriptional Targets (merge TRED	HTRI	PAZAR	and BIND): NFATC1(4772) TNFSF13B ICAM1 IL2 PTGS2 SLC9A1 RPS8 HIAT1 GADD45A SRRM1 RGS2 RPL5 GLUL C1orf50 TROVE2 LOC730227 PRDX1 JUN LMNA FDPS ATF3 BSDC1 CTH SEMA6C KDM4A GTF2B PDE4DIP MIR5087 S1PR1 PARK7 RCC1 UCHL5 BTG2 RBM34 DCAF8 ZBTB37 PIK3R3 IPP SNORA16A NUP133 SNHG12 SNORD55 MTF2 HIST2H2AC HIST2H2AB DNAJB4 SLC16A1 LEPRE1 ZCCHC17 HIST2H2BE NBPF1 IER5 RNU11 SNORD74 GAS5 KLHL12 C1orf63 LOC100506…
TFTG_LTP_NFATC2_4773 Low Throughtput Transcriptional Targets (merge TRED	HTRI	PAZAR	and BIND): NFATC2(4773) CTLA4 IL13 ENPP2 TERT CD40LG
TFTG_LTP_NFIA_4774 Low Throughtput Transcriptional Targets (merge TRED	HTRI	PAZAR	and BIND): NFIA(4774) ADA CDKN1A CTLA4 CYP1A2 ALDOA FN1 GFAP SLC25A5 SCGB2A1 SERPINE1 S100B TP53
TFTG_LTP.ENCODEnetfilter_NFE2_4778 Low Throughtput Transcriptional Targets (merge TRED	HTRI	PAZAR	and BIND): NFE2(4778) AKR1C2 AHSP TBXA2R TBXAS1 CDK4 CLN3 GBA GLA PNP CTSA TPP1 GALNS HEXA CHRNB2 MARCH8 RNASEK FAM21A SGOL1 CUTA FAHD1 PLD3 HNRNPH2 ERP29 ATP6V0B HAGH ANKRD12 TMEM55B COMMD9 CLCN7 ILF3 AGRP GTF2H1 SPNS1 C17orf49 RPUSD4 AMDHD2 KDM4C PRR5L NPTN WDR81 SUMF1 MFSD1 CLCN6 BLOC1S1 APEX1 ATP6V0C ATP6V1C1 GNS SGTA UBE2B UVRAG NAPA BAX DVL2 HOXB7 RAD9A SNRPA ATP6V0D1 SLC33A1 ATP6V1G1 LAMP1…
TFTG_LTP.GSM922965.GSM1208659_NFE2L2_4780 Low Throughtput Transcriptional Targets (merge TRED	HTRI	PAZAR	and BIND): NFE2L2(4780) AKR1C1 ETS1 FTH1 FTL GCLC GCLM GNAI2 GPX2 ABCC1 NQO2 TXN TXNRD1 COL16A1 SRRM1 MED8 TPM3 RTCA AHCYL1 ANP32E PRDX1 TRNAU1AP PSMA5 ELOVL1 FLVCR1 MAN1A2 RNF11 TDRKH THAP3 SZT2 PSMD4 ZNF678 NRD1 KCNN3 EPRS COX20 MIER1 LBR IGSF8 DNAJB4 NPHP4 DUSP10 LIN9 RABGGTB ILDR2 POGK DESI2 FLVCR1-AS1 PPP1R15B SNORD74 CASC2 BLOC1S2 ANXA7 PTPRE UBTD1 RAB11FIP2 ADK AIFM2 TBC1D12 ZNF438 GHITM I…
TFTG_LTP_NFIC_4782 Low Throughtput Transcriptional Targets (merge TRED	HTRI	PAZAR	and BIND): NFIC(4782) ADA SLC34A2 CGA COL1A1 COL1A2 ADH6 CSH1 CSNK2A2 CYP1A1 CYP1A2 CYP11A1 CYP17A1 CYP27B1 DDB1 DDB2 AGT AGXT AHSG ELN ALAS1 F3 F9 F13A1 FABP7 ALDOA FN1 FOS SMUG1 GFAP GH2 GNRH1 GOT1 NR3C1 GTF3C1 GTF3C2 GUCY1B3 HBA2 HMGB1 HMGCS2 HMOX1 HNRNPA1 HRAS HSD11B2 HSPA1A APOA2 IL6 INSR IRF3 JUN ARG1 STMN1 LHCGR MATN1 MBL2 MBP MYC NDUFA1 NEFM NME1 NPY SERPINE1 PCK2 PFKFB1 PFKFB3 PGK1 PKLR …
TFTG_LTP.ENCODEnetfilter_NFKB1_4790 Low Throughtput Transcriptional Targets (merge TRED	HTRI	PAZAR	and BIND): NFKB1(4790) MICA SMC4 EBI3 GNLY CFTR SERPINA3 CNTN1 COL1A1 COL1A2 KCNH8 MAP3K8 ADORA1 CR2 CRMP1 CRP MAPK14 CSF1 CSF2 CSF3 CSNK2A2 CSRP1 CTSB ADRA2B CYP11A1 CYP19A1 CYP27B1 AKR1C1 GADD45A DEFB4A NQO1 DNASE1L2 AGT EGFR ELF3 A2M ELK1 EPO AKT1 ETS1 F3 F8 FASN FBP1 FCGR3A FCGRT AKR1B1 FN1 KCNH4 FOS ALOX5AP FYN GALR1 GDNF IL17C NR3C1 CXCL1 CXCL2 CXCL3 GSTP1 PADI1 HLA-F HMOX1 HSD11B2 TNC ICAM…
TFTG_LTP.GSM1208776_NFKB2_4791 Low Throughtput Transcriptional Targets (merge TRED	HTRI	PAZAR	and BIND): NFKB2(4791) EGFR IL8 BCL2 RELA BCL2L1 SELP VCAM1 CD40LG PPIH INTS7 ZNF436 FDPS COA6 MRPL24 COX20 ID3 HIST2H2AC HIST2H2AB DUSP12 DTL HIST2H2BE C1orf213 PPP1R15B TMEM69 GPBP1L1 CEP85 SFR1 SNORA57 NPAT ATM METTL12 RPL27A COA4 MIR194-2 RBM14 PAAF1 MIR192 SNORA3 LOC644656 HSPA8 CDCA3 TCHP ARL1 SLC35E3 USP5 IRAK4 ERP29 PUS7L CCT2 MCRS1 HPD FAM60A LOH12CR2 PSMD9 PTGES3 FAM222A-AS1 RPS26 TMEM1…
TFTG_LTP.ENCODEnetfilter.GSM1208777.GSM1239478_NFYA_4800 Low Throughtput Transcriptional Targets (merge TRED	HTRI	PAZAR	and BIND): NFYA(4800) CDKN2A FMR1 IGFBP1 LPL SCGB2A1 ABCB1 ACTB SP3 TP53 MLH1 PMS2 P4HB HDGFRP2 NFKBIB ATP5G1 GRK6 ZNF774 DNM2 NUMB ZNF107 NCDN CANX TNRC6B KIAA0101 TOM1L2 PPM1B RRM2 EXOC4 ZNF718 CCNL2 C19orf55 TCERG1 DCUN1D4 MTMR12 ERAP1 PGP CENPA TOP2A HNRNPC TCF19 TMEM183B GPR108 TDRKH C17orf89 HMGCS1 FAM54A BCAS3 SKA2 GTF3C5 PHTF2 TOMM40 SHC1 LRRC48 CALU HMGB2 PWWP2A DCTN4 DOLPP1 ISOC2 ANP32E…
TFTG_LTP.ENCODEnetfilter_NFYB_4801 Low Throughtput Transcriptional Targets (merge TRED	HTRI	PAZAR	and BIND): NFYB(4801) IGFBP1 ATP1A3 ACTB MLH1 MSH2 PMS2 P4HB HDGFRP2 UGP2 NFKBIB DNM2 ZWINT NUMB CKAP5 AZI1 AKTIP ZNF107 PAK4 CANX TNRC6B KIAA0101 PPM1B DCLRE1C RRM2 EXOC4 DYNLL1 ZNF718 CCNL2 GPX4 C19orf55 TCERG1 AKR1E2 DCUN1D4 MTMR12 ERAP1 PGP CENPA TOP2A HNRNPC TCF19 TMTC4 ETV4 TMEM183B GPR108 ZNF823 SETD5 NARF WDR62 TDRKH C17orf89 HMGCS1 FAM54A BCAS3 HIGD1A SKA2 TLE3 GTF3C5 PHTF2 SHC1 CALU HMG…
TFTG_LTP_YBX1_4904 Low Throughtput Transcriptional Targets (merge TRED	HTRI	PAZAR	and BIND): YBX1(4904) AGT EGFR NA MMP13 ABCB1 MVP
TFTG_LTP_NR4A2_4929 Low Throughtput Transcriptional Targets (merge TRED	HTRI	PAZAR	and BIND): NR4A2(4929) SLC6A3 TH
TFTG_LTP_PAX1_5075 Low Throughtput Transcriptional Targets (merge TRED	HTRI	PAZAR	and BIND): PAX1(5075) MMP21 PDGFRA VHL MMP23B
TFTG_LTP_PAX2_5076 Low Throughtput Transcriptional Targets (merge TRED	HTRI	PAZAR	and BIND): PAX2(5076) ETS1 SFRP2 TP53 WT1
TFTG_LTP_PAX3_5077 Low Throughtput Transcriptional Targets (merge TRED	HTRI	PAZAR	and BIND): PAX3(5077) ETS1 MET BCL2L1 RNMT
TFTG_LTP.ENCODEnetfilter_PAX5_5079 Low Throughtput Transcriptional Targets (merge TRED	HTRI	PAZAR	and BIND): PAX5(5079) KCNH8 EGR1 ELK1 ESR1 ETS1 FCER2 KCNH4 MYCN LEF1 RAG2 RB1 PRDM1 TP53 XBP1 CD19 CYBA APRT HEXA NHP2L1 ACTR2 GBA ALG3 WDHD1 SEPT2 RPS5 CD74 AGBL5 PPAN-P2RY11 ZFYVE19 MAP1LC3B2 RPP14 ACTB C1orf194 BANK1 ZNF837 YWHAZ EFCAB5 TIMM8A MKS1 PFKM FUS AAAS CIRBP DPAGT1 GOLGA1 HLA-DMB KIFC1 LSP1 P2RY11 PTPN6 SELPLG STX5 ZNF136 TPST1 AP3B1 BHLHE40 TNFSF14 TNFSF9 PSMB8 PTTG1IP ENSA BZRAP1 …
TFTG_LTP_PAX6_5080 Low Throughtput Transcriptional Targets (merge TRED	HTRI	PAZAR	and BIND): PAX6(5080) ETS1 GCK ITGA5 ITGB1 KRT12 L1CAM MITF MMP2 MAP4K2 PDHX
TFTG_LTP.GSM1208702_ZBTB7B_51043 Low Throughtput Transcriptional Targets (merge TRED	HTRI	PAZAR	and BIND): ZBTB7B(51043) COL1A1 CDCP1 ITGB3BP THBS3 IQCC SMG7 NEK2 MTX1 TPM3 DCAF6 PGD CDC14A STPG1 LOC100506810 TMEM9 JUN NUDC WDR65 PEF1 DNAJC16 BLZF1 ZBTB40 NIPAL3 LMNA MIER1 CACYBP WDR78 AGTRAP LOC100131060 YOD1 KLHDC9 IGSF9 NME7 EBNA1BP2 MINOS1-NBL1 OSCP1 SMG7-AS1 EIF3I TMEM234 C1orf228 TRIT1 PARS2 TMEM53 TOR3A ADC MPC2 SDE2 EFCAB7 POLL RRP12 CASC2 RPP38 SHOC2 RAB11FIP2 WDR96 THNSL1 KIAA1279…
TFTG_LTP.GSM1121883_LEF1_51176 Low Throughtput Transcriptional Targets (merge TRED	HTRI	PAZAR	and BIND): LEF1(51176) ADA CDKN2A CCR5 CTNNB1 EDA ELANE DLL1 MITF MMP7 MRE11A MYC NCAM1 NRCAM NT5E LEF1 RAG2 CCND1 ALX4 CCL7 TCF3 TRA@ TRB@ UGT8 VIM NANOG TCF7L1 NOL3 CLDN2 CD1D PPIH LOC100996251 LOC400752 SMG5 POU2F1 LRIG2 DDX11L1 LOC100506810 CUEDC2 SEC24C ACTR1A SLC25A28 BEST1 AASDHPPT MIR4485 MTRNR2L8 TIMM8B CCDC59 GPN3 MDM2 C1R CNPY2 OS9 SENP1 FGD6 FAM216A VEZT RAD9B VPS29 LOC643770 USPL1 FN…
TFTG_LTP_PGR_5241 Low Throughtput Transcriptional Targets (merge TRED	HTRI	PAZAR	and BIND): PGR(5241) CGA CHGA COL5A2 ESR1 ETS2 ALB KAT6B HSD17B2 IFNB1 IGFBP1 KLK3 IHH ITGA6 JUN MYB MYC OVGP1 PAEP PFKFB3 ZNF167 PROS1 BCL2 REN BCL2L1 RLN1 RLN2 HLTF TCF4 TGFA VEGFA NOL3 OTOF CD28
TFTG_LTP_PLAGL1_5325 Low Throughtput Transcriptional Targets (merge TRED	HTRI	PAZAR	and BIND): PLAGL1(5325) CDKN2A ABCC6
TFTG_LTP_POLR2A_5430 Low Throughtput Transcriptional Targets (merge TRED	HTRI	PAZAR	and BIND): POLR2A(5430) RAD50 STAG2 SEC63 LENG8 CRAT CTAG1B LCA5L ZNF800 EEF1A1 EMD FLNA OBSL1 PISD LACE1 C15orf63 UQCRQ IRF1 WASH2P ARHGAP4 MFAP1 MPG CNOT3 PI4KB BRWD1 PPP2R4 HJURP ASIC4 EIF4ENIF1 C21orf59 PSMB4 TTYH1 ZNF687 PYGM FAM3A RPL10 MRPL23 RPS9 YWHAH LENG1 ST7 TMEM187 FZD1 ITFG3 C21orf119 PSMG1 SNX3 SYNJ1 P4HA2 MYADM LENG9 GCFC1 RBM39 DEPDC5 CRYZL1
TFTG_LTP_POU2F1_5451 Low Throughtput Transcriptional Targets (merge TRED	HTRI	PAZAR	and BIND): POU2F1(5451) CDKN2A CDX2 FGL2 CCR5 CSF2 SLC38A6 CYP27B1 AKR1C1 AKR1C2 GADD45A TSC22D3 EIF4G2 ETS1 ETS2 ALB ACSL1 MS4A2 ALDOC MTCH1 CPAMD8 HPGDS GNRH1 GTF2B HBG1 HCFC1 HCRTR2 HDAC1 ERVW-1 HLA-DRA APC IL2 IL2RB IL3 IL4 IL5 IL8 INS ITGAX IVL LCT LIPC LPL LYN MYC NFIC NOS2 OGN RRM2B PAX5 PLAU PRRX1 POU1F1 POU2AF1 PRL PTGDS PTGIR RPTOR CCND1 REL BDKRB1 CXCR5 ST6GAL1 SLC6A2 SFTPA1 SNAPC1 SP1…
TFTG_LTP.ENCODEnetfilter_POU2F2_5452 Low Throughtput Transcriptional Targets (merge TRED	HTRI	PAZAR	and BIND): POU2F2(5452) CCR5 ETS1 CPAMD8 GTF2B HLA-DRA IL2 IL4 IL5 ITGAX IVL LYN MYC PNOC POU2AF1 REL SPI1 TRA@ VIP NOL3 CD79A CDKN1A AHCY POLR2A ASTL ODF3B HIST2H2BF CD74 C19orf6 CD68 PARP2 PTMA ACTB TYMP TET2 TAF12 BLCAP SCO2 FUS EEF1A1 EIF4A1 ACTG1 ATF4 BTG1 CCR7 E2F3 EGR1 JUNB IRF4 PPP1R10 PTPN6 RGS1 STAT3 STX5 UBA1 ZFP36 HIST1H4I HIST1H2AI HIST1H2AL HIST1H2AC HIST1H2AB HIST1H2AM HIST2H2AC HI…
TFTG_LTP_POU3F1_5453 Low Throughtput Transcriptional Targets (merge TRED	HTRI	PAZAR	and BIND): POU3F1(5453) GNRH1 IFNAR1 AVP
TFTG_LTP_POU3F2_5454 Low Throughtput Transcriptional Targets (merge TRED	HTRI	PAZAR	and BIND): POU3F2(5454) GNRH1 IFNAR1 KCNN3 AVP
TFTG_LTP.ENCODEnetfilter.GSM545202.GSM545203.GSM545204.GSM518373_POU5F1_5460 Low Throughtput Transcriptional Targets (merge TRED	HTRI	PAZAR	and BIND): POU5F1(5460) COL2A1 DDC GADD45A FLI1 FLII FOXD3 CPAMD8 HMGB1 HMGB2 PDGFRA SPRR3 VIP UTF1 NLE1 UNC45B MTRNR2L1 PMF1 SNX16 FANK1 ANKRD30BL ROCK1P1 TRMT1L EIF2B3 VAMP4 NUF2 SMG7 TATDN3 FAM212B KIAA0319L DR1 PRDX1 USP48 S100PBP UBE2Q1 NSL1 KDM1A ATF3 FLVCR1 PDE4DIP TTC13 KLHDC7A LOC100131564 TMEM39B RGS5 FOXJ3 YARS TMEM222 L1TD1 SMG7-AS1 LMNA ARV1 GABPB2 MTF2 MRPS15 DDX20 ABCB10 SLC16A1 SW…
TFTG_LTP_PPARA_5465 Low Throughtput Transcriptional Targets (merge TRED	HTRI	PAZAR	and BIND): PPARA(5465) CITED2 SEMA6B SCGB1D1 GADD45G CPT1A CYP1A1 GADD45A AKT1 ACSL1 FCER1A GOT1 HMGCS1 HMGCS2 APOA1 APOA4 APOB APOC3 LIPA LPL MMP9 MYB MYC GADD45B NFKBIA SERPINE1 ACOX1 PCK1 ANGPTL4 PDHA1 PPARA RETN PTGS2 CCND1 TGFB1 UCP1 UCP3 UGT2B4 VEGFA ACOX2 CCND2 NOL3 FADS2 CD36
TFTG_LTP_PPARD_5467 Low Throughtput Transcriptional Targets (merge TRED	HTRI	PAZAR	and BIND): PPARD(5467) SEMA6B SCGB1D1 GADD45G CPT1B GADD45A FCER1A APOA1 LIPA LPL MYB MYC GADD45B SERPINE1 ANGPTL4 PDHA1 MED1 CCND1 RELA SAT1 UCP3 VEGFA CCND2 NOL3 SCARB1
TFTG_LTP.GSM678397.GSM678398.GSM534493.GSM534494.GSM634629_PPARG_5468 Low Throughtput Transcriptional Targets (merge TRED	HTRI	PAZAR	and BIND): PPARG(5468) NR1H3 CDKN1A SEMA6B SCGB1D1 PPARGC1A GADD45G GDEP CPT1B CYP19A1 CYP27A1 DBI GADD45A EGFR AKT1 ESR1 ESR2 FCER1A GCK HES1 APOA1 APOB APOE IL6 LIPA LPL LRP1 SMAD3 MMP1 MMP9 MYB MYC GADD45B ATP2A2 TNFRSF11B SERPINE1 ACOX1 PCK1 ANGPTL4 PDHA1 POU2F1 UGT1A10 MED1 RETN PTGER2 PTGS2 PTHLH MAP4K2 RARB CCND1 BCL2 SAT1 BTF3P11 TP53 UCP1 VEGFA C21orf33 CCND2 NOL3 CD83 ADIPOQ CD36 SCARB1…
TFTG_LTP_RARA_5914 Low Throughtput Transcriptional Targets (merge TRED	HTRI	PAZAR	and BIND): RARA(5914) CDKN1A CETP GADD45G PNRC1 CRABP2 CYP19A1 CYP26A1 GADD45A ESR1 ETS1 ALB AKR1B1 FOLR2 AMH GSTP1 HOXA4 HOXB4 HES1 HSD17B1 HSD17B2 ICAM1 IL2 IL6 IL8 INS JUN AREG KRT19 SMAD3 MAOB MIF MUC1 MUC4 MUC5AC MYCN GADD45B MYH6 NEDD9 NFKB1 G0S2 PCK1 ANGPTL4 ABCB1 PLAT PLAU PML POU1F1 UGT1A10 POU5F1 PPARG PRKCA PTHLH RPTOR RARA RARB BCL2 S100A8 S100A9 SCD CXCR5 SFTPB SLC5A5 SMPD1 SOS1 STAT…
TFTG_LTP_RARB_5915 Low Throughtput Transcriptional Targets (merge TRED	HTRI	PAZAR	and BIND): RARB(5915) CDKN1B CETP PNRC1 ADH5 CRABP2 CREBBP FOLR2 AMH GSTP1 HDAC1 HOXA5 ICAM1 IL2 INS JUN KRT19 MIF MYC NFKB1 PCK1 PLAT POU1F1 MAPK1 PTGS2 PTHLH RARB CCND1 BCL2 S100A8 S100A9 SFTPB SLC5A5 TERT TG TGM1 NKX2-1 NCOA3 KHSRP NCOA1 NOL3
TFTG_LTP.GSM1208788_RARG_5916 Low Throughtput Transcriptional Targets (merge TRED	HTRI	PAZAR	and BIND): RARG(5916) CETP PNRC1 CRABP2 CYP26A1 FOLR2 AMH GSTP1 ICAM1 IL2 INS JUN MIF NFKB1 POU1F1 MAPK1 PTHLH RARB CCND1 BCL2 S100A8 S100A9 SFTPB SLC5A5 TG TGM1 NKX2-1 NCOA3 KHSRP NCOA1 GPRC5A SERBP1 SAMD13 NFYC CDC7 TROVE2 TCEANC2 PDE4DIP UCHL5 YOD1 ID3 RPRD2 ZBTB37 TINAGL1 HIST2H2AC SLC30A7 HIST2H2AB SNORD77 SNORD76 SNORD75 TMEM59 HIST2H2BE NBPF1 SNORD44 TMEM69 SNORD74 GAS5 GPBP1L1 MST1P2 MGEA…
TFTG_LTP_REL_5966 Low Throughtput Transcriptional Targets (merge TRED	HTRI	PAZAR	and BIND): REL(5966) CR2 CRP CSF2 CSRP1 EGFR EPHB2 F3 CXCL1 CXCL2 CXCL3 ICAM1 IFNG IL1B IL2 IL2RA IL6 IL8 IL12B IRF4 JUN NFKB1 NFKBIA PTGS2 BCL2L1 CCL2 CCL5 SELE TNFSF10 IER3 CD40LG CD74
TFTG_LTP.GSM1055810.GSM1055811.GSM1154044.GSM1094196.GSM1094197.GSM1239484_RELA_5970 Low Throughtput Transcriptional Targets (merge TRED	HTRI	PAZAR	and BIND): RELA(5970) MICA EBI3 FST CFTR TWF2 CCR5 GABPB2 COL1A1 COL1A2 CR2 CSF2 CSF3 CSRP1 CTGF CTNNB1 CTSB CYP3A4 DEFB4A NQO1 AGT AGXT EDN1 EGFR EGR1 ELF3 A2M AKT1 F3 FCGRT AKR1B1 FN1 SIRT1 FOSB GALR1 IL17C CXCL1 CXCL2 CXCL3 GSTP1 PADI1 HDAC1 HDAC2 NR4A1 BIRC3 ICAM1 APOC3 IFNB1 IFNG AMIGO2 IGFBP5 CYR61 IL1B IL1R1 IL2 IL2RA IL4 IL6 IL7R IL8 IL12B IRF4 IRF7 AREG MAT2A MEFV MMP3 MMP9 MMP14 MYC NFK…
TFTG_LTP_RELB_5971 Low Throughtput Transcriptional Targets (merge TRED	HTRI	PAZAR	and BIND): RELB(5971) CDKN1A ITGAM PIGR RELB SELE CD40
TFTG_LTP.ENCODEnetfilter.GSM1192174.GSM1192175.GSM1240824.GSM1208790_REST_5978 Low Throughtput Transcriptional Targets (merge TRED	HTRI	PAZAR	and BIND): REST(5978) CHRNB2 CYP11B1 GLRA1 HTR1A L1CAM SYN1 TAC1 TH UCHL1 VIP CARTPT CACNA1B CHRM4 CRH GRIN1 GRM1 GRM4 OPRM1 TMEM198 CPLX2 XKR7 HES3 LRRC24 DUT FAM24A CPLX3 CABP1 SCN3B KIAA0895L GDAP1 UNC13A VWC2L RTBDN BSX SEZ6 EPHA10 MARCH11 SRRM3 SEZ6L2 ANK1 RPH3A OGDHL RUNDC3A RAP1GAP SYNJ1 CECR6 SHOX2 SCG3 SIGLEC10 CDH23 CELF6 SCAMP5 CHGA CELSR3 ATP6V1B2 CHGB E2F4 HPCA EIF6 MC1R NPPB MAPK11 …
TFTG_LTP.GSM1208670_RFX1_5989 Low Throughtput Transcriptional Targets (merge TRED	HTRI	PAZAR	and BIND): RFX1(5989) COL1A2 PCNA ST7L RPS8 SERBP1 SHC1 SMG7 CKS1B TPM3 PRDX1 CHTOP JUN CCT3 CAP1 KDM4A HIST3H2BB MIR5087 CACYBP CAPZA1 BTG2 LOC100131060 YOD1 RPRD2 PIK3R3 S100A13 MTF1 TINAGL1 PFKFB2 SNORA16A RBM15 SNHG12 SNORD55 SMG7-AS1 SFN HIST2H2AC HIST2H2AB SNORD99 SNORA44 SNORD77 SNORD76 SNORD75 SNORD80 SNORD79 SNORD81 HIST3H2A HIST2H2BE SNORA61 C1orf213 SLC16A1 RNU11 SNORD44 SNORD47 SNORD7…
TFTG_LTP.ENCODEnetfilter.GSM1208672_RFX5_5993 Low Throughtput Transcriptional Targets (merge TRED	HTRI	PAZAR	and BIND): RFX5(5993) COL1A2 CR2 HLA-E HLA-F APOE TPP1 RFX5 TAP2 TAP1 ZNF429 IP6K2 MOG MXI1 CD74 CDNF TOP2B TNFAIP8 HNRNPUL2 DSE AKT1S1 ARAP1 GART PARVG BTN3A1 LRTOMT TBC1D17 MR1 APOC1 CDKN2D CKS2 HLA-A HLA-C HLA-DMB HLA-DOA HLA-DOB HLA-DPB1 HLA-DQA1 HLA-DQB1 HLA-DRB1 HLA-DRB5 MXD1 NASP PSMB9 PSMD3 TRIM26 TNFSF9 B2M PSMB8 CCNG2 MYBPC2 SNRPA FANCG GPD1 HLA-B HLA-DMA NUMA1 PPP2R5D TAF10 MIA HCP5 YW…
TFTG_LTP.ENCODEnetfilter_BCL3_602 Low Throughtput Transcriptional Targets (merge TRED	HTRI	PAZAR	and BIND): BCL3(602) FYN MYB NFKB1 NFKB2 SELP ASTL CD74 CD68 CLDND1 PPAN-P2RY11 HIC1 PTMA ACTB FAIM3 PHOSPHO1 NAT10 SLC25A11 NEK6 PRR7 MTRNR2L1 MTRNR2L2 MTRNR2L8 SLC25A6 P2RY11 PTPN6 STX5 EIF3G RUNX3 DUSP2 BZRAP1 PFN1 PMF1 RFTN1 RNF167 LIME1 WDR74 PPAN AMN POLDIP3 C12orf57 MALAT1 SNORA67 SNORD105B SNORD105 RNU11 ANKRD30BL LOC100129034 NEAT1 RNU12 ROCK1P1 RPL23A RPL27A RPL38 PDE4DIP CACYBP RPS6 RP…
TFTG_LTP.GSM763399.GSM763402.GSM763404.GSM1000979.GSM898060.GSM1084801.GSM1239493_BCL6_604 Low Throughtput Transcriptional Targets (merge TRED	HTRI	PAZAR	and BIND): BCL6(604) HDAC5 ADH6 FOS JUN NFKB1 PDCD2 HDAC7 BCL2L1 BCL6 TP53 HDAC4 ITGB3BP PTPN22 FCRLA HIPK1 THRAP3 ADAR FAIM3 TSEN15 SCYL3 INTS7 SLC2A5 HIAT1 VAMP4 CTSS DMAP1 DPH2 SERBP1 SAMD13 NUF2 SPATA17 SMG7 NECAP2 CENPL TATDN3 DSTYK CLCC1 LY9 FAM212B RCOR3 YTHDF2 TARDBP RGS1 SCP2 ZBTB8OS BCAR3 ZBTB18 CHD1L SH3GLB1 ARHGEF2 PRKAB2 IVNS1ABP TADA1 CDC14A ANP32E CAMTA1 SF3A3 PI4KB RAB7L1 PNRC2 AC…
TFTG_LTP_RORA_6095 Low Throughtput Transcriptional Targets (merge TRED	HTRI	PAZAR	and BIND): RORA(6095) CYP19A1 EPO NR1D1
TFTG_LTP.ENCODEnetfilter.GSM1208673_RXRA_6256 Low Throughtput Transcriptional Targets (merge TRED	HTRI	PAZAR	and BIND): RXRA(6256) CDKN2D CEBPE NES CRABP2 CYP1A1 CYP3A4 CYP7A1 FABP2 HOXD4 HSD17B2 APOA4 KRT18 MPO NOL7 PLAT PLD1 RARRES3 RXRA CXCR5 HNF1A ABCB11 GPRC5A DHFR CD74 CD68 ACTB MTRNR2L1 MTRNR2L2 MTRNR2L8 EEF1A1 ACTG1 MSH3 STX5 PPFIA3 BZRAP1 CDC42BPG WDR74 C19orf73 DUSP22 LIN7B C12orf57 SLC35B2 MALAT1 RNU11 ANKRD30BL RNU12 ROCK1P1 RARB NLE1 UNC45B PMF1 NBPF1 SNX16 FANK1 LOC84931 ZNF767 AGT APOA1 A…
TFTG_LTP_RXRB_6257 Low Throughtput Transcriptional Targets (merge TRED	HTRI	PAZAR	and BIND): RXRB(6257) LRP1 GPRC5A ABCG1
TFTG_LTP_SATB1_6304 Low Throughtput Transcriptional Targets (merge TRED	HTRI	PAZAR	and BIND): SATB1(6304) CD8A CD8B
TFTG_LTP_SNAI2_6591 Low Throughtput Transcriptional Targets (merge TRED	HTRI	PAZAR	and BIND): SNAI2(6591) L1CAM SLC6A2
TFTG_LTP_SNAI1_6615 Low Throughtput Transcriptional Targets (merge TRED	HTRI	PAZAR	and BIND): SNAI1(6615) SNAI1 CDH1
TFTG_LTP_SOX10_6663 Low Throughtput Transcriptional Targets (merge TRED	HTRI	PAZAR	and BIND): SOX10(6663) EDNRB MITF PTN RET SOD3 SOX10
TFTG_LTP.ENCODEnetfilter.GSM1208683_SP1_6667 Low Throughtput Transcriptional Targets (merge TRED	HTRI	PAZAR	and BIND): SP1(6667) ADA GLYAT SPRY2 CDKN1A CDKN1B CDKN2A CDKN2B CDKN2D CEACAM5 CEBPD CES1 CETP FGL2 POLG2 KLF8 CHRNA3 COL1A1 COL1A2 COL2A1 COL5A1 COL7A1 ADH6 KCNH8 CPS1 ATF2 CRYAB ADRA1D ADRA1A CTSD ADRA2B CTSL1 CYP1A1 CYP1B1 ADRB3 CYP3A7 CYP2F1 CYP3A4 CYP3A5 CYP7A1 CYP11A1 CYP17A1 CYP19A1 CYP21A2 CYP26A1 CYP27A1 CYP27B1 DBH DCK DDX5 DHFR ACAN DRD1 DRG2 AGT HBEGF AGTR1 E2F1 AGXT EGFR EGR1 SERPIN…
TFTG_LTP.ENCODEnetfilter.GSM1208796_SP2_6668 Low Throughtput Transcriptional Targets (merge TRED	HTRI	PAZAR	and BIND): SP2(6668) CDKN2A DHFR MAT2A MMP9 PAEP PLP1 CCND1 CEACAM1 TRA@ PAPSS2 PAPSS1 RPL18 NKIRAS2 HDGFRP2 ZNF787 DNM2 RPS3A THAP7 CCT7 ANKRD16 KDM1A RPS7 ZNF789 NLE1 ILK PGBD2 YDJC ZNF187 RPS20 CANX ZNF16 TOM1L2 ZNF718 CCNL2 C19orf55 TCERG1 FAM133B DCUN1D4 CENPA HNRNPC JRK GPR108 C11orf83 C17orf89 PCBP2 C12orf44 SRRM3 C17orf85 PHTF2 TOMM40 LRRC48 PWWP2A CIZ1 DOLPP1 R3HCC1 ISOC2 CNST C21orf56 D…
TFTG_LTP.GSM1208684_SP3_6670 Low Throughtput Transcriptional Targets (merge TRED	HTRI	PAZAR	and BIND): SP3(6670) CDH5 CDKN1A CDKN2A CDKN2B CDKN2D LECT1 CHI3L1 CHRNB4 CNTN1 COL1A1 COL2A1 CTSB CTSL1 CYP1A1 CYP3A7 CYP2F1 CYP3A5 CYP11A1 CYP17A1 CYP26A1 CYP27A1 DCK DKC1 DNASE2 AGTR1 ABCA1 ESR1 ETF1 F2 F2R F3 PADI4 ALPL GABRA4 GLP1R MAT2B CXCL1 MSH6 PADI1 ACACA HOXB7 HPR HSD17B1 HSD17B2 APOA1 TNC IGFBP1 IGFBP3 KLK3 IL12B IRF3 ITGA2 ITGA5 ITGAD ITGAV KDR KLKB1 TNPO1 KRT16 CENPW LCAT LHB LTC4S …
TFTG_LTP_SP4_6671 Low Throughtput Transcriptional Targets (merge TRED	HTRI	PAZAR	and BIND): SP4(6671) CDKN1A HBEGF GABRA4 KDR ATP1A3 PDE6B CCND1
TFTG_LTP.ENCODEnetfilter.GSM638310.GSM638311.GSM1122315_SPI1_6688 Low Throughtput Transcriptional Targets (merge TRED	HTRI	PAZAR	and BIND): SPI1(6688) EBI3 CHI3L1 CSF1 CSF1R CSF2RA CSF2RB CSF3R CTSG CTSK CTSS CYBB ELANE SERPINB1 ERG FES FLI1 FLII FOLR1 GATA1 NR3C1 CD209 HES1 ICAM1 IFIT3 IGJ IL1B IL5 CXCR2 IL10 IL12B ITGA2B ITGAM ITGAX ITGB1 ITGB2 LSP1 LTF CIITA MME MMP2 MMP12 MNDA MPO MSR1 MYB NCF4 NF1 NFKB1 NOS3 PDGFRB PPBP PRTN3 PTGIR RNASE2 BCL6 CCL5 NCF1 SPI1 BPI SRF TAL1 TBXAS1 TGFBR2 TLR2 TLR4 TNF VAV1 WAS ZNF202 C21…
TFTG_LTP.ENCODEnetfilter.GSM997540_BRCA1_672 Low Throughtput Transcriptional Targets (merge TRED	HTRI	PAZAR	and BIND): BRCA1(672) KCNH8 CYP1A1 CYP1B1 CYP19A1 DDB2 GADD45A ELK1 ELK4 ERG ESR1 ETS1 AKR1B1 KCNH4 IGF1R JAK1 JAK2 AREG PCNA BCL2 STAT3 TP53 GP1BA RPL12 RPL17 GRK4 LRSAM1 RPS6 TRAPPC2 MAD1L1 RPS11 RPS19 COASY PRR4 TUBGCP5 SUPT5H SMEK2 RFC5 VDAC3 PUF60 FAM200B NCOA4 XPC COX11 ASXL1 SLC25A11 SKA3 BANP CDC5L MAPK14 ARF3 ATF2 EIF5 PRDX1 PTPN4 UBE2D3 OFD1 DENR NOP14 HERC1 ECHS1 IREB2 COPB2 RBM39 PFN1…
TFTG_LTP.ENCODEnetfilter_SREBF1_6720 Low Throughtput Transcriptional Targets (merge TRED	HTRI	PAZAR	and BIND): SREBF1(6720) CETP HK2 LRP1 CASP7 MICA PKLR MVK NEU1 GALNS LDLR CYP51A1 HMGCR LSS PLA2G6 C2orf76 SC5DL ACOT1 PRMT5 PGP TF ACSS2 DBI ZBTB40 ACLY HMGCS1 TMEM55B NPC1L1 THTPA FDPS HES6 DCAF11 DHCR7 SHMT2 TMEM135 PIKFYVE CLCN6 FOXJ1 HIF1A APOA2 FOXN2 MVD PGD SLC25A3 PPP1R7 PTPN1 RAB5B SQLE FASN SLC9A3R1 FADS2 ACSL3 FDFT1 IDI1 FOXK2 SREBF2 SCD JUND ACAT2 MTHFR PMF1 WBP2 FADS1 RTDR1 TMEM97 DH…
TFTG_LTP.ENCODEnetfilter_SREBF2_6721 Low Throughtput Transcriptional Targets (merge TRED	HTRI	PAZAR	and BIND): SREBF2(6721) ACOT7 NPC1L1 LRP1 MTTP LRP1B PON1 CASP7 PKLR MVK LDLR CYP51A1 HMGCR GMPR2 SC5DL ZNF718 PRMT5 NGDN ACSS2 TRAPPC6B STRN3 ANG HMGCS1 TINF2 TMEM55B ZNF219 AP4S1 FDPS SRP54 DCAF11 MTRNR2L1 CLCN6 MVD PNN PSMA6 RNASE4 SQLE FASN FDFT1 IDI1 SREBF2 PABPN1 RBM39 SCD DHRS2 ACAT2 MTHFR RBCK1 PMF1 WDR37 METTL7A SNX5 NBPF1 POLR3E NFKBIA PANK3 MRPS15 BRMS1L EPT1 MMAB C20orf72 STARD4 FANK1…
TFTG_LTP.ENCODEnetfilter_SRF_6722 Low Throughtput Transcriptional Targets (merge TRED	HTRI	PAZAR	and BIND): SRF(6722) CRYAB DMD EGR1 FOS MYH6 ACTA1 ACTA2 ACTB ACTC1 FOSL1 EGR2 STK16 YIPF5 COX19 POMT1 FOSB PFKFB3 EIF2B3 DPY19L3 WDR66 ZNF408 NDUFS5 GNE MEGF8 B4GALT1 IRF3 ACTG1 EGR4 NR4A1 JUNB RNH1 SNRPB2 TCF7 ZFP36 BCL10 MAP3K14 RAB11B HOMER1 ARHGAP1 DUSP2 DUSP5 EGR3 BZRAP1 PRDX2 TADA3 SURF6 PMF1 SERTAD1 FAM32A EIF2B2 SND1 SF3B14 TMEM184C EXOC2 FBXW5 TMEM167B KCTD16 ZSWIM6 PRX MCL1 MLST8 GLB1L…
TFTG_LTP.ENCODEnetfilter_STAT1_6772 Low Throughtput Transcriptional Targets (merge TRED	HTRI	PAZAR	and BIND): STAT1(6772) CDKN1A ADAR SERPINA3 CCR5 CSF1 CYP19A1 EGFR A2M FCGR1A FCGR3A FCGRT FOS IFI6 GBP1 CPAMD8 HLA-E HSPB1 ICAM1 IFIT1 IFNG APOE IL2RA IL6ST IL10 IDO1 CXCL10 IRF1 IRF7 ISG20 JAK3 JUN LTC4S MAT2A MET CIITA MUC1 MX1 MYC NOS2 OAS1 PIM1 PLAU PRF1 ZNF395 EIF2AK2 PTGFR BCL6 CFB CCL2 TIMP1 TLR2 TP53 VIP WARS TRIM25 IFITM1 RNMT NOL3 CD86 TNFRSF8 CD40 ISG15 MVP NR1H4 PMF1 FANK1 ANKRD30BL …
TFTG_LTP.ENCODEnetfilter.GSM1239540_STAT2_6773 Low Throughtput Transcriptional Targets (merge TRED	HTRI	PAZAR	and BIND): STAT2(6773) APOE IRF1 IRF7 PML TAP1 PDE4DIP MAD2L1BP THAP7 YDJC ZNF718 EARS2 ADAR IFI27 PARP9 DGCR8 APOF IFI6 PSMB9 TRIM21 IFITM1 MRPL40 NAPA BCR BST2 SNAP29 TRIM25 NUP214 ISG15 CRKL STAT2 HLA-E IRF9 PRAME OAS3 TXNIP STAT1 LAP3 NBPF1 TMEM140 GTPBP2 UBFD1 ZC3HAV1 IFITM3 PLSCR1 TRIM34 SDF2L1 DHX58 PNPT1 PI4KA TRIM69 DTX3L BATF2 CCDC116 ZNF595 AGRN CMPK2 ANKRD30BL LOC648691 ROCK1P1 DDX60L…
TFTG_LTP.ENCODEnetfilter_STAT3_6774 Low Throughtput Transcriptional Targets (merge TRED	HTRI	PAZAR	and BIND): STAT3(6774) CEBPB CEBPD CRP CTNNB1 CYP19A1 EHHADH A2M ESR1 FCGR1A FOS CD274 HMOX1 BIRC5 HSP90AB1 IGF1 IL2RA IL6 IL10 IRF1 EIF6 LBP MUC4 MYC NOS3 OSM OXTR PRF1 ZNF395 CCND1 BCL2L1 RORA CCL2 SOS1 TIMP1 TLR2 TRH VEGFA VIM VIP KLF11 SOCS1 NOL3 TNFRSF8 CD40 RFTN1 DUSP22 FANK1 MALAT1 ANKRD30BL ROCK1P1 CD55 KYNU FAM129B LIMA1 CD59 PLD1 ASPH OLR1 IL24 BCL6 C1S FTH1 CXCL2 ID1 S100A10 STAT3 SEC2…
TFTG_LTP_STAT4_6775 Low Throughtput Transcriptional Targets (merge TRED	HTRI	PAZAR	and BIND): STAT4(6775) IFNG IL2RA IRF1 MYC PIM1 PRF1 ZNF395 AICDA
TFTG_LTP_STAT5A_6776 Low Throughtput Transcriptional Targets (merge TRED	HTRI	PAZAR	and BIND): STAT5A(6776) CEL EGFR ESR1 ESR2 IFNG IGF1 IL2RA IL6 IL6ST MET MUC1 OSM PAX5 PIM1 PRF1 ZNF395 CCND1 BCL2 BCL2L1 TNF RNMT CCND2 COPS2 CD40
TFTG_LTP_STAT5B_6777 Low Throughtput Transcriptional Targets (merge TRED	HTRI	PAZAR	and BIND): STAT5B(6777) CEL EGFR ESR1 ESR2 IFNG IGF1 IL2RA IL6ST MET MUC1 OSM PAX5 ANGPTL4 PIM1 PPARG PRF1 ZNF395 RARA CCND1 BCL6 TNF RNMT CD40
TFTG_LTP_STAT6_6778 Low Throughtput Transcriptional Targets (merge TRED	HTRI	PAZAR	and BIND): STAT6(6778) CDKN2A ADRA2B ALOX15 IL1R1 IRF1 IRF4 COX2 PRKCA BCL2L1 CCL11 CCL17 SELE TNF NCOA3 SOCS1 CD40
TFTG_LTP.ENCODEnetfilter_TAF1_6872 Low Throughtput Transcriptional Targets (merge TRED	HTRI	PAZAR	and BIND): TAF1(6872) RAD50 STAG2 SEC63 CDC42EP5 ZNF800 DKC1 EEF1A1 EXT1 POGZ PISD GART HOXA-AS2 OSTM1 TFPT GMPPA PRICKLE4 HMGN1 HOXA1 HOXA5 IL4 IL10RB IER5L MET CNOT3 BRWD1 PPP2R4 UQCC LUC7L EIF4ENIF1 C21orf59 THOC2 FAM176C MRPL23 RPL39 RPS9 ITSN1 WRB YWHAH BRCC3 FZD1 ITFG3 C21orf119 CAV2 PSMG1 SNX3 P4HA2 MYADM GCFC1 DEPDC5 TSC1 POLR2A RPL3 RPL4 RPL5 RPL6 RPL7A RPL8 RPL11 RPL12 RPL13 RPL17 RPL24…
TFTG_LTP.ENCODEnetfilter.GSM638308.GSM638309.GSM1122311.GSM1239528_TAL1_6886 Low Throughtput Transcriptional Targets (merge TRED	HTRI	PAZAR	and BIND): TAL1(6886) CWC27 ADCY3 FCRL1 RBFOX3 DSC3 PGAM5 PTK2B FBN1 LARP4B BRF1 ID1 ID2 ID3 PADI6 KIT ARVCF MAP3K4 MTX1 MYB MYO1E NFKB1 NOS1 CHST11 PLEKHO1 NBAS PLCG1 PPP3CA RB1 CDH23 STXBP3 TCF3 TRAF3 C3AR1 UBE2H VEGFA TCF7L1 NTNG2 SSH2 STRADA CD7 USP34 ANK1 AVPR2 CPOX EPB42 FTL HMBS PPOX RHAG SLC4A1 UROD GLB1 GP1BB ITGA2B KEL STK11 WRN BLVRB PDE4DIP LEPR MAD2L1BP TRIM6 TRIM6-TRIM34 TRIM67 MARC…
TFTG_LTP.ENCODEnetfilter_TBP_6908 Low Throughtput Transcriptional Targets (merge TRED	HTRI	PAZAR	and BIND): TBP(6908) CDKN1A ADH1A COL1A2 CYP17A1 CYP24A1 DBH DES DIO2 AFP FABP6 FN1 GFAP SLC25A5 HMGCS2 APP IL2 IL5 IL10 IL13 LCP1 LEP LPL MB MBP MIP MMP13 MUC2 MYOG SERPINE1 PENK PRL ACTA1 RARB ACTB RHO ACTC1 THBS1 INS-IGF2 NR0B2 LTA4H NPR1 POLR2A RPL12 LRSAM1 RPS6 SLC3A2 HIST2H2BF CD74 RPS26 RPS29 RPS27 C19orf6 AMD1 AGBL5 PRMT5 C16orf13 PARP2 ANG PTMA POLG ANP32E MPZL1 ENTPD1 ALOXE3 HES7 FUS MY…
TFTG_LTP.GSM1239407_HNF1A_6927 Low Throughtput Transcriptional Targets (merge TRED	HTRI	PAZAR	and BIND): HNF1A(6927) CEBPA AKR1C4 SLC22A9 MIA2 CRP CYP3A4 CYP7A1 DDC AFP AGT ALB ALDOB G6PC GC HNF4A APOB IGF1 IGFBP1 PDX1 SLC22A10 LCT MTTP MTR PAH UGT1A10 UGT1A8 UGT1A6 UGT1A9 PROC SLC2A2 SERPING1 INS-IGF2 TTR UGT2B7 UGT2B17 NR1H4 HNF1A USP53 SLC17A4 FRK
TFTG_LTP.GSM1239408_HNF1B_6928 Low Throughtput Transcriptional Targets (merge TRED	HTRI	PAZAR	and BIND): HNF1B(6928) DPP4 FOLR1 NNMT TMEM27 SOAT2 SLC22A8 YIPF1 DPP3 CRADD HPD ERBB3 PSMD9 HIST4H4 VWA9 SEMA4B EARS2 UBFD1 SLC38A10 ZNF579 ZNF335 FXN
TFTG_LTP.GSM837985.GSM1082309_TCF3_6929 Low Throughtput Transcriptional Targets (merge TRED	HTRI	PAZAR	and BIND): TCF3(6929) CDKN2A CR2 IGFBP6 MB NFKBIL1 SCT VPREB1 CD38 NCDN LCE3A THRAP3 CMPK1 FLAD1 TSEN15 USP33 RPS8 SMAP2 RFWD2 GADD45A FAM212B KIAA0319L YTHDF2 PANK4 TARDBP CNIH4 BRDT MIR4654 ARHGEF19 BCAR3 CHD1L LCK IVNS1ABP TADA1 GORAB ODF2L LRRC47 ASH1L ACP6 DISC1 ZYG11B LOC100505666 ZNF281 ZNF670 PGM1 POU2F1 APITD1 MCL1 SELP TMED5 TTC13 GRHL3 NPPB ZBTB40 NIPAL3 MIER1 TDRKH GPSM2 MRPL24 CD160 …
TFTG_LTP.GSM722426.GSM722418.GSM722401.GSM1208689_TCF7L2_6934 Low Throughtput Transcriptional Targets (merge TRED	HTRI	PAZAR	and BIND): TCF7L2(6934) GLCE MYC PLAUR DDI2 RFX5 PPIH SUCO PTPN22 LCE3A HIPK1 THRAP3 ADAR FAIM3 CDC42SE1 TSEN15 NENF USP33 PRUNE NCSTN GBA CSDE1 INTS7 UCK2 RCOR3 TMEM206 HIAT1 VAMP4 APOA1BP PRPF3 ATP2B4 NUF2 SHC1 PPP1R8 NECAP2 CENPL SRRM1 NEK2 TATDN3 DSTYK CLCC1 FAM212B NFYC ZNF644 CCBL2 CDC7 NASP CNIH4 CDC20 RPL5 CKS1B SPRTN BCAR3 GLUL DR1 CHD1L DCAF6 LHX4 DHDDS MYCBP RTCA PRKAB2 HHLA3 DDX59 IVN…
TFTG_LTP.ENCODEnetfilter_ZEB1_6935 Low Throughtput Transcriptional Targets (merge TRED	HTRI	PAZAR	and BIND): ZEB1(6935) PKP3 AR ITGB4 LAMC2 SPRR1B FUCA1 PTEN ASTL PDE4DIP B3GNTL1 LLGL2 HSP90AA1 SPINT1 PICK1 ACP1 TMEM80 CDK10 CXXC1 TUBGCP5 TMEM129 C7orf50 KIAA0182 LRRC8B SYK NFATC4 PIK3R5 PIP4K2C SH3YL1 DHCR7 MTIF3 LEMD3 ZFP62 SEC23B STX3 C16orf3 GAS8 CYB5A IFI6 LRCH4 OCLN PRKAR1A GRK1 ZFP36 MAP7 IRF7 DFFB RABGGTA WTAP VAV1 SH2D3A DMXL1 MAP3K5 TUBA4A TACC3 HIC1 SPIN1 LRBA PMF1 ARFIP2 FHOD1 SNX…
TFTG_LTP_TEF_7008 Low Throughtput Transcriptional Targets (merge TRED	HTRI	PAZAR	and BIND): TEF(7008) MYH6 MYH7 ACTA1
TFTG_LTP.ENCODEnetfilter.GSM1208690.GSM1239532_TFAP2A_7020 Low Throughtput Transcriptional Targets (merge TRED	HTRI	PAZAR	and BIND): TFAP2A(7020) MICA CDH16 CDH17 SPRY2 CDKN1A CFTR CGA CHGA CHRNA3 CLN5 CNTN1 COL1A1 ADH6 ADM CRABP2 ATF2 CRX PARP1 CSH1 ADRA1D CSTA ADRA1A CTNNB1 CTSD ADRA2B CYP3A4 CYP11A1 CYP27B1 DBH AKR1C1 DDX5 NQO1 ACAN DRD1 EGFR EGR1 ELN ERBB2 ETS1 ETS2 F2R F3 FBLN1 FASN FLI1 FLII FMR1 FN1 BACE1 ALOX5AP ALOX15 ALPPL2 GAST GALC GALNS GALNT3 GDNF GFAP GH2 GCLC HPGDS GLI1 GNRHR GPX4 NR3C1 GUSB HOOK2 HT…
TFTG_LTP_TFAP2B_7021 Low Throughtput Transcriptional Targets (merge TRED	HTRI	PAZAR	and BIND): TFAP2B(7021) DRD1 IRAK2 PTGDS
TFTG_LTP.ENCODEnetfilter_TFAP2C_7022 Low Throughtput Transcriptional Targets (merge TRED	HTRI	PAZAR	and BIND): TFAP2C(7022) CSTA ESR1 PLAUR ALDOA C3 COL5A1 COL7A1 DDB2 KRT18 SLC12A3 KRT17 CD55 GPX1 ALDH3B1 RARA STX16 NDUFV3 PIM3 PDE4DIP PTRH1 BTBD1 AGPAT2 TCTEX1D4 MUC1 RPS16 S100A13 LETMD1 CD97 DDX59 CSTF3 C16orf13 MAPK8IP3 TPK1 SLC25A45 HNRNPUL2 SLC45A4 HDAC7 DDX17 JKAMP AKT1S1 SEPT9 ELF3 CDCA7L TFRC NR1H3 C15orf62 MAP4 VAV2 CDC7 PHLDB2 C14orf80 FAM160B1 MKNK1 STRA6 TPRA1 C11orf58 ZNF566 EHMT1…
TFTG_LTP_TFCP2_7024 Low Throughtput Transcriptional Targets (merge TRED	HTRI	PAZAR	and BIND): TFCP2(7024) CDKN2A NFE2 PAX6 TF
TFTG_LTP.GSM1208664_NR2F1_7025 Low Throughtput Transcriptional Targets (merge TRED	HTRI	PAZAR	and BIND): NR2F1(7025) NES EPO HMGCS2 APOC3 OXT FLAD1 CSDE1 NASP MUTYH MYCBP STXBP3 LOC100506810 FDPS CAP1 PDE4DIP C10orf2 MRPL43 WBP1L LINC00959 SNORA57 HINFP METTL12 SLC25A45 FKBP2 MIR1908 CHEK1 KAT5 MARK2 NEAT1 ANKRD42 FADS2 TARBP2 CDCA3 RAPGEF3 TXNRD1 RNF34 SLC25A3 STAT6 CCDC41-AS1 DDIT3 CCDC41 CD27-AS1 MLF2 HSP90B1 SLC35E3 USP5 C12orf44 CS LTA4H STRAP METTL1 C12orf52 ARPC3 PHLDA1 WNT10B TFCP…
TFTG_LTP.GSM1208665_NR2F2_7026 Low Throughtput Transcriptional Targets (merge TRED	HTRI	PAZAR	and BIND): NR2F2(7026) APOA1 APOB ACADM PKLR PPARA JUN MIIP PDE4DIP AGTRAP LOC100131060 OSCP1 SLC16A1 LOC100506392 ARL3 SFXN2 ADIRF MTMR2 CDK2AP2 CARS TM7SF2 LOC100130987 ARF3 MIR200C MIR141 TULP3 CHD4 PHB2 VAMP1 GAPDH SCARNA12 LTBR LINC00941 DDX55 THTPA FUT8-AS1 TEP1 AP1G2 KIAA1737 FUT8 ST20-MTHFS ST20 C15orf37 HCFC1R1 THOC6 BECN1 EIF1 EMC6 TAX1BP3 EIF4A1 MBD1 C19orf33 NUP62 ATF5 IL4I1 ZNF497 RP…
TFTG_LTP_THRA_7067 Low Throughtput Transcriptional Targets (merge TRED	HTRI	PAZAR	and BIND): THRA(7067) CGA EGFR PCSK2 POR
TFTG_LTP_THRB_7068 Low Throughtput Transcriptional Targets (merge TRED	HTRI	PAZAR	and BIND): THRB(7068) CGA POR
TFTG_LTP.GSM983098.GSM983100.GSM983102.GSM983104_NKX2-1_7080 Low Throughtput Transcriptional Targets (merge TRED	HTRI	PAZAR	and BIND): NKX2-1(7080) AFP SFTPB SFTPA1 PPIE CSDE1 CCBL2 GNG4 TPR CLCN6 KIFAP3 SCARNA2 CNST XPR1 AP4B1 MTHFR ADSS S100A2 SZRD1 TFB2M C1orf228 DCLRE1B TOR3A HOOK1 BLNK CPEB3 DUSP5 GANAB ATG2A HSD17B12 TMPRSS4 PAX6 TRIM6 C11orf58 LDHA CCDC153 FNBP4 TMEM41B ASRGL1 KAT5 TRIM21 C2CD3 ZNF143 PPME1 TRIM44 LOC644656 DNM1L KRT8 C2CD5 TPCN1 PKP2 SH2B3 ZCCHC8 DUSP6 SCAF11 ZMYM5 SLC46A3 CAB39L CARS2 SETDB2 …
TFTG_LTP_TP53_7157 Low Throughtput Transcriptional Targets (merge TRED	HTRI	PAZAR	and BIND): TP53(7157) ADA HNRNPR ABCC4 CDKN1A TRIM22 PRG3 NDRG1 GNB2L1 ADARB1 PIAS3 CDX1 GPNMB CEBPA SIVA1 SCGB1D2 CGA ASCC3 ATF7 HNRNPUL1 CHEK1 CHGA RASSF1 CHEK2 DUSP12 CHUK CKM PLK3 TAF1L CSF1 VCAN CTNNB1 CTSD SCFD2 VPS13B DCC DDB2 GADD45A TRDMT1 DUSP1 DUSP5 E2F1 E2F2 E2F3 EGFR EGR1 EPHA2 ERBB2 AKT1 ESR1 ETS1 ETS2 EZH2 FANCC FBLN1 FASN UNC5B ZNF498 FDXR DKK1 FOXD1 MGA SIRT1 FOS TOR1AIP1 AMH BBC…
TFTG_LTP.GSM1208805_TP73_7161 Low Throughtput Transcriptional Targets (merge TRED	HTRI	PAZAR	and BIND): TP73(7161) ADA CDKN1A FASN HIPK2 MDM2 POLD2 THBS1 VEGFA CCND3 CABLES1 CDK1 CDC25C SHC1 PDE4DIP SNORA16A SFN HIST2H2AC HIST2H2AB SNORD99 SNORA44 HIST2H2BE SNORA61 NBPF1 GPBP1L1 PBLD DDIT4 SNORD28 SNORD31 EIF4G2 SNORD27 SNORD25 SNORD26 SNORD22 SNORD29 SNHG1 SNORD30 FGFR1OP2 THAP2 CDCA3 TBX3 TXNRD1 SLC38A1 SLC25A3 STAT6 DCP1B ISCU ZFC3H1 HSP90B1 UBC USP5 NCAPD2 RNF41 ERP29 VEZT CS ERBB3 A…
TFTG_LTP.ENCODEnetfilter_NR2C2_7182 Low Throughtput Transcriptional Targets (merge TRED	HTRI	PAZAR	and BIND): NR2C2(7182) CYP21A2 OXT PEX13 PSMD3 SNRPB2 CCDC59 MRPS23 NOL7 MRPL20 RNF121 TMEM167B NUP107 MRPS15 MRPL53 ANKRD30BL LOC100133315 ROCK1P1 YDJC ZNF718 FIBCD1 IGLL5 AIF1L GNAZ MAPK1 TOP3B BCR RAB36 NUP214 ABL1 LAMC3 PRAME YPEL1 PPIL2 RTDR1 NBPF1 WDR60 SDF2L1 FANK1 CCDC116 ZNF595 QRFP LOC648691 FBXW4P1
TFTG_LTP.ENCODEnetfilter_USF1_7391 Low Throughtput Transcriptional Targets (merge TRED	HTRI	PAZAR	and BIND): USF1(7391) CDK4 CEACAM5 CEBPA CEL CGA CHGA CHI3L1 DUSP12 B4GALNT2 ADH1B CTSB CTSD ADRA2B CYP1A1 CYP1A2 CYP3A4 CYP19A1 DCK DFFB DUSP1 ABCA1 ESR1 ETV4 ALB FASN FBP1 FCER1A FGA FSHR XRCC6 SERBP1 GCK GH2 GLI1 ACACA HMOX1 HOXB4 HOXB7 APC APEX1 APOA2 ID4 APOC3 IFNG APOE IGF2R APP IL3 IL6 INS PDX1 IRF3 ISG20 KCNN3 LAMA3 LAMA4 LIPC CIITA MYH9 MYOC CEACAM6 NFKBIL1 ATP2A2 OGN P4HA1 SERPINE1 GHRL…
TFTG_LTP.ENCODEnetfilter.GSM1208611_USF2_7392 Low Throughtput Transcriptional Targets (merge TRED	HTRI	PAZAR	and BIND): USF2(7392) CDK4 CEACAM5 CEBPA CEL CGA CHGA DUSP12 B4GALNT2 CTSB CTSD CYP1A2 CYP19A1 DCK DFFB DUSP1 ABCA1 ALB FBP1 FCER1A FGA FSHR XRCC6 GH2 GLI1 ACACA HMOX1 HOXB4 APC APOA2 APOC3 APOE IGF2R APP IL3 INS PDX1 AR LAMA3 LAMA4 LIPC MYH9 MYOC CEACAM6 ATP2A2 ATP5A1 P4HA1 SERPINE1 GHRL PF4 SERPINE2 PIGR PKLR AVP B2M PTGS2 PTPN6 G6PC2 CEACAM1 SLC1A3 SLC6A2 SLC19A1 SP1 BRCA1 BRCA2 TCN2 TERT TFF2…
TFTG_LTP.GSM558632.GSM558633.GSM558636.GSM558637_VDR_7421 Low Throughtput Transcriptional Targets (merge TRED	HTRI	PAZAR	and BIND): VDR(7421) CDKN1B CYP3A4 CYP7A1 CYP24A1 EGFR ALOX5 G6PD AMH IFI27 IGFBP3 IL10 PLD1 SP1 CAP1 RNU11 STRIP1 NAT10 TESPA1 LOC643770 MIR5700 ARID4A FLJ31306 BANP WDR81 SMG6 CDK12 RFFL GPATCH8 MIR22HG DLGAP1-AS1 ZNF44 ZNF225 CD97 LOC100379224 NDUFS7 SP100 RNU12 POLDIP3 CCDC174 CAMP PRMT10 SMARCA5 LARS HIST1H2AC HIST1H4C HIST1H4E HIST1H2AE HIST1H2BG TBP HIST1H4B HIST1H4H HIST1H4D HIST1H2BC HIS…
TFTG_LTP_WT1_7490 Low Throughtput Transcriptional Targets (merge TRED	HTRI	PAZAR	and BIND): WT1(7490) GLYAT CDKN1A CTGF CYP27B1 EGFR EGR1 ETS1 FOXD1 NR5A1 AMH HSPA1A IGF1R IGF2 IL2RB MDK MYB MYC MYCN NOV ODC1 PDGFA ABCB1 RARA BCL2 RPL10 SLC6A6 SOD1 TBXA2R TERT TGFB1 THBS1 TP53 UBE2I WT1 CAT SLC25A21 NOL3 CIAO1 CDH1
TFTG_LTP.ENCODEnetfilter.GSM1208699_YY1_7528 Low Throughtput Transcriptional Targets (merge TRED	HTRI	PAZAR	and BIND): YY1(7528) ADA CETP DNAJB4 DBH FDPS HCFC1 HSD3B1 HSD3B2 HSPA5 LDLR LSS NDUFS8 NOS2 OPRM1 TOP3A PRDM2 NAT1 TOR1A GUSB TP53 RPL12 PRKCSH NFKBIB ATE1 PDE4DIP PTRH1 ATP5J2 HNRNPD PLA2G6 LRSAM1 ZNF484 CSDE1 C20orf94 CDK5RAP2 USP21 NCDN RPS11 S100A13 AP2B1 RPS27 ZNF613 RCE1 AMD1 CSTF1 UBA52 RRM1 DEDD SLC39A7 CAB39L C17orf89 AKT1S1 C7orf25 HOOK2 CXXC1 SUPT5H CCBL1 RACGAP1 CENPL LRRC8A ING4 NR1…
TFTG_LTP_ZIC2_7546 Low Throughtput Transcriptional Targets (merge TRED	HTRI	PAZAR	and BIND): ZIC2(7546) CDKN2A DRD1
TFTG_LTP.GSM1208655_MZF1_7593 Low Throughtput Transcriptional Targets (merge TRED	HTRI	PAZAR	and BIND): MZF1(7593) PADI1 MYB TERT CDC7 FBXO42 CCT3 BSDC1 RPL22 COX20 RPRD2 ZBTB37 MINOS1-NBL1 SLC16A1 NBPF1 TMEM69 SNORD74 GAS5 GPBP1L1 MST1P2 CEP85 UROS BCCIP VDAC2 SFR1 CEP57 MIR1908 FAM76B FNBP4 RBM14 LOC644656 CCDC90B FADS2 WIBG TARBP2 FGFR1OP2 PFKM NOP2 OS9 ATP5G2 ATF7 CDCA3 FAM216A IKBIP ESPL1 SLC38A1 NAP1L1 ERGIC2 TMPO STAT6 DNAJC14 TMTC3 DDIT3 UBE3B TMPO-AS1 PEX5 C12orf66 USP5 NCAPD2 M…
TFTG_LTP.GSM959045.GSM959046.GSM959047.GSM959048.GSM959049.GSM959050.GSM959051.GSM1239623_ZNF143_7702 Low Throughtput Transcriptional Targets (merge TRED	HTRI	PAZAR	and BIND): ZNF143(7702) ESCO2 VAMP7 PPP1R8 MRPL24 EIF2B3 TMED5 HMGCL ARF1 KIAA0907 FOXJ3 DFFB DFFA RNU11 ZCCHC11 AURKAIP1 PAFAH2 PPIH CENPL DMAP1 RPL22 EXTL2 SCAMP3 LAMTOR5-AS1 CSDE1 FAM189B PPP1R12B ACBD3 SLC30A7 NEK7 OMA1 ZSCAN20 HHLA3 MUTYH LRRC47 DNAJC16 YTHDF2 CMPK1 APH1A TATDN3 SSR2 HNRNPR ZBTB37 KDM1A DARS2 ZBTB40 RPS8 TMCO1 USP48 PRCC LYSMD1 NSUN4 ZNF692 ANGEL2 GGPS1 TXLNA SAMD13 PDE4DIP …
TFTG_LTP_ZBTB16_7704 Low Throughtput Transcriptional Targets (merge TRED	HTRI	PAZAR	and BIND): ZBTB16(7704) MPL CCNA2
TFTG_LTP_ZNF148_7707 Low Throughtput Transcriptional Targets (merge TRED	HTRI	PAZAR	and BIND): ZNF148(7707) ITGAM MMP3 CXCL5 VIM IRS2
TFTG_LTP_PAX8_7849 Low Throughtput Transcriptional Targets (merge TRED	HTRI	PAZAR	and BIND): PAX8(7849) DIO2 F2R L1CAM NCAM1 SLC5A5 TERT TG NKX2-1 TP53 WT1
TFTG_LTP.ENCODEnetfilter.GSM518374.GSM456571.GSM456572_NANOG_79923 Low Throughtput Transcriptional Targets (merge TRED	HTRI	PAZAR	and BIND): NANOG(79923) CDK6 CDC25A NLE1 UNC45B METTL11B POU5F1 CDX2 ID1 SFRP2 DHX8 REST PMF1 TCF7L1 OTX2 PSORS1C3 ANKRD30BL ROCK1P1 TROVE2 CEP170 PDE4DIP UCHL5 AKIRIN1 C1orf172 NOTCH2 DDOST RPF1 FAM13C FGFR2 LRRTM3 NOLC1 MRPS16 LINC00838 TMEM135 ZBED5 SOX6 ZNF143 ZBED5-AS1 C12orf42 OS9 RNF34 PRICKLE1 LOC100507175 HPD PSMD9 RHEBL1 ZCCHC8 GAPDH ASB8 RMST CCDC169 DCLK1 MIR4708 VRTN STRA6 SMAD6 ZNF2…
TFTG_LTP.ENCODEnetfilter_FOSL1_8061 Low Throughtput Transcriptional Targets (merge TRED	HTRI	PAZAR	and BIND): FOSL1(8061) CLU GCLC IVL MMP12 PLAUR VIP SERPIND1 GP1BB NEU1 COMT PDE4DIP MED15 CAPNS1 THAP7 PHF19 YDJC UFD1L ZNF718 RCC1 CYB561D1 C11orf68 FIBCD1 P2RX6 EPB41 ZNF668 CDC45 AIF1L DGCR8 CLCN6 CLIC1 CSNK2B EMP3 ENO1 ARVCF GNAZ HMGA1 MSH5 NEK2 SEPT5 MAPK1 RANBP1 HIRA UBE2H UBE2L3 MRPL40 TOP3B BCR SNAP29 RAB36 NUP214 ABL1 CRKL INSIG1 LMNA LYL1 MTHFR SLC25A1 LAMC3 PRAME TNFAIP3 TXNRD2 DRAP1 …
TFTG_LTP_NCOA3_8202 Low Throughtput Transcriptional Targets (merge TRED	HTRI	PAZAR	and BIND): NCOA3(8202) ERBB2 OXT
TFTG_LTP_GFI1B_8328 Low Throughtput Transcriptional Targets (merge TRED	HTRI	PAZAR	and BIND): GFI1B(8328) MYC GFI1B
TFTG_LTP_KLF11_8462 Low Throughtput Transcriptional Targets (merge TRED	HTRI	PAZAR	and BIND): KLF11(8462) INS PDX1 MAOB
TFTG_LTP_RUNX2_860 Low Throughtput Transcriptional Targets (merge TRED	HTRI	PAZAR	and BIND): RUNX2(860) ESR1 IBSP
TFTG_LTP.GSM837995.GSM837994.GSM1122306_RUNX1_861 Low Throughtput Transcriptional Targets (merge TRED	HTRI	PAZAR	and BIND): RUNX1(861) CSF1R KLK3 PRKCB PPIH AK2 TDRD5 CD244 FAIM3 PTCH2 TSEN15 F5 ATP2B4 SHC1 S100A5 FAM212B SH2D2A NRAS CKS1B BRDT SCP2 TIPRL CD101 DHDDS MYCBP HHLA3 ACOT7 OR2T1 DENND2D OR1C1 TARS2 STXBP3 LOC100506810 PRDX1 TAF1A MR1 LRIF1 ZBTB48 FH CLK2 CD55 RPL11 TPR PTAFR PEF1 GSTM4 KCNAB2 MSH4 EXO1 HAX1 ITPKB-IT1 ECE1 COA6 C1orf27 IL19 ISG15 PDE4DIP HENMT1 ATG4C TRIM17 CEP170 SASS6 SRSF4 SCA…
TFTG_LTP_TP63_8626 Low Throughtput Transcriptional Targets (merge TRED	HTRI	PAZAR	and BIND): TP63(8626) ADA CDKN1A CDKN2A TADA3 AHCYL1 ME3 CHN1 KLF12 FBXO32 WFDC12 CRABP1 CSF1 GADD45A JAG1 AHR FASN ZNRF2 TTC39A YTHDF3 CCDC28A B4GALT1 SFN LOC284260 GRB10 MRPL42 NR3C1 HSF2 CYCSP16 IREB2 NOTCH2NL ARNTL MARK3 LOC440973 LOC441026 FLJ46906 CLDN20 SERPINB5 POLD2 PPARA SLC38A4 SHQ1 MCCC1 TBX20 GPR158 LOC613266 LOC643529 SLC22A4 AACS STAT6 VDR WIPF1 DDR1 POF1B SYN3 MXD3 C10orf11 ZNF541…
TFTG_LTP_NR1I2_8856 Low Throughtput Transcriptional Targets (merge TRED	HTRI	PAZAR	and BIND): NR1I2(8856) INADL SIGMAR1 KLF2 ARFGEF2 CES1 CFL1 WDR6 KLHL29 ARAP1 LRR1 CYP4F22 ARID3C C20orf160 CSHL1 A2ML1 LINC00654 CYP2C19 CYP3A4 CYP7A1 DYX1C1 DBP AP1G1 CNBD1 KCNV2 FAM86A EIF2S1 NSMCE1 TTC21A ALG1L CEP112 TUBB PHLPP2 MYT1L SMC5 KIAA0922 DPY19L1 ZFYVE26 ZNF281 TMEM50A SNX32 PLAC2 MTHFD1L NDUFAF3 GALT ZBTB20 KCNG2 PLEK2 SNORD14A B4GALT1 GH1 FOXP1 BBC3 VENTX CRCP GLDC TNRC6A GOLGA1 …
TFTG_LTP_PHOX2B_8929 Low Throughtput Transcriptional Targets (merge TRED	HTRI	PAZAR	and BIND): PHOX2B(8929) TLX2 PHOX2B
TFTG_LTP_MBD2_8932 Low Throughtput Transcriptional Targets (merge TRED	HTRI	PAZAR	and BIND): MBD2(8932) NA CEBPA-AS1
TFTG_LTP_KLF4_9314 Low Throughtput Transcriptional Targets (merge TRED	HTRI	PAZAR	and BIND): KLF4(9314) GPA33 CDKN1A BIRC5 CCND1
TFTG_LTP_FOXP2_93986 Low Throughtput Transcriptional Targets (merge TRED	HTRI	PAZAR	and BIND): FOXP2(93986) CNTNAP2 PLAUR
TFTG_LTP_ZEB2_9839 Low Throughtput Transcriptional Targets (merge TRED	HTRI	PAZAR	and BIND): ZEB2(9839) GJB2 CDH1
TFTG_LTP_NR1I3_9970 Low Throughtput Transcriptional Targets (merge TRED	HTRI	PAZAR	and BIND): NR1I3(9970) CYP2C19 UGT1A1
TFTG_LTP_NR1H4_9971 Low Throughtput Transcriptional Targets (merge TRED	HTRI	PAZAR	and BIND): NR1H4(9971) FABP6 UGT2B4 NR0B2 ABCB11
TFTG_ENCODEnetfilter_BATF_10538 CHIP-seq Transcriptional Targets (ENCODE-net filtered): BATF(10538) CIITA EGR2 NCF2 IL10 CCR5 RAB11FIP1 CLEC2D C1orf186 SYTL3 RFFL ERP29 MPEG1 GPX4 NLRP3 MAP1LC3B2 ITGAL PPM1M ADM CDCA7L EIF4E IPCEF1 AP3M2 SLC1A4 CCDC113 NEK6 PFKFB3 ZBP1 TNIP2 ASXL1 PTAFR DTHD1 MTRNR2L1 MTRNR2L2 MTRNR2L8 BID TNFRSF8 CTSZ FOXO3 BLK RUNX1 CCR7 ITGB1 AFF3 TACSTD2 MGAT5 MX2 NUBP1 PIK3C…
TFTG_ENCODEnetfilter_BCL11A_53335 CHIP-seq Transcriptional Targets (ENCODE-net filtered): BCL11A(53335) CIITA DHFR ASTL C18orf1 CD74 MPEG1 CD68 MAP1LC3B2 IRF5 PTMA ACTB CFLAR CSK LPXN MTRNR2L1 MTRNR2L2 MTRNR2L8 BLK CCR7 FCER2 HLA-DMB LSP1 MSH3 IRF4 PTPN6 CCL3 STX5 UBE2G1 ZFP36 BHLHE40 DUSP2 IL16 BZRAP1 ZFP36L1 TRAF1 LAPTM5 TNFRSF13B GPR132 KSR1 RFTN1 WDR74 DUSP22 UBC HIST1H2BD MS4A1 POLDIP3 CCDC1…
TFTG_ENCODEnetfilter_BCLAF1_9774 CHIP-seq Transcriptional Targets (ENCODE-net filtered): BCLAF1(9774) RPL37 RPS7 CD74 CD68 CLDND1 RCC1 PTMA ACTB AURKAIP1 TAF12 PHB2 EEF1A1 ACTG1 ATF4 CCR7 HNRNPA1 IRF4 PPP1R10 PTPN6 STX5 HIST1H4I HIST1H2AL HIST1H4B BHLHE40 B2M LY86 DUSP2 BZRAP1 ZFP36L1 PFN1 GPR15 HIST1H1C HIST1H1D HIST1H1E HIST1H1B CFL1 TRAF1 USPL1 ZMPSTE24 EMG1 SF3A3 POLG2 PMF1 CBX5 MDC1 RFTN1 WD…
TFTG_ENCODEnetfilter_EBF1_1879 CHIP-seq Transcriptional Targets (ENCODE-net filtered): EBF1(1879) DDB2 ETFA CIITA NAGLU CTSA TPP1 GH1 IFNA2 CD79B NCF4 GSTM4 IL7 PTAFR DNM2 RPS6KA1 SYTL3 PIK3R6 SLC3A2 RPS11 RFFL YDJC RNF215 CHI3L2 SPN RUNX3 GPER CD37 CD83 PPAN-P2RY11 MAP4K1 PARP2 FGR FAM129C IRF5 MS4A15 CENPM NAV2 ACP5 ECE1 SEPT9 ARHGEF7 ITGAL PPM1M CFLAR CSK TMC6 CRY2 SPG21 TFRC DNMT1 GHRL ABI3 S…
TFTG_ENCODEnetfilter_IRF4_3662 CHIP-seq Transcriptional Targets (ENCODE-net filtered): IRF4(3662) CIITA NCF2 CCL3 IL16 BZRAP1 KSR1 RFTN1 MMACHC UBC MACC1 VTRNA1-1 ANKRD30BL CCDC163P ROCK1P1
TFTG_ENCODEnetfilter.GSM1208649_MEF2C_4208 CHIP-seq Transcriptional Targets (ENCODE-net filtered): MEF2C(4208) CD74 LY9 DNAJB2 MAP1LC3B2 C12orf77 ACTB SH3BP2 CSK MEF2A ZBED5 KLF6 FCRLA TNFRSF17 NFX1 PTPN6 CCL3 STX5 HIST1H4I BHLHE40 BZRAP1 ABCD2 HIST1H1E LAPTM5 PMF1 IKZF3 CCDC59 HDAC9 RFTN1 WDR74 DUSP22 HIST1H2BD TIFA C12orf57 FAM100B ZPBP2 MALAT1 RNU11 ANKRD30BL NEAT1 ROCK1P1 ZNF436 C1orf123 PRPF…
TFTG_ENCODEnetfilter_PBX3_5090 CHIP-seq Transcriptional Targets (ENCODE-net filtered): PBX3(5090) BTD SLC26A2 NF2 ERCC2 RFX2 NR3C2 PPP3CA RPL18A ITSN1 HDGFRP2 UGP2 RPL36AL RPLP0 DNM2 ACTR2 NUMB IP6K1 SLC25A25 CGGBP1 CCT3 AZI1 ANKRD16 CHCHD7 AKTIP RPS11 CANX TNRC6B CYB5RL ZNF174 AMD1 TOM1L2 PPM1B CCNL2 ZMYM5 C19orf55 TCERG1 DCUN1D4 ERAP1 ANKZF1 CENPA DIAPH3 RRBP1 TOP2A ATG9A PNKD HNRNPC PRKD2 CCDC…
TFTG_ENCODEnetfilter.GSM1242270.GSM1242276.GSM1240823.GSM1208668.GSM1239426.GSM1239446.GSM1239538.GSM1239585_RAD21_5885 CHIP-seq Transcriptional Targets (ENCODE-net filtered): RAD21(5885) NR3C1 KCNE1 NME1 ATXN1 PAFAH2 GH1 TAP2 CCR5 BCL2 SELL AHCY ITGA4 PRIM2 FAM69A SDC1 C6orf1 CDKL4 ERMN BCAS4 TLR10 RNF215 NME1-NME2 CEACAM1 CHI3L2 VEGFA AHDC1 NBPF10 SCNN1G YARS2 TRAPPC5 RHOC CASP8 TOR2A HOOK2 PDS…
TFTG_ENCODEnetfilter_SIN3A_25942 CHIP-seq Transcriptional Targets (ENCODE-net filtered): SIN3A(25942) MARCH8 THAP7 CTU2 NLE1 YDJC FANCD2 TAF5L RRM2 PPAN-P2RY11 FAM54A KIF9 TRMT1 RAD51 TRIP13 FAM21C RNF166 CDC45 MTRNR2L1 DPH1 RANBP1 STX5 HIRA ZNF143 MRPL40 DDX21 BZRAP1 NUP214 CRKL SLC25A1 VARS HSP90AB1 PPIL2 UTP20 URB2 TRUB2 COQ4 NBPF1 WDR60 WDR74 WDR4 PPAN SDF2L1 TRMT2A BRD9 CCDC86 KLHL18 QTRT1 G…
TFTG_ENCODEnetfilter_SIX5_147912 CHIP-seq Transcriptional Targets (ENCODE-net filtered): SIX5(147912) PAFAH2 TSC2 LTA4H RPL18A RPL23A MED11 NFKBIB ATP5D GMPR2 HCFC1R1 PDE4DIP UQCR10 MAD2L1BP ZMAT5 MED15 LRRC29 GRK4 ZNF37A BUB3 C1orf213 C20orf94 FAM96A ZNF749 FBXO48 AP2M1 USP48 PHF12 EIF2B4 UFD1L STAU1 SNAPC3 U2AF1L4 CEP170 PNKD UNK FTO GPR108 FBXO46 CCDC150 ZNF133 AAMP CHCHD4 USP5 FBXL19 TTC13 PP…
TFTG_ENCODEnetfilter.GSM837987.GSM837988.GSM1082308.GSM1122309.GSM1208688_TCF12_6938 CHIP-seq Transcriptional Targets (ENCODE-net filtered): TCF12(6938) NCF4 ADORA2A POLR2A C18orf1 OGDH LEKR1 BCAS4 GPER MAP1LC3B2 PTMA ACTB SEPT9 ORAI2 CFLAR CRYZ FAIM3 TLCD1 ZBP1 TYW3 BIRC3 CD79A CRYBB1 FCER2 ISG20 JUNB AFF3 LSP1 MX2 ODC1 SELPLG STX5 USP4 ZFP36 HIST2H2AC HIST2H2BE HIST1H4B BHLHE40 FADD IER3 F2RL3 …
TFTG_ENCODEnetfilter_GABPA_2551 CHIP-seq Transcriptional Targets (ENCODE-net filtered): GABPA(2551) NME1 PRRG2 RPL29 RPL37 STX16 GALK2 MANBAL LRRC29 MTIF2 JMJD8 GEMIN7 EME2 HNRNPA1L2 RPS7 ALG10B NME1-NME2 RPS20 RPS21 RPS25 DMAP1 SPAG8 ZNF205 METTL9 JRK ZNF846 C9orf172 PCID2 AURKAIP1 MED18 SLC39A13 ZNF837 EPN1 NR1H3 ACP2 RNF185 NIF3L1 SEC13 C15orf23 COPS2 BANF1 PHB2 NFKBIL1 JMJD4 WDR25 C10orf2 RBM…
TFTG_ENCODEnetfilter_HDAC2_3066 CHIP-seq Transcriptional Targets (ENCODE-net filtered): HDAC2(3066) NLE1 UNC45B PMF1 NBPF1 WDR74 SNX16 FANK1 ANKRD30BL ROCK1P1 SERPIND1 GP1BB COMT PDE4DIP MED15 THAP7 PHF19 YDJC ZNF718 FIBCD1 P2RX6 AIF1L DGCR8 CLIC1 ARVCF GNAZ MSH5 SEPT5 MAPK1 RANBP1 HIRA UBE2L3 MRPL40 TOP3B BCR SNAP29 RAB36 NUP214 ABL1 CRKL SLC25A1 LAMC3 PRAME TXNRD2 LZTR1 YPEL1 DDAH2 PPIL2 RTDR1 …
TFTG_ENCODEnetfilter_TAF7_6879 CHIP-seq Transcriptional Targets (ENCODE-net filtered): TAF7(6879) TPM1 RPL3 UGP2 SLC3A2 TRIM71 PARP2 RCC1 UNK PTMA ACTB ADM TAF12 EEF1A1 CYR61 ACTG1 CTGF EGR1 EIF4A2 HNRNPA1 HNRNPA2B1 ID1 PPP1R10 PTPN6 STX5 THBS1 VCL HIST1H4I HIST1H2AI HIST1H2AK HIST1H2AL HIST1H2AC HIST1H2AB HIST1H2AM HIST2H2AC HIST1H2BG HIST1H2BL HIST1H2BN HIST1H2BM HIST1H2BF HIST1H2BE HIST1H2BH H…
TFTG_ENCODEnetfilter_BHLHE40_8553 CHIP-seq Transcriptional Targets (ENCODE-net filtered): BHLHE40(8553) DHFR ABCF1 RGPD2 SRP54 MTRNR2L1 MTRNR2L2 MTRNR2L6 MTRNR2L8 ID1 MSH3 BHLHE40 DHRS2 CLUAP1 NBPF1 NR1D1 TRIM48 LSM14B FANK1 SLC7A5P2 FRG1B PPP1R3E ANKRD30BL ROCK1P1
TFTG_ENCODEnetfilter.GSM1239559_CTCFL_140690 CHIP-seq Transcriptional Targets (ENCODE-net filtered): CTCFL(140690) GP1BB PEX1 PCCB TAP1 ZNF425 RPLP0 DNM1 PHF19 U2AF2 YDJC NAE1 RPS20 U2AF1 DYNLL1 CCNL2 FAM3C FAM133B MAPK8IP3 RCC1 VPS37D DNLZ ABCA3 C19orf60 CXXC1 ZNF554 TBC1D14 SMEK2 PPP6C C11orf9 SRP9 ZNF385A CIZ1 CYB561D1 TOMM6 FIBCD1 NCOA4 NFE2L2 SAE1 SARS2 C15orf40 ZSCAN12 C1orf27 CAMTA2 YTHDF2…
TFTG_ENCODEnetfilter_ZBTB7A_51341 CHIP-seq Transcriptional Targets (ENCODE-net filtered): ZBTB7A(51341) ANK1 CBS GAMT TNNI3 GP1BB TGFB1 ACHE COMT PLCB3 ATP5D RREB1 MED15 NRARP TMEM198 DNM1 THAP7 PHF19 SSBP3 ZYX MDK RPS8 CUTA YDJC DCAF6 ARPC4 VEGFA RRM2 SLC38A10 CD63 PRDM15 SLC16A3 AGAP3 LTBP4 DBNDD1 RHOC TUBB2A PRR3 TNRC18 RASGRP2 C19orf60 ACTB PDE4A ADD1 ZBTB37 FLNC CIZ1 KIAA0182 FKBP2 ACBD4 TMU…
TFTG_ENCODEnetfilter_KAT2A_2648 CHIP-seq Transcriptional Targets (ENCODE-net filtered): KAT2A(2648) PDE4DIP ZNF718 MTRNR2L1 HIST1H4I HIST1H2AI HIST1H2AB HIST1H2AM HIST2H2AC HIST1H2BG HIST1H2BL HIST1H2BM HIST1H2BF HIST1H2BO HIST2H2BE HIST1H3D HIST1H3C HIST1H3E HIST1H3J HIST1H3H HIST1H3B HIST1H4F HIST1H4B HIST1H4E HIST1H1C HIST1H1D HIST1H1E HIST1H1B PMF1 DHX32 HIST1H2AE HIST1H2BJ HIST1H2BD HIST1H2A…
TFTG_ENCODEnetfilter.GSM1094194.GSM1094195_IRF3_3661 CHIP-seq Transcriptional Targets (ENCODE-net filtered): IRF3(3661) DNM2 HNRNPC RFX1 SP2 KHSRP STIP1 SP1 FANK1 ANKRD30BL ROCK1P1 NUMB SLC25A25 TOM1L2 C19orf55 MTMR12 CENPA NGDN TOP2A GPR108 SKA2 SHC1 LRRC48 ANP32E IFT27 FLAD1 ATP5B CKS1B HNRNPA1 LRCH4 OSBP RAB5B ARID4A HIST1H4I HIST1H2AC HIST1H2AB HIST2H2AC HIST1H2BG HIST1H2BM HIST1H2BF HIST1H2B…
TFTG_ENCODEnetfilter_NRF1_4899 CHIP-seq Transcriptional Targets (ENCODE-net filtered): NRF1(4899) ERCC6 UROS IFNAR1 TRIM37 MAPKAP1 ALG8 IRGQ C4orf46 SEPT2 U2AF2 MYPOP C17orf97 USP21 GOPC MINK1 SLC2A11 CSNK1A1 NDEL1 VRK3 WIPI2 PHF12 AMZ2 NPM1 NPRL3 CKLF ACP1 SUMF2 SPPL2B OCIAD1 ABCA3 RPP38 CRTC1 CHCHD4 C6orf136 ENTPD6 PARK7 APC SMARCA4 THAP5 TBC1D5 CDC7 FIP1L1 DNAJA3 VDAC3 MGEA5 DAGLB LRRC27 EIF5A…
TFTG_ENCODEnetfilter.GSM1240826.GSM1208679_SMC3_9126 CHIP-seq Transcriptional Targets (ENCODE-net filtered): SMC3(9126) DUSP22 FANK1 ANKRD30BL ROCK1P1 GSS ALDH3B1 FAM129B RALGDS WDR38 TOR2A ELF3 ACBD4 CCDC124 CD8A TLCD1 BCL2L1 NR6A1 ID1 JUNB KRT8 MYC S100A10 SNRPE DENR EIF3F GPRC5A RIN1 TGM2 DHX8 CEBPB S100A2 BASP1 KAT5 AHCYL1 PLK2 ZFP36L2 RPL35 FAM50B TNFRSF21 C15orf39 TIPARP ASB6 RHOF HOXA5 VPS…
TFTG_ENCODEnetfilter_FAM48A_55578 CHIP-seq Transcriptional Targets (ENCODE-net filtered): FAM48A(55578) PDE4DIP ZNF718 MTRNR2L1 SEC22B DHX32 FANK1 ZNF595 ANKRD30BL ROCK1P1 MALAT1
TFTG_ENCODEnetfilter_WRNIP1_56897 CHIP-seq Transcriptional Targets (ENCODE-net filtered): WRNIP1(56897) DUSP22 ANKRD30BL ROCK1P1
TFTG_ENCODEnetfilter_ZZZ3_26009 CHIP-seq Transcriptional Targets (ENCODE-net filtered): ZZZ3(26009) GBA PDE4DIP ANXA2 KLHDC9 FAIM ZNF718 STX6 GCFC1 LIME1 SLC2A4RG SNX16 TRIM48 PVRL4 CASC4 FANK1 MDGA1 ZNF595 C21orf49 LOC148696 ANKRD30BL ROCK1P1 CD55 RPL37 CDH10 SEC22B NR2F1 SEMA3A BASP1 C11orf54 TM4SF1 NIPBL CDH9 MRPS30 DHX32 TAF1D CCDC34 CARD6 TARS SNORD72 MALAT1 SNORA8 SNORA18 SNORA40 SNORA1 SNO…
TFTG_ENCODEnetfilter_CTBP2_1488 CHIP-seq Transcriptional Targets (ENCODE-net filtered): CTBP2(1488) CDKN2A TBX5 PAX2 PAX6 PITX2 WT1 PAX3 TWIST1 HOXD13 GAD1 GAD2 GATA3 EBF3 FOXB2 LHX9 TFAP2A DLX1 C3orf72 TBX20 NKX2-1 EVX2 UNCX ONECUT3 TNRC18 BAHCC1 TLX1NB SFTA3 HMX3 VAX1 GFI1 LEF1 PAX7 PRDM6 NKX2-6 OSR2 NR2F2 SP9 GATA2 SHOX2 MNX1 EMX2 NKX2-5 FLI1 ZIC4 SATB2 PCDH7 LMX1B NKX3-2 BMP4 CDKN2C CDX2 EN1 …
TFTG_ENCODEnetfilter_SUZ12_23512 CHIP-seq Transcriptional Targets (ENCODE-net filtered): SUZ12(23512) TBX5 SHH PDX1 PAX2 PAX6 PITX2 WT1 GP1BB PAX3 SHOX HOXA13 HOXD13 CYP26A1 GDF6 GATA3 EBF3 LBX2 FOXB2 LHX9 HELT TFAP2A DLX1 ZNF718 C3orf72 HSF4 NKX2-1 EVX2 UNCX ONECUT3 TLX1NB PRDM8 SFTA3 HMX3 VAX1 EPB49 FRG2C GFI1 ISLR2 PAX7 PRDM6 NKX2-6 OSR2 CHAT NR2F2 SP9 GATA2 MNX1 EMX2 NKX2-5 FLI1 ZIC4 SATB2 LM…
TFTG_ENCODEnetfilter_TCF4_6925 CHIP-seq Transcriptional Targets (ENCODE-net filtered): TCF4(6925) PEX1 GUK1 PAM SP5 OGDH ZWINT C6orf1 FNIP1 KDM1A IRAK1BP1 HAUS8 GOSR2 RFFL VPS13C CSNK1A1 ANO6 RPS27 ZNF451 KLF10 TIAL1 EIF2B4 NARF SNAPC3 CEP63 SLC16A3 CDC14B ALG9 BCS1L ZNF823 BAHCC1 DHRS4L1 HRH1 KIF2A CPPED1 SKA2 SLC25A36 ZNF142 ACVR1C TACC1 PHTF2 SHC1 EEF1D MYO9B AHI1 CCDC88A TMEM51 HNRPLL ZBED5 P…
TFTG_ENCODEnetfilter_ELK4_2005 CHIP-seq Transcriptional Targets (ENCODE-net filtered): ELK4(2005) EGR2 PDE4DIP NLE1 UNC45B EGR1 MAP3K14 SEC22B TLE4 PMF1 NBPF1 PCDH9 FANK1 DKFZP686I15217 ANKRD30BL ROCK1P1 PTGS2 RPL12 RPL24 RPL27A RPL32 RPL37 LRSAM1 RPS6 ARPC4 ZNF384 BCL2L12 SRD5A1 TMBIM6 C12orf44 ING4 SHC1 LYSMD1 WIBG NUDT2 ZNF408 MTRNR2L1 IRF3 ARF4 CKS1B NR4A1 JUNB NFX1 ODF2 PNN RAD1 SNRPE MAP3K7…
TFTG_ENCODEnetfilter_TRIM28_10155 CHIP-seq Transcriptional Targets (ENCODE-net filtered): TRIM28(10155) PDE4DIP C1orf213 ZNF436 IRF2BP2 MAPRE2 ID3 SEC22B GPC6 TLE4 NBPF1 PCDH9 ANKRD30BL LOC100130581 ROCK1P1 COMT YDJC ZNF718 RCC1 FAM155A ST20 ZNF323 ZNF300 AIF1L PI4KA PRKAR2B MAPK1 HIRA HIST1H4I HIST1H2BF HIST1H3D MRPL40 TOP3B BCR GPC5 SNAP29 RAB36 NUP214 ABL1 CRKL ZNF263 PRAME PIK3CB TXNRD2 MKLN1…
TFTG_ENCODEnetfilter_SMARCC1_6599 CHIP-seq Transcriptional Targets (ENCODE-net filtered): SMARCC1(6599) RPL37 AHNAK ID1 ITGA5 JUNB LMNA HOXC10 FAM129B GBAP1 ANKRD30BL LOC100130581 ROCK1P1
TFTG_ENCODEnetfilter_SMARCC2_6601 CHIP-seq Transcriptional Targets (ENCODE-net filtered): SMARCC2(6601) CCT5 FAM173B GBAP1 ANKRD30BL LOC100130581 ROCK1P1
TFTG_ENCODEnetfilter.GSM1160643_BDP1_55814 CHIP-seq Transcriptional Targets (ENCODE-net filtered): BDP1(55814) RS1 LTA4H NPR1 SLC7A2 BRMS1 C19orf6 AGBL5 PRMT5 ANG POLG MPZL1 ALOXE3 HES7 MYNN GSTA4 HSPA6 MDM4 PSMA3 PSMB3 RNASE4 HIST1H2AM HIST1H2BO HIST1H4H CNN2 ILF2 RAB11A SEC22B MED16 LASP1 HMGN4 B3GNT1 PCGF2 ZNF184 SACM1L SIT1 PCYOX1 C17orf59 POLR3E PLXDC1 UBC TIA1 PDE4DIP TRIM48 NDUFS7 OR2B2 TR…
TFTG_ENCODEnetfilter_BRF1_2972 CHIP-seq Transcriptional Targets (ENCODE-net filtered): BRF1(2972) PDE4DIP ZNF718 SEC22B TRIM48 FANK1 ZNF595 ANKRD30BL ROCK1P1 SERPIND1 MED15 YDJC FIBCD1 IGLL5 AIF1L MAPK1 TOP3B BCR SNAP29 RAB36 NUP214 ABL1 LAMC3 PRAME YPEL1 PPIL2 RTDR1 NBPF1 SDF2L1 PI4KA ZNF280A ZNF280B CCDC116 LOC648691 FBXW4P1
TFTG_ENCODEnetfilter_BRF2_55290 CHIP-seq Transcriptional Targets (ENCODE-net filtered): BRF2(55290) TRIM48 FANK1 ANKRD30BL ROCK1P1 SERPIND1 COMT PDE4DIP MED15 YDJC ZNF718 FIBCD1 IGLL5 AIF1L DGCR8 MAPK1 TOP3B BCR SNAP29 RAB36 NUP214 ABL1 CRKL LAMC3 PRAME TXNRD2 YPEL1 PPIL2 RTDR1 NBPF1 SDF2L1 FAM78A PI4KA ZNF280A ZNF280B CCDC116 ZNF595 LOC648691 FBXW4P1
TFTG_ENCODEnetfilter.GSM971332_SMARCA4_6597 CHIP-seq Transcriptional Targets (ENCODE-net filtered): SMARCA4(6597) KRT18 CD55 RPL37 ANXA2 TFAP2A RCC1 ACTB ELF3 ZBTB37 ALDOA C19orf71 SGK1 EEF1A1 ENO1 ACTG1 FTH1 GAPDH NR4A1 HNRNPA1 HNRNPA2B1 ID1 JUNB MYC PTPN6 S100A5 STX5 TPM4 ZFP36 PTP4A1 HIST1H4I HIST1H2AC HIST2H2AC HIST1H2BC HIST2H2BE HIST1H3B HIST1H4B HIST1H4E BHLHE40 STX10 IER3 GPRC5A DUSP1 IER…
TFTG_ENCODEnetfilter_GTF2F1_2962 CHIP-seq Transcriptional Targets (ENCODE-net filtered): GTF2F1(2962) CD55 RPL12 RPL37 RPLP1 LRSAM1 SLC3A2 EIF4A2 HNRNPA1 ID1 MYC STX5 HIST1H4I HIST2H2AC HIST1H2BF HIST1H2BC HIST2H2BE HIST1H3A HIST1H3D HIST1H3B HIST1H4C HIST1H4B HIST1H4E GPRC5A HIST1H1C HIST1H1E HSPA5 TM4SF1 FNBP4 WDR74 DDIT4 ZNFX1 HIST1H2BJ HIST1H2BD HIST1H2AG HIST1H2AD HIST1H2BK HIST1H2AH C12orf5…
TFTG_ENCODEnetfilter_SMARCB1_6598 CHIP-seq Transcriptional Targets (ENCODE-net filtered): SMARCB1(6598) ALDH3B1 RPL37 HCFC1R1 ANXA2 ACTB ELF3 ALDOA FKBP2 NDRG1 C19orf71 PHPT1 THOC6 CIRBP ACTG1 AHNAK FTH1 GAPDH NR4A1 ID1 JUNB MAFK PTPN6 STX5 TPM4 ZFP36 ZNF131 HIST2H2AC HIST2H2BE BHLHE40 STX10 IER3 IER2 GCHFR LAMA5 LMNA FLOT1 PRDX2 PTK6 RAB26 S100A6 FZR1 TNFRSF12A HOXC10 WDR74 DDIT4 UBC HIST1H2BD G…
TFTG_ENCODEnetfilter_MXI1_4601 CHIP-seq Transcriptional Targets (ENCODE-net filtered): MXI1(4601) SLC25A25 ALG3 SHC1 RRP12 CKS1B NUBP1 KIF23 CCT5 B3GAT3 GMEB2 UTP20 ECE2 ATG2A GPATCH4 TRUB2 COQ4 MAN1B1 GIN1 YTHDF1 PLEKHJ1 RALGAPB RPRD1B SNX16 QTRT1 ZNF653 FAM173B GBAP1 ANKRD30BL LOC100289341 NEAT1 ROCK1P1 PDE4DIP THAP7 S100PBP YDJC ZNF718 C6orf48 P2RX6 PPP1R10 MAPK1 RANBP1 RFX1 HIRA HIST1H4I HIST…
TFTG_ENCODEnetfilter_PRDM1_639 CHIP-seq Transcriptional Targets (ENCODE-net filtered): PRDM1(639) C4BPB SLC7A2 RIC3 ZNF323 AMIGO2 OLR1 INPPL1 ID3 SP110 SLC16A5 SEC22B NR4A3 BTN3A3 VEZF1 TM4SF1 TRIM44 EIF2C4 C8orf4 PDE4DIP APOL2 FANK1 GBAP1 MALAT1 SCARNA27 ANKRD30BL ROCK1P1
TFTG_ENCODEnetfilter_POLR3A_11128 CHIP-seq Transcriptional Targets (ENCODE-net filtered): POLR3A(11128) RS1 LTA4H NPR1 BRMS1 C19orf6 AGBL5 PRMT5 C16orf13 ANG POLG MPZL1 ALOXE3 HES7 MYNN GSTA4 HSPA6 MDM4 PSMA3 PSMB3 RNASE4 HIST1H2AM HIST1H2BO HIST1H4H CNN2 ILF2 RAB11A SLC27A4 MED16 LASP1 HMGN4 B3GNT1 ZNF184 WBP4 SACM1L SIT1 PCYOX1 C17orf59 POLR3E PLXDC1 UBC TIA1 NDUFS7 FBXO31 OR2B2 TRIM7 TRIM41 SC…
TFTG_ENCODEnetfilter_GTF2B_2959 CHIP-seq Transcriptional Targets (ENCODE-net filtered): GTF2B(2959) TOR1A C8G ALDH3B1 SLC7A2 RPS29 AGBL5 ANG TRMT1 DAGLB RDH13 MPZL1 ALOXE3 HES7 MYNN SLC29A2 HSPA6 ID1 MDM4 PSMB3 RNASE4 ZFP36 HIST1H2AM HIST1H2BO ILF2 SEC22B SLC27A4 PDCL LASP1 HMGN4 ZNF184 NUP160 C17orf59 MATR3 FBXW5 UBC TIA1 PDE4DIP PLEKHG2 TRIM48 NDUFS7 UNC93B1 DOT1L TRIM7 TRIM41 NACC1 SCAND3 SCAM…
TFTG_ENCODEnetfilter_ZNF274_10782 CHIP-seq Transcriptional Targets (ENCODE-net filtered): ZNF274(10782) ANKRD30BL ROCK1P1 GMPR2 PDE4DIP ARHGAP5 ZNF718 CBFA2T2 TRAPPC6B STRN3 TINF2 AP4S1 COCH DHRS1 MBIP ZSCAN18 SRP54 ACIN1 ZNF555 ZNF300 ZNF454 BAGE DAD1 PNN PSMA6 PTP4A1 CPNE1 SEC22B RBM39 OXA1L DHRS2 CTAGE5 NEDD8 PSME1 SEC23A BAZ1A STXBP6 SNX5 KIAA0391 RALGAPA1 HECTD1 HEATR5A SCFD1 G2E3 PPP2R3C C1…
TFTG_ENCODEnetfilter_MAFF_23764 CHIP-seq Transcriptional Targets (ENCODE-net filtered): MAFF(23764) ASPA FECH FTL SERPIND1 IDUA TAT TCN2 TTR SLC25A20 VWF GSTA2 NQO2 SPOPL GMPR2 PDE4DIP SP5 OR2F2 OR2L3 HAO2 SIAH1 WDR35 IFRD1 GTSF1L FAM171A1 MARVELD3 AP1G1 TIAL1 STAU1 ZNF718 ST3GAL5 SULT1A2 SULT1A1 UGT2B7 IRF2BP2 SEPP1 ANG LRRC58 BEND7 GDI2 MRO NFIA AGER ILF3 SRP54 DCAF11 BCAT2 TMEM14C PDE4D CALM1 …
TFTG_ENCODEnetfilter.GSM1239594_MAFK_7975 CHIP-seq Transcriptional Targets (ENCODE-net filtered): MAFK(7975) FTL SERPIND1 IDUA TAT TCN2 TTR SLC25A20 VWF GSTA2 NQO2 SPOPL GMPR2 PDE4DIP RREB1 SP5 OR2F2 OR2L3 HAO2 SIAH1 WDR35 IFRD1 GTSF1L FAM171A1 MARVELD3 AP1G1 TIAL1 STAU1 ZNF718 ST3GAL5 SULT1A2 SULT1A1 UGT2B7 SEPP1 ANG LRRC58 BEND7 GDI2 MRO ASPA NFIA ILF3 SRP54 DCAF11 BCAT2 TMEM14C CALM1 DHX40 BAN…
TFTG_ENCODEnetfilter_PPARGC1A_10891 CHIP-seq Transcriptional Targets (ENCODE-net filtered): PPARGC1A(10891) APOB HNF4A GMPR2 TCP1 NLE1 PCK2 UNC45B PRMT5 C6orf48 TRAPPC6B TINF2 THTPA CCL20 DHRS1 ANG DCAF11 MTRNR2L1 HSPD1 HSPE1 PNN RNASE4 RBM39 HSPA1B HSP90AA1 DHRS2 USPL1 NEDD8 PSME1 PMF1 HSP90AB1 ZMYND8 MRPL18 KHNYN NBPF1 WDR74 POLR3E IPO4 FANK1 SNORD48 SNORA29 ANKRD30BL LOC100129726 LOC100130581 …
TFTG_ENCODEnetfilter_SETDB1_9869 CHIP-seq Transcriptional Targets (ENCODE-net filtered): SETDB1(9869) SERPIND1 COMT ZNF425 PDE4DIP MED15 ZNF32 THAP7 C1orf213 PHF19 AADACL4 YDJC ZNF613 ZNF174 RPL41 ZNF718 ZNF436 FAM155A ZNF433 ST20 MBOAT4 ZNF562 ZNF502 ZNF323 ZNF669 FIBCD1 DNAH14 P2RX6 PRKAR1B DCAF17 C22orf39 SMYD3 ZNF347 ZNF555 ZNF300 IGLL5 AIF1L DGCR8 ARVCF CD2 CLTCL1 GNAZ PDCD2 PI4KA MAPK1 HIRA…
TFTG_ENCODEnetfilter.GSM1239625_ZNF263_10127 CHIP-seq Transcriptional Targets (ENCODE-net filtered): ZNF263(10127) GAMT HK1 GP1BB TGFB1 STX16 MED15 RGS10 THAP7 RAP1A NLE1 FAM13A YDJC AHDC1 UNC45B SLC16A3 RHOC UBTF ONECUT3 SPI1 RGS9 CENPN ACVR1 BRD2 NCOA7 FRG2C SLC39A13 SSFA2 FIBCD1 GPR56 P2RX6 TRAPPC9 SHOX2 IGLL5 ZDHHC8 AIF1L DGCR8 CST6 DBP EREG ARVCF GNAZ SEPT5 PTPN4 RANBP1 FSCN1 PDXK MRPL40 SYN…
TFTG_ENCODEnetfilter_CCNT2_905 CHIP-seq Transcriptional Targets (ENCODE-net filtered): CCNT2(905) ANK1 PPOX GLB1 GP1BB THAP7 PHF19 YDJC VEGFA TP53BP2 KLF10 DNAJB2 FAM3C C6orf48 ACTB ADARB1 NFE2L2 NR1D2 DGCR8 CLCN6 EGR1 LBR PIM1 SEPT5 PRKAR2B MAPK1 RANBP1 HIRA VAPA BHLHE40 PSMG1 MRPL40 B3GALT4 SQSTM1 HERC1 WASL OAZ1 BCR SNAP29 NUP214 CRKL HSPA1A HSPA1B JUND INSIG1 LYL1 NAMPT MTHFR SLC25A1 PRAME DN…
TFTG_ENCODEnetfilter_HMGN3_9324 CHIP-seq Transcriptional Targets (ENCODE-net filtered): HMGN3(9324) ANK1 PPOX GP1BB MED15 THAP7 PHF19 YDJC DNAJB2 ACTB ADARB1 FIBCD1 NFE2L2 DGCR2 AIF1L DGCR8 CLCN6 ARVCF GNAZ JUNB SEPT5 MAPK1 RANBP1 HIRA UBE2L3 ZNF74 BHLHE40 MRPL40 TOP3B BCR SNAP29 RAB36 NUP214 CRKL JUND INSIG1 LYL1 MTHFR SLC25A1 PRAME FASTK LZTR1 PMF1 YPEL1 DDAH2 PPIL2 RTDR1 KIAA0182 PPM1F NBPF1 D…
TFTG_ENCODEnetfilter_RDBP_7936 CHIP-seq Transcriptional Targets (ENCODE-net filtered): RDBP(7936) THAP7 YDJC ZNF718 C6orf48 FIBCD1 AIF1L MAPK1 HIST1H4I BCR SNAP29 RAB36 NUP214 ABL1 HSPA1B PRAME LZTR1 PPIL2 RTDR1 HIST1H2AG SDF2L1 PI4KA HIST1H2AH ZNF280A FANK1 CCDC116 ZNF595 SNORD52 SNORD48 ANKRD30BL LOC648691 FBXW4P1 ROCK1P1
TFTG_ENCODEnetfilter_SIRT6_51548 CHIP-seq Transcriptional Targets (ENCODE-net filtered): SIRT6(51548) SERPIND1 COMT PDE4DIP MED15 YDJC UFD1L ZNF718 C6orf48 CDC45 DGCR8 CLIC1 MSH5 MAPK1 HIRA HIST1H4I HIST1H2AB HIST1H2BF HIST1H3D HIST1H3B HIST1H4B HIST1H4E BHLHE40 MRPL40 TOP3B BCR KIF5C SNAP29 SEC22B RAB36 NUP214 ABL1 CRKL HSPA1A HSPA1B HSPA1L PRAME TXNRD2 YPEL1 PPIL2 RTDR1 NBPF1 HIST1H2BJ HIST1H2A…
TFTG_ENCODEnetfilter_XRCC4_7518 CHIP-seq Transcriptional Targets (ENCODE-net filtered): XRCC4(7518) SERPIND1 COMT PDE4DIP THAP7 YDJC ZNF718 FIBCD1 IGLL5 AIF1L ARVCF GNAZ MAPK1 UBE2L3 TOP3B BCR SNAP29 RAB36 NUP214 ABL1 CRKL LAMC3 PRAME TXNRD2 LZTR1 YPEL1 PPIL2 RTDR1 PPM1F NBPF1 SDF2L1 PI4KA ZNF280A ZNF280B CCDC116 C22orf25 ZNF595 QRFP ANKRD30BL LOC648691 FBXW4P1 ROCK1P1
TFTG_GSM940322.GSM940324.GSM638314.GSM638315.GSM638316_MEIS1_4211 ChIP-seq TFTG_GSM940322_MEIS1_4211 FAIM3 EIF2B3 MORN1 NVL VPS45 FDPS TNFRSF14 PQLC2 LOC100130417 TGFB2 NCF2 AKR7A2 SLAMF1 LGALS8-AS1 KIAA0907 GOLPH3L NLRP3 MIR4420 KMO NMNAT2 SORT1 LOC149086 PHACTR4 CYB5R1 RABGAP1L CELF2 ADAM8 ZNF503-AS1 ZNF503 CREM WDFY4 C10orf10 MIR609 ZNF503-AS2 BCO2 SCT SWAP70 ZFP91 DGKZ MTCH2 PRDM11 CRY2 HBD A…
TFTG_GSM763410.GSM898061_BCOR_54880 ChIP-seq TFTG_GSM763410_BCOR_54880 FAM89A MFSD2A CD58 SCMH1 UCK2 HIAT1 GADD45A PRMT6 KIF1B DSTYK CLCC1 SYDE2 FNBP1L TARDBP THEMIS2 BCAR3 SH3GLB1 LHX4 RNF2 C1orf50 PRKAB2 RNF19B IVNS1ABP PGD CDC14A RERE DAP3 TROVE2 SLC19A2 ACP6 PRDX1 TOR1AIP1 USP48 NPL LOC100505666 EFHD2 DEGS1 JUN JAK1 FH S100PBP DFFB CD55 PGM1 RALGPS2 KDM1A KCNAB2 ZCCHC11 MARCKSL1 AK4 APITD1 TR…
TFTG_GSM763406.GSM898062_NCOR2_9612 ChIP-seq TFTG_GSM763406_NCOR2_9612 PPIH FCRLA HIPK1 THRAP3 ADAR FAIM3 ST7L TSEN15 NCSTN SCYL3 MIR181A1HG EFCAB14 INTS7 SLC2A5 IKBKE HIAT1 VAMP4 DMAP1 SERBP1 SAMD13 NUF2 NECAP2 CENPL TATDN3 CLCC1 LY9 FAM212B MTX1 YTHDF2 MED8 EPB41 RGS1 NVL SCP2 ZBTB8OS NADK ZBTB18 DR1 ARHGEF2 PRKAB2 IVNS1ABP TROVE2 DENND2D SF3A3 LRRC47 TARS2 STXBP3 SH3BP5L ACBD3 NUCKS1 LOC100506…
TFTG_GSM898056_NCOR1_9611 ChIP-seq TFTG_GSM898056_NCOR1_9611 RFX5 PPIH PTPN22 FCRLA HIPK1 THRAP3 ADAR ZNF692 ST7L DEDD PRUNE INTS7 SLC2A5 HIAT1 NAV1 VAMP4 GNL2 PRPF3 SAMD13 PRMT6 NUF2 PPP1R8 SPATA17 C1orf43 CENPL SRRM1 MTX1 MED8 RCAN3 CDC7 MTR NASP RGS2 RPL5 C1orf85 NVL SPRTN TPM3 ZBTB8OS WDR26 SEP15 DHDDS HHLA3 PGD FOXD2 PHACTR4 GORAB ENSA UBR4 PI4KB TSNAX-DISC1 SH3BP5L USP48 SLAMF6 KRTCAP2 TMEM…
TFTG_GSM1121877_ASCL1_429 ChIP-seq TFTG_GSM1121877_ASCL1_429 PPIH SLC35E2B TXLNA EXO5 LRIF1 AP4B1 PRRC2C RBBP5 WARS2 UTP11L ENO1 SFT2D2 GBAP1 LOC100506392 SLC16A1 MTF2 NBPF1 LOC100506810 HSPA14 ARHGAP19 CDNF ITPRIP RTN3 CSTF3 TAF6L KMT2A BEST1 SLC3A2 MIR4485 MTRNR2L8 CSTF3-AS1 SARNP CCNT1 TBC1D15 MDM2 PPFIBP1 NOP2 RFX4 RAD9B VPS29 CDK2AP1 LOC643770 NRDE2 ZNF410 TGFB3 SUPT16H GOLGA5 RBM25 HOMEZ TR…
TFTG_GSM773912.GSM773913_ELF5_2001 ChIP-seq TFTG_GSM773912_ELF5_2001 MTRNR2L8 MIR4485 LINC00273 MTRNR2L1 LINC00910 LINC00854 ROCK1P1 LOC284801 MIR663A MTRNR2L2 MSH3 MIR4461 MTRNR2L9 MTRNR2L6 MTRNR2L10 SMG7 SF3A3 LOC100506810 TOR1AIP1 KLHL20 MRPL24 RBM34 CRTC2 SMG7-AS1 GABPB2 AXDND1 TRIM11 NOTCH2NL BMS1 NOC3L C10orf32 HNRNPF CISD1 PYROXD2 ENTPD1-AS1 NFKB2 EIF1AD C11orf52 YAP1 TBRG1 TIMM8B TIMM10 V…
TFTG_GSM866196.GSM1208807_VEZF1_7716 ChIP-seq TFTG_GSM866196_VEZF1_7716 SUCO TRMT1L INTS7 RFWD2 GADD45A SHC1 C1orf43 SPRTN HES4 DCAF6 TROVE2 STXBP3 ZNF436 MGST3 TOR1AIP1 USP48 JUN TPR LOC100996251 KHDRBS1 CCT3 CD46 MIB2 IL6R C1orf27 ATF3 ENO1 CEP170 ARPC5 PDE4DIP ZNF687 ZNF672 UCHL5 CNST CEP350 LAMC1 CACYBP RUSC1 ZBTB37 LRIG2 MTHFR PPP2R5A UAP1 RBM15 TSACC SMG7-AS1 ENSA SFN UBAP2L MPC2 B3GALNT2 S…
TFTG_GSM692743_PBX1_5087 ChIP-seq TFTG_GSM692743_PBX1_5087 SUCO TRIM45 HIPK1 THRAP3 AK2 FLAD1 RNASEL TDRD5 CCNL2 C1orf51 ST7L KIF2C DEDD PRUNE EIF2B3 CSDE1 MIR181A1HG IKBKE TMEM57 RFWD2 VAMP4 PRMT6 ASPM NUF2 C1orf43 CENPL SRRM1 KIF1B DSTYK CLCC1 EPB41 SYDE2 MTR HES4 CHD1L TIPRL DHDDS C1orf50 MEF2D PRKAB2 WDR63 DDX59 IVNS1ABP PGD TADA1 TOMM40L ANP32E TROVE2 CAMTA1 ENSA FAM76A MIA3 CTTNBP2NL BOLA1 …
TFTG_GSM837992.GSM837993.GSM1082311_LMO2_4005 ChIP-seq TFTG_GSM837992_LMO2_4005 EFCAB2 PPIE DRAM2 LCE3A ELK4 SDF4 ENAH THRAP3 CMPK1 AK2 RNASEL CD244 FAIM3 CDC42SE1 USP33 CENPF TMEM206 AJAP1 ATP2B4 SUSD4 CEPT1 KIF1B MTX1 YTHDF2 RCAN3 FNBP1L FHL3 NASP SPRTN GLUL SEP15 RNF19B DAP3 REN NDUFS5 RAB7L1 SERTAD4-AS1 LOC100506810 PLEKHM2 USP48 EFHD2 DEGS1 TMEM9 TRNAU1AP PUSL1 DFFB NUDC PABPC4 FBXO42 PTAFR …
TFTG_GSM838005.GSM838006_LMO1_4004 ChIP-seq TFTG_GSM838005_LMO1_4004 SNORD85 MFSD2A CSDE1 IKBKE SRRM1 KIF1B PANK4 MTR BTF3L4 SH2D2A SERINC2 HES4 TMEM52 DCAF6 RTCA ARHGEF2 DDX59 MIR92B PTPRU MECR MAST2 PRDX1 TRNAU1AP SRM TAF12 LOC100996251 CHRM3-AS2 APITD1-CORT SYTL1 FDPS APITD1 SELP DHCR24 EFNA1 MED18 ATF3 SEMA6C TSTD1 S100A10 TTC13 SFT2D2 IQGAP3 ZBTB40 CEP170 PDIK1L SSX2IP AHCYL1 KIF14 TGFB2 FOX…
TFTG_GSM959052_ZNF76_7629 ChIP-seq TFTG_GSM959052_ZNF76_7629 PPP1R8 MRPL24 EIF2B3 TMED5 HMGCL DFFB DFFA RNU11 ZCCHC11 AURKAIP1 PAFAH2 RBM34 CENPL GON4L DEDD RPL22 EXTL2 SCAMP3 GABPB2 CSDE1 HIPK1 FAM189B PPP1R12B ZBTB8B OMA1 ZSCAN20 HHLA3 MUTYH DNAJC16 SNORD74 CMPK1 APH1A TATDN3 SSR2 KDM1A DARS2 ZBTB40 RPS8 USP48 PRCC LYSMD1 TOMM20 ANGEL2 GGPS1 SAMD13 PDE4DIP TXNDC12 METTL18 KIF2C EXO5 UCHL5 IPO13…
TFTG_GSM959056_NOTCH1_4851 ChIP-seq TFTG_GSM959056_NOTCH1_4851 USP1 MRPL24 EIF2B3 TMED5 MIIP SLC35E2 FOXJ3 KIF14 AP4B1 DFFB DFFA RNU11 FAM76A SZRD1 AURKAIP1 PAFAH2 SSX2IP CENPL DMAP1 WDR65 DEDD RPL22 GABPB2 PRKAB2 CSDE1 PPP1R12B PTCHD2 ZSCAN20 GATAD2B DNAJC16 SEP15 HNRNPR ZBTB37 ATAD3A DARS2 ZBTB40 USP48 PRCC LYSMD1 PIGV DCAF6 ZNF692 PMF1-BGLAP ANGEL2 GGPS1 NUDC TXNDC12 CEP85 UCHL5 SLC25A44 IPO13…
TFTG_GSM638312.GSM638313_IKZF1_10320 ChIP-seq TFTG_GSM638312_IKZF1_10320 EFCAB2 RFX5 PPIH CD58 TRMT1L SELL ST7L KIF2C NENF SCYL3 INTS7 SERBP1 PRMT6 NUF2 PPP1R8 SMG7 EDARADD SRRM1 TATDN3 DSTYK FAM212B MED8 CDC7 MTR FNBP1L NEGR1 RGS2 NVL SPRTN TPM3 GLUL DR1 SH3GLB1 DCAF6 TIPRL ZMYM6 C1orf50 MEF2D ARHGEF2 HHLA3 DDX59 PGD EMC1 RERE CAMTA1 DENND2D PI4KB CTTNBP2NL LGALS8 DISC1 STXBP3 ZNF436 LOC10050681…
TFTG_GSM497489.GSM497490.GSM497491.GSM497493.GSM497494_RB1_5925 ChIP-seq TFTG_GSM497489_RB1_5925 EFCAB2 PPIE SUCO TRIM45 MFSD2A AK2 CENPF C1orf54 INTS7 IQCC GNL2 TATDN3 DSTYK ABCD3 CCBL2 CDC7 NVL ZBTB8OS EXO5 GNG5 RNF19B TADA1 PHACTR4 CAMTA1 SF3A3 NDUFS5 BOLA1 TYW3 MAST2 PRDX1 MGST3 TOR1AIP1 SLC50A1 NPL DEGS1 JUN METTL13 S100PBP SRP9 SRM PSMA5 NSL1 TPR KHDRBS1 VPS45 EXO1 SLC39A1 RBBP4 C1orf27 CLS…
TFTG_GSM1145322_ETV1_2115 ChIP-seq TFTG_GSM1145322_ETV1_2115 NCDN DRAM2 THRAP3 ST7L CDC42SE1 USP33 DEDD NCSTN SCYL3 MORN1 EFCAB14 RCOR3 GADD45A SLC22A15 PRMT6 SMG7 NECAP2 URB2 CEPT1 FAM212B KIAA0319L YTHDF2 CCBL2 DR1 GNG5 CHD1L DDX59 IVNS1ABP UBR4 DENND2D SF3A3 PNRC2 ACAP3 ACBD3 LOC100506810 ETV3 LRIF1 SMAP2 KCNK1 JUN JAK1 S100PBP PUSL1 UBE2Q1 ARID4B KHDRBS1 C1orf123 MCL1 CAP1 ENO1 C1orf122 EXTL2…
TFTG_GSM1198993.GSM456570.GSM1208794.GSM1239523_SOX2_6657 ChIP-seq TFTG_GSM1198993_SOX2_6657 LCE3A SNX27 ENAH ADAR TRMT1L HMCN1 WLS GADD45A C1orf146 ZNF697 KIF1B HES5 PTGFR KIAA0754 RNF115 VASH2 HES4 GLUL POLR3C OSBPL9 MIR92B FAM76A LOC100506810 KCNN3 PAQR6 STMN1 KCNJ10 JUN MARK1 ARID4B CELF3 KDM1A KHDRBS1 ZCCHC11 DNAH14 MARCKSL1 BLZF1 CYR61 H3F3AP4 RBBP4 SLC6A9 PHC2 LEPROT CTH MYOC CAMSAP2 KIF21…
TFTG_GSM1084800_BACH2_60468 ChIP-seq TFTG_GSM1084800_BACH2_60468 ITGB3BP SUCO FCRLA RNASEL ADAR FAIM3 CDC42SE1 TSEN15 DEDD BCAR3 EIF2B3 CSDE1 RPS8 INTS7 IKBKE TMEM57 GADD45A SERBP1 NUF2 CENPL CLCC1 LY9 YTHDF2 MED8 ZNF644 MUTYH SPRTN HES4 CHD1L SH3GLB1 DCAF6 LHX4 DHDDS RTCA ARHGEF2 PRKAB2 AHCYL1 IVNS1ABP PGD ANP32E DAP3 PTPRU UBR4 NDUFS5 ACP6 TCEANC2 SH3BP5L ZNF436 PRDX1 MGST3 USP48 FH S100PBP CD5…
TFTG_GSM1187119.GSM1187120.GSM1187121_SPDEF_25803 ChIP-seq TFTG_GSM1187119_SPDEF_25803 HIPK1 PRUNE HMCN1 SLC22A15 APOA1BP DSTYK CLCC1 FAM212B NTNG1 ECM1 RPL5 RNF115 TPM3 SH3GLB1 PRKAB2 DDX59 POLR3C TADA1 TROVE2 SPAG17 GORAB ADIPOR1 SF3A3 PI4KB ASH1L ACP6 TARS2 C1orf106 LOC100505666 SYF2 KRTCAP2 TPR FAM63A VPS45 APH1A LMNA TRIM33 MCL1 SARS KIAA1324 SLC39A1 C1orf27 PMF1-BGLAP GLRX2 S100A10 CAMSAP2 …
TFTG_GSM997541_PALB2_79728 ChIP-seq TFTG_GSM997541_PALB2_79728 EFCAB2 SUCO SLC9A1 ELK4 THRAP3 AK2 THBS3 ADAR ZNF692 C1orf56 ST7L TSEN15 USP33 NCSTN CENPF EIF2B3 SCYL3 CSDE1 RPS8 GNG12-AS1 INTS7 HIAT1 VAMP4 MIR205HG APOA1BP SERBP1 ADAMTSL4 ATP2B4 SHC1 SPATA17 C1orf43 SMG7 CENPL SRRM1 S100A6 TATDN3 DSTYK CLCC1 RCOR3 MTX1 MSTO1 NFYC YTHDF2 LAMB3 CCBL2 MTR BTF3L4 NASP TARDBP RGS2 NRAS RPL5 PSEN2 HES4…
TFTG_GSM1239664.GSM1239665.GSM1239667.GSM1239669_XBP1_7494 ChIP-seq TFTG_GSM1239664_XBP1_7494 ARF1 SSR2 MIA3 SEC24C STT3A XRRA1 FKBP2 HYOU1 TMEM258 GANAB TRIM5 OSBP ZFPL1 CDK2AP2 FOXRED1 DPAGT1 SF3B2 SRPR FEN1 SPCS2 MIR611 NUCB2 CDCA5 PAN2 TMED2 HSP90B1 GNN MIR3652 DNAJC3 UFM1 COG3 SCFD1 WDR25 WARS TM9SF1 TMED10 GOLGA5 GALK2 CATSPER2P1 PDIA3 PPIB MESDC2 TXNDC11 HERPUD1 SLC35B1 P4HB LRRC59 C19orf1…
TFTG_GSM1094198.GSM1094199.GSM1208647_MED1_5469 ChIP-seq TFTG_GSM1094198_MED1_5469 CD53 RNU11 SNORD45C HIST3H2A HIST2H2BC FAIM3 HIST2H2AC MIR5087 HIST2H2AB PDE4B RCSD1 HIST2H3D HIST3H2BB RABGGTB NBPF10 KCNN3 ID3 HIST2H2BE HIST2H2BF ANP32E MEF2D DNAJB4 PBXIP1 WDFY4 ARID5B KCNJ1 BIRC3 RAG1 WDR74 RAG2 LOC100132078 MAP1LC3B2 CD27 CLEC2D MDM2 PTPN6 KNTC1 LOC374443 C12orf77 LRMP RSRC2 SELPLG C12orf57 A…
TFTG_GSM1242268.GSM1242274.GSM1240820.GSM1208642_KLF5_688 ChIP-seq TFTG_GSM1242268_KLF5_688 LMNA ELOVL1 S100A10 RUSC1 GUCA2A WASF2 SFN RUSC1-AS1 NBPF1 ADIRF SLC22A18AS ARAP1 AHNAK SLC25A45 NEAT1 GLI1 DGKA STAT6 SPSB2 GOLGA3 UBC ERP29 ERBB3 MDM2 KRT8 NAB2 LRP6 TMEM116 SLC38A1 GPRC5A GAPDH CD9 RARG MYO1A MFSD5 MIR5188 DUT DNAJA4 PAK6 PKM RPL4 C15orf56 ELL3 RPP25 ANXA2 ZWILCH SERF2 DLL4 RCCD1 PDE8A …
TFTG_GSM1160644_POLR3D_661 ChIP-seq TFTG_GSM1160644_POLR3D_661 ILF2 PPP6R3 B3GNT1 LTA4H LOC643770 PARP2 PRMT5 RPS29 ANG RNASE4 RAB11A SHF POLG CASC5 POLR3E C16orf13 ALOXE3 LASP1 MIR4521 DPP9 NDUFS7 TMEM259 MED16 AGBL5 TIA1 LIMD1-AS1 SACM1L TRIM41 VTRNA1-3 MIR4638 GSTA4 HMGN4 C7orf55 C8orf37 CCDC107 RMRP
TFTG_GSM1160645_POLR3G_10622 ChIP-seq TFTG_GSM1160645_POLR3G_10622 BCAR3 RHOU MTRNR2L8 B3GNT1 LTA4H LOC643770 RPS29 ANG RNASE4 RAB11A SHF CASC5 POLR3E C16orf13 ALOXE3 MIR4521 ROCK1P1 DPP9 NDUFS7 TMEM259 AGBL5 TIA1 LIMD1-AS1 SACM1L MTRNR2L2 TRIM41 MIR4638 GSTA4 HMGN4 C7orf55 C8orf37 CCDC107 RMRP
TFTG_GSM1160646_POLR3GL_84265 ChIP-seq TFTG_GSM1160646_POLR3GL_84265 BCAR3 DUSP5P1 RHOU MTRNR2L8 MIR4485 LOC643770 RPS29 ANG RNASE4 SHF POLR3E ALOXE3 MIR4521 ROCK1P1 DPP9 NDUFS7 AGBL5 MTRNR2L2 TRIM41 GSTA4 HMGN4 C8orf37 CCDC107
TFTG_GSM1122302.GSM1122303_CBFB_865 ChIP-seq TFTG_GSM1122302_CBFB_865 BCAR3 GLUL C1orf50 DENND2D IL6R ENO1 LRRC41 FLVCR1 PQLC2 FGR PDIK1L PDE4DIP AGO3 SLC2A1 MTHFR PPP2R5A FAM212B LRRC8D LRRC8C ARID1A ABCB10 B3GALNT2 LEPRE1 CLIC4 SLC30A1 GFI1 GCLM NBPF1 AK4 SLC25A24 C1orf63 MIR760 ENO1-AS1 LOC100506343 NOTCH2NL GRK5 TUBGCP2 SEC61A2 CNNM2 TLL2 UBTD1 MAP3K8 ZNF32 JMJD1C-AS1 INA SYT15 MCMBP CCNJ ZNF…
TFTG_GSM1240822.GSM1208661_NIPBL_25836 ChIP-seq TFTG_GSM1240822_NIPBL_25836 PPIH ITGB3BP NUF2 SHC1 SMG7 CENPL CKS1B TPM3 ENSA LOC100506810 MGST3 RBBP5 PEF1 SYTL1 LRRC41 GPATCH3 NIPAL3 ZMPSTE24 ORC1 PRPF38B DARS2 NRD1 RGS5 WASF2 PIK3R3 RPA2 SMG7-AS1 SFN C1orf106 ZNHIT6 SNRPE RXFP4 RNF186 UQCRH PMVK BCL9 TMEM69 GPBP1L1 PRPF38A EFCAB7 MGEA5 UROS BCCIP GBF1 NUDT5 C10orf2 CSTF2T SUPV3L1 NPM3 USMG5 MRP…
TFTG_GSM1240825.GSM1208671_RFX2_5990 ChIP-seq TFTG_GSM1240825_RFX2_5990 ITGB3BP TMEM9 WDR65 DNAJC16 LOC100131060 EBNA1BP2 SMG7-AS1 UBXN11 EFCAB7 THNSL1 ENKUR BBS1 KBTBD4 NDUFS3 C11orf57 PIH1D2 CDK2AP2 POLD3 HSP90B1 SNRPF GNN MIR3652 LRRC49 THAP10 WDR93 PEX11A TXNDC17 KIAA0753 PRKCSH VRK3 DNAAF3 PIN1 C19orf70 GTF2F1 POLRMT CDC37 MZF1 FLJ26850 CCDC151 SUV420H2 MIR1181 PPP1R21 DNAH7 CAMKMT FBXO36 ST…
TFTG_GSM1208591_ASCL2_430 ChIP-seq TFTG_GSM1208591_ASCL2_430 S100PBP MSH4 PDE4DIP MTFR1L MIR5087 RCC1 ID3 SNORA16A RBM15 HIST2H2AC HIST2H2AB PLA2G2A SNORA44 SNORD81 HIST2H2BE NBPF1 SNORD47 TMEM69 LOC440600 GAS5-AS1 GPBP1L1 ARID5B HNRNPH3 PBLD LINC00959 DDIT4 SNORA57 DPP3 ESRRA SNORD28 METTL12 SNORD31 FKBP2 SNORA25 SNORA1 MIR1908 MIR194-2 ZFP91 WDR74 SNORD6 SNORD27 SNORD25 SNORD26 NAT10 SNORD22 SN…
TFTG_GSM1208592_ATOH1_474 ChIP-seq TFTG_GSM1208592_ATOH1_474 NUCKS1 PDE4DIP KIF26B NHLRC2 DCLRE1A DDIT4 SLC22A18AS ATG13 CFL1 HARBI1 PHLDA2 MIR1908 ADM MUS81 PSMC3 FADS2 ARL1 USP5 RAD51AP1 C12orf4 SFSWAP TIMM9 KIAA0586 CHRNA7 UNC45A EIF3J RAB11A NPTN ADAL SMAD3 C15orf39 DNAJA4 PAK6 USP3 TCF12 HDDC3 PKM USP3-AS1 C15orf56 LINS LCMT2 LRRK1 SNRPA1 THBS1 LOC145783 DLL4 CT62 SIN3A SMAD6 EIF3J-AS1 FEM1B…
TFTG_GSM1208593_BARX2_8538 ChIP-seq TFTG_GSM1208593_BARX2_8538 ENSA S100PBP ZNF687 YARS RBM15 MRPS15 LOC440600 GOT1 GBF1 MAP3K11 STIP1 PEX16 STT3A OSBP ATF7 CDCA3 RAB5B SP1 CCDC59 HSP90B1 USP5 SARNP SNORD59A HNRNPA1 GOLT1B RECQL ATP5B PAN2 TPCN1 POC1B GNN HNRNPA1P10 METTL25 GALNT4 ORMDL2 CBX5 MIR3652 NGDN ARID4A HNRNPC DCAF11 FLJ31306 SIN3A ARRDC4 ABHD2 GINS3 CNOT1 ZNF689 KATNB1 KDM8 TOM1L2 MRPS2…
TFTG_GSM1208594_CAMTA2_23125 ChIP-seq TFTG_GSM1208594_CAMTA2_23125 S100A6 KIAA0319L MSH4 EFNA1 BSDC1 CLCN6 PDE4DIP MTFR1L MTHFR SNORA16A SNHG12 SLC16A1 TAGLN2 LOC100506392 GOT1 IDI1 SEMA4G GSTO1 ANXA11 MIR2110 LINC00857 KAZALD1 RPLP2 CCDC84 SLC25A45 LOC440028 SNORA52 MIR1908 MIR194-2 RBM14 MIR192 SBF2-AS1 FADS2 WIBG GNS PFKM LETMD1 DGKA SLC38A1 RNF34 SLC25A3 STAT6 DDIT3 VDR FOXM1 HSP90B1 UBC RHNO…
TFTG_GSM1208595_CASP8AP2_9994 ChIP-seq TFTG_GSM1208595_CASP8AP2_9994 HIST2H3D HIST3H2BB PDE4DIP HIST2H2BF RBM15 HIST2H2AC HIST2H2AB HIST3H2A HIST2H2BE USP1 NBPF1 TMEM69 LOC440600 GPBP1L1 MST1P2 DDIT4 PHLDA2 ZBED5 ZBED5-AS1 FADS2 CDCA3 USP5 LINC00936 ERBB3 HNRNPA1 CAND1 EPS8 HIST4H4 HNRNPA1P10 DUSP6 CBX5 WBP4 ANG RNASE4 FAM63B IQCH DUT CHAC1 RAB11A VWA9 MYO9A INO80 GABPB1 USP3 ARRDC4 MTHFS PKM POL…
TFTG_GSM1208605_DBP_1628 ChIP-seq TFTG_GSM1208605_DBP_1628 SHC1 BTF3L4 CKS1B DCAF6 LOC100506810 CAP1 LRRC41 PDE4DIP TXNDC12 C1orf174 TINAGL1 RBM15 FAM212B MPC2 SLC16A1 TUFT1 NBPF1 LOC100133612 PRCC TMEM69 LOC440600 GPBP1L1 LOC100506392 EGR2 ACTR1A PBLD RSU1 VCL LINC00263 ADIRF PPRC1 DDIT4 LOC100133315 ANAPC15 CEP57 FAM76B LPXN MUS81 NAT10 RNF121 C2CD3 ZNF143 DPAGT1 PPME1 EHD1 LOC644656 BSCL2 WIBG…
TFTG_GSM1208609_EHF_26298 ChIP-seq TFTG_GSM1208609_EHF_26298 SMG7 CTTNBP2NL TAF12 ZBTB37 TINAGL1 BCL10 SMG7-AS1 TMEM69 SNORD74 GAS5 GPBP1L1 LOC646626 LINC00959 DDIT4 TAF1D SLC25A45 COA4 PPFIBP2 FIBP ZBED5 PAAF1 ZDHHC5 C11orf54 ZBED5-AS1 HSPA8 FGFR1OP2 THAP2 CDCA3 SLC38A1 STAT6 CCDC41-AS1 DDIT3 CCDC41 ISCU CD27-AS1 ZFC3H1 UBC USP5 NCAPD2 METTL21B RNF41 SARNP M6PR ERP29 CS METTL1 ERBB3 ASUN HNRNPA1…
TFTG_GSM1208625_GMEB1_10691 ChIP-seq TFTG_GSM1208625_GMEB1_10691 THRAP3 AK2 SERBP1 MUTYH TROVE2 ENSA TCEANC2 ZNF436 S100PBP CCT3 PAFAH2 NDC1 ZNF687 UCHL5 TOE1 YOD1 TINAGL1 SNORA16A RBM15 SNHG12 SNORD46 HIST2H2AC WARS2 HIST2H2AB PLA2G2A MMACHC SNORA44 TMEM59 HIST2H2BE USP1 C1orf213 PEF1 PRCC TMEM69 GPBP1L1 CCDC163P GBF1 ACTR1A SUPV3L1 BUB3 LINC00959 DDIT4 KBTBD4 RPLP2 SNORD28 NDUFS3 STIP1 SLC3A2 M…
TFTG_GSM1208626.GSM1239502_GMEB2_26205 ChIP-seq TFTG_GSM1208626_GMEB2_26205 PEX10 THRAP3 AK2 KIF2C DEDD SCYL3 CSDE1 RFWD2 SHC1 C1orf43 CENPL URB2 SRRM1 RPL5 CKS1B TIPRL TROVE2 ENSA ODF2L SH3BP5L CHTOP USP48 ETV3 CLK2 HNRNPU UBE2Q1 LOC100996251 CCT3 TRIM33 USF1 TMED5 ENO1 LRRC41 KTI12 RPL22 HENMT1 PDIK1L MFN2 FOXJ3 ATP6V0B SRSF4 CDC42 ZNF687 UCHL5 CACYBP TAF5L C1orf174 EPRS DARS2 KIAA0907 ZBTB37 L…
TFTG_GSM1208627_HBP1_26959 ChIP-seq TFTG_GSM1208627_HBP1_26959 SERBP1 SHC1 CKS1B SH3BGRL3 PEF1 PDE4DIP ZNF687 TINAGL1 SNORA16A RBM15 SNHG12 HIST2H2AC HIST2H2AB SNORA44 HIST2H2BE SNORA61 NBPF1 PRCC TMEM69 LOC440600 GBAP1 GPBP1L1 MST1P2 ACBD5 ACTR1A SUPV3L1 CASP7 LINC00263 LINC00959 DDIT4 NPAT ATM TIMM8B SNORD28 SNORD31 COA4 SLC3A2 MIR1908 DDB2 MIR194-2 SDHD ADM SNORD27 ZBED5 SNORD25 SNORD26 SNORD2…
TFTG_GSM1208629_HES2_54626 ChIP-seq TFTG_GSM1208629_HES2_54626 RHOF ANKRD30BL MIR663B LOC284801 MIR663A SCAMP1
TFTG_GSM1208630_HES4_57801 ChIP-seq TFTG_GSM1208630_HES4_57801 SHC1 CKS1B SPRTN PCSK9 ZNF436 JUN NIPAL3 PDE4DIP ZNF687 TINAGL1 RBM15 HIST2H2AC HIST2H2AB HIST2H2BE USP1 C1orf213 EXOC8 LOC440600 GOT1 HNRNPH3 MRPL43 LINC00959 NOLC1 LOC100133315 CDK2AP2 FKBP2 STT3A SYVN1 RNF121 TARBP2 RNFT2 THAP2 ATF7 CDCA3 LETMD1 TBX3 RAB5B SLC38A1 RNF34 STAT6 SP1 TMTC3 CCDC41-AS1 CCDC41 VDR ZFC3H1 MLF2 HSP90B1 UBC …
TFTG_GSM1208631_HINFP_25988 ChIP-seq TFTG_GSM1208631_HINFP_25988 DRAM2 PEX10 RCOR3 URB2 PRKCZ ATXN7L2 STPG1 PTPRU USP48 LOC100505666 KRTCAP2 JUN S100PBP UBE2Q1 KDM1A ATF3 ENO1 ELOVL1 ADAM15 CEP170 PDE4DIP LAMC1 TAF5L RUSC1 KIAA1804 LOC100131060 CAMK2N1 ZBTB37 KLHDC9 YARS USP24 STX6 S100A2 TPRG1L TMEM201 HMGN2 LRRC8B CROCCP2 XKR8 SLC16A1 PTP4A2 SOX13 RUSC1-AS1 CLSTN1 ADPRHL2 CEPT1 PRDX6 MYCL NBPF1…
TFTG_GSM1208635_HOXA7_3204 ChIP-seq TFTG_GSM1208635_HOXA7_3204 SHC1 CKS1B TPM3 TOMM40L STXBP3 ZNF436 TPR DNAJC16 C1orf27 IQGAP3 NIPAL3 ARPC5 RGS16 DDOST S100A14 ZNHIT6 C1orf213 RGL1 MIR4258 CEP85 C10orf2 MRPL43 NOLC1 DDIT4 COA4 DDB2 MIR194-2 MALAT1 PAAF1 C2CD3 SLCO2B1 PPME1 MIR192 TARBP2 ATF7 CDCA3 SHMT2 RNF34 PTPRR NEDD1 MLF2 USP5 IRAK4 RNF41 EMP1 PUS7L PPFIBP1 TFCP2 SART3 KRT8 SLC38A1 CACNB3 DU…
TFTG_GSM1208638_IRX3_79191 ChIP-seq TFTG_GSM1208638_IRX3_79191 SNORD55 KBTBD4 NDUFS3 SCNN1A DNAJC14 ERBB3 TMEM198B USPL1 SNUPN CASC4 PAGR1 TMEM143 SYNGR4 MLH1 EPM2AIP1 HOXA11 HOXA11-AS
TFTG_GSM1208641_KLF3_51274 ChIP-seq TFTG_GSM1208641_KLF3_51274 S100A6 CDC20 CD55 CAP1 LRP8 PDE4DIP SNORA16A S100A2 SNHG12 ZNHIT6 SNORD99 SNORA44 SNORA61 C1orf63 CASP7 TRIM8 RPLP2 CDK2AP2 AHNAK SNORA52 PKP3 SLC3A2 HSPA8 TPI1 SLC38A1 STAT6 SPSB2 UBC LPAR5 KRT8 GPRC5A GAPDH C12orf36 MIR5188 TPT1-AS1 TPT1 BMP4 MTHFD1 SEC11A PKM ALDOA HCFC1R1 THOC6 HIRIP3 TNFRSF12A ITGB4 JUP EIF1 NFE2L1 PTRF MTMR4 LIN…
TFTG_GSM1208644_LHX2_9355 ChIP-seq TFTG_GSM1208644_LHX2_9355 TMEM79 NCDN THRAP3 TRMT1L ST7L PRUNE SERBP1 S100A6 KIAA0319L TCEANC2 ZNF436 TOR1AIP1 METTL13 FAM63A FDPS CCT3 CAP1 ZBTB40 SMG5 CAPZA1 MIR4781 C1orf174 PLEKHG5 NIT1 MMACHC DHRS3 SWT1 TMEM59 C1orf213 LOC100133612 PFDN2 TMEM69 GPBP1L1 CCDC163P ZFYVE27 SEMA4G GSTO1 LINC00959 NPAT ATM TSG101 SLC29A2 DDB2 LRTOMT MRVI1-AS1 SNORD15A TMEM109 NUM…
TFTG_GSM1208646_MED12_9968 ChIP-seq TFTG_GSM1208646_MED12_9968 SHC1 SMG7 S100A6 CKS1B JUN EFNA1 ATF3 HIST3H2BB COX20 STK40 TINAGL1 RBM15 SMG7-AS1 SFN HIST2H2AC ZBTB7B HIST2H2AB PLA2G2A SNORD77 SNORD76 SNORD75 HIST3H2A HIST2H2BE USP1 NBPF1 SLC16A1 SNORD44 SNORD78 KLHL21 LOC440600 SNORD74 GPBP1L1 LOC100506392 SGMS1 MGEA5 KLF6 HNRNPF LINC00263 KLLN DDIT4 PRDM10 LINC00167 ESRRA SNORD28 CEP57 PHLDA2 S…
TFTG_GSM1208656_NEUROG3_50674 ChIP-seq TFTG_GSM1208656_NEUROG3_50674 GOT1 CCDC34 IPO7 ZBED5 NEAT1 ZBED5-AS1 THAP2 ZFC3H1 PPP1R12A BNIP2 DISP2 MMP28 LOC284801 MIR663A MARCH3 ERAP1 ANKHD1 MGAT1 HSPA9 CEP120 SLC38A9 CNOT8 PWWP2A LINC01024 DCP2 PTGER4 LUC7L2 TECPR1 GSTK1 LOC728743 UPP1 CLDN4 WDR60
TFTG_GSM1208660_NFIL3_4783 ChIP-seq TFTG_GSM1208660_NFIL3_4783 PPOX AGTRAP AIM1L CRTC2 WDR3 CEP85 SNORA57 METTL12 CEP57 EEF1G DCTN2 PLEKHG6 RHEBL1 EIF4B SRP54 RPLP1 SERF2-C15ORF63 MESDC2 HYKK CASC4 SERF2 PSMA4 CES2 FAM96B ZNF646 FDXR SPAG7 TBCB POLR2I DHX34 ALDH16A1 ZBTB45 IL1R2 NDUFAF7 NFU1 CEBPZ MAVS FITM2 XRCC6 DESI1 ABHD14A ABHD14B CCDC174 GPBP1 HARS SPRY4 HARS2 OARD1 NDUFB2 ZNF398 ZNF425 TME…
TFTG_GSM1208662.GSM1239515_NPAT_4863 ChIP-seq TFTG_GSM1208662_NPAT_4863 INTS7 SHC1 CKS1B SPRTN HIST2H3D PRKAB2 PSMA5 VPS45 HIST2H2BC ZBTB40 HIST3H2BB SMG5 RNF187 HIST2H2BF MRPS14 TMEM79 HIST2H2AC HIST2H2AB HIST3H2A DTL HIST2H2BE EXOC8 NBPF1 MIR4258 MST1P2 ANKRD26 ZNF248 LRRC27 CISD1 VPS51 CDK2AP2 PRDX5 FADS1 POLA2 PEX16 MIR1908 TRMT112 SBF2 ZDHHC5 RBM7 C11orf71 FADS2 COPS7A NCAPD2 HNRNPA1 CAND1 H…
TFTG_GSM1208678_SMC1A_8243 ChIP-seq TFTG_GSM1208678_SMC1A_8243 EFCAB2 SUCO TRMT1L INTS7 GADD45A SHC1 SMG7 RGS2 CKS1B CHD1L PRKAB2 DDX59 IVNS1ABP CDC14A ZNF436 LOC100506810 C1orf106 MGST3 C1orf21 JUN CD55 LOC100996251 POU2F1 LMNA CYR61 GJB3 EFNA1 ATF3 ELOVL1 S100A10 TMEM51 PAFAH2 PDE4DIP MIR5087 ZNF687 TRAPPC3 CACYBP RUSC1 F3 LOC100131060 AP4B1 PIGV C1orf220 WASF2 ZBTB37 LRIG2 KLHDC9 TINAGL1 AHCYL…
TFTG_GSM1208681_SOX4_6659 ChIP-seq TFTG_GSM1208681_SOX4_6659 TRMT1L TCEANC2 RPL22 ZNF687 PKN2 SWT1 TMEM59 LINC00263 ZNF408 ARHGAP1 NCAPD2 IRAK4 PUS7L OGFOD2 WIBG SART3 MRPL51 POLR3B YARS2 METTL20 SEC11A IQCH MAN2C1 LINS AAGAB ASB7 MGA ZNF668 CMC2 ZNF646 LSR PPP1R13L CD3EAP ARL6IP6 STK11IP PEX13 DUSP18 UQCR10 QRICH1 BTF3 SPRY4 RNF44 FAM53C CNOT4 TAF6 ACTR3C IFRD1 TAX1BP1 CNPY4 TPI1P2 CFTR TNPO3
TFTG_GSM1208687_TBX3_6926 ChIP-seq TFTG_GSM1208687_TBX3_6926 SHC1 SMG7 S100A6 CKS1B DCAF6 HHLA3 CAP1 SMG7-AS1 MPC2 ANKRD13C HNRNPH3 C10orf2 PBLD MRPL43 CREBZF DCTN2 CDCA3 TBX3 ERGIC2 CCDC41-AS1 CCDC41 HSP90B1 USP5 IRAK4 CDK2 PUS7L PFDN5 ARF3 ERBB3 SHMT2 GNN BCDIN3D PMEL PA2G4 MIR3652 ZNF219 IREB2 PKM TUBGCP4 C15orf40 UBL7 MAN2C1 LRRC49 THAP10 HERC1 C15orf62 ZSCAN29 UBL7-AS1 INO80E HIRIP3 UQCRC2 G…
TFTG_GSM1208691_TFDP1_7027 ChIP-seq TFTG_GSM1208691_TFDP1_7027 ITGB3BP AK2 KIF2C INTS7 SERBP1 CDCA8 NUF2 SHC1 CENPL NEK2 CDC7 NASP MUTYH CKS1B TPM3 ZBTB8OS ANP32E TROVE2 CHTOP S100PBP EXO1 RBBP4 RAD54L IQGAP3 STIL PDE4DIP ORC1 ZNF687 UCHL5 TOE1 AP4B1 DARS2 RGS5 PIK3R3 S100A13 RBM15 RPA2 SFN TTF2 WARS2 SNRPE DTL USP1 C1orf109 GBA DCLRE1B TMEM69 LOC440600 GBAP1 GPBP1L1 PRPF38A UBE2T EFCAB7 CEP85 YM…
TFTG_GSM1208697_UBTF_7343 ChIP-seq TFTG_GSM1208697_UBTF_7343 CDKN2C TCEANC2 TAF12 CTH RUSC1 PIK3R3 MOV10 IPP SNORA16A SNHG12 TMEM51 TMEM51-AS1 S100A14 HIST2H2AB RUSC1-AS1 TMEM59 NBPF1 PRCC TMEM63A TMEM69 GPBP1L1 C10orf118 ACTR1A MIR2110 P4HA1 LINC00263 LINC00959 NOLC1 KAZALD1 DDIT4 MRE11A ATG2A IPO7 SERPINH1 PRCP SLC3A2 SNORD27 ZBED5 SNORD25 SNORD26 STT3A DPAGT1 SLCO2B1 ZNHIT2 ANKRD49 SNHG1 ZBED5…
TFTG_GSM1208700_ZBED4_9889 ChIP-seq TFTG_GSM1208700_ZBED4_9889 NBPF1 EIF4G2 SLC38A1 MLF2 ERBB3 PHLDA1 BAZ2A MLEC ZNF384 EIF4B LTBR UNC45A HDDC3 RPP25 ANKHD1 GPBP1 SPRY4 AP4M1 MCM7 OSBPL3 LRCH4 PRR15
TFTG_GSM1208703_ZNF236_7776 ChIP-seq TFTG_GSM1208703_ZNF236_7776 DSTYK FOXJ3 PAFAH2 NRD1 GABPB2 MTF2 PCAT6 ZNF518A PTEN KLLN LOC100499489 ENTPD1-AS1 HNRNPUL2 CEP57 FAM76B ARHGEF12 TTC9C MALAT1 NEAT1 HNRNPUL2-BSCL2 WIBG UBC PTGES3 RPS26 KDM5A LRP6 PARPBP CCDC77 MIR5188 USPL1 AJUBA CLPX SNORD18A SNORD16 SPRED1 GABPB1 TCF12 PKM HMG20A RPL4 UBL7 PEAK1 FLJ10038 SNORD18B ZWILCH LOC145783 UBL7-AS1 C16or…
TFTG_GSM1208704_ZNF250_58500 ChIP-seq TFTG_GSM1208704_ZNF250_58500 SERBP1 SHC1 SMG7 S100A6 CKS1B LOC100506810 PSMA5 PDE4DIP ZNF687 PRPF38B RRP15 NRD1 TINAGL1 RBM15 MINOS1-NBL1 SMG7-AS1 SFN HIST2H2AC HIST2H2AB ZNHIT6 RXFP4 HIST2H2BE NBPF1 PMVK TMEM69 LOC440600 SNORD74 GAS5 GPBP1L1 MGEA5 HNRNPH3 PBLD CASP7 VTI1A ZDHHC6 LINC00959 DDIT4 SNORA57 SLC22A18AS ZNF408 SNORD28 METTL12 CDK2AP2 ACP2 FKBP2 NR1…
TFTG_GSM1208705_ZNF407_55628 ChIP-seq TFTG_GSM1208705_ZNF407_55628 FLAD1 NUF2 SRRM1 LGALS8 PPOX PEX19 TPM3 PEX11B TROVE2 CTTNBP2NL TYW3 LOC100506810 LAMTOR5 MGST3 PSMA5 GATAD2B TAF12 PEF1 FAM63A GSTM4 DNAJC16 CRYZ APH1A FDPS ZMYND12 MED18 COA6 BSDC1 ATG4C SCNM1 TMCO1 LYSMD1 NIPAL3 GTF2B SASS6 PIP5K1A UCHL5 CENPL AP4B1 CASP9 RGS5 LGALS8-AS1 RPRD2 PPCS LAMTOR2 SETDB1 PIGM SFN C1orf106 KPNA6 PLA2G2A…
TFTG_GSM1208706_ZNF706_51123 ChIP-seq TFTG_GSM1208706_ZNF706_51123 ZNF436 LOC100506810 LOC100996251 CAP1 SCNM1 LYSMD1 KCNAB2 ILF2 ELF3 LRIG2 TINAGL1 S100A14 FUBP1 C1orf213 CEP85 ATAD1 ARL3 SFXN2 CASP7 CFL1P1 DDIT4 CCDC84 SLC25A45 COA4 SLC3A2 PPFIBP2 SNORD27 SNORD25 SNORD26 KDM2A SYVN1 PAAF1 SNHG1 RPS13 CHEK1 TARBP2 FGFR1OP2 NOP2 LETMD1 TROAP SLC38A1 CCDC41-AS1 CCDC41 ANKRD13A METTL21B RNF41 M6PR …
TFTG_GSM1208709_AEBP2_121536 ChIP-seq TFTG_GSM1208709_AEBP2_121536 AK2 FLAD1 RCC2 SPATA17 BTF3L4 TARDBP ANP32E DAP3 ENSA TARS2 S100PBP CD55 GPATCH2 MPZL1 ZNF691 LRRC41 YY1AP1 ZNF687 TXNDC12 ALDH4A1 STK40 WASF2 PIK3R3 RBM15 C1orf106 C1orf226 ADCK3 UQCRH LOC440600 GOT1 UROS GSTO2 BCCIP GBF1 SMC3 LINC00857 DDIT4 HINFP EED DGAT2 CDK2AP2 STIP1 C11orf1 NXPE4 LOC283214 STT3A MALAT1 FDXACB1 ATG16L2 OSBP …
TFTG_GSM1208713_ATF5_22809 ChIP-seq TFTG_GSM1208713_ATF5_22809 SAMD13 SHC1 CKS1B C4BPB REG4 NFIA C1orf116 RCC1 ZBTB37 DNASE2B MTF2 HIST2H2AC HIST2H2AB PLA2G2A SNORD45C SNORD77 SNORD76 SNORD75 SNORD80 SNORD79 SNORD81 TM2D1 RABGGTB S100A11 HIST2H2BE SNORD44 SNORD45A SNORD45B SNORD47 SNORD78 GAS5-AS1 SNORD74 GAS5 MIR4258 ARID5B NET1 MGEA5 ATAD1 DNMBP-AS1 THNSL1 COL17A1 ENKUR ZNF438 CLRN3 MPZL2 EED S…
TFTG_GSM1208714_BARHL1_56751 ChIP-seq TFTG_GSM1208714_BARHL1_56751 ST7L SHC1 BTF3L4 CKS1B PEF1 TXNDC12 CAPZA1 ZBTB37 SFN HIST2H2AC HIST2H2AB SNORD77 SNORD76 SNORD75 SNORD79 HIST2H2BE USP1 NBPF1 SNORD44 PRCC SNORD78 SNORD74 GAS5 GPBP1L1 MIR4258 SUPV3L1 KAZALD1 SNORD28 SNORD31 CEP57 FAM76B SNORD27 ZBED5 SNORD25 SNORD26 SNORD22 SNORD29 SNORD30 ZBED5-AS1 FGFR1OP2 ATP5G2 CDCA3 TBX3 TXNRD1 SLC25A3 STAT…
TFTG_GSM1208719_CLOCK_9575 ChIP-seq TFTG_GSM1208719_CLOCK_9575 SUCO AK2 TRMT1L SAMD13 SHC1 CKS1B C4BPB TOMM40L ANP32E ENSA CTTNBP2NL TCEANC2 NFIA LRIF1 PSMA5 CCT3 BLZF1 CTH EXTL2 KDM4A NIPAL3 ZNF687 RCC1 ILF2 STK40 RPRD2 ZBTB37 NME7 MIR5187 RBM15 GOLPH3L HIST2H2AC SLC30A7 HIST2H2AB PLA2G2A ZNHIT6 SNORD77 SNORD76 SNORD75 SNRPE SWT1 TESK2 TMEM59 HIST2H2BE F11R STPG1 SNORD44 PMVK PRCC SNORD78 TMEM69…
TFTG_GSM1208721_CREB3L4_148327 ChIP-seq TFTG_GSM1208721_CREB3L4_148327 EFCAB2 NEK2 CAP1 TMED5 SRSF4 USP1 CCDC18 HNRNPH3 PBLD IDE RPLP2 KMT2A ZNF143 LOC644656 IKBIP RAB5B SP1 HSP90B1 APAF1 ARF3 DAZAP2 LRP6 KRT8 GNN VAMP1 DENR XPOT LTBR MIR3652 ZBTB25 HNRNPC GNPNAT1 ETFA AEN NEIL1 GDPGP1 CIB1 SRCAP ALDOA TUFM KATNB1 MIR4519 LOC730183 CDC42EP4 PSME3 GGA3 SP2 MRPS7 EIF4A1 SNORA48 CYB5A LIG1 DNAJC27 R…
TFTG_GSM1208723_DLX1_1745 ChIP-seq TFTG_GSM1208723_DLX1_1745 THRAP3 ZNF692 ST7L RPS8 INTS7 HIAT1 APOA1BP SERBP1 SAMD13 NUF2 SHC1 C1orf43 CENPL SEC22B SRRM1 S100A6 NFYC CDC7 BTF3L4 CDC20 RPL5 MUTYH CKS1B TPM3 ZBTB8OS DCAF6 REG4 HIST2H3D PHACTR4 PCSK9 PRDX1 MGST3 CHTOP KCNK1 JUN METTL13 S100PBP PSMA5 ARID4B RPL11 ATP5F1 POU2F1 VPS45 FDPS CCT3 C1orf123 MCL1 SARS DHCR24 H3F3AP4 RBBP4 USF1 RAD54L HENM…
TFTG_GSM1208731.GSM1239498_E2F8_79733 ChIP-seq TFTG_GSM1208731_E2F8_79733 SUCO PPP1R12B THRAP3 TRMT1L TSEN15 SCYL3 CSDE1 SHC1 CENPL SEC22B BTF3L4 MUTYH CKS1B DCAF6 BOLA1 TCEANC2 SH3BP5L ZNF436 USP48 S100PBP RBBP5 PSMA5 TPR PEF1 VPS45 FDPS CCT3 BLZF1 SARS C1orf27 NDUFS2 USF1 CTH DFFA ATG4C EXTL2 SCNM1 LYSMD1 CEP170 ZMPSTE24 SASS6 PAFAH2 NDC1 TRAPPC3 MRPL24 TXNDC12 CACYBP MIR4781 TOE1 C1orf174 NRD1…
TFTG_GSM1208736.GSM1239454_ETV5_2119 ChIP-seq TFTG_GSM1208736_ETV5_2119 THRAP3 SAMD13 SHC1 CKS1B NFIA PRKACB PSMA5 BLZF1 PHC2 GBP3 CTH PAFAH2 ORC1 MIR194-1 BCL10 DNASE2B LINC00467 C1orf106 PLA2G2A ATF6 ZNHIT6 SNORD45C FUBP1 RABGGTB MIR4258 PRPF38A MIR215 LOC646626 NET1 YME1L1 ACBD5 DNMBP-AS1 PBLD JMJD1C COL17A1 CLRN3 ABLIM1 ENTPD1-AS1 DDIT4 MTMR2 ANAPC15 TIMM8B SYTL2 NXPE2 ARHGAP32 NXPE4 NXPE1 CO…
TFTG_GSM1208739_ETV7_51513 ChIP-seq TFTG_GSM1208739_ETV7_51513 STX6 PRCC ZNF143 OSBP LOC644656 CDCA3 RAB5B SP1 CALCOCO1 HSP90B1 USP5 GNN MIR3652 VIPAS39 AHSA1 LRRC49 THAP10 CASC4 RANBP10 TSNAXIP1 LSMD1 SPAG7 SP2 CYB5D1 DNM2 MGC2752 MZF1 FEM1A MIR638 GSK3A LOC284801 MIR663A PAXBP1 C21orf49 MLH1 EPM2AIP1 FAIM CSNK1G3 ANKHD1 SREK1 SMIM15 NR2F1 PWWP2A ARL15 NR2F1-AS1 UBLCP1 HBP1 ING3 FBXO24 SLC4A2 IF…
TFTG_GSM1208740_MECOM_2122 ChIP-seq TFTG_GSM1208740_MECOM_2122 TRMT1L HIAT1 SAMD13 SHC1 LAMB3 CKS1B SEP15 CDC14A NFIA SH3BGRL3 ATP5F1 YOD1 RPRD2 PIK3R3 TINAGL1 SNORA16A RBM15 SNHG12 SNORD46 SMG7-AS1 SFN HIST2H2AC C1orf106 HIST2H2AB PLA2G2A SNORD45C SLC16A1 SNORD99 SNORA44 SNORD77 SNORD76 SNORD75 SNORD80 SNORD79 SNORD81 DHRS3 WDR77 SWT1 FUBP1 HIST2H2BE SNORA61 HS2ST1 RNF186 SNORD44 SNORD45A SNORD4…
TFTG_GSM1208742_FEV_54738 ChIP-seq TFTG_GSM1208742_FEV_54738 MUTYH SPRTN DCAF6 STXBP3 PRDX1 MGST3 C1orf123 ZMYND12 CAP1 ELOVL1 CLCN6 EXTL2 ATP6V0B AGL PDE4DIP TOE1 MTHFR MTF1 SNORA16A PPCS SNHG12 MRPS15 SLC30A7 MPC2 SNORA44 SNORA61 EXOC8 C1orf63 CEP85 TIAL1 P4HA1 NFKB2 DDX50 LOC100499489 SLC37A4 FEN1 PRMT3 IPO7 FKBP2 LDHA MRPL49 FAU MTCH2 XRRA1 SLC3A2 PSMC3 SPCS2 BTBD10 EHD1 TMEM258 MIR611 PFKM C…
TFTG_GSM1208743_ZFHX3_463 ChIP-seq TFTG_GSM1208743_ZFHX3_463 SHC1 PPOX CKS1B ZBTB8OS ANP32E RBBP5 SARS BSDC1 CTH RPL22 ZNF687 HECTD3 GOLPH3L UROD OTUD7B SDCCAG8 PRCC MIR4258 GOT1 MGEA5 LINC00704 STAM SEC24C LINC00959 KCNIP2-AS1 MAP3K11 ZNF408 EED DGAT2 LOC283214 MRPL11 ARHGAP1 ZNF143 ELP4 LOC644656 IMMP1L ATF7 SP1 METTL20 POC1B-GALNT4 SUGT1 MTIF3 USPL1 DLEU1 PRMT5 WARS CTAGE5 NFATC4 PCNXL4 LOC100…
TFTG_GSM1208745_FOXD2_2306 ChIP-seq TFTG_GSM1208745_FOXD2_2306 ST7L SERBP1 SAMD13 SHC1 SMG7 LAD1 MUTYH CKS1B REG4 PCSK9 S100PBP FDPS GJB3 ENO1 ELOVL1 CAPZA1 TOE1 GRHL3 COX20 YARS RBM15 ZNF692 SMG7-AS1 C1orf226 SLC16A1 NBPF1 HDGF TMEM69 KLHL21 LOC440600 SNORD74 GAS5 GPBP1L1 MIR4258 ENO1-AS1 LOC100506392 ACBD5 ANXA11 KLF6 CCDC6 HNRNPF COL17A1 SFR1 LINC00263 EPC1 PPRC1 DDIT4 SPON1 RPLP2 CFL1 SNORD28…
TFTG_GSM1208746_FOXG1_2290 ChIP-seq TFTG_GSM1208746_FOXG1_2290 HIST2H2AC SNORD77 SNORD76 SNORD75 SNORD80 SNORD79 HIST2H2BE NBPF1 SNORD44 SNORD78 DDIT4 SNORD28 SNORD31 SNORD27 SNORD26 SNORD22 SNORD29 SNORD30 STAT6 ISCU HSP90B1 UBC NCAPD2 MBD6 ERBB3 PHLDA1 MIR200C MIR141 CAND1 SART3 EPS8 SLC38A1 POC1B-GALNT4 POC1B GNN GPRC5A DUSP6 YARS2 SCAF11 PA2G4 BHLHE41 ZC3H10 MIR5188 MIR3652 SNORD18A SNORD16 D…
TFTG_GSM1208752_GLIS1_148979 ChIP-seq TFTG_GSM1208752_GLIS1_148979 ITGB3BP DRAM2 MFSD2A CEPT1 KIAA0040 PDE4DIP OMA1 DCAF8 MTF1 BCL10 DDOST AGL LRRC8B RABGAP1L EFCAB7 LOC646626 PRKG1 DNAJC9 MIR1915 CASC10 IFIT5 LOC100499489 DNAJC9-AS1 DHCR7 XRRA1 SPCS2 ZNF215 GNS PFKM CPNE8 LETMD1 CCDC41-AS1 MON2 CCDC41 ARL1 SPSB2 NEDD1 C12orf66 GLIPR1L2 KITLG PAWR STK38L PPP1R12A OSBPL8 RAPGEF3 TMBIM4 CIT LRIG3 S…
TFTG_GSM1208756_HOXA13_3209 ChIP-seq TFTG_GSM1208756_HOXA13_3209 TRMT1L ST7L BTF3L4 MUTYH CTTNBP2NL HIST3H2BB TXNDC12 CAPZA1 TOE1 SFN HIST2H2AC MPC2 HIST2H2AB SLC16A1 SWT1 HIST2H2BE C1orf213 NBPF1 TMEM69 GPBP1L1 LOC100506392 GBF1 ARID5B HNRNPH3 PBLD DDIT4 SNORD28 SNORD31 SNORD27 SNORD25 SNORD26 SNORD22 SNORD29 SNHG1 SNORD30 PCF11 WIBG CSAD PFKM LETMD1 IKBIP SLC38A1 PPP1CC C12orf60 SLC25A3 STAT6 T…
TFTG_GSM1208757_HOXA2_3199 ChIP-seq TFTG_GSM1208757_HOXA2_3199 NTPCR RNASEL CSDE1 C4BPB LRIF1 USF1 GBP3 ZNF684 STRIP1 A1CF LINC00704 ZNF518A ABCC2 COL17A1 IFIT3 CLRN3 ENTPD1-AS1 MTMR2 TBRG1 CWF19L2 C11orf73 ARHGAP32 EHF ST3GAL4 PPFIBP2 ALKBH3 MPZL3 IL18 CASP4 CCDC15 C12orf29 ATP5G2 ATF7 CRADD COPS7A DCP1B PTPRR PARP11 GLIPR1L2 IRAK4 PUS7L HPD ATF7IP PSMD9 NDUFA9 POC1B-GALNT4 GPR19 ATXN7L3B RACGAP…
TFTG_GSM1208758_HOXC6_3223 ChIP-seq TFTG_GSM1208758_HOXC6_3223 SERBP1 SHC1 CKS1B PDE4DIP HIST2H2AC HIST2H2AB HIST2H2BE NBPF1 TMEM69 GPBP1L1 DDIT4 SNORD28 SNORD27 SNORD25 SNORD26 SNHG1 CSAD THAP2 TXNRD1 NAP1L1 STAT6 DDIT3 ISCU ZFC3H1 UBC NCAPD2 RNF41 ERP29 VEZT USP15 PPP1R12A ERBB3 ASUN PHLDA1 HNRNPA1 MIR200C MIR141 SNRPF CAND1 CORO1C EIF4B SART3 TMEM116 SLC38A1 FGD6 CDK4 NABP2 HNRNPA1P10 GPRC5A M…
TFTG_GSM1208767_LYL1_4066 ChIP-seq TFTG_GSM1208767_LYL1_4066 SERBP1 SMG7 CGN KCNK1 ATF3 RPRD2 RBM15 SMG7-AS1 SFN HIST2H2AC C1orf106 HIST2H2AB HIST2H2BE NBPF1 ISG20L2 TMEM69 LOC440600 GPBP1L1 MGEA5 LINC00959 EED SNORD28 SNORD31 STIP1 SLC3A2 C11orf30 SNORD27 SNORD25 SNORD26 STT3A SNORD22 SNORD29 SNHG1 SNORD30 OSBP TARBP2 PFKM THAP2 ATP5G2 ATF7 CDCA3 LETMD1 TBX3 MVK TXNRD1 RAB5B SLC38A1 C12orf60 CNO…
TFTG_GSM1208771_MNT_4335 ChIP-seq TFTG_GSM1208771_MNT_4335 SERBP1 SHC1 C1orf43 SMG7 CKS1B EMC1 UBE2Q1 CCT3 EFNA1 CLCN6 NIPAL3 HIST3H2BB ZNF687 CNST YOD1 ZBTB37 MTHFR RBM15 TSACC SMG7-AS1 SFN HIST2H2AC UBAP2L C1orf106 TTF2 SLC16A1 SNORD77 SNORD76 SNORD75 SNRPE DHRS3 ADCK3 HIST2H2BE TFB2M STPG1 MRTO4 TMEM69 LOC440600 SNORD74 GAS5 GPBP1L1 LOC100506392 MGEA5 ACBD5 CNNM2 DDX21 SUPV3L1 HNRNPF LINC00959…
TFTG_GSM1208780_NKX2-2_4821 ChIP-seq TFTG_GSM1208780_NKX2-2_4821 NCSTN CSDE1 HIAT1 SERBP1 SAMD13 SHC1 LAMB3 BTF3L4 CKS1B CDC14A MGST3 PSMA5 VPS45 USF1 COPA HIST3H2BB PTGS2 TXNDC12 CACYBP YOD1 RPRD2 ZBTB37 RBM15 MINOS1-NBL1 SMG7-AS1 MTF2 HIST2H2AC HIST2H2AB ATF6 SNORD45C SNORD77 SNORD76 SNORD75 SNORD80 SNORD79 HIST3H2A RABGGTB HIST2H2BE USP1 COA6 SNORD44 SNORD45A SNORD45B PRCC SNORD78 TMEM69 LOC44…
TFTG_GSM1208789_RBCK1_10616 ChIP-seq TFTG_GSM1208789_RBCK1_10616 AK2 ENSA NFIA PEF1 TDRKH ZNF687 PPP2R5A RBM15 SFN NBPF1 MTOR LOC440600 SUFU GBF1 ACTR1A SLC25A28 SMC3 KAT6B UPF2 WBP1L MED19 ANAPC15 TSPAN4 TMX2 CDK2AP2 CEP57 STIP1 STX5 POLR2L STT3A ZNF143 ZBTB3 MSANTD4 PCF11 ATG16L2 OSBP LOC644656 ATF7 CDCA3 RAB5B C12orf60 COPZ1 SP1 ISCU HSP90B1 USP5 C12orf44 SARNP SNORD59A CS USP15 C12orf52 HNRNP…
TFTG_GSM1208802_TEAD2_8463 ChIP-seq TFTG_GSM1208802_TEAD2_8463 SPATA17 SMG7 S100A6 CDC7 TARDBP RPL5 CKS1B REG4 TROVE2 ACP6 TCEANC2 TOR1AIP1 PSMA5 LOC100996251 GPATCH2 LRRC41 RPL22 PDE4DIP MIR5087 UCHL5 PIGV NRD1 ID3 ALDH4A1 WASF2 PIGC LRIG2 PIK3R3 RBM15 SMG7-AS1 MTF2 SFN HIST2H2AC C1orf106 WARS2 HIST2H2AB PLA2G2A SNORD77 SNORD76 SNORD75 SNORD80 SNORD79 SNORD81 SNRPE TMEM59 HIST2H2BE HDAC1 UQCRH S…
TFTG_GSM1239432_MAFG_4097 ChIP-seq TFTG_GSM1239432_MAFG_4097 AHCYL1 NFIA TTC22 HAO2 GRHL3 LBR EXOC8 TIAL1 BEND7 MCMBP IDE SLC37A4 SESN3 TRMT112 STYK1 RASAL1 TRAFD1 IGF1 MAP1LC3B2 KIAA1551 HIST4H4 KRAS KIAA1033 ATG2B TSHR SLTM SORD UACA FEM1B SULT1A1 HN1L SECTM1 TRPV3 SP2 MRO TTR MIR3187 RYR1 HAUS8 ST3GAL5 DOK1 TMEM37 LOXL3 SNORA71C RIN2 APOBEC3A_B RABL3 ABCC5-AS1 AFF1 SEPP1 PIK3R1 ARRDC3-AS1 ME1 …
TFTG_GSM1239460_HOXA4_3201 ChIP-seq TFTG_GSM1239460_HOXA4_3201 GADD45A S100A6 NUCKS1 S100PBP H3F3AP4 S100A10 RUSC1 ZNF687 RCC1 F3 LOC100130093 ID3 H3F3A PPP2R5A YARS SNORA16A HMGN2 SNHG12 SFN SNORD45C SNORD99 SNORA44 RUSC1-AS1 E2F2 RABGGTB SNORA61 SLFNL1-AS1 ISG20L2 SNORD45A TMEM69 GPBP1L1 KLHL12 NHLRC2 TYSND1 ACBD5 RPS24 KLF6 HNRNPF LZTS2 COMTD1 PRAP1 DCLRE1A ADIRF DKK1 KAZALD1 DDIT4 SNORA57 TME…
TFTG_GSM1239462_HOXA6_3203 ChIP-seq TFTG_GSM1239462_HOXA6_3203 SHC1 ENSA ZNF687 RBM15 SMG7-AS1 HIST2H2AC HIST2H2BE LOC440600 KAT6B STIP1 OSBP CDCA3 RAB5B STAT6 SP1 HSP90B1 USP5 NCAPD2 SARNP MLEC TPCN1 SLC38A1 GNN MRPL51 ORMDL2 MIR5188 MIR3652 ARID4A DCAF11 FLJ31306 SPRED1 ARRDC4 PKM KATNB1 SPAG7 MTMR4 SP2 KPNB1 SKA2 PRR11 GPR108 HNRNPUL1 DNM2 TOMM40 RFX1 PRMT1 HNRNPL MZF1 RAB4B CNOT3 MIR638 LENG1…
TFTG_GSM1239487_SOX9_6662 ChIP-seq TFTG_GSM1239487_SOX9_6662 GADD45A SH3BGRL3 ELOVL1 RCC1 TXNDC12 SFN SGMS1 DDIT4 FUT4 FADS1 MIR1908 MIR194-2 BET1L TMEM179B FTH1 ADM CCDC85B MIR192 TPI1 SPSB2 PKP2 PCK2 BMP4 EIF3J SLTM SHF SNORD68 POLR3E MLST8 RPL13 RAB26 DNASE1L2 SNORD60 SPSB3 NDUFB10 SNORA10 SNORA64 RPS2 JMJD8 BRICD5 MYO18A C17orf59 RNASEK TLCD1 RPL23A EIF5A ACTG1 SNORD42A SNORD42B SNORD4A SNORD…
TFTG_GSM1239489_ARNTL_406 ChIP-seq TFTG_GSM1239489_ARNTL_406 SHC1 CKS1B ZBTB37 SNORD74 GAS5 AVPI1 FKBP2 CRY2 LRRC56 CRY1 ISCU ERP29 ESYT1 MIR200C MIR141 FAM222A-AS1 TMEM116 CDK4 GAPDH COX14 SCAF11 BHLHE41 TMEM55B NPTN SIN3A RPP25 OIP5-AS1 DLL4 IMP3 C17orf76-AS1 MYO19 PLD6 NR1D1 SNORD49B MNT PER1 PIGW SNORD49A AKT1S1 PPP1R13L TBC1D17 BLOC1S3 ZNF57 TRAPPC6A SEC1P DBP CD3EAP NCL PER2 TOB2 TEF RRP9 P…
TFTG_GSM1239492_BARX1_56033 ChIP-seq TFTG_GSM1239492_BARX1_56033 SHC1 CKS1B NUCKS1 ZBTB40 ZNF687 ZBTB37 PIK3R3 PLA2G2A SNORD77 SNORD76 SNORD75 PMVK TMEM69 SNORD74 GAS5 GPBP1L1 MIR4258 NHLRC2 SUFU MGEA5 ACTR1A DCLRE1A LINC00959 KCNIP2-AS1 ATG13 HARBI1 STIP1 SYVN1 PSMC3 CDCA3 DGKA RAB5B SLC38A1 STAT6 SP1 COPS7A DDIT3 VDR ARL1 USP5 NCAPD2 RAD51AP1 ERP29 USP15 C12orf4 HNRNPA1 SFSWAP MIR200C MIR141 OG…
TFTG_GSM1239499_ELF2_1998 ChIP-seq TFTG_GSM1239499_ELF2_1998 SCYL3 CENPL SPRTN SYF2 ZBTB17 DARS2 STK40 EIF3I EDEM3 TMEM234 RSU1 WBP1L DPP3 HPS5 GTF2H1 TTC9C WDR74 FGFR1OP2 ING4 CCDC41-AS1 DDIT3 CCDC41 HSP90B1 C12orf66 ANAPC5 C12orf52 ASUN ADIPOR2 RSRC2 GOLT1B RECQL TDG NDUFA9 ZNF384 DAZAP2 GNN MRPL51 GAPDH DDX54 KNTC1 AKAP3 MIR3652 ADPRHL1 USPL1 ING1 ATP6V1D EIF2S1 IQCH EMC7 PKM SCAMP2 TUBGCP4 AA…
TFTG_GSM1239514_NFYC_4802 ChIP-seq TFTG_GSM1239514_NFYC_4802 MRPL55 PEF1 RBM15 LOC440600 CDK2AP2 SSSCA1 OSBP SSSCA1-AS1 CDCA3 RAB5B GTF2H3 SP1 CCDC59 HSP90B1 TRIAP1 USP5 SARNP ATP5B EIF2B1 GNN METTL25 GATC SCAF11 ORMDL2 MIR3652 POLG ADPGK TBL3 GLOD4 SPAG7 CWC25 MTMR4 RNMTL1 SP2 MIR4727 MIR4521 COPE RBM42 TBC1D17 SPHK2 HNRNPUL1 MPV17L2 CCDC124 HNRNPL DDX49 AGBL5 EIF2AK3 TPD52L2 DPH3 MLH1 EPM2AIP1 …
TFTG_GSM1239518_OVOL2_58495 ChIP-seq TFTG_GSM1239518_OVOL2_58495 STAT6 GAPDH DUSP6 YARS2 PKM ZCWPW1 C7orf55 MEPCE CLDN4 ZNF775
TFTG_GSM1239530_TERF1_7013 ChIP-seq TFTG_GSM1239530_TERF1_7013 ZBTB37 GAS5 MIR1908 MTRNR2L8 MIR4485 TARBP2 CDCA3 RAB5B RNF34 SP1 DDIT3 CALCOCO1 HSP90B1 USP5 ERP29 PPP1R12A C12orf52 HNRNPA1 PTGES3 ZNF384 SOCS2 EIF4B TMEM116 GNN HNRNPA1P10 GPRC5A DDX54 SCAF11 CBX5 MIR3652 DCAF11 USP8 SHF ELL3 DNAJC17 SERF2 VPS18 FBXL19-AS1 FBXL19 POLR2A UNK EIF1 ZBTB4 PSMB3 TMEM143 SYNGR4 ZBTB45 DDX11L2 RAD51AP2 UC…
TFTG_GSM1239543_UBP1_7342 ChIP-seq TFTG_GSM1239543_UBP1_7342 SF3A3 SLC39A1 TPR LOC100996251 C1orf27 AP4B1 C1orf220 LRIG2 KLHDC9 MTF1 CREB3L4 YTHDF2 DCLRE1B IPO13 TMEM63A NOC3L RBM17 POLR3A DPP3 SF3B2 CLPB CHEK1 DKFZp779M0652 RAD9A ATP5G2 ING4 CCDC59 MYL6B TSFM PHLDA1 SNRPF TMBIM4 RHOF NABP2 METTL25 COX14 PYROXD1 MED4 FBXO34 FANCI MAPKBP1 SHF LEO1 UBE2Q2P1 DPP8 ABHD2 LINC00933 MRPS11 C15orf48 MRPL…
TFTG_GSM1239544_ZBTB10_65986 ChIP-seq TFTG_GSM1239544_ZBTB10_65986 SMG7 ANP32E HIST3H2BB CACYBP TINAGL1 RBM15 SMG7-AS1 SFN HIST2H2AC HIST2H2AB HIST2H2BE LOC440600 ACBD5 HNRNPH3 HNRNPF SNORA57 METTL12 SLC3A2 MIR1908 SNORD27 SNORD25 SNORD26 EIF4G2 SNHG1 RPS13 THAP2 ATP5G2 ATF7 TBX3 SLC38A1 STAT6 ZFC3H1 USP5 ERP29 C12orf52 ERBB3 PHLDA1 HNRNPA1 KRT8 MIR200C MIR141 BAZ2A PTGES3 MLEC EIF4B RPS26 LRP6 T…
TFTG_GSM1239545_ZNF281_23528 ChIP-seq TFTG_GSM1239545_ZNF281_23528 THRAP3 DEDD CSDE1 INTS7 S100A6 ZBTB8OS DR1 DHDDS ARID4B SLC39A1 RBBP4 CAP1 TMCO1 KDM4A LOC100131564 PAFAH2 MIER1 ZNF687 TRAPPC3 MRPL24 WDR78 NRD1 GGPS1 PIK3R3 MDM4 SNORA16A GABPB2 MTF2 ZBTB7B S100A14 HIST2H2AB MMACHC SNRPE TM2D1 DTL LINC00339 KLHL12 SDE2 CCDC163P GOT1 HNRNPH3 WDR96 PBLD UPF2 MARCH5 DNAJB12 DDX50 WBP1L CPEB3 DLAT R…
TFTG_GSM1239586_STAG1_10274 ChIP-seq TFTG_GSM1239586_STAG1_10274 ADAR ST7L RPS8 CENPL MRPL55 SRSF11 TPR LOC100996251 PEF1 C1orf27 LOC284632 PSMB2 OAZ3 CAPZA1 COL8A2 PKN2 NRD1 DARS2 LRRC40 LRIG2 NUP133 SNORD55 NUDT17 DHRS3 MRPL9 MST1P2 MYOF TRUB1 SUPV3L1 DNAJB12 CWF19L1 DUSP13 RRM1 SRPR PRMT3 RPLP2 TMX2 FOXRED1 CEP57 MYO7A C11orf1 SSSCA1 CCDC86 BRMS1 NAT10 ABTB2 CDCA5 ZFPL1 FDXACB1 CCDC90B SSSCA1-…
TFTG_GSM1239600_PCF11_51585 ChIP-seq TFTG_GSM1239600_PCF11_51585 NEAT1 MARS LSMD1 CYB5D1 ARL6IP6 PRPF40A TMSB10
TFTG_GSM1239622_ZNF12_7559 ChIP-seq TFTG_GSM1239622_ZNF12_7559 SERBP1 S100A6 BTF3L4 TROVE2 JUN LOC100996251 EXTL2 UCHL5 TXNDC12 LOC100131060 SNHG12 SLC30A7 SNORD77 SNORD76 SNORD75 NIT1 SNORD44 TMEM69 SNORD74 GAS5 GPBP1L1 DDIT4 C11orf48 C11orf57 C11orf83 PIH1D2 WDR74 MYEOV RPS25 PCF11 CCDC90B HSPA8 WIBG TARBP2 CDCA3 LETMD1 CNOT2 SLC25A3 BLOC1S1-RDH5 HSP90B1 USP5 NCAPD2 KITLG SNORD59A BLOC1S1 USP15…
TFTG_GSM1239626_ZNF266_10781 ChIP-seq TFTG_GSM1239626_ZNF266_10781 THRAP3 CCT3 USP1 PMVK LOC400752 CISD1 DDIT4 ATG13 HARBI1 PRDX5 MIR1908 TRMT112 NEAT1 C12orf65 TMTC3 VDR TRIAP1 KITLG CS USP15 LARP4 HPD GPN3 PHLDA1 MIR200C MIR141 MPHOSPH9 PSMD9 TMBIM4 ZNF384 VPS33A CEP290 SLC38A1 TNFRSF1A CDK4 POLR3B GATC SCAF11 PA2G4 LINC00938 LINC00941 CAB39L SETDB2 SRP54 FNTB BLOC1S6 MAPKBP1 ZFYVE19 NUSAP1 FBX…
TFTG_GSM1239627_ZNF280D_54816 ChIP-seq TFTG_GSM1239627_ZNF280D_54816 THRAP3 SERBP1 C1orf43 TROVE2 TCEANC2 ZNF436 LOC100996251 FDPS CCT3 ZMPSTE24 PAFAH2 NDC1 UCHL5 MRPL24 LRIG2 UBAP2L MMACHC TMEM59 C1orf213 PRCC CCDC163P ACTR1A PPRC1 LOC100133315 FEN1 RPLP2 CLPB C11orf30 SSSCA1 LPXN NAT10 RNF121 C2CD3 PPME1 C11orf73 TMEM258 MIR611 RPS13 CCDC90B SSSCA1-AS1 HSPA8 TARBP2 ATP5G2 CRADD CDCA3 LETMD1 ING…
TFTG_GSM1239628_ZNF395_55893 ChIP-seq TFTG_GSM1239628_ZNF395_55893 ST7L TROVE2 PDE4DIP UCHL5 CAPZA1 PLEKHG5 NBPF1 ACBD5 DDIT4 TIMM8B C11orf30 SDHD NEAT1 HSPA8 FAM216A USP15 LARP4 GPN3 PHLDA1 ESYT1 WIBG LRP6 KRT8 PPP1R12A RAD52 YARS2 SCAF11 PA2G4 LINC00938 USPL1 ANG BMP4 RNASE4 FAM63B MAPKBP1 RPLP1 WDR73 ALOXE3 RALBP1 UQCR11 ARL6IP6 UGP2 LOC284801 MYNN PDE12 HNRNPH1 ACOT13 LUC7L2 MEST SNX13 BZW2 I…
TFTG_GSM1239630_ZNF83_55769 ChIP-seq TFTG_GSM1239630_ZNF83_55769 THRAP3 ADAR TRMT1L EIF2B3 SERBP1 SHC1 CKS1B HHLA3 TADA1 PCSK9 LOC730227 TCEANC2 LOC100506810 PRDX1 S100PBP CAP1 ATF3 RAD54L RPL22 PAFAH2 HIST3H2BB AIDA CACYBP BTG2 GUCA2A YOD1 SH2D5 WASF2 BROX YARS PFKFB2 PLEKHG5 TMEM125 GABPB2 MTF2 SFN MRPS15 ZBTB7B ELOVL1 MMACHC DHRS3 HIST3H2A SWT1 TMEM59 EDEM3 ZZZ3 C1orf109 ANKRD13C PRCC TMEM69 G…
TFTG_GSM1239631_ZNF84_7637 ChIP-seq TFTG_GSM1239631_ZNF84_7637 TARDBP PPOX TROVE2 ACP6 S100PBP RPL22 ZNF687 UCHL5 ALDH4A1 WASF2 PIK3R3 PMVK MST1P2 MGEA5 HNRNPH3 SMC3 KCNIP2-AS1 DDIT4 MAP3K11 EED PRCP CHEK1 SYVN1 C11orf82 ATG16L2 WIBG TARBP2 C12orf65 CCDC41-AS1 DCP1B CCDC41 UBC ANKRD13A SIRT4 C12orf44 KITLG ERP29 CS USP15 LARP4 PPP1R12A MIR200C MIR141 MPHOSPH9 PTGES3 METTL20 TMEM116 POC1B-GALNT4 A…
